# Supplementary material for: A single-cell transcriptomic study of heterogeneity in human embryonic tanycytes
Source: Sci Rep. 2024 Jul 4;14:15384. doi: 10.1038/s41598-024-66044-7 (PMC11224400; doi:10.1038/s41598-024-66044-7)
Supplement: Supplementary file 2 — Supplementary Table 1. [file 41598_2024_66044_MOESM2_ESM.csv]

p_val	avg_log2FC	pct.1	pct.2	p_val_adj	cluster	gene
2.6682811021615e-61	-1.94331233850138	0.507	0.816	5.42221402770238e-57	0	CLU
8.57489774332351e-52	1.28684036084363	0.782	0.422	1.74250497042077e-47	0	DLK1
2.00125346091857e-51	-1.59224960922435	0.507	0.805	4.06674715793263e-47	0	SPARCL1
3.72486943569705e-28	-1.3933552963055	0.23	0.562	7.56930718027998e-24	0	SLC1A3
7.38042922263016e-28	-1.19946990527611	0.498	0.779	1.49977702233068e-23	0	FABP7
1.38593200246387e-27	0.454072915965645	0.988	0.979	2.81635242220683e-23	0	H3-3A
2.70341984024416e-27	-1.28041284471957	0.438	0.735	5.49361945736015e-23	0	B2M
4.68233163959477e-27	0.49686045612374	0.988	0.961	9.51496612482052e-23	0	PTMA
9.52727961553312e-27	0.874511396476687	0.96	0.893	1.93603849067249e-22	0	MEG3
4.50758081990591e-25	0.675441995403373	0.978	0.936	9.15985498413079e-21	0	HNRNPA1
6.94395466207516e-24	-3.64861481070336	0.032	0.261	1.41108102688029e-19	0	AQP4
8.55786369151259e-24	-1.40729255687687	0.522	0.77	1.73904348075227e-19	0	PTN
3.46907247564626e-23	-1.41533538254332	0.285	0.562	7.04950217776076e-19	0	NDRG2
5.36372959547232e-23	0.651936584881821	0.863	0.768	1.08996349109593e-18	0	NAP1L1
3.08801801099467e-22	-1.67555749260393	0.138	0.431	6.27516140014228e-18	0	MT3
3.76066730559834e-22	-1.50928992528478	0.228	0.474	7.64205203170638e-18	0	BCAN
5.66070039553018e-22	0.965627034289873	0.45	0.239	1.15031092737569e-17	0	HMGA1
4.70488524908497e-21	1.10291099252015	0.618	0.384	9.56079731466558e-17	0	CCND1
1.60791871321118e-19	-0.778790745274536	0.743	0.834	3.26745161711644e-15	0	CD63
2.60599442332737e-19	-2.63826719193887	0.07	0.333	5.29564126764355e-15	0	S100B
1.09619271973965e-18	-1.4660841829251	0.235	0.52	2.22757322578295e-14	0	NTRK2
2.65588706967968e-18	0.751000050852813	0.792	0.676	5.39702811429607e-14	0	PEG10
6.90846361149055e-18	-2.5495828296187	0.038	0.251	1.40386889049099e-13	0	ADIRF
1.10638888034509e-17	0.548175858168779	0.905	0.818	2.24829284374925e-13	0	MARCKSL1
2.05552504195786e-17	0.530766256231241	0.89	0.862	4.17703243776256e-13	0	NPM1
3.38379617796942e-17	0.739243253006096	0.7	0.552	6.87621221325165e-13	0	IGFBP2
4.32113557808369e-17	-3.10402477658871	0.04	0.223	8.78097960822387e-13	0	WFIKKN2
9.03393103783611e-17	1.00370920290132	0.58	0.402	1.83578512619868e-12	0	SOX11
4.07290845202047e-16	-2.29138066726688	0.048	0.236	8.2765572653508e-12	0	MLC1
7.82760247448931e-16	-1.21937246481458	0.512	0.689	1.59064709884097e-11	0	FOS
9.60528503986195e-16	-1.04906365786751	0.22	0.459	1.95188997295035e-11	0	ATP1A2
9.72347209458001e-16	1.35943955429584	0.355	0.174	1.9759067643396e-11	0	CRABP2
1.42611789753172e-15	-2.21422894630514	0.075	0.297	2.8980141795742e-11	0	HEPN1
2.03391831826523e-15	-1.68231361645979	0.182	0.393	4.13312541454677e-11	0	TPPP3
4.15098546459417e-15	-0.553274110419672	0.74	0.871	8.43521756260182e-11	0	SPARC
4.33554347794702e-15	-1.14914997335577	0.24	0.439	8.81025790153613e-11	0	LRRIQ1
5.80249023219995e-15	-3.50978142644265	0.02	0.184	1.17912404008535e-10	0	GFAP
8.72021879730377e-15	-0.868091054299585	0.53	0.693	1.7720356618001e-10	0	ITM2C
1.04987001969877e-14	1.47918791223522	0.308	0.142	2.13344086702987e-10	0	POU3F1
1.35202776853879e-14	-1.31012803953085	0.51	0.65	2.74745562844768e-10	0	CST3
1.58826225862101e-14	-2.5634787277002	0.168	0.373	3.22750773574375e-10	0	APOE
3.4847497354929e-14	-0.623691854165813	0.657	0.794	7.08135993749512e-10	0	PSAP
3.64027870783077e-14	-1.75878948311829	0.068	0.222	7.39741036218291e-10	0	DOK5
7.55346324936429e-14	-0.67256298810405	0.43	0.634	1.53493926690332e-09	0	FHL1
1.26363118913826e-13	-1.59879884416927	0.13	0.336	2.56782493944786e-09	0	LGALS1
2.03369753781191e-13	0.652495232248479	0.73	0.59	4.13267676658757e-09	0	SET
2.36785833361648e-13	-1.29759682082198	0.145	0.343	4.81172491974204e-09	0	DNER
2.68187568554897e-13	-1.06588950002411	0.378	0.582	5.44983958060406e-09	0	MGST3
3.32248059355474e-13	-1.25501301192195	0.185	0.429	6.75161281416258e-09	0	SCRG1
2.54294058079257e-12	0.519349282137971	0.83	0.685	5.16750955422859e-08	0	PTMS
2.93434871538432e-12	-1.59776884730903	0.315	0.483	5.96289002453248e-08	0	SCG3
3.49787196385773e-12	0.455685506428279	0.973	0.948	7.10802561775528e-08	0	NACA
3.56149904649767e-12	0.698150860866456	0.583	0.441	7.23732221238791e-08	0	ODC1
5.05326092337059e-12	-1.24893019387717	0.248	0.42	1.02687315223814e-07	0	AK1
6.0878695678855e-12	-0.95832844749704	0.318	0.492	1.23711597489001e-07	0	MLF1
6.63901620076763e-12	-1.07161573123569	0.232	0.464	1.34911448215799e-07	0	EDNRB
8.51573218563062e-12	0.584685427502728	0.53	0.405	1.730481937442e-07	0	HNRNPD
9.11446400560795e-12	-0.711770777952223	0.642	0.801	1.85215023057959e-07	0	JUN
1.8010199985251e-11	-1.46614305854485	0.098	0.273	3.65985273900285e-07	0	PIFO
2.39858501822567e-11	0.867443378749708	0.505	0.354	4.87416461553638e-07	0	H1-10
2.98258838714128e-11	-2.668423099121	0.095	0.235	6.06091786150979e-07	0	GADD45B
3.70050343826708e-11	0.481062730749701	0.902	0.805	7.51979303690254e-07	0	YBX1
4.93235883566778e-11	-1.44100006309465	0.19	0.39	1.00230463899605e-06	0	EGR1
7.53733894588328e-11	0.857605824600256	0.462	0.299	1.53166264719294e-06	0	SFRP1
8.19388921926213e-11	-0.887190191738365	0.395	0.587	1.66508022824626e-06	0	TUBB4B
8.76122322563281e-11	-1.65468029027413	0.125	0.322	1.78036817168084e-06	0	WIF1
8.93554176349524e-11	0.402313916079439	0.988	0.941	1.81579144175987e-06	0	STMN1
9.17478216081464e-11	0.83360673233884	0.38	0.256	1.86440748289914e-06	0	ARL4C
1.1055885133648e-10	-1.36031748923511	0.145	0.325	2.2466664180086e-06	0	C9orf24
1.1284999011222e-10	0.621292290591649	0.555	0.414	2.29322464907043e-06	0	PGRMC1
1.23704256385665e-10	0.590600583304381	0.767	0.667	2.51379419401309e-06	0	RCN2
1.25130557312135e-10	0.971295851924843	0.665	0.462	2.5427780551399e-06	0	FGFBP3
1.39019439926974e-10	-1.53914595312839	0.16	0.348	2.82501403875605e-06	0	JUNB
1.97827826553121e-10	-1.74995682255402	0.068	0.227	4.02005926338597e-06	0	PLAAT3
2.00936329490972e-10	-1.40199790371438	0.145	0.351	4.08322715158605e-06	0	MT2A
2.09775529304973e-10	-1.87949719774319	0.05	0.166	4.26284853100636e-06	0	RAMP1
3.31103639826076e-10	-0.795848293769745	0.468	0.601	6.72835706490569e-06	0	CPE
4.38304373479781e-10	-0.981478152167108	0.245	0.411	8.90678317348262e-06	0	SCD5
5.44522305676679e-10	-1.0771301806742	0.198	0.388	1.10652377736558e-05	0	TMEM59L
5.93148860279924e-10	0.508081507594222	0.805	0.711	1.20533779897483e-05	0	EIF4A1
6.45786580547369e-10	-0.828544080860223	0.382	0.559	1.31230291033031e-05	0	GET1
7.29173057919156e-10	0.830663129898794	0.308	0.201	1.48175257099752e-05	0	PPP1R14B
7.46594628693519e-10	-0.558502786346801	0.735	0.835	1.5171549449681e-05	0	CALM1
7.64681429551637e-10	-1.11976400488032	0.172	0.324	1.55390913299188e-05	0	C5orf49
7.89299196930407e-10	-0.318811668969293	0.985	0.993	1.60393489808228e-05	0	ND4
7.93812263408553e-10	0.404926406825239	0.92	0.878	1.61310590047252e-05	0	TUBB
9.07006590658611e-10	0.386162766198037	0.948	0.891	1.84312809287736e-05	0	MARCKS
9.69394681749219e-10	-0.816364459011517	0.348	0.549	1.96990693278259e-05	0	CD59
1.73619682622062e-09	-3.92476549697368	0.005	0.104	3.52812557056292e-05	0	ANXA1
1.89925507130792e-09	0.66368490628339	0.598	0.563	3.85947623040483e-05	0	SIX3
2.66466230978384e-09	1.10569610799553	0.222	0.11	5.41486027971174e-05	0	COL2A1
3.50354080374724e-09	0.315297993771889	0.875	0.831	7.11954526729476e-05	0	PPIA
3.72681886967596e-09	-0.542100727805414	0.603	0.726	7.57326862506852e-05	0	MIR9-1HG
3.73740420186374e-09	-3.19241573562739	0.025	0.159	7.5947790786073e-05	0	S100A10
4.91082317264756e-09	0.576029134079048	0.665	0.56	9.9792837691371e-05	0	HNRNPM
5.01191452473009e-09	0.916227765626649	0.272	0.159	0.00010184711505704	0	BCL11A
5.03146693215270e-09	-1.52755921989635	0.098	0.298	0.000102244439528275	0	TSPO
5.28052498901001e-09	-1.09399000306315	0.19	0.363	0.000107305548301672	0	RSPH1
6.1122472548597e-09	-1.97358845004139	0.03	0.126	0.000124206976466004	0	NR4A1
6.4341051063127e-09	-1.57250617962892	0.062	0.212	0.00013074744986538	0	ZMYND10
8.11210107527218e-09	0.46648378668161	0.355	0.259	0.000164846005950606	0	HNRNPAB
8.14422707675852e-09	0.369975262902273	0.938	0.921	0.00016549883842681	0	HSP90AB1
8.84606160728471e-09	-0.738920952714766	0.465	0.638	0.000179760817921633	0	SPATS2L
9.04270594132892e-09	-0.482492969629094	0.818	0.857	0.000183756827433745	0	UBC
9.58731760598324e-09	-0.738024841361775	0.345	0.504	0.000194823881071185	0	COMT
9.9876113195322e-09	-1.17558186332847	0.132	0.284	0.000202958249624214	0	LYPD1
1.08304354796916e-08	-1.40927135631292	0.108	0.237	0.000220085279382814	0	EPHX1
1.28307367239507e-08	-1.15922778651248	0.218	0.38	0.000260733400967403	0	GJA1
1.40801267514059e-08	-1.30332306861587	0.125	0.275	0.000286122255715319	0	CALB1
1.4375796868492e-08	-0.393625345067822	0.792	0.861	0.000292130568164625	0	HMGN3
1.6229400342635e-08	0.37804489275834	0.993	0.983	0.000329797644362685	0	ACTG1
1.62768574096754e-08	-2.73525082321508	0.022	0.134	0.000330762019422014	0	FXYD1
1.63663447124814e-08	-0.881902623434211	0.292	0.457	0.000332580490902334	0	GLUD1
1.64350648804241e-08	0.702550232022065	0.37	0.261	0.000333976953435099	0	SMARCC1
1.81235934029272e-08	-1.41621100689421	0.128	0.288	0.000368289541540883	0	FOSB
1.87886668123923e-08	-1.08073925492565	0.182	0.344	0.000381804498294624	0	EZR
1.96801615308098e-08	-0.717611854158866	0.388	0.542	0.000399920562467587	0	PHGDH
2.01364873760388e-08	-0.842765897319541	0.295	0.468	0.000409193559968485	0	NPC2
2.04692802262686e-08	-2.37954203330313	0.035	0.134	0.000415956243478005	0	ZFP36
2.07899254723164e-08	-2.24663394602227	0.03	0.137	0.000422472075522942	0	PTGDS
2.27924313340015e-08	0.610141468413775	0.52	0.38	0.000463164997138244	0	CENPV
2.31024771802762e-08	-0.668831454453412	0.348	0.52	0.000469465438780393	0	NFIB
2.34570140496423e-08	0.906963943486228	0.35	0.244	0.000476669982502781	0	RAX
2.74008995908443e-08	-1.12848561363124	0.188	0.33	0.000556813680585547	0	MFGE8
2.85224666667862e-08	-1.65747987528058	0.048	0.198	0.000579605045135762	0	DYNLT5
2.87628635738009e-08	0.525253050055119	0.565	0.455	0.000584490150683207	0	MATR3
2.9227470607911e-08	-0.670300763613379	0.378	0.571	0.000593931430223359	0	PEA15
2.96644696212616e-08	0.535790175592204	0.743	0.599	0.000602811687173656	0	SNRPF
3.05210992185812e-08	0.43630593547771	0.757	0.741	0.000620219257220789	0	GNAS
3.43019988670221e-08	0.71210535622266	0.472	0.334	0.000697050918976756	0	HMGB3
3.884277090418e-08	-1.22841066459765	0.158	0.335	0.000789323947543842	0	CFAP276
4.18308288974065e-08	-1.28834523689414	0.14	0.313	0.000850044274024198	0	ECRG4
4.18914783102654e-08	0.241296545747883	0.983	0.967	0.000851276730742903	0	HMGB1
4.8295824399981e-08	-0.489372850982503	0.57	0.651	0.000981419447632014	0	GPM6A
5.03499876253733e-08	-0.562985876504688	0.38	0.473	0.00102316209853521	0	SPAG16
5.07102416543495e-08	-0.690484209491086	0.525	0.623	0.00103048282065804	0	HSPA1A
5.11544884011219e-08	0.685214190428748	0.218	0.143	0.0010395103587992	0	IGF2BP1
5.41217723225871e-08	-0.605203022955929	0.362	0.51	0.00109980853536729	0	PCMT1
5.50624727733e-08	-0.815313394570619	0.282	0.441	0.00111892450922623	0	MORN2
5.66895043096332e-08	0.809105729264019	0.425	0.327	0.00115198741707606	0	PTCH1
6.51087915290847e-08	0.720142871698006	0.723	0.622	0.00132307575266253	0	KCNQ1OT1
7.46957943290165e-08	-1.10782820363427	0.19	0.282	0.00151789323655994	0	DNAJB1
8.58524080905817e-08	-0.777133133411146	0.192	0.326	0.00174460678480871	0	TMEM9B
9.09876281648334e-08	-0.629136475780474	0.305	0.454	0.00184895959193758	0	ANXA5
9.16945930747226e-08	0.420106373843715	0.698	0.622	0.00186332582587144	0	HNRNPA3
1.01243811260538e-07	-1.54810791249771	0.032	0.12	0.00205737548862539	0	CFAP126
1.04207595894169e-07	-0.501914727308642	0.77	0.843	0.00211760255616542	0	SOD1
1.13894430083664e-07	-1.79793389684097	0.05	0.154	0.00231444871373013	0	EMP1
1.15498006133719e-07	-0.324808100223382	0.782	0.802	0.00234703498264331	0	SPCS2
1.17909297343796e-07	-1.10911348322338	0.222	0.403	0.00239603483132327	0	PLTP
1.21711203362891e-07	-1.399921821952	0.182	0.366	0.00247329336353731	0	CRYM
1.36025172525801e-07	-0.350562545021632	0.532	0.595	0.00276416753089681	0	SNHG32
1.41533528696353e-07	-1.26215483395291	0.082	0.163	0.00287610283663859	0	SARAF
1.52153778402518e-07	0.677056324390793	0.352	0.269	0.00309191693091757	0	UBE2R2
1.7852544354526e-07	-1.00390537278507	0.165	0.337	0.00362781553828323	0	ATP1B2
1.79678966318271e-07	-0.344246793898744	0.935	0.964	0.00365125627455358	0	ND2
1.99308218954816e-07	-0.81771046231535	0.26	0.434	0.00405014231738082	0	KIF9
2.1715797699708e-07	-1.13519214887773	0.082	0.2	0.00441286725055767	0	SCPEP1
2.48996454310407e-07	-0.745280306663977	0.375	0.521	0.00505985694804177	0	LY6H
2.56752384891384e-07	0.51841194848177	0.922	0.864	0.0052174652133778	0	SOX4
2.65120373108053e-07	0.202512414965284	0.787	0.727	0.00538751110192874	0	H2AZ1
2.73180103609979e-07	-0.944000541322885	0.155	0.315	0.00555129288545837	0	SLC9A6
3.10550684287989e-07	-1.54450073691951	0.135	0.288	0.00631070045541623	0	BTG2
3.1993030790932e-07	-0.779493412924597	0.385	0.515	0.00650130378702528	0	MGST1
3.21850936274033e-07	0.677411854872277	0.425	0.298	0.00654033287602462	0	BOD1
3.29802477348706e-07	-0.742433835683773	0.2	0.337	0.00670191614220306	0	RHOB
3.37683238277694e-07	-0.378850711154986	0.575	0.691	0.00686206108504103	0	FXYD6
3.50662945466808e-07	-1.08873038634017	0.188	0.334	0.007125821714831	0	S100A6
3.72815902855054e-07	-1.2385723690477	0.182	0.357	0.00757599196191756	0	IGFBP7
3.75779056960921e-07	-0.479603272975772	0.785	0.821	0.00763620621650288	0	ITM2B
3.80059260508781e-07	-1.51105224262489	0.078	0.214	0.00772318423279893	0	ISLR
3.99160803231903e-07	-2.59190266559951	0.02	0.103	0.00811134668247551	0	FAM81B
4.23891602717327e-07	0.861816976585741	0.175	0.101	0.0086139012588188	0	FST
4.36740453986939e-07	-0.396087860123533	0.76	0.828	0.0088750027654686	0	TTYH1
4.41649040558921e-07	0.425102585879551	0.69	0.607	0.00897475015319783	0	HNRNPR
4.54898852977598e-07	0.776587995194822	0.358	0.236	0.00924399959135776	0	TMPO
5.01705896635435e-07	-0.460643342746968	0.578	0.661	0.0101951655255287	0	SNX3
5.1357423996614e-07	0.586356172588753	0.392	0.302	0.0104363421303519	0	IGF2BP2
5.31295390307443e-07	0.267507094737326	0.935	0.914	0.0107964536264376	0	HNRNPA2B1
5.46617669746834e-07	1.07028364793909	0.342	0.216	0.0111078176669254	0	CDKN1C
5.71466614629245e-07	-0.61264528720524	0.365	0.509	0.0116127730758809	0	LRPAP1
6.0649885895392e-07	-1.76136564881998	0.065	0.206	0.0123246633128026	0	PRELP
6.1205558803462e-07	-0.907559223398225	0.13	0.273	0.0124375816044515	0	TIMP3
6.3857348481975e-07	0.905118059836212	0.242	0.142	0.0129764517850221	0	USP44
6.80522824376225e-07	-1.58529205897367	0.048	0.159	0.0138289043141493	0	CAPSL
6.80844566466695e-07	0.404806943008877	0.843	0.772	0.0138354424351697	0	HNRNPC
6.84857660127149e-07	-1.10266041940667	0.135	0.314	0.0139169925114438	0	F3
7.48843173395276e-07	-0.771217278017871	0.218	0.356	0.0152172421265654	0	EMC7
7.6869719963789e-07	-0.885154612956756	0.19	0.33	0.0156206957938416	0	PBXIP1
8.41841427303928e-07	-0.672416936042545	0.198	0.303	0.0171070596442431	0	TM2D3
9.70923748335498e-07	1.01899805477299	0.175	0.097	0.0197301414899256	0	TAF10
1.00791728605623e-06	0.362344802555676	0.915	0.866	0.0204818871699486	0	BTF3
1.00987418514227e-06	-0.887858402988101	0.228	0.374	0.020521653316276	0	MPC1
1.0113277403044e-06	-0.308403398985235	0.677	0.726	0.0205511910107258	0	GABARAPL2
1.0124959715336e-06	0.577412342364973	0.835	0.716	0.0205749306375344	0	EIF3E
1.03504716643474e-06	-2.27082660993902	0.03	0.128	0.0210331934691203	0	SPOCK2
1.05840273800695e-06	-0.323451526308367	0.672	0.767	0.0215078020390393	0	LAPTM4A
1.13773192535496e-06	-0.729946192781508	0.26	0.411	0.0231198504551381	0	PSAT1
1.32643527342957e-06	1.05563179024761	0.382	0.238	0.0269544911913623	0	TLE4
1.34325644896037e-06	0.571788756583528	0.532	0.422	0.0272963142993238	0	NES
1.39621217363559e-06	-1.2852717105468	0.052	0.161	0.0283724275804488	0	MT1E
1.43066348602717e-06	-1.60325565568585	0.068	0.176	0.0290725126995581	0	TRDN
1.45712521546723e-06	-0.572591150965061	0.29	0.474	0.0296102415035095	0	HSPA1B
1.65856205402192e-06	-0.233169050695679	0.983	0.973	0.0337036394997794	0	UBB
1.81388678258923e-06	0.549342811622798	0.565	0.449	0.0368599933089957	0	HDAC2
1.86563581844264e-06	0.451737504695289	0.603	0.492	0.0379115854665728	0	PHF14
1.88374410843493e-06	0.43442695109347	0.74	0.668	0.0382795640275062	0	SNRPE
1.94821192385267e-06	-1.0008515199839	0.128	0.248	0.0395896145046102	0	TIMP2
1.94839149854716e-06	0.337101655975871	0.733	0.693	0.0395932636419768	0	PSMA7
1.95496425020002e-06	-0.880423134730523	0.198	0.337	0.0397268285283145	0	TAGLN2
2.0358957754064e-06	-0.457271116461559	0.682	0.768	0.0413714380520334	0	COX6A1
2.0516432812932e-06	-1.37251266225832	0.048	0.142	0.041691443119159	0	HEPACAM
2.15391281603615e-06	-1.27308647578462	0.048	0.153	0.0437696623346705	0	HOPX
2.15490178864502e-06	-1.25832217051754	0.158	0.285	0.0437897592470555	0	NRXN1
2.21218157936256e-06	-0.959153599144762	0.195	0.356	0.0449537418742266	0	RHOC
2.24579208348045e-06	0.726079304109833	0.23	0.162	0.0456367409284063	0	ZNF219
2.27930221315526e-06	0.813210283264427	0.195	0.117	0.046317700273528	0	IGF2BP3
2.5548052808773e-06	-1.40256323577157	0.085	0.187	0.0519161981127076	0	NEK11
2.71918198799076e-06	-1.33196869270888	0.068	0.181	0.0552564971779603	0	CCDC80
2.74053183668517e-06	1.08227478335459	0.168	0.096	0.0556903474532792	0	SKIDA1
2.79791923190847e-06	-2.08940319156591	0.045	0.143	0.0568565167116121	0	GABBR2
2.83546006186455e-06	-0.614206541379729	0.302	0.402	0.0576193839171495	0	PPT1
3.03216153725977e-06	-1.14901332391341	0.11	0.218	0.0616165545986559	0	MNS1
3.19357404979796e-06	0.89441519017532	0.44	0.299	0.0648966182659443	0	TFDP2
3.56752477170384e-06	0.759652773601666	0.488	0.374	0.0724956708857938	0	MLLT11
3.68678553760278e-06	-1.85125592291012	0.035	0.124	0.0749191689096261	0	AEBP1
3.80057868365829e-06	0.8325883264839	0.345	0.216	0.0772315594306202	0	MIAT
3.9551123698717e-06	0.864727353125074	0.258	0.16	0.0803718384681629	0	PTBP2
4.44966453615878e-06	-0.392889428631285	0.568	0.655	0.0904216330392826	0	TMEM59
4.46936749575774e-06	1.04242140668783	0.305	0.225	0.0908220168812929	0	SHH
4.64645482288419e-06	0.512999357386583	0.63	0.522	0.0944206084558296	0	NKX2-1
4.64995781774754e-06	0.558599931559619	0.525	0.42	0.0944917928144479	0	TOMM20
5.03574565019547e-06	-1.42209533389442	0.06	0.169	0.102331387357622	0	NR3C1
5.09927913551299e-06	0.220922738853466	0.863	0.759	0.103622451312759	0	MEST
5.46770001130127e-06	-1.87139041769778	0.025	0.1	0.111109131929653	0	SLCO1C1
5.65842042308553e-06	-0.807762734697509	0.418	0.55	0.114984761417521	0	IER2
5.97962119178293e-06	-0.608713448595968	0.515	0.627	0.121511882238221	0	DBI
6.06804933531776e-06	0.499252357416398	0.292	0.219	0.123308830542992	0	PDCD7
6.21459558930756e-06	0.424135524712512	0.458	0.404	0.126286796970319	0	CCT5
6.23040039956382e-06	-1.86314097258223	0.028	0.105	0.126607966519536	0	BORCS7
6.23989385103314e-06	-0.27043397500864	0.91	0.93	0.126800882946845	0	SKP1
6.58551328346838e-06	0.462935550529555	0.57	0.483	0.133824215433361	0	CBX3
6.65333587444849e-06	-1.46083094495836	0.088	0.196	0.135202438304668	0	HLA-E
6.67338144164096e-06	0.521339180420057	0.605	0.503	0.135609784275586	0	APEX1
7.05709066457452e-06	0.639154771204955	0.31	0.208	0.143407139394819	0	GNL3
7.27413050274918e-06	0.793189756030063	0.202	0.141	0.147817605946366	0	DTX4
7.35926264326837e-06	-1.65035960606323	0.05	0.151	0.149547576173857	0	SERPINI1
7.3960537295764e-06	0.435475917618743	0.618	0.532	0.150295207838722	0	SFPQ
7.9273969526834e-06	-1.33391027284355	0.082	0.18	0.161092633475479	0	LRP1
8.12132322047235e-06	-1.27466309335088	0.1	0.205	0.165033409163219	0	IFI6
8.1681462686386e-06	-0.732443740494752	0.192	0.324	0.165984900325005	0	TMEM205
8.18922010554476e-06	0.74748786398362	0.25	0.154	0.166413141764775	0	HMGA2
8.21405393622325e-06	1.06751453032829	0.115	0.056	0.166917790037993	0	SLC25A24
8.50845646292988e-06	-0.659209848461696	0.365	0.508	0.172900343783198	0	HLA-A
8.59715306896083e-06	-1.36359074457434	0.062	0.2	0.174702747514353	0	HNMT
8.64700783933489e-06	0.558874009454247	0.948	0.903	0.175715846303124	0	NNAT
8.75356188913335e-06	-1.08684394470537	0.172	0.316	0.177881131149079	0	CBR1
9.21613976312398e-06	-0.896717554347874	0.185	0.301	0.187281176126442	0	TMEM50B
9.57453998673155e-06	0.401213391879142	0.623	0.519	0.194564227070372	0	RBM8A
9.76529074610384e-06	0.435741905011838	0.805	0.729	0.198440473251576	0	CCNI
9.83196721859135e-06	0.608306348759505	0.405	0.299	0.199795405848995	0	NSA2
1.04878192893524e-05	-2.8321071758446	0.025	0.134	0.213122975778931	0	SLC4A4
1.08962061857965e-05	0.443854101246904	0.637	0.568	0.221421805901571	0	HNRNPU
1.09057374798739e-05	-1.00861243986558	0.15	0.296	0.221615491328517	0	PMP22
1.09288753384441e-05	0.383984650989805	0.9	0.849	0.222085675752522	0	HNRNPK
1.10288338167842e-05	0.799274202926587	0.188	0.108	0.224116931990871	0	RAI14
1.111361327422e-05	0.621128712014039	0.2	0.145	0.225839735345424	0	MAPK6
1.1155865978553e-05	-0.314177966520499	0.728	0.828	0.226698352550175	0	SEC62
1.16723208434014e-05	-1.18175718246304	0.072	0.15	0.23719323185876	0	HACD3
1.19741558164549e-05	1.12007868283739	0.128	0.068	0.243326820346181	0	CRNDE
1.21744459082626e-05	-0.531060655420298	0.198	0.32	0.247396915301805	0	C12orf75
1.27160422514067e-05	-0.827201806420484	0.218	0.346	0.258402694590835	0	NME3
1.3301288127712e-05	1.16753091373829	0.1	0.048	0.270295476043235	0	LIN28B
1.43994155524484e-05	-0.758774562430666	0.158	0.273	0.292610523441303	0	THRA
1.46671306052782e-05	0.70388341977626	0.142	0.092	0.298050761029857	0	EPB41
1.52421899786633e-05	0.969945161693266	0.238	0.147	0.309736542556417	0	EZH2
1.52733732721265e-05	-0.997249957922225	0.108	0.226	0.310370218262883	0	SIRT2
1.53737842559912e-05	0.590066766536889	0.272	0.193	0.312410669865997	0	BOD1L1
1.55121939056437e-05	0.937865502021878	0.108	0.057	0.315223292356586	0	BRD1
1.55377485353264e-05	-0.454313640983678	0.68	0.757	0.315742587986368	0	PPIB
1.56916142027221e-05	0.362429916307583	0.765	0.709	0.318869292213515	0	NCL
1.62240055092756e-05	0.512370258105422	0.238	0.171	0.32968801595399	0	SRPK1
1.65183441833e-05	0.471758325805595	0.47	0.375	0.335669272148839	0	PRELID1
1.6919563610023e-05	0.40788028700881	0.647	0.598	0.343822452119277	0	PNN
1.78697731137718e-05	0.583051950079232	0.33	0.258	0.363131659444956	0	RTCB
1.80846039816791e-05	-0.788087562049589	0.12	0.232	0.367497237511701	0	NME5
2.03715283660116e-05	0.824345807103715	0.23	0.139	0.413969827925721	0	MAT2B
2.10154653667525e-05	0.612665296770132	0.348	0.305	0.427055271717779	0	SIX6
2.20930849863946e-05	1.05604463200064	0.21	0.119	0.448953580008524	0	SLC4A7
2.2264141550777e-05	0.485320215611402	0.485	0.379	0.452429620453339	0	ANP32A
2.22751233676958e-05	-1.09834997703466	0.112	0.219	0.452652781954946	0	SFXN5
2.22819622452177e-05	-0.918185379486732	0.23	0.398	0.452791754785069	0	ALDH9A1
2.36014146114612e-05	0.629249162018005	0.662	0.572	0.479604346319503	0	EIF3F
2.56612743235529e-05	-0.911516936378502	0.098	0.201	0.521462755528918	0	MAP3K19
2.59247565902312e-05	0.311973609457	0.745	0.692	0.526816978670088	0	SERBP1
2.63540212025579e-05	-0.514147890724746	0.488	0.65	0.535540064857178	0	ARL6IP1
2.70760528730931e-05	0.470981291457721	0.608	0.523	0.550212470434126	0	CLIC1
2.73963092926243e-05	-1.28704541203295	0.052	0.137	0.556720401135418	0	MEGF10
2.78387327425211e-05	0.313689130250529	0.598	0.542	0.565710888060772	0	SRRM2
2.87648059590786e-05	-0.937127877904362	0.155	0.279	0.584529621894437	0	CTSB
2.96664881195914e-05	0.347458962371513	0.89	0.85	0.602852705078217	0	HNRNPDL
3.05503566622614e-05	-0.398673375207371	0.425	0.537	0.620813797733813	0	SCOC
3.09995419833115e-05	-1.16476918281407	0.078	0.191	0.629941692642873	0	NCAN
3.12442931080829e-05	-0.733496150794591	0.195	0.33	0.634915280249352	0	TCEAL2
3.13818316833328e-05	0.342065664045428	0.733	0.665	0.637710201637006	0	EEF1B2
3.18732439913955e-05	-1.43408748618384	0.078	0.204	0.647696191149147	0	HTRA1
3.58810316093023e-05	0.369527598454145	0.637	0.549	0.729138443332633	0	KHDRBS1
3.60844691942343e-05	0.504228046603883	0.205	0.161	0.733272498496036	0	MSH6
3.61911077251781e-05	-1.0510413672445	0.09	0.206	0.735439500083345	0	ERBB4
3.80327060471483e-05	0.702494687831143	0.362	0.248	0.7728626195841	0	SYT1
3.83980369187756e-05	-0.996340610318706	0.055	0.128	0.780286508226438	0	SULF2
3.9394674051802e-05	0.793740119607052	0.205	0.126	0.800539171406669	0	SAP30
4.25988395661824e-05	0.470953372763396	0.152	0.117	0.865651018824393	0	RBFA
4.27827418752201e-05	-0.667666911366285	0.228	0.353	0.869388097646348	0	PMVK
4.28530173427727e-05	0.305943287220037	0.978	0.954	0.870816165422484	0	TPT1
4.40341428308339e-05	0.494572470441981	0.38	0.279	0.894817816465375	0	ELAVL1
4.44781157620396e-05	0.601127154649898	0.28	0.246	0.903839790400406	0	TBX3
4.45432239379736e-05	-1.62387594424391	0.038	0.114	0.905162853643562	0	SCARA3
4.57497584240591e-05	-0.465091081380693	0.485	0.588	0.929680840935305	0	APP
4.5772391927424e-05	-0.70938923672233	0.14	0.242	0.930140776357182	0	OAT
4.73961918516087e-05	-0.471724651058302	0.405	0.528	0.963138014616541	0	SOX9
4.80184149259933e-05	-0.681299327112713	0.128	0.244	0.97578220971111	0	PACRG
4.80396371484556e-05	0.568746228320032	0.517	0.409	0.976213466493766	0	CCT6A
4.84879405004666e-05	0.366542552966898	0.75	0.636	0.985323438909982	0	BASP1
5.10669558469217e-05	0.659929183391957	0.28	0.198	1	0	ACTL6A
5.37585456692958e-05	-0.351829753830107	0.21	0.3	1	0	ATP6V0E2
5.46460536525462e-05	0.0306774523428301	0.552	0.532	1	0	NASP
5.51758554574426e-05	0.630014287284564	0.265	0.205	1	0	ISYNA1
5.88949546798539e-05	-0.9986422614094	0.12	0.243	1	0	PRNP
6.01748461383573e-05	0.58063377347899	0.215	0.149	1	0	LMNB1
6.1764001803638e-05	-1.26292328365205	0.117	0.283	1	0	ARC
6.37070907935604e-05	0.35208163852246	0.395	0.33	1	0	SLC39A10
6.4102296200169e-05	0.440803784027051	0.547	0.46	1	0	CSDE1
6.51096677614154e-05	-0.924215848986842	0.145	0.264	1	0	MAP1A
6.67249865317667e-05	0.515949478392203	0.362	0.273	1	0	ID3
6.71648620883027e-05	-0.806072311072908	0.112	0.208	1	0	PHYHIPL
7.2352822755675e-05	-0.76588125141969	0.235	0.399	1	0	TMEM14A
7.29239200341547e-05	0.698660160834417	0.298	0.209	1	0	KLHL23
7.31349404761151e-05	0.281195817894895	0.833	0.77	1	0	SRSF3
7.52302119047268e-05	0.388753693056423	0.757	0.667	1	0	EIF4G2
7.55978582240183e-05	0.412426398081904	0.482	0.404	1	0	SMARCE1
7.89386105077629e-05	-1.00669825455098	0.125	0.228	1	0	SERPINB6
8.05983359658444e-05	0.376347765427663	0.495	0.436	1	0	TKT
8.19506563152576e-05	-0.44998236406621	0.422	0.516	1	0	CDO1
8.31191806135239e-05	0.613367442977815	0.362	0.264	1	0	MEX3A
8.32360655046178e-05	-0.626485643696732	0.35	0.502	1	0	IFI27L2
8.53807835375282e-05	-2.16473842985129	0.035	0.137	1	0	OLIG1
8.54910518040705e-05	0.340111927805383	0.552	0.447	1	0	NME1
8.60587808729377e-05	-0.713924150392898	0.138	0.216	1	0	SC5D
8.86662175504066e-05	-0.926531098059133	0.145	0.261	1	0	PLEKHB1
9.033571548346e-05	-0.473429926503431	0.202	0.294	1	0	LSAMP
9.06593156164363e-05	0.201621250947085	0.922	0.907	1	0	UBA52
9.09955114385272e-05	0.579757248404443	0.165	0.123	1	0	ACVR2B
9.10688852807916e-05	-1.25011708811499	0.072	0.157	1	0	CAMK2G
9.23781282864325e-05	0.200351845781193	0.695	0.664	1	0	HSPD1
9.29498678369333e-05	-0.311923190473377	0.57	0.641	1	0	PFN2
9.47819694851921e-05	-0.50250450834574	0.38	0.497	1	0	ATP6AP2
9.56182138845354e-05	1.17184559059031	0.145	0.083	1	0	CAPN6
9.60549203082373e-05	0.519989908383376	0.422	0.357	1	0	LSM4
0.000101290481725358	0.354849684277295	0.838	0.76	1	0	HMGN1
0.000103477716736586	-1.42793581319964	0.062	0.133	1	0	SOCS3
0.000109546418655536	0.376615040175081	0.35	0.291	1	0	OSBPL8
0.000111952015299403	-0.904837958469891	0.108	0.206	1	0	PMM1
0.000112755085139982	0.87195641168121	0.27	0.166	1	0	MLLT3
0.000117739567073119	-1.12057163489391	0.055	0.134	1	0	DNAH7
0.00011796796626589	0.909061778717715	0.115	0.075	1	0	GNG4
0.000119856799939795	0.286796253519942	0.61	0.525	1	0	DEK
0.000128005230763671	0.197704384979116	0.112	0.093	1	0	PRIM1
0.000128798032196346	0.523892179557105	0.225	0.172	1	0	NT5DC2
0.000135269710242483	-1.8084990395076	0.048	0.104	1	0	ATF3
0.00013749446888433	1.00674720003134	0.132	0.079	1	0	GPC2
0.000141293027907909	0.809179902336893	0.245	0.156	1	0	RND2
0.0001435801745975	-0.92660735515868	0.14	0.26	1	0	ADD3
0.000144701900487483	-0.538986220446492	0.178	0.256	1	0	UBXN11
0.000146727129175045	0.99887681809909	0.132	0.069	1	0	HCRT
0.000146976132635528	0.603125073317366	0.162	0.102	1	0	TGFBR1
0.0001561863346698	-1.49515586821637	0.058	0.155	1	0	SEMA6D
0.000158938002493867	0.47651417146235	0.512	0.396	1	0	FDFT1
0.000160046282492967	0.472370601618308	0.537	0.443	1	0	SNRPD3
0.000161757452760544	0.631103718346597	0.318	0.239	1	0	MAZ
0.00016290937129459	0.768416380061237	0.152	0.093	1	0	COL11A1
0.000163832068629434	-1.0762637821118	0.135	0.259	1	0	GMNN
0.000165133941266385	-0.588804713344325	0.288	0.43	1	0	PDLIM5
0.000167094545636821	0.414682571406578	0.305	0.224	1	0	TMEM97
0.00017006001384298	-1.27070794002095	0.04	0.127	1	0	C21orf62
0.000172426137530549	-0.962368393242211	0.058	0.122	1	0	RIN2
0.000176287001822447	0.377003347860899	0.255	0.191	1	0	MAP4K4
0.000177602306317842	0.411886375481466	0.412	0.324	1	0	FSCN1
0.000181062339538297	-0.909627485245594	0.062	0.114	1	0	COQ10B
0.00018174340541219	-1.03334856754394	0.17	0.298	1	0	IFI27L1
0.000182305841595516	-0.373875974619217	0.32	0.396	1	0	DPCD
0.000182553595440847	-0.635817727344094	0.372	0.503	1	0	FAM229B
0.000183126902248419	1.08303047411112	0.122	0.065	1	0	ZNF48
0.000191728963896354	-1.41042113698099	0.05	0.119	1	0	NTM
0.000196916019999202	-0.978942306863587	0.12	0.205	1	0	CLPTM1
0.000200228845377434	0.572591696361624	0.372	0.287	1	0	FNBP1L
0.000203893222747289	0.761233516273514	0.25	0.169	1	0	CDV3
0.000215059835142525	-0.317275565401558	0.512	0.584	1	0	TUBB2A
0.000216219826039819	-0.321327962714891	0.672	0.773	1	0	SRI
0.000218066581604334	-2.02792607511224	0.032	0.105	1	0	TNC
0.000219042325495176	0.547120525231233	0.29	0.214	1	0	MAP2K2
0.000219880907152031	-1.42962835465952	0.04	0.105	1	0	CHKA
0.000221966605529904	-1.09988535721777	0.088	0.194	1	0	PDGFRB
0.000224092661883775	0.907429857741779	0.132	0.077	1	0	ABRACL
0.000227110382706645	-0.93112020991738	0.082	0.176	1	0	SHISA4
0.0002333399550289	0.169335226012921	0.16	0.152	1	0	MAGOHB
0.000233504961387051	-1.4136030837061	0.095	0.203	1	0	DDIT3
0.000244455090938588	-0.760420360662188	0.245	0.371	1	0	TXNIP
0.000245338483467065	-1.13952510688608	0.075	0.184	1	0	PPP2R2B
0.000246591491518902	-1.54044075950702	0.05	0.126	1	0	RFX4
0.000250964202316928	0.502158013459942	0.502	0.429	1	0	NDUFV2
0.000251436330523825	-0.986032381932833	0.048	0.107	1	0	IFT22
0.00025247566000203	0.425718984053613	0.912	0.873	1	0	MAP1B
0.000257769384182015	0.393158017554263	0.512	0.44	1	0	KDELR1
0.000260616327629883	-0.549933469762639	0.308	0.405	1	0	LEPROT
0.000260643253423528	-0.285432796135143	0.408	0.484	1	0	DCTN3
0.000266993373020009	0.661435315819545	0.378	0.317	1	0	TPM1
0.000267119809786928	-0.727248050284298	0.19	0.321	1	0	DCLK1
0.000270401777681106	0.393553621751652	0.438	0.348	1	0	PRKDC
0.000270686368251366	-0.618560369583585	0.162	0.251	1	0	DNAJB2
0.000278984127194844	0.451071274436297	0.382	0.286	1	0	ZNF462
0.000280355829348931	0.539378700807775	0.215	0.161	1	0	MRTO4
0.000289171661806367	-0.82036590654868	0.172	0.311	1	0	AIG1
0.000291246439148914	1.11284288525035	0.14	0.08	1	0	LEF1
0.000296887892062262	0.423489460084463	0.598	0.515	1	0	ENY2
0.00029762362697973	-0.945791150588457	0.062	0.122	1	0	TEKT1
0.000303611784935125	-0.309567507914283	0.415	0.505	1	0	NKAIN4
0.000307743750889825	-1.16510446118722	0.085	0.188	1	0	SPAG6
0.0003152561308208	0.578846179510896	0.37	0.283	1	0	LHX2
0.000318993808326852	0.227740591908274	0.445	0.412	1	0	H2AZ2
0.00032688884697198	0.204374979897365	0.585	0.535	1	0	FZD3
0.000330009769015853	1.10571849420098	0.108	0.049	1	0	IER5L
0.000339184732333243	0.349073273200461	0.462	0.402	1	0	JUND
0.0003415133414173	-1.04785882970566	0.092	0.215	1	0	TNIK
0.000341697493737055	0.972775926092709	0.117	0.064	1	0	GALNT7
0.00034640983544197	0.53241068050439	0.32	0.239	1	0	NT5C3B
0.000346783118460272	-1.76836287960128	0.032	0.103	1	0	BLVRB
0.000347972899844786	0.673872649008836	0.27	0.191	1	0	DHX40
0.000349143069812836	-0.206455899572093	0.993	0.996	1	0	COX1
0.000349973760138503	0.749753109607608	0.218	0.153	1	0	ARL14EP
0.000351488541520728	-1.65919603219606	0.043	0.129	1	0	S100A16
0.000367284746179202	-1.82229017309319	0.035	0.118	1	0	CD9
0.00036758843387795	0.411297539759497	0.47	0.406	1	0	FXR1
0.000369721520088056	0.777719326621518	0.225	0.146	1	0	SLC38A1
0.000374156488187617	-1.28289351738065	0.055	0.131	1	0	FAM107A
0.000384395159427073	-1.13420669471371	0.155	0.235	1	0	S100A13
0.00038689195986721	-1.01718647121462	0.148	0.265	1	0	TSC22D4
0.000387320545782787	-1.16793009888243	0.05	0.117	1	0	AHNAK
0.000388102725604538	0.631785513221187	0.168	0.122	1	0	ZNHIT6
0.000388423205261475	0.508367918465464	0.578	0.49	1	0	KMT2E
0.000392054452528036	-0.678345954217106	0.165	0.266	1	0	EVI5
0.00039924687447998	0.712426521527248	0.262	0.177	1	0	GTF3A
0.000401503743238745	-2.09138591636405	0.03	0.107	1	0	CLDN10
0.000401577177694654	0.376617987876801	0.818	0.712	1	0	SLC25A6
0.000404077617125614	-0.779046891925873	0.152	0.252	1	0	TMEM107
0.000415941953693409	-1.04680454715414	0.052	0.108	1	0	PAQR4
0.000435849487002875	-0.534959294229898	0.272	0.382	1	0	CD164
0.00044000384535949	0.537785421855765	0.362	0.267	1	0	RERE
0.000441071662422887	-0.927375779228961	0.11	0.205	1	0	FAIM2
0.00044426882145291	0.615081840321622	0.368	0.254	1	0	KDM5B
0.000453315549893637	-0.424887054365499	0.195	0.258	1	0	YAF2
0.000466399913318504	0.540133814195339	0.235	0.177	1	0	CCDC50
0.000466414008022514	-0.43391689252248	0.318	0.399	1	0	SDC2
0.000467097088492784	-1.18958011665998	0.075	0.16	1	0	CRYL1
0.000471032865555147	0.568674150146821	0.212	0.15	1	0	OSBPL9
0.000482366699795176	0.970644630353826	0.138	0.075	1	0	THG1L
0.000492126552835333	0.811265466104734	0.135	0.08	1	0	KDM6B
0.000498350689243115	0.638591035182506	0.462	0.35	1	0	CRMP1
0.00050210780279565	0.706090953389377	0.138	0.091	1	0	RANBP17
0.000507916017213131	-0.744520139007775	0.06	0.126	1	0	ADGRV1
0.000509189450391949	0.189266743765496	0.708	0.684	1	0	SSB
0.000522716495303259	-0.786488008134084	0.068	0.133	1	0	GAN
0.000524946584739041	0.643661444133217	0.238	0.165	1	0	MAP6
0.000531245531460704	0.299629701567498	0.54	0.484	1	0	NDUFS6
0.000546142394849796	0.187855109673402	0.482	0.437	1	0	SNX6
0.000548836110378977	-0.325633474768451	0.61	0.697	1	0	PON2
0.000553728213517233	-0.657867641107679	0.078	0.129	1	0	GPR137B
0.000553841753355507	1.26595060198018	0.11	0.054	1	0	TAF1A
0.000558294175685552	-1.27472574159059	0.095	0.193	1	0	CCDC146
0.000558742999555689	-0.414948331624963	0.212	0.311	1	0	AP3S1
0.000559411075773648	-0.60454240061628	0.272	0.379	1	0	NPDC1
0.000573352119696937	0.376159903547384	0.525	0.458	1	0	KIF5B
0.000575520742060554	0.792138073157992	0.145	0.092	1	0	NR2F6
0.000590676972240985	-1.36690080311948	0.055	0.134	1	0	EFEMP1
0.000591634517063123	-1.130316304508	0.04	0.106	1	0	ACOT11
0.0006014136910034	-0.855867695215745	0.095	0.167	1	0	ZNF487
0.000601898991555659	-0.464893593610186	0.175	0.26	1	0	HAT1
0.000603219325995255	-0.338248392903515	0.792	0.867	1	0	SEPTIN7
0.000604864123780473	-0.776474358382069	0.128	0.219	1	0	CPNE2
0.000606327938026608	-0.803474904077696	0.2	0.319	1	0	SFT2D1
0.000610095720815621	0.334367712232872	0.49	0.43	1	0	PSMD4
0.000620021626791856	-0.369775625257165	0.625	0.718	1	0	UQCRQ
0.000627879324260705	-0.42349509309693	0.3	0.434	1	0	EMC10
0.000630083208868731	-0.652034115053468	0.11	0.176	1	0	LPCAT1
0.000636536730455504	-1.34681066740209	0.043	0.106	1	0	ANKS1B
0.000659835947255586	0.496628375187099	0.248	0.185	1	0	ANAPC15
0.000677669681379901	0.277418603646534	0.562	0.5	1	0	DDX18
0.000700562481407938	-0.655796311334859	0.142	0.226	1	0	ACYP2
0.000711283378590115	0.630669733688671	0.228	0.156	1	0	JARID2
0.000740623512495475	0.47538820670453	0.428	0.362	1	0	PPP1CC
0.000756620922395305	0.264495334861877	0.598	0.533	1	0	SRSF9
0.000766682372268728	0.550462550957642	0.218	0.153	1	0	TRIM24
0.000779677106026327	-0.442055346965525	0.268	0.369	1	0	RBBP7
0.000784222286500507	0.33929144599293	0.58	0.512	1	0	PCBP2
0.000803562781637196	-0.560838843960058	0.455	0.563	1	0	APLP2
0.000823815664283798	-1.30828909888358	0.055	0.141	1	0	CHST9
0.00084195765956361	0.347122450980148	0.55	0.492	1	0	PRRC2C
0.000867641930487456	-1.92260761611497	0.035	0.106	1	0	MORN5
0.000879935092952754	0.46726804637046	0.128	0.097	1	0	BLMH
0.000880919880023991	-0.775974302635226	0.2	0.318	1	0	DDAH1
0.000887347084580595	0.310450959333761	0.537	0.492	1	0	PSMA1
0.000890083725584097	0.425709189748086	0.68	0.58	1	0	PABPC1
0.000898396821527718	-1.6021139402459	0.05	0.13	1	0	DERA
0.000907161266919959	-0.561165927815094	0.198	0.326	1	0	SLC22A17
0.000910478834676111	-1.60306504451746	0.05	0.148	1	0	CSPG5
0.000928565987206775	0.472625772185265	0.282	0.226	1	0	CPSF6
0.000944447560375239	-0.590126270695513	0.27	0.403	1	0	PCDH9
0.000968630983011003	-0.363320605985148	0.5	0.592	1	0	ARL6IP5
0.000974684414086657	0.561561557028255	0.515	0.428	1	0	GDI2
0.000981825662655652	-0.930477327646039	0.11	0.19	1	0	MSRA
0.00098547376466906	0.501473207339484	0.385	0.293	1	0	DBN1
0.00100777359798737	0.590085569190752	0.195	0.135	1	0	UBE2M
0.0010250700449871	-0.756698517789938	0.15	0.256	1	0	LMNA
0.00103327039398215	0.723579005290246	0.208	0.14	1	0	BZW2
0.0010574028059811	0.498356987330609	0.352	0.301	1	0	CCAR1
0.001068248932393	0.404985800789613	0.49	0.424	1	0	PFDN2
0.00107573728332118	0.365222212579679	0.755	0.691	1	0	SLC25A3
0.00107659387165841	0.851981864834699	0.115	0.08	1	0	FSD1
0.00108535408498338	0.436666526810811	0.583	0.489	1	0	CCT8
0.00109211955529298	-1.40705665394046	0.043	0.12	1	0	CALCRL
0.00109769298862015	-0.771917733537911	0.092	0.177	1	0	GLTP
0.00110698704816896	0.545057735395934	0.292	0.196	1	0	TOX3
0.00110932551748679	0.468357551120337	0.278	0.23	1	0	GLRX5
0.00112705334769624	0.925484846472399	0.115	0.075	1	0	PXDN
0.00116668671356691	0.767398770804119	0.342	0.255	1	0	H1-0
0.00119751578569824	-0.815449766312252	0.055	0.116	1	0	HEG1
0.00120706167688276	0.458774928393357	0.28	0.229	1	0	MCM7
0.0012193889014474	-0.925323477734445	0.2	0.323	1	0	CTSL
0.00123987196990618	0.295609145933372	0.282	0.24	1	0	HDGF
0.00124297662785486	0.599106673370911	0.185	0.131	1	0	TCF3
0.00124678211666996	-1.2927502900098	0.05	0.114	1	0	PDLIM4
0.001258988161334	-0.953688177560249	0.072	0.141	1	0	BMPR1B
0.00126486593719346	0.633398456155281	0.205	0.149	1	0	UBE2L6
0.00126779660187691	0.341445145775163	0.65	0.554	1	0	HNRNPH3
0.00127238782957021	0.448300596074264	0.322	0.263	1	0	PAICS
0.00129146849649091	-0.639438242446509	0.09	0.157	1	0	SNU13
0.00132860886905302	-0.577447150618958	0.198	0.307	1	0	ANK2
0.00141145431808914	-0.593663589248351	0.135	0.229	1	0	NFIC
0.00141476558252204	0.736185567632636	0.23	0.145	1	0	DUSP6
0.00141501298529415	-0.199343459156702	0.915	0.933	1	0	MYL6
0.00142637018865649	-1.31037067423233	0.058	0.127	1	0	TPST1
0.00143878732827562	-0.280392742937991	0.72	0.775	1	0	TOMM7
0.00143939243990873	0.599878534428994	0.268	0.195	1	0	HES6
0.00144231169414806	0.196050461188293	0.755	0.742	1	0	FUS
0.00144421544221877	-0.20221249017157	0.43	0.517	1	0	TMEM230
0.00145699674024307	-0.769727410231354	0.178	0.285	1	0	COL6A1
0.0015041874015385	0.248763942560497	0.98	0.964	1	0	TMSB10
0.0015306779645603	0.774965586015858	0.122	0.078	1	0	NHLRC2
0.00157750217097995	-0.732433916573475	0.125	0.206	1	0	RAB31
0.00161722339584723	0.376508770440544	0.765	0.707	1	0	MDK
0.0016223441980169	0.506002082460858	0.43	0.343	1	0	FADS1
0.00163970133254047	0.268363347145622	0.172	0.129	1	0	PPIP5K2
0.0016549777421043	-0.482283765121314	0.175	0.264	1	0	TAOK3
0.00168681155354425	-0.587439143116942	0.168	0.25	1	0	CNP
0.00169455601140495	-0.522301420206662	0.158	0.253	1	0	ANXA6
0.0017209421591854	0.46948175990829	0.292	0.205	1	0	BRD9
0.00172291686833957	0.203749765871405	0.87	0.855	1	0	PRDX2
0.00174732142122811	-0.346407513244739	0.57	0.667	1	0	DYNLT1
0.00174993574179072	-0.809931068486079	0.068	0.143	1	0	EMP3
0.00177238357251517	-0.877355400541705	0.065	0.126	1	0	ST8SIA1
0.00177392429272247	-0.239021610381562	0.112	0.163	1	0	SF3B6
0.00178327845019639	-0.996391453239208	0.105	0.199	1	0	PDLIM3
0.00180024763337607	-1.239841277774	0.043	0.108	1	0	TNFRSF1A
0.00182856442569842	0.713125909903167	0.112	0.074	1	0	ZNF253
0.0018634323540092	0.590964153190968	0.24	0.179	1	0	NAT14
0.00189626887308952	-0.870997678707412	0.095	0.179	1	0	TOB1
0.00191722460424543	0.997518417019496	0.138	0.087	1	0	TCOF1
0.00192035341990096	0.565824539361868	0.182	0.132	1	0	VAT1
0.00193160936049273	0.646883731028749	0.262	0.196	1	0	SSBP3
0.00193975868460552	0.41814549077354	0.71	0.636	1	0	EIF3L
0.00196080267232959	0.197946954707711	0.792	0.748	1	0	RAN
0.00196833672459909	-0.615256653827637	0.282	0.398	1	0	DPP7
0.0019704817459158	1.28863145155115	0.115	0.051	1	0	CBX2
0.00198014857776888	-0.214265280831564	0.415	0.465	1	0	TMEM147
0.0019987581796994	0.31039158912162	0.613	0.543	1	0	CCT2
0.00203719936909226	-0.662868047032692	0.215	0.336	1	0	TMED1
0.0020459174382058	-0.66213287795898	0.06	0.107	1	0	PCDH10
0.00204828782164037	-0.948841644355373	0.095	0.186	1	0	ENHO
0.00208915851862415	0.58772352265881	0.128	0.088	1	0	PRR14L
0.00210241976273401	0.22276207076671	0.525	0.499	1	0	CBX1
0.00214441997379133	0.285801050776187	0.365	0.321	1	0	PPP1R12A
0.00214609735506688	0.298805151772376	0.557	0.536	1	0	MACROH2A1
0.00216305700159495	0.935363070164528	0.1	0.059	1	0	IGSF9
0.00222105238707545	-0.130263716236624	0.505	0.548	1	0	ERGIC3
0.00224745217373671	0.34365076205317	0.657	0.621	1	0	LDHA
0.00225493397910845	0.434410218085026	0.378	0.289	1	0	G3BP1
0.00231991112854194	-0.556932963956293	0.095	0.13	1	0	IQCA1
0.00235586816702322	0.455733123336758	0.485	0.418	1	0	SYF2
0.00235921508277368	0.628670403420327	0.252	0.188	1	0	TMEM132A
0.00236332349590159	-0.417633911099637	0.185	0.236	1	0	CTSF
0.00237369116120362	0.515289053017778	0.215	0.175	1	0	KDM1A
0.00238572364389048	-0.289228744344703	0.325	0.435	1	0	ZBTB20
0.00239591535785004	-0.554454245767116	0.218	0.313	1	0	RAB5A
0.00241457657733088	-0.486506721915808	0.292	0.373	1	0	BCAP31
0.00241655269601532	0.616115007260584	0.302	0.203	1	0	ARRDC3
0.00242413706178346	-0.522466587511627	0.178	0.261	1	0	GSTK1
0.00243808513023054	0.693239614503029	0.14	0.089	1	0	POLR3D
0.00247777957747378	0.807693772148821	0.212	0.15	1	0	FAHD1
0.00248378737540424	-0.363377383182642	0.45	0.521	1	0	POLR2I
0.00252288970848021	-1.48497646122855	0.04	0.109	1	0	PMP2
0.00252359516593717	-0.697881282246553	0.15	0.228	1	0	PIK3C2A
0.00254704200681384	0.61953939760002	0.365	0.281	1	0	MRPL42
0.00255092749898554	0.596357361751341	0.355	0.282	1	0	FBL
0.0025548580318827	0.392136479612925	0.495	0.424	1	0	FAM133B
0.00260316451188857	0.522773157701696	0.438	0.346	1	0	PET100
0.00263852336966753	0.811000132072901	0.188	0.123	1	0	PATZ1
0.0026937966736183	0.181586219159231	0.873	0.835	1	0	EID1
0.00271424976238508	-0.421605804256291	0.312	0.394	1	0	SNHG8
0.00272550928456573	0.28114759189254	0.598	0.537	1	0	STRAP
0.00272980049148612	-0.514462029437005	0.065	0.106	1	0	P2RY1
0.00274248064295894	-0.514344071459941	0.172	0.239	1	0	ANXA2
0.00274470669373253	-0.801936273312143	0.13	0.207	1	0	PRCP
0.00281829006334103	-0.616773104125363	0.222	0.297	1	0	TMEM208
0.00288465308718422	-0.605207460990182	0.245	0.359	1	0	GET3
0.00293633194386048	0.547500562271257	0.288	0.234	1	0	ZMYM2
0.0029749292392642	0.377516253577697	0.305	0.271	1	0	TCF7L2
0.0029870404103912	-0.177527730482714	0.805	0.833	1	0	HSPA8
0.00299328564891695	-0.201663522931459	0.63	0.673	1	0	PRDX5
0.00301140697700735	1.01602232800314	0.115	0.062	1	0	WDFY1
0.00301268706684387	-0.383744448381605	0.432	0.528	1	0	ATP6V0E1
0.00306311843829684	0.411330857920775	0.232	0.182	1	0	PSMD1
0.00307404355544262	0.422794870282551	0.402	0.331	1	0	PIN4
0.00307858342401276	0.514421402036685	0.265	0.186	1	0	MLLT10
0.00308867990610345	0.767994508367327	0.11	0.064	1	0	ZC3H12C
0.0031006744733011	-1.5859912612851	0.045	0.141	1	0	SLC1A2
0.00311194915094206	0.436628916140357	0.208	0.158	1	0	CTCF
0.00311900715887696	-0.630869616779585	0.16	0.234	1	0	PNPLA8
0.00321081732372851	-0.0961912952416526	0.705	0.678	1	0	COX5B
0.00322014246655036	0.526505923065944	0.512	0.431	1	0	EIF3M
0.00322261701398128	0.478953606371114	0.225	0.176	1	0	CEP170
0.00331650729249778	0.489086850604984	0.265	0.212	1	0	ABCE1
0.00338224043347577	0.49018747160844	0.26	0.199	1	0	UBE2H
0.00344211382954399	-1.17165972553789	0.065	0.131	1	0	CCDC39
0.00345006190629623	0.569201764272487	0.248	0.176	1	0	HEBP1
0.0034543857804881	-0.0976771512371646	0.51	0.543	1	0	VAPA
0.00346298065200374	0.745185726409212	0.16	0.11	1	0	EIF3B
0.00352865662216906	-0.392136665005219	0.1	0.153	1	0	UQCR11
0.00355083577014473	0.761305481836261	0.395	0.313	1	0	STMN4
0.00355973650534275	-0.483271366460942	0.28	0.39	1	0	CRIP2
0.00356748670017046	0.516554501818248	0.215	0.16	1	0	ZNF521
0.0036051138036622	0.66110848537083	0.178	0.127	1	0	DNMT3A
0.00363407626600491	0.543930775731018	0.29	0.222	1	0	GLRX3
0.00368355733538506	0.496439844891019	0.272	0.215	1	0	DHX15
0.00370172123186416	-1.17303639560792	0.05	0.109	1	0	TPP1
0.00370929580595948	-0.556936722379896	0.185	0.249	1	0	GGH
0.0037136672367188	0.227003292905032	0.605	0.539	1	0	AKAP9
0.00378903305839782	-0.866549329365064	0.105	0.21	1	0	TRIM9
0.00378996491588706	-0.675934353915693	0.21	0.339	1	0	PAM
0.00386576537557244	0.213038118063312	0.52	0.468	1	0	GADD45GIP1
0.00387280636474807	-0.46236760246374	0.145	0.224	1	0	MAPK8IP1
0.00392462596593752	0.599101363875501	0.158	0.118	1	0	NOTCH3
0.00402849843632254	0.347379099625413	0.228	0.186	1	0	CTNNBL1
0.00404111964225223	0.848911196734846	0.17	0.115	1	0	TOX2
0.00407567186109138	-0.560114842115017	0.262	0.352	1	0	VGLL4
0.00407719523527205	0.127632424505151	0.48	0.462	1	0	PARP1
0.00410544287698017	0.48300199564274	0.418	0.33	1	0	ANP32B
0.00412818178438079	-0.554339678177302	0.28	0.396	1	0	IFITM3
0.00415173387434838	0.341828163611507	0.33	0.288	1	0	SNF8
0.00417747621768002	0.726298322240962	0.132	0.085	1	0	GALNT2
0.00417983864004841	0.605800893386133	0.17	0.122	1	0	LRPPRC
0.00419343607144926	-0.523239819169381	0.18	0.278	1	0	MANBAL
0.00420009315930353	-0.534045737214618	0.122	0.199	1	0	SNRPN
0.00421337860029183	0.214796198001409	0.525	0.48	1	0	CNPY2
0.0042154458317312	0.269206633646523	0.232	0.204	1	0	PRPF8
0.00423238643340519	0.854008573587326	0.132	0.081	1	0	PDCD11
0.00426028015893692	-0.524517868999967	0.22	0.295	1	0	DENND2B
0.00426250957001019	-0.64728152707548	0.175	0.24	1	0	SPTAN1
0.00429795694699342	-0.32911482276103	0.39	0.462	1	0	BLOC1S1
0.00430368203627894	-0.527645546881853	0.158	0.224	1	0	GNAO1
0.00431060456771238	-0.673920091576596	0.402	0.525	1	0	METRN
0.0043118916294634	-0.773737134203568	0.152	0.248	1	0	PRTFDC1
0.00433123281189786	0.69900464202151	0.102	0.058	1	0	ABCB7
0.00433127737093013	0.815154374541084	0.148	0.094	1	0	VANGL2
0.0043496236221806	0.515836120371566	0.185	0.135	1	0	ZFHX4
0.00438857300649591	-0.491387894007866	0.275	0.33	1	0	HLA-C
0.00439445553054864	0.526590971529868	0.29	0.221	1	0	CKAP4
0.00439963464815874	-0.652616480415444	0.212	0.31	1	0	CIB1
0.00443418397563917	-0.990433400487926	0.058	0.126	1	0	ACOX1
0.00445766266394063	0.261319761948553	0.89	0.855	1	0	EEF2
0.0044859963815239	-0.385869575836671	0.312	0.395	1	0	COPS8
0.00450501500897383	-0.85990996905714	0.072	0.139	1	0	RHBDD3
0.00454177231277083	-0.234783557962401	0.59	0.642	1	0	BEX4
0.00460751083411595	-0.40826673175356	0.105	0.147	1	0	ABI1
0.00464598732689074	-0.768058048525603	0.075	0.127	1	0	RSPH4A
0.0046486135258434	0.763402157007328	0.112	0.072	1	0	GSTZ1
0.00465934455433938	0.196084634530612	0.853	0.831	1	0	PNISR
0.00466108732926426	-0.79421367967938	0.085	0.165	1	0	NFIX
0.00467284126910305	0.327832490219989	0.52	0.443	1	0	TOP1
0.00468861623737168	0.248867953350113	0.435	0.399	1	0	PCM1
0.00476726781311414	0.595965858328613	0.168	0.117	1	0	RP9
0.004795509035357	0.117079143769741	0.71	0.663	1	0	RTN4
0.00482594145522311	0.474118373421272	0.345	0.286	1	0	OLA1
0.00482802510002852	-1.12960871306509	0.07	0.145	1	0	VCAM1
0.00487976181302495	-0.159697866547008	0.945	0.957	1	0	CALM2
0.00489067248615832	0.611345079660648	0.315	0.235	1	0	NIPSNAP1
0.00490605804238152	0.605039204826983	0.14	0.114	1	0	RBM12B
0.00494004186394933	-0.550230322758033	0.15	0.194	1	0	IQCK
0.00494280264600611	0.604056349392645	0.372	0.272	1	0	TDG
0.00496269767062897	-0.269802672074869	0.772	0.834	1	0	PRDX1
0.00504404260003763	-0.428185188018515	0.285	0.377	1	0	DCTN6
0.00506139649602281	-0.440119599591916	0.295	0.411	1	0	RAB7A
0.00509047362442426	0.665723910263126	0.188	0.13	1	0	IGDCC3
0.00515274534905731	-0.216890786412954	0.713	0.767	1	0	OAZ1
0.00518294058285506	0.504984687503146	0.23	0.199	1	0	DDX52
0.00520230164419399	0.456501467500299	0.33	0.265	1	0	ZNF326
0.00524691305744827	0.347024141504469	0.535	0.472	1	0	EIF2S2
0.00535768053831628	0.741219223396362	0.17	0.12	1	0	EIF4EBP1
0.00536978736418986	-1.21308084654823	0.068	0.136	1	0	DYDC2
0.00537829750440423	0.584774977135992	0.135	0.095	1	0	TSR1
0.00540026505064727	0.488390633199743	0.255	0.196	1	0	ZCCHC10
0.00549962003554509	-0.295140130536612	0.108	0.145	1	0	CDK10
0.0055481813736958	0.433072785804166	0.655	0.569	1	0	EIF3H
0.00560975505751413	-0.824124462923033	0.102	0.175	1	0	LRRC34
0.00564039777094302	0.22534999828804	0.498	0.474	1	0	BPTF
0.00565567664522917	-0.687164370213202	0.18	0.285	1	0	ASPH
0.00568274118945149	-0.887638870858052	0.078	0.143	1	0	NCALD
0.00570134801458845	0.560282363550502	0.312	0.239	1	0	SNRPA1
0.00572197067830298	0.26616789689578	0.418	0.368	1	0	SYNCRIP
0.00573260269825415	-0.0398848537054479	0.395	0.377	1	0	SFRP2
0.00573288417512338	0.263350606770919	0.235	0.204	1	0	UBTF
0.00573552256017045	-0.785535443504248	0.058	0.101	1	0	NADK2
0.00578898614567798	0.589643932536781	0.175	0.127	1	0	MXD4
0.00579009212240746	0.751391064998234	0.252	0.186	1	0	ASCL1
0.00580625102974582	0.985431244644553	0.435	0.379	1	0	STMN2
0.00585261546078051	-0.559927403136546	0.202	0.317	1	0	TM2D1
0.00585464990242639	0.233401014135247	0.665	0.635	1	0	GTF2I
0.00586842281136344	0.428820278081046	0.13	0.094	1	0	UBTD2
0.00587995499532737	-0.570991783046145	0.162	0.271	1	0	PROCR
0.00594057957784488	0.764727457543308	0.105	0.062	1	0	MAD1L1
0.00596907459795533	0.309343287400573	0.108	0.078	1	0	DBF4
0.00599552161914133	0.238835049476718	0.122	0.111	1	0	CENPH
0.00603228488551156	0.360390825022586	0.448	0.395	1	0	ID2
0.00605352361416583	-0.39872769561658	0.382	0.493	1	0	SCP2
0.00605725645636958	-0.733962336511676	0.07	0.13	1	0	CD82
0.00617126968571577	-0.342496593517953	0.252	0.312	1	0	HSPH1
0.00617459449926359	0.762977010139052	0.225	0.157	1	0	ZNF738
0.00619394906683853	0.698582890572947	0.13	0.068	1	0	H1-3
0.00620217381492169	-1.21679472725962	0.038	0.1	1	0	SOX15
0.00629541644180245	0.473604603106679	0.32	0.264	1	0	HMGCR
0.00630512088367007	0.423031161288863	0.158	0.125	1	0	GULP1
0.00631604158618612	-0.278770359517818	0.618	0.683	1	0	TSPAN3
0.0064235699842472	0.314419249693881	0.135	0.108	1	0	NOVA2
0.00643247626484772	-0.0460760865645451	0.575	0.585	1	0	VAMP2
0.00645218830483664	-0.867894616662079	0.112	0.2	1	0	ZMAT1
0.00646747775034633	-0.00513250054732214	0.218	0.197	1	0	HELLS
0.00654327546053347	-0.78222988382466	0.125	0.185	1	0	ASAP1
0.00656342996447703	0.368189530346258	0.268	0.284	1	0	LINC00461
0.00657909758122871	-0.890431022023767	0.048	0.1	1	0	CFAP36
0.00658225121506877	0.407169081829397	0.17	0.131	1	0	PTK2
0.00661766641959448	0.417118518014869	0.378	0.314	1	0	FUBP1
0.00669013056282276	-0.808156188850888	0.065	0.124	1	0	SPAG8
0.00670433819777051	0.347070131732699	0.382	0.316	1	0	SUPT16H
0.00676264663916361	-1.19330143563885	0.117	0.23	1	0	HLA-B
0.00676382829915014	-0.442577586894718	0.29	0.401	1	0	ARHGAP5
0.00678827667098327	-0.700412474984488	0.092	0.148	1	0	ACP2
0.00679595453319645	0.735100839127014	0.128	0.084	1	0	SLC25A13
0.00683201172260781	0.484375772308411	0.392	0.331	1	0	TLE5
0.00689770902451816	-0.710721111974071	0.14	0.224	1	0	ACO2
0.00693964172141834	0.0862515510435435	0.312	0.265	1	0	ZMAT2
0.00704561864538084	-0.665935420860875	0.062	0.105	1	0	FANK1
0.0070459960305806	1.13510800803141	0.105	0.052	1	0	LMO1
0.00706762748769464	0.575512726476502	0.222	0.166	1	0	UBE2J2
0.00712285320956456	0.802214751828142	0.188	0.109	1	0	TGIF2
0.00719483240552408	0.324404413693154	0.45	0.375	1	0	SLTM
0.0072168018686048	-0.0139571637464431	0.69	0.646	1	0	BTG1
0.00721871167580869	0.570876412874717	0.315	0.261	1	0	BRI3
0.00724174036173316	-0.718936286291025	0.055	0.109	1	0	CCL3
0.0072782234988745	-0.732442797840094	0.078	0.142	1	0	LIMA1
0.00728967588373372	0.487548412442417	0.66	0.587	1	0	TSC22D1
0.00738360731368595	0.404757896208874	0.43	0.361	1	0	PAK2
0.00747172147147251	-0.225582186675328	0.262	0.317	1	0	APH1A
0.00752839957540737	0.390870245198854	0.522	0.463	1	0	ADH5
0.00758707087275815	0.227978067769208	0.593	0.54	1	0	U2AF1
0.00758753764422892	0.420405142654809	0.315	0.268	1	0	WBP4
0.00762651751303538	0.878039859358448	0.117	0.067	1	0	TMEM161B
0.00766586856713438	0.675760374257253	0.208	0.15	1	0	DCBLD2
0.00770801373030288	-0.0625008461842587	0.772	0.726	1	0	RAC1
0.00773693512008699	0.320555646980252	0.655	0.589	1	0	PUF60
0.00775164138835963	-0.631802226290671	0.075	0.128	1	0	ORAI3
0.00775499727327662	0.345621325098057	0.138	0.111	1	0	RRP1
0.00777412584605592	0.851010679730938	0.148	0.103	1	0	FEZF2
0.00777998613067437	-0.794104114329634	0.062	0.124	1	0	ALCAM
0.00786985514528739	-0.436235200994817	0.322	0.431	1	0	SBDS
0.0078824742689316	-0.418531251998695	0.52	0.596	1	0	RBP1
0.00792386783172374	-1.13305300360205	0.058	0.127	1	0	GSN
0.00792811827908933	0.472820058781968	0.21	0.169	1	0	ID1
0.0079425915922144	0.170724606034634	0.128	0.105	1	0	PRTG
0.0079631285487701	0.592188448557294	0.182	0.148	1	0	FAM210B
0.00798563875611165	0.522337106897433	0.12	0.085	1	0	FASTKD2
0.00802084403690297	0.408954072315224	0.57	0.483	1	0	UBE2I
0.00806329397475589	-0.260878985659691	0.312	0.348	1	0	ARL2
0.00807578283989199	0.450133250400413	0.318	0.256	1	0	BRD7
0.00811661696362458	-0.846196968301595	0.055	0.109	1	0	RGP1
0.008157006907955	-0.507115384869748	0.102	0.144	1	0	SCAMP4
0.00815737891284277	0.222138355796889	0.3	0.255	1	0	WTAP
0.00816979989735369	-0.0535400310014449	0.62	0.601	1	0	C4orf48
0.00819441168938874	0.0654578839220016	0.148	0.134	1	0	BARD1
0.00823565297610572	0.266084731449216	0.275	0.231	1	0	CCDC59
0.00835134848705828	-0.599289943637259	0.07	0.13	1	0	GABARAPL1
0.00836986033760618	0.181880684880371	0.53	0.509	1	0	MRPL51
0.00839416503546346	0.493410589042384	0.593	0.499	1	0	PAFAH1B3
0.00851250824807211	0.753009830153946	0.158	0.11	1	0	CLINT1
0.00853555260311953	-0.161609793453379	0.31	0.355	1	0	TMED4
0.00859877061670541	-1.40674951697484	0.035	0.113	1	0	ELN
0.00861305006403146	0.536916658770085	0.312	0.237	1	0	BAZ1A
0.00867622848993538	0.382953666357163	0.425	0.356	1	0	EIF3J
0.00872990332153122	-0.721864549589161	0.11	0.172	1	0	CADM3
0.00873403993583671	-0.977720409518005	0.055	0.113	1	0	SHFL
0.00875877768430035	-0.637270093450225	0.082	0.132	1	0	DRC1
0.00882674891879333	-0.0699711190112176	0.507	0.508	1	0	SF3B2
0.00889599697387745	0.381804682288947	0.375	0.318	1	0	YTHDC1
0.00905669963702322	0.34168873753861	0.458	0.392	1	0	EIF3D
0.00907430871951663	0.448685977586696	0.202	0.151	1	0	KIAA1191
0.00907999164709335	-0.360296282883056	0.442	0.536	1	0	LAMTOR4
0.00908188227829037	-0.916248167320476	0.072	0.129	1	0	CTSA
0.00917165202374184	-0.252443995334388	0.412	0.467	1	0	ATP6V0B
0.00919216303629107	-0.743813573848593	0.155	0.26	1	0	SPECC1
0.00920274461128883	-1.3009432835481	0.045	0.105	1	0	TCEAL6
0.00922594649212282	0.167011479088369	0.41	0.354	1	0	MAGOH
0.0092863425272089	-0.785697696296715	0.068	0.129	1	0	MICAL3
0.00936230052308093	-0.851735063890224	0.05	0.106	1	0	DHRS1
0.00937030981195688	0.33456125971266	0.422	0.38	1	0	PSMD7
0.00943782889450496	0.308983158772611	0.392	0.34	1	0	TCEAL7
0.00944343776239344	-1.31307220771001	0.043	0.111	1	0	CCDC170
0.00951141010750385	0.479089218319955	0.12	0.082	1	0	SBK1
0.00954401066586048	-0.482034486736025	0.172	0.239	1	0	SUCLA2
0.00972002241906694	-0.260571064929201	0.455	0.514	1	0	TMED10
0.00975837791884287	0.246702932924652	0.39	0.333	1	0	FGFR1
0.00976933137854094	0.103065597055867	0.125	0.108	1	0	KDM3B
0.00978226576646207	-0.529398259278818	0.062	0.101	1	0	SULT1A1
0.0098110574609133	0.489865866948023	0.202	0.153	1	0	HNRNPL
0.00981675020798173	0.396079241524777	0.132	0.114	1	0	PKIA
0.00985064019277004	0.495600999960887	0.148	0.114	1	0	AFF2
0.00986970978322223	-0.175174139830391	0.522	0.6	1	0	SH3BGRL
0.00991521588466466	0.542148433811476	0.16	0.115	1	0	PAK1IP1
0.00998039165823574	0.217131558282746	0.588	0.543	1	0	SRSF2
0.0101068025219395	-0.955728451941844	0.092	0.163	1	0	HSD17B11
0.0101258733983898	0.381687403554098	0.618	0.556	1	0	DDAH2
0.0101409675781762	-0.6134356793241	0.14	0.215	1	0	MAP1LC3A
0.0101641299155013	-0.0946263236296834	0.675	0.685	1	0	RTN3
0.0102758164301346	-0.0731402879626363	0.278	0.322	1	0	NUDCD2
0.0102889743650752	0.450958577417459	0.212	0.173	1	0	PHACTR2
0.0102953939480139	0.341341003886029	0.292	0.265	1	0	GNB1
0.0102987381770268	1.14499455594163	0.238	0.177	1	0	HES5
0.010353744245906	-0.608411992462918	0.132	0.189	1	0	MCRS1
0.0103544615564396	-0.962234148617329	0.052	0.116	1	0	LIFR
0.0103906333077926	0.617482662272013	0.19	0.14	1	0	ZC3H8
0.0103924023975124	0.197435329846352	0.442	0.422	1	0	ZC3H15
0.0104008922141505	0.395566281749493	0.498	0.432	1	0	ITGB1
0.0104214155610075	-0.697235502395036	0.108	0.167	1	0	NRXN2
0.010485067577586	-0.408085672060564	0.095	0.144	1	0	CCDC74A
0.0105116348716059	-0.504251482877427	0.152	0.217	1	0	B3GAT3
0.0105217957043133	0.69254001422003	0.195	0.144	1	0	GMPS
0.0105645935526602	0.26485935559423	0.12	0.101	1	0	ZYG11B
0.0105803747306805	0.503201266935045	0.115	0.079	1	0	GALT
0.0106017501267645	-0.420478662017792	0.192	0.23	1	0	IQGAP2
0.0106136270885556	0.304649819605298	0.215	0.189	1	0	RBFOX2
0.0106160175852448	0.633412128565903	0.198	0.14	1	0	DNAJC21
0.0106810266001788	-0.661605150748999	0.122	0.182	1	0	NPAS3
0.0107636470686475	-0.501604898415993	0.138	0.213	1	0	LRRN3
0.0108149017654534	0.664310323489598	0.205	0.137	1	0	UBE2S
0.0108597897921447	0.424017267398922	0.422	0.378	1	0	HNRNPH1
0.0108629383001393	-0.0185581204177783	0.502	0.499	1	0	POLR2F
0.0109128322745404	-0.449880986860205	0.14	0.196	1	0	PPM1K
0.0111602617683146	-0.338731976313062	0.175	0.219	1	0	FLOT1
0.0111910838331318	-0.954110046135679	0.055	0.1	1	0	TTLL1
0.0112397104087775	0.372745363724706	0.605	0.538	1	0	CLTA
0.0112875085004466	0.528935092270749	0.128	0.089	1	0	NIP7
0.0113113895283592	1.01874299699212	0.117	0.06	1	0	MPPED1
0.0113527414060242	-0.165142693590652	0.38	0.435	1	0	POLR2K
0.0113807521357897	0.585415177225487	0.375	0.297	1	0	MED28
0.0116595755587898	-0.52284163861747	0.142	0.212	1	0	GATM
0.0116776016588039	0.0342102097101826	0.2	0.196	1	0	DNAJB4
0.0116938431519549	0.412514515112613	0.258	0.211	1	0	USP14
0.0117123307575387	-0.680884485564149	0.232	0.325	1	0	NFE2L2
0.0117343984201525	-0.704193206454157	0.072	0.135	1	0	GAS6
0.0117640358977325	0.35471845849291	0.117	0.087	1	0	RFX1
0.0118025678955638	0.635254335874359	0.36	0.276	1	0	UBA2
0.0118729931339907	0.42052173939671	0.138	0.101	1	0	DDX39B
0.0119337454780844	0.396283373792184	0.232	0.188	1	0	DDX50
0.0120008846532964	-0.462931286487215	0.085	0.145	1	0	NTN1
0.0120207278640772	-0.110103660839335	0.222	0.226	1	0	SAR1A
0.0121645433631072	-0.579042462257778	0.158	0.244	1	0	ENKUR
0.0122362271612426	-0.846520324288527	0.12	0.207	1	0	ANGPTL1
0.012312732999067	-0.131393959688697	0.848	0.82	1	0	CHCHD2
0.0123200244550693	-0.243752110828162	0.738	0.818	1	0	PARK7
0.0125115151124794	0.143097914598116	0.943	0.926	1	0	COX7C
0.0125605651974916	-0.677225765648949	0.128	0.203	1	0	ALDH6A1
0.0126555820621915	0.302424761649359	0.382	0.339	1	0	TOMM22
0.0126692868270705	0.302404339671553	0.145	0.109	1	0	FAM98B
0.0126879825354103	0.236445165035607	0.23	0.189	1	0	SUPT20H
0.0126974145263737	-0.523006024119263	0.228	0.317	1	0	WASF2
0.0127093525784182	0.42239823469948	0.192	0.145	1	0	MMD
0.0127500587792877	0.610219877323908	0.288	0.214	1	0	KRAS
0.0128175346394209	-0.754348134210709	0.082	0.142	1	0	CFAP210
0.0128557091402541	0.394673013104019	0.235	0.192	1	0	UBE2G2
0.0129199584033128	-0.688527628585159	0.07	0.13	1	0	ELOVL2
0.0129469254449584	0.36273377051294	0.255	0.216	1	0	HYAL2
0.0129979423582051	0.301467183610879	0.31	0.265	1	0	CHMP3
0.0130329841098924	-0.61076960606998	0.14	0.232	1	0	CYSTM1
0.0130409453676436	0.444557389901002	0.305	0.266	1	0	NELL2
0.0131233765224575	0.491223981971851	0.12	0.091	1	0	FASN
0.0132802421873659	-0.557939893583285	0.17	0.271	1	0	PTPRN2
0.0134174354657475	0.449937331847075	0.15	0.127	1	0	THOC1
0.0134222149224588	-0.236117499451718	0.232	0.297	1	0	TCEA2
0.0134769975966369	-0.428978664306426	0.215	0.29	1	0	PTPMT1
0.013593812315594	-0.749871699611737	0.117	0.196	1	0	ECHDC2
0.0136563071693122	0.359449788473422	0.252	0.201	1	0	CWC27
0.0138466877257128	0.742082851384629	0.16	0.111	1	0	PDS5A
0.0138700656310538	0.966323942055349	0.1	0.06	1	0	ABCC5
0.0139385442732495	0.515480475222421	0.132	0.097	1	0	LIN7C
0.0139637863619769	0.527716410676994	0.32	0.24	1	0	TRIM44
0.0140716620023255	-0.585248627986787	0.138	0.204	1	0	ATP6V1E1
0.014103176481628	0.522588637758074	0.31	0.228	1	0	PTBP1
0.0141708584230727	-1.09104299378416	0.098	0.174	1	0	MT1X
0.0142161174951383	0.471381582450479	0.15	0.123	1	0	GFRA1
0.0142240042326759	-0.322166056334472	0.66	0.744	1	0	PKM
0.0142934496933636	-1.2137451951454	0.115	0.212	1	0	CTSC
0.0142996223148804	-0.26173643718817	0.205	0.258	1	0	DGCR6L
0.0143158676517055	-0.696886343622652	0.085	0.15	1	0	ACSS1
0.0143293575725293	-0.313113333018775	0.252	0.313	1	0	DAZAP2
0.01434310393733	0.215405590797598	0.178	0.16	1	0	CTXN1
0.0143519338959218	0.623316135499538	0.145	0.106	1	0	CASD1
0.0143639101400272	0.183132113976666	0.618	0.605	1	0	GNG5
0.0143760150639263	-0.862777050911284	0.065	0.124	1	0	DPP8
0.0145315445507775	0.474065429859391	0.418	0.33	1	0	FBLN1
0.0145599613306635	0.732262819943535	0.135	0.088	1	0	ABHD17A
0.014624151236607	-0.403478907650259	0.122	0.172	1	0	CWC25
0.0146323886190084	0.733305306042084	0.148	0.1	1	0	ZNF195
0.014639384178171	-1.07038965100301	0.048	0.102	1	0	HSPA4L
0.0147200977784211	0.437308737844134	0.29	0.22	1	0	PBRM1
0.014869428421215	0.439025696393017	0.135	0.098	1	0	BMS1
0.0148802302423355	-0.00325485766515143	0.902	0.933	1	0	ND1
0.0149135999001528	-0.46866447474917	0.198	0.271	1	0	PSMC2
0.0151274944231002	0.444030924579149	0.627	0.549	1	0	LSM7
0.0152058249224897	0.542541184600615	0.105	0.075	1	0	CBLB
0.0152490225270981	0.348202838713196	0.31	0.253	1	0	MTF2
0.0152502145440415	0.195828788709836	0.27	0.247	1	0	CCDC25
0.0152750024019942	-0.550131939057164	0.322	0.395	1	0	CCNL1
0.0153552237232531	0.488712811877382	0.338	0.26	1	0	MFAP1
0.0154153282295146	0.414871839550337	0.195	0.156	1	0	HCG18
0.0154664983809067	0.646401368958985	0.128	0.088	1	0	RCC2
0.015473040984418	0.474569873143756	0.115	0.085	1	0	NAALAD2
0.0154940539325229	-0.2364771833826	0.53	0.582	1	0	NDFIP1
0.0155842409221234	0.589275239576572	0.29	0.207	1	0	CHCHD3
0.0156486389428956	-0.856836616057221	0.125	0.207	1	0	CHCHD10
0.0157154902479755	0.476455821808646	0.22	0.167	1	0	SEC31A
0.0157563011121882	-0.435972446723412	0.205	0.244	1	0	RGS2
0.0158670484940038	0.384002731338723	0.18	0.15	1	0	F2R
0.0158819700797979	-0.14005636487019	0.495	0.519	1	0	FKBP2
0.0158923712967016	0.459912785174609	0.138	0.105	1	0	HDAC5
0.0159100175106047	0.28078901949248	0.205	0.169	1	0	PDLIM7
0.0159484503231477	-0.384546635995295	0.13	0.138	1	0	TYMS
0.0159696935814368	0.376440346281002	0.485	0.44	1	0	PNRC1
0.0159863059725724	0.30286311216934	0.122	0.104	1	0	LOXL1
0.0160221410613644	0.410786374381348	0.132	0.104	1	0	DCTN1
0.016026762288097	0.685944501714334	0.24	0.174	1	0	JAM3
0.0160937409604545	0.346550050804293	0.39	0.358	1	0	GNAI2
0.0161301667638357	0.414799705776461	0.252	0.201	1	0	WDR82
0.0161395068744877	0.302823692671661	0.335	0.264	1	0	RND3
0.016173458513081	0.277434576770442	0.422	0.359	1	0	PPIL4
0.0161892389622366	0.434731205883151	0.418	0.333	1	0	IP6K2
0.0162683050398016	-0.715720532264359	0.058	0.108	1	0	REEP1
0.0162876771549769	0.435592181743927	0.165	0.131	1	0	MBTPS1
0.0163528314586701	0.366816419528393	0.66	0.582	1	0	SNRPB2
0.0163577706624234	0.189879822395448	0.438	0.394	1	0	ZNF292
0.016432476344049	-0.200413090567113	0.458	0.512	1	0	CAPZA2
0.0164716079484883	-0.316137599653923	0.162	0.252	1	0	KIF1A
0.0165208082207529	0.651010614313764	0.1	0.07	1	0	SAAL1
0.0165258642915762	-0.529755413467148	0.172	0.225	1	0	RPGR
0.0165357380078762	0.176511958137947	0.458	0.427	1	0	CWC15
0.0165632461796941	0.357977213430992	0.428	0.373	1	0	PABPN1
0.0165966932568408	-0.566405058457402	0.095	0.16	1	0	AKAP11
0.0165998535903951	-0.646257007514715	0.09	0.166	1	0	SRGAP1
0.0166135656426753	-0.331302170889041	0.21	0.277	1	0	PRPF38A
0.0166211099304817	0.763991936199477	0.13	0.089	1	0	R3HDM1
0.0167163697177991	-0.114567342932405	0.863	0.87	1	0	SOX2
0.0167433139692874	0.584719650223355	0.12	0.082	1	0	PGM2L1
0.0167637772588688	-0.957924586764066	0.088	0.158	1	0	LGMN
0.0167916286355266	0.296386819498615	0.225	0.191	1	0	NT5C3A
0.0168505688948551	0.428725919530387	0.108	0.074	1	0	B4GALT5
0.016988060627569	0.253957831305778	0.498	0.445	1	0	ILF3
0.0171331185155038	-0.204297759061867	0.238	0.273	1	0	DCXR
0.0171958237633461	-0.285506010038585	0.078	0.11	1	0	FUZ
0.017234793077892	0.408794381885123	0.12	0.088	1	0	COL4A2
0.0174372679515718	0.490537495038035	0.41	0.339	1	0	MACROH2A2
0.0175052945028876	0.193829607365972	0.15	0.123	1	0	USP46
0.0175861828211142	0.504157810013813	0.37	0.3	1	0	CXXC4
0.0176533175709584	0.301868927517593	0.11	0.087	1	0	ZNF566
0.0177453384639026	-0.365684674854872	0.182	0.225	1	0	GOLM2
0.0177589350054907	0.498424981937875	0.3	0.222	1	0	ZMYND8
0.0177676073391374	-0.459925119041633	0.108	0.14	1	0	MRPL37
0.0177819456471247	0.357052912112013	0.102	0.083	1	0	UBFD1
0.0178076763766118	0.246820191611471	0.56	0.503	1	0	RTF1
0.0178232848157101	-0.232202861201851	0.465	0.524	1	0	NDUFA3
0.0178972499687132	0.678269688171519	0.17	0.126	1	0	MSANTD4
0.0179285455028381	0.364926791779033	0.11	0.096	1	0	YARS2
0.0179817526673	0.394694906998152	0.675	0.599	1	0	SSR2
0.0180688385870105	-0.999345119433927	0.06	0.13	1	0	TAPBP
0.0181087867239409	0.537474553432864	0.295	0.232	1	0	CAPZA1
0.0182006416802923	-0.292571266719	0.378	0.453	1	0	NFIA
0.0182056857901856	0.211832333351732	0.42	0.366	1	0	NAP1L4
0.0183038975148329	0.888885327938154	0.115	0.07	1	0	GTF3C3
0.0183118184717357	0.465230964850734	0.215	0.183	1	0	CCNL2
0.0183594923261628	-0.308995268708304	0.55	0.667	1	0	ALDOA
0.0183811952741344	0.543902290183083	0.182	0.143	1	0	CD46
0.01841889709074	0.669448398418057	0.228	0.156	1	0	DACH1
0.0184194671060062	-0.193272362174634	0.312	0.359	1	0	RAB11B
0.0184263407262357	-0.122598144609313	0.418	0.451	1	0	GTF2H5
0.0186024630087247	0.0739799485444332	0.428	0.407	1	0	KRT10
0.0186328085385436	-0.27004567237994	0.435	0.517	1	0	CSTB
0.018646279026014	0.319725916208064	0.158	0.129	1	0	CAMK2N1
0.0186543757829171	0.0138019687859394	0.372	0.398	1	0	MED4
0.0188402782540289	0.376620297268369	0.573	0.493	1	0	NONO
0.0188789253180081	-1.42894473344406	0.043	0.105	1	0	DLGAP1
0.018939050561101	-0.232182035795117	0.09	0.131	1	0	DCAF10
0.0189876980802806	0.119929653399969	0.65	0.629	1	0	SRSF7
0.0189911656374704	0.112864325617034	0.25	0.24	1	0	TADA3
0.0189955077134491	0.321124972301801	0.235	0.185	1	0	BCL7A
0.0190052870500881	-0.520485738930709	0.168	0.243	1	0	TMEM179B
0.0190181681082003	-1.39917978291756	0.075	0.187	1	0	PDGFC
0.0190286752797692	-0.251896352276281	0.37	0.448	1	0	FEZ1
0.0190519315892603	1.08512322321262	0.188	0.117	1	0	GDAP1L1
0.0191775617423263	-0.4872481941815	0.35	0.435	1	0	GUK1
0.0194470300738642	1.14496931308898	0.13	0.07	1	0	SERINC2
0.0194720739351518	0.287559296870609	0.292	0.275	1	0	CAPRIN1
0.0195435885933995	0.62193700832094	0.215	0.176	1	0	ADSL
0.0196856072412881	0.269319822384881	0.362	0.327	1	0	TPM3
0.0199224158420201	0.311618800489834	0.382	0.357	1	0	EIF3A
0.0199619358116802	0.195240625642171	0.11	0.082	1	0	CCNB2
0.0199744183323214	0.59278282830124	0.24	0.185	1	0	CCDC112
0.0200303486327527	0.0623884594527571	0.963	0.964	1	0	GAPDH
0.0200760560088788	0.722033358558356	0.122	0.086	1	0	ZMIZ1
0.0203140924586324	-0.613370362599543	0.085	0.131	1	0	PDE4DIP
0.0205034273700086	0.648066680784249	0.16	0.11	1	0	PCBP4
0.0205297472040656	0.339464798343674	0.115	0.094	1	0	PHC2
0.0207373693856633	1.11372478598386	0.112	0.056	1	0	TLCD3B
0.0208001722518843	0.198188031552986	0.688	0.648	1	0	PSMB1
0.0208091714182037	-0.763677825955011	0.132	0.23	1	0	SYPL1
0.0208240756883416	0.336212787682571	0.537	0.482	1	0	DPYSL2
0.0208303279115261	0.507573560738825	0.155	0.117	1	0	HOMER3
0.020896497209832	-0.309521607964235	0.162	0.202	1	0	MRPL24
0.0209784364012155	0.503184726647609	0.275	0.213	1	0	TAF11
0.0210576159466974	-1.23337127055875	0.055	0.114	1	0	NEBL
0.021090308683516	-0.34285937612542	0.215	0.29	1	0	ATP6V0D1
0.0212417814923641	-1.14445039054014	0.075	0.155	1	0	ALDOC
0.0213338108740474	-0.393169497759199	0.185	0.223	1	0	KMT2C
0.0213541179063983	-0.513202251056873	0.095	0.142	1	0	ARHGAP12
0.0213981097843601	0.354656693208077	0.382	0.323	1	0	FAM32A
0.0214116231567202	1.00211619313927	0.138	0.08	1	0	TRMT6
0.0214573129419951	0.543408947787928	0.11	0.077	1	0	H1-4
0.0214808869869095	-0.456792434235228	0.232	0.304	1	0	KLF6
0.021642694304663	-0.396316848880436	0.2	0.252	1	0	DNAJB9
0.0217334435433681	-0.607983078777888	0.088	0.145	1	0	HYDIN
0.0217454041883105	0.365668287012242	0.595	0.536	1	0	SQLE
0.0220783203849548	0.111409636598939	0.97	0.935	1	0	FAU
0.0222306982528311	0.47736632633637	0.318	0.265	1	0	CNIH1
0.0222708668279101	-0.519509517041602	0.158	0.205	1	0	CRISPLD1
0.0223521105402945	0.351729087421279	0.105	0.082	1	0	ZNF518B
0.0225361442846449	0.298499207108967	0.462	0.411	1	0	RBBP4
0.0225517098072344	-0.57839082626656	0.212	0.278	1	0	UNC50
0.0226649321375454	0.435454864987022	0.13	0.089	1	0	KCNMB4
0.022781559305028	0.264659197061659	0.368	0.315	1	0	AHI1
0.0228526707818412	0.503728781630128	0.278	0.212	1	0	MPHOSPH10
0.0229189805284268	-0.90997101447905	0.06	0.105	1	0	SMOC1
0.0229618205839062	0.184226886094478	0.315	0.282	1	0	PHAX
0.0233923113997754	0.754292138584218	0.155	0.104	1	0	PHTF1
0.0235891399881448	-0.480308504090475	0.182	0.244	1	0	LIMCH1
0.0236576247879125	0.349405315395628	0.12	0.097	1	0	MTA3
0.0237694333938529	0.524057682807049	0.155	0.114	1	0	NXN
0.0239282329229603	-0.00163610132894576	0.168	0.156	1	0	IFNGR1
0.0239622629731672	0.149700626916224	0.1	0.09	1	0	CREBRF
0.0240184333430502	0.46462196674156	0.28	0.239	1	0	CNOT2
0.0240565268737639	-0.151601685940254	0.25	0.3	1	0	EXOC7
0.0240891716380163	0.2827023627107	0.34	0.292	1	0	TET1
0.0241382016024114	0.722169113191562	0.1	0.059	1	0	USP28
0.02419789525131	-0.59664632093174	0.138	0.186	1	0	ROBO1
0.0242669043761789	0.363940153949185	0.405	0.345	1	0	SUPT4H1
0.0242790995936237	0.29369071605429	0.547	0.546	1	0	PRDX6
0.0243287819662464	0.655317723238682	0.125	0.094	1	0	TET2
0.0245006462394354	0.443350782381794	0.1	0.073	1	0	ARHGAP29
0.024552561583348	0.491142544781241	0.148	0.108	1	0	SPAST
0.0245983964374085	0.456168834471306	0.21	0.163	1	0	HSPA4
0.0247014571968397	-0.698647995023216	0.092	0.153	1	0	IQGAP1
0.0247542486160333	0.142771136823738	0.728	0.698	1	0	SUB1
0.0248007960441384	0.137220613198195	0.605	0.56	1	0	ARL3
0.0248550799892876	-0.206807717827972	0.21	0.235	1	0	CHMP2B
0.0248807439553067	-0.20377003105142	0.865	0.895	1	0	DYNLL1
0.0251866350106862	-0.545300224603398	0.168	0.241	1	0	DYNC2I2
0.0252479563052166	0.515185793665025	0.12	0.087	1	0	DVL3
0.0253039448217561	0.553564933779933	0.152	0.119	1	0	CHD3
0.0253388430187933	0.279691309213352	0.342	0.288	1	0	PLEKHA5
0.0254064262732958	0.537586446495662	0.215	0.157	1	0	FZD2
0.0254325905637481	-0.345046024438369	0.128	0.159	1	0	LRRC27
0.0256669427021214	0.305339005428587	0.108	0.089	1	0	FAM76B
0.0258557921507353	0.399481946005804	0.145	0.127	1	0	CSTF2T
0.0259838253833683	-0.366166777175323	0.07	0.101	1	0	GNAI1
0.0260223730766295	-0.46953367819306	0.25	0.325	1	0	FAM3C
0.0260378446981649	0.379894761015796	0.102	0.076	1	0	DHX33
0.0261186518640201	0.128952209839864	0.22	0.19	1	0	ZBED5
0.0261333627583668	0.336521679330612	0.117	0.102	1	0	CPSF2
0.0261636229814678	-1.14820876507043	0.15	0.245	1	0	SERPINE2
0.0261769057358354	-0.289438819357677	0.385	0.484	1	0	PRMT2
0.0262422077667003	0.375472075137211	0.455	0.402	1	0	BTF3L4
0.0262787207109709	0.0839252914671216	0.31	0.307	1	0	BAG1
0.026436905039531	0.370998910296554	0.44	0.387	1	0	SMARCA5
0.0265185062480361	0.164258411401685	0.258	0.24	1	0	MRPL50
0.0265623982996264	-0.558185938750186	0.092	0.143	1	0	ARMC3
0.0267135165623152	-0.530360099611625	0.092	0.135	1	0	TMEM109
0.026846841453366	0.253323854719975	0.895	0.869	1	0	LDHB
0.0268660501837913	0.704313988226845	0.132	0.093	1	0	NGLY1
0.0269557377873967	0.571212936232705	0.105	0.073	1	0	TOX
0.0271002467429255	0.669830838595442	0.142	0.098	1	0	NRAS
0.0271654428237779	-0.57802422066819	0.105	0.157	1	0	SHARPIN
0.0272130163917087	0.186331878742499	0.372	0.348	1	0	SRP72
0.0273715880102896	-0.336589127568842	0.07	0.1	1	0	SLC2A3
0.0274470970530876	-0.319577941986986	0.398	0.486	1	0	LMO4
0.0274492603791268	0.628663783223089	0.21	0.164	1	0	DPYSL4
0.0275349149151936	0.420249574568507	0.148	0.123	1	0	PTPN12
0.027591055127403	-0.471051197103471	0.258	0.32	1	0	SPINT2
0.0276181787337384	-0.210152160201188	0.215	0.269	1	0	AUP1
0.0276639691925124	0.281553204765464	0.298	0.252	1	0	ABCF1
0.0276987213589898	1.11413668901865	0.102	0.053	1	0	PLXNA1
0.0277178788682461	0.588039421048364	0.138	0.103	1	0	SART1
0.0277271305743601	-0.158109316906767	0.245	0.295	1	0	ABCD4
0.0277467676898406	0.398141840435888	0.16	0.118	1	0	RBM33
0.0277646827805153	0.67305750809628	0.178	0.127	1	0	KANSL1
0.027792372727493	0.461721824606934	0.148	0.114	1	0	KRBOX5
0.0278389783042731	-1.02680427033893	0.08	0.151	1	0	WLS
0.027895598067873	0.244489674503777	0.63	0.611	1	0	CDH2
0.0279405581696757	0.435558663712658	0.16	0.138	1	0	MBD4
0.0280663149862926	-0.649516819507947	0.135	0.191	1	0	PYCR2
0.0281595097104758	0.869119795675539	0.122	0.087	1	0	ELAVL2
0.0283243873990269	-0.488544361131012	0.085	0.124	1	0	STX16
0.0285681919057298	0.150609414015226	0.135	0.13	1	0	DDA1
0.0285830724900773	0.392827970947026	0.225	0.201	1	0	KCNQ2
0.0285876232854355	-0.197142951946772	0.435	0.477	1	0	PDCD6
0.0285923568986248	-0.706114328212486	0.198	0.321	1	0	DKK3
0.0286420465248817	0.598127785989206	0.135	0.1	1	0	LCOR
0.0286908863421653	-0.392649818848517	0.108	0.147	1	0	MMGT1
0.0287225580593407	0.113033861179954	0.76	0.799	1	0	ENO1
0.0287918527639934	-0.664137985799486	0.122	0.205	1	0	RPN1
0.0288059325229727	0.0923003505454446	0.27	0.243	1	0	EXTL2
0.0288120876265155	-0.504964774815684	0.082	0.127	1	0	SYBU
0.0289319904493249	0.492060672690255	0.325	0.258	1	0	LIX1
0.0289697730467427	-0.251861812485561	0.535	0.614	1	0	POLR2L
0.0291645939035642	0.436231290850488	0.29	0.227	1	0	TFAM
0.0291753294488546	0.776409518613278	0.192	0.123	1	0	ZNF254
0.0292881724218917	0.52167192806103	0.22	0.162	1	0	MRPS9
0.0294050891389398	-0.263361846146777	0.295	0.357	1	0	MFAP2
0.0295125964765845	0.487994571664835	0.18	0.135	1	0	TRIP12
0.0297703276368782	-0.490978965723464	0.165	0.232	1	0	PCDH17
0.029942367768374	-0.615039513529492	0.065	0.116	1	0	ARV1
0.0299845684248644	-0.511888943292742	0.24	0.314	1	0	SLC3A2
0.0304364641789573	-0.380597912822787	0.192	0.265	1	0	TTLL7
0.0306187086933107	0.300116786976152	0.595	0.536	1	0	XRCC5
0.0306211120350975	0.488142695905704	0.262	0.192	1	0	TMEM38B
0.0307346818946343	-0.0657171651892396	0.55	0.578	1	0	NDUFA5
0.0307503262107729	0.395743534624993	0.452	0.392	1	0	YWHAH
0.0308372632228718	0.389762055877834	0.162	0.148	1	0	NCBP2AS2
0.0309189250624815	0.279637327772741	0.815	0.752	1	0	TBCA
0.0310339453545462	-0.192107773916161	0.53	0.563	1	0	GCSH
0.0310904459271655	0.407479932812825	0.295	0.253	1	0	NSD1
0.0311727431551643	-0.456003199590651	0.065	0.108	1	0	ANKFY1
0.0311818925421536	0.00381124549752432	0.125	0.115	1	0	RYK
0.0312560213798481	0.652435063558682	0.112	0.083	1	0	PAN3
0.0313466989226961	-1.19205503517251	0.068	0.128	1	0	RCAN1
0.0313595267464591	-0.334531802731979	0.245	0.331	1	0	KRTCAP2
0.031378804721571	0.201495043572657	0.31	0.27	1	0	MMADHC
0.0314015619795343	0.335949230994885	0.108	0.092	1	0	KATNB1
0.03144379197334	0.116185839328142	0.848	0.8	1	0	HMGN2
0.031482742133541	0.367879999277843	0.36	0.295	1	0	KNOP1
0.0316774648728933	0.0442023624045946	0.705	0.739	1	0	C11orf58
0.0317079715539559	-0.320784039474239	0.195	0.265	1	0	SDCCAG8
0.0317903624074896	-0.299126043412251	0.318	0.394	1	0	DNPH1
0.0318323640317342	0.33730452170226	0.238	0.196	1	0	COPS2
0.0320870448178485	0.0516790997290077	0.112	0.103	1	0	RFC4
0.0321763392383875	0.232386755377249	0.205	0.181	1	0	ATP6V0A1
0.0322373129014431	-0.153253863585909	0.848	0.884	1	0	SERF2
0.0324059228528016	0.112594967146653	0.175	0.164	1	0	RNF114
0.032444483384818	-0.846940242648781	0.09	0.144	1	0	HMOX2
0.0325116862045288	0.270690073963994	0.13	0.112	1	0	ELOVL6
0.0327057742645224	-0.0703314407044293	0.33	0.343	1	0	HADHB
0.0327380538936719	0.241725986201331	0.232	0.206	1	0	ZEB1
0.0327471793045051	0.333529145228746	0.55	0.487	1	0	CCT7
0.032758647050915	-0.104083837690308	0.468	0.496	1	0	SDCBP
0.0328922704623669	0.625966363500629	0.155	0.111	1	0	H2BC12
0.0328941638723995	0.220162581227721	0.525	0.464	1	0	RCN1
0.0330295661114527	0.359054271546834	0.41	0.352	1	0	ESF1
0.0333209072545951	-0.648777439917887	0.112	0.172	1	0	NEK1
0.0333716066880187	-0.312168226957604	0.135	0.178	1	0	MOAP1
0.0334728035515794	-0.312219112303674	0.232	0.295	1	0	TCEAL3
0.0335620701157455	0.0845795753751589	0.208	0.195	1	0	MRPL15
0.033594484586014	-0.43811016408507	0.192	0.26	1	0	PPP1R7
0.0335969360804334	-0.392209285318592	0.248	0.29	1	0	STAT3
0.033635102828584	0.411036741113204	0.158	0.126	1	0	NOPCHAP1
0.0337026338704109	-0.076167818688508	0.21	0.243	1	0	LAMTOR3
0.0338853170281523	0.394228776324345	0.26	0.205	1	0	MRPS31
0.0338901916424397	-0.712324938883155	0.06	0.104	1	0	PCGF5
0.0341526591889017	0.217782044502691	0.25	0.239	1	0	LIMD2
0.0341606297203095	0.419892782428839	0.192	0.157	1	0	MALSU1
0.0342402798844081	0.518087452505979	0.178	0.145	1	0	MIER1
0.0343757595429529	-0.166828689267583	0.228	0.26	1	0	P4HTM
0.0344565887921406	0.184637997678127	0.452	0.449	1	0	PSMC5
0.0345898126320652	-0.577621074764721	0.075	0.13	1	0	TLE6
0.0346544976511895	0.287736623636035	0.158	0.117	1	0	CWC22
0.0348949369780474	0.376617272429186	0.36	0.284	1	0	PSMD14
0.0349212794472514	-0.321323429782615	0.195	0.247	1	0	ZFYVE21
0.0349649833176151	0.474136571961309	0.148	0.108	1	0	FZD8
0.0349741887122197	0.699004795334207	0.1	0.061	1	0	ZNF354A
0.0350254757121179	0.245623433179507	0.5	0.475	1	0	YWHAZ
0.0353512001850221	0.464385452664963	0.242	0.204	1	0	MARCHF7
0.0354116709435435	-0.926118222674498	0.062	0.132	1	0	ADCYAP1R1
0.0357353803972001	0.679758467539499	0.132	0.092	1	0	POGLUT1
0.0357361682510999	0.454523026001486	0.248	0.195	1	0	TMA16
0.0357976188561785	-1.01153970173089	0.098	0.176	1	0	RSU1
0.0358920319826826	-0.718396315450333	0.16	0.263	1	0	GINM1
0.0359903142084658	0.171880953993073	0.28	0.239	1	0	RAD50
0.0360289046749303	0.0286756109480184	0.3	0.281	1	0	MRPS18C
0.0362329924058976	-0.497277562093305	0.235	0.344	1	0	LGALS3BP
0.0362582843266453	-0.0967221029537257	0.198	0.199	1	0	TP53I13
0.0363828324234058	-0.180695119234721	0.24	0.27	1	0	MFSD10
0.0364028039262737	-0.0445922620834711	0.94	0.947	1	0	CIRBP
0.0365086481822631	0.507075315508761	0.11	0.087	1	0	UBR4
0.0365322097590337	-0.127877471943182	0.272	0.28	1	0	ERGIC2
0.0365574336683171	0.268658391320793	0.482	0.44	1	0	SF1
0.0366295751107509	-0.682192984327453	0.162	0.263	1	0	CCSER2
0.0366595045288263	-0.298020368562887	0.235	0.299	1	0	ABHD14A
0.0366727786174554	0.290371345451351	0.475	0.443	1	0	SNRNP70
0.0367451108930256	-0.662372346767679	0.115	0.182	1	0	RNF115
0.0370062809570606	-0.0877810318903567	0.74	0.735	1	0	MRFAP1
0.0370448023557118	0.42911474030849	0.282	0.235	1	0	KDM5A
0.0373858431783511	0.555643295401024	0.138	0.104	1	0	SNAP47
0.0377300352466061	-0.274741026555158	0.195	0.26	1	0	C5orf15
0.0377341874219814	-0.261950453111266	0.205	0.244	1	0	CDK2AP1
0.038122077230239	-0.712976106426634	0.13	0.19	1	0	SYNE1
0.0381627168937325	0.0986335140961079	0.117	0.101	1	0	VEPH1
0.0382792843828761	0.187099934907603	0.278	0.249	1	0	YME1L1
0.0384119586989484	0.192157529452379	0.442	0.399	1	0	ARL6IP4
0.0384213180153035	0.490350995666758	0.12	0.089	1	0	ZNF277
0.0384847921027842	0.538664928018293	0.152	0.116	1	0	USP7
0.0387280744638145	0.501682336037758	0.302	0.242	1	0	PPHLN1
0.0387738312843395	-0.325483110802261	0.195	0.239	1	0	PRPSAP1
0.0387962991381311	-0.418814776462878	0.275	0.354	1	0	SPTSSA
0.0388469769323388	-0.11731884831294	0.168	0.218	1	0	FBXO7
0.0390162795986052	0.463453865972839	0.228	0.192	1	0	DICER1
0.0392446335702442	-0.444660075436307	0.12	0.178	1	0	ICA1L
0.0396620804740013	-0.0623044334239498	0.178	0.185	1	0	MPZL1
0.0398261518003854	-0.292106135688643	0.22	0.279	1	0	ENOPH1
0.0399269590160879	-0.265688816432012	0.292	0.373	1	0	CHID1
0.0401524232403161	-0.0875671080124362	0.308	0.34	1	0	RAP1B
0.0401709544139995	0.446468738745184	0.202	0.164	1	0	POLR1H
0.0402249697891166	0.0924205544763062	0.222	0.206	1	0	URI1
0.0402667511484255	0.215703496326169	0.56	0.51	1	0	ZRANB2
0.0403019975425338	0.873940881999614	0.145	0.095	1	0	LINC00672
0.0403262158379635	0.35336667016077	0.132	0.104	1	0	NEK6
0.0404065295389084	0.190795258948073	0.64	0.636	1	0	RSRC2
0.0409534622666689	-0.390241398225521	0.312	0.4	1	0	NENF
0.040978454124818	0.0945386197819434	0.268	0.26	1	0	PRKCSH
0.0410700868237641	0.178846801144687	0.26	0.24	1	0	PLIN2
0.041272632802098	0.279149923355008	0.152	0.128	1	0	LINC00665
0.0412897266633661	0.251758662033519	0.445	0.407	1	0	PGAM1
0.0413209467232045	0.108804209453345	0.46	0.453	1	0	DDX46
0.0413820382884665	0.558526746056287	0.1	0.081	1	0	SCUBE3
0.0414068721479618	0.0180442641831489	0.89	0.868	1	0	SON
0.0414625000912037	0.298303909069133	0.23	0.175	1	0	NR2F2
0.0415209847211009	0.656748869778506	0.152	0.11	1	0	GTF2E2
0.0416470904533189	-0.578296143491444	0.152	0.219	1	0	GSTM3
0.0416781676227395	-0.445886489237511	0.122	0.188	1	0	TMEM30A
0.0416837546938614	0.431175466583797	0.232	0.191	1	0	PITPNB
0.0417065545313615	-0.205673500792339	0.285	0.35	1	0	ATF6B
0.0418738034493328	-0.0339496164597795	0.122	0.163	1	0	PPIL6
0.0419492117827103	-0.154708769607001	0.83	0.848	1	0	SRP9
0.0420456819701019	0.662641771258028	0.105	0.079	1	0	CLPTM1L
0.0421174385635147	-0.474616169452848	0.122	0.184	1	0	SECISBP2L
0.0423776172244404	-0.648474354412061	0.088	0.127	1	0	GSS
0.0423792764190991	0.0935844452686917	0.152	0.147	1	0	MRPS18A
0.0426457794754952	0.307478436150908	0.23	0.204	1	0	PJA1
0.0426641356274156	-0.00386664101653983	0.25	0.256	1	0	IMP3
0.0427451237655887	0.495113442703054	0.358	0.299	1	0	CCNB1IP1
0.0428379378453465	-0.425802117895981	0.372	0.471	1	0	ECH1
0.042923543768818	0.278006660128438	0.235	0.205	1	0	ACTR1A
0.0430701666481913	-1.0675557905193	0.058	0.128	1	0	DCLK2
0.0433574421851777	0.267958092170793	0.138	0.094	1	0	ZNF800
0.0434598275057863	0.848868616001784	0.14	0.101	1	0	TMEM39B
0.0437025048969991	0.286320600222369	0.322	0.281	1	0	CTBP2
0.0437376683761824	0.300002266867514	0.212	0.174	1	0	SUDS3
0.0440195539130253	0.225182398415374	0.18	0.152	1	0	KIAA0232
0.0440792230832808	0.0985811385642061	0.932	0.929	1	0	SUMO2
0.044202787213814	-0.304235112569601	0.27	0.341	1	0	CISD1
0.0442572970050255	0.669663211689366	0.12	0.084	1	0	CSNK2A2
0.0442668171682986	0.216233598724171	0.1	0.098	1	0	MCM6
0.0442792786226763	-0.263648210356001	0.34	0.408	1	0	LAMP1
0.0444233692271827	-0.995488110697203	0.06	0.117	1	0	LRP10
0.0445193744363493	0.293385458638193	0.11	0.102	1	0	VKORC1L1
0.0445414635196518	0.472943156061485	0.142	0.101	1	0	ZNF821
0.0446219407672531	0.226410792176548	0.445	0.41	1	0	NCBP2
0.0446785258227532	0.190899484623336	0.752	0.706	1	0	SNRPD2
0.0447074698269413	0.757550620650356	0.128	0.083	1	0	SUPT6H
0.0448380301645836	0.383119881227948	0.332	0.271	1	0	FRG1
0.0449276722977585	0.552186330285912	0.135	0.103	1	0	PBX3
0.045010859702556	-0.533024938912021	0.19	0.258	1	0	USP1
0.0450848931092499	-0.391285978949792	0.12	0.175	1	0	SUGP2
0.0451277905662189	-0.502783155362646	0.28	0.389	1	0	HIGD1A
0.0451491657857919	0.459210230746742	0.185	0.156	1	0	DDX27
0.0457175532505511	0.493654705776059	0.185	0.151	1	0	RABEP1
0.0460046079273271	0.138781491332332	0.495	0.466	1	0	CFDP1
0.0461261503447467	-0.859294048556061	0.052	0.104	1	0	TSC22D2
0.0462562451506701	0.54292452200677	0.212	0.15	1	0	KIF5A
0.0462789397892572	0.663020691454043	0.142	0.102	1	0	ACLY
0.0463957283575717	-0.2760204621779	0.248	0.286	1	0	C12orf76
0.0466326519860983	-0.282109655315194	0.345	0.419	1	0	RAB1A
0.0469172698986089	0.269286871571622	0.275	0.239	1	0	ARID1A
0.0469631375178871	-0.390788763065938	0.285	0.373	1	0	RNF13
0.0470221990641294	0.139056462078363	0.178	0.153	1	0	TEX9
0.0470542954133351	0.419699377225637	0.152	0.122	1	0	POLR2A
0.0470706312105082	0.435825396430989	0.155	0.122	1	0	RBM41
0.0473111122334109	-0.0156391465077637	0.162	0.142	1	0	EIF2AK4
0.0473515473675737	0.259624937778398	0.215	0.194	1	0	RARS1
0.0473714923620899	-0.342319000317113	0.33	0.397	1	0	RHBDD2
0.0474306450688666	0.193412913688616	0.285	0.248	1	0	COPS5
0.0477279041975975	0.276719828811014	0.158	0.132	1	0	WDR43
0.0480255045317656	1.00942795943841	0.132	0.073	1	0	PLAG1
0.0481140912796684	0.461428896457011	0.102	0.076	1	0	SPIN2B
0.048176578560422	0.382139128947986	0.305	0.245	1	0	TRIM28
0.0483033403246594	-0.321466469171181	0.208	0.285	1	0	IFT27
0.0483494894810187	-0.237324447650831	0.97	0.977	1	0	HSP90AA1
0.0483593718739876	-0.348672700365387	0.268	0.342	1	0	VPS29
0.0486364464235862	-0.330390338794243	0.162	0.232	1	0	GPC1
0.0487384173769071	0.457118251256079	0.158	0.13	1	0	MAP4K5
0.0487732825094543	1.17655091393973	0.105	0.057	1	0	SYT5
0.0488061696332764	-0.200111773366644	0.532	0.6	1	0	HNRNPF
0.0488703304041971	-0.314946537521904	0.092	0.119	1	0	GNPDA2
0.0489549704447047	-0.474683214895967	0.205	0.284	1	0	RGMA
0.0489775084136076	0.332963389166995	0.11	0.087	1	0	CFAP251
0.0490696945316375	-0.562001634164263	0.132	0.193	1	0	MED31
0.0491918719429069	-0.154804463124337	0.165	0.226	1	0	TRIM2
0.0492067745213815	-0.845953591518157	0.058	0.121	1	0	CLXN
0.0493064418712783	0.752153217773055	0.122	0.086	1	0	OXSR1
0.0493187720393385	0.696650568337236	0.138	0.095	1	0	ZNF609
0.0494296854632942	-0.917491098187464	0.08	0.125	1	0	ABHD2
0.0494330327505002	0.414857445098946	0.252	0.207	1	0	GNG3
0.0495143844475039	0.256257912403359	0.515	0.5	1	0	XRCC6
0.0496033472772784	-0.646047855119116	0.065	0.109	1	0	B9D2
0.0496084825707721	-0.271713096198153	0.188	0.228	1	0	DEGS1
0.0496207980472644	0.314462265125546	0.255	0.225	1	0	G3BP2
0.0496505254562679	0.165191146486457	0.7	0.674	1	0	DDX17
0.0497499563537147	0.404384414451974	0.258	0.197	1	0	SKIL
0.0497627228174554	0.144491517349651	0.425	0.416	1	0	EIF3G
0.049830863822058	0.315409784230098	0.5	0.436	1	0	XRN2
0.0498347241980295	-0.314061499862869	0.255	0.318	1	0	TCTN1
0.0499792087404008	0.469962876493613	0.15	0.115	1	0	CPSF3
0.0501623375437802	0.139201061508854	0.14	0.119	1	0	SURF6
0.0504039022556111	0.206073665283814	0.148	0.141	1	0	GANAB
0.050438032972977	0.378959476162255	0.29	0.228	1	0	MYG1
0.0505125908658749	0.546726448944041	0.182	0.147	1	0	MIB1
0.0505979121180142	0.383378429928564	0.112	0.089	1	0	UMPS
0.0506520437527217	-0.293406577483767	0.178	0.231	1	0	C6orf62
0.0508687004353112	0.326095045984154	0.11	0.093	1	0	AP3M1
0.0512324361870417	0.492946381279916	0.25	0.205	1	0	FIP1L1
0.0513207760107579	0.456137107640554	0.112	0.098	1	0	R3HDM2
0.051362865268694	-0.440642135255715	0.148	0.179	1	0	PPP1R16A
0.0515383031026216	0.172244389411353	0.298	0.286	1	0	TMEM167A
0.0515582610106803	0.522513981447987	0.105	0.089	1	0	POGK
0.0516433257079648	-0.257734660619571	0.195	0.242	1	0	PPP1R11
0.0517108996241599	0.456013573635186	0.15	0.121	1	0	ANKLE2
0.0517209393697846	0.552730340639772	0.117	0.092	1	0	WRN
0.051722378817251	-0.668625414949401	0.062	0.106	1	0	GPRC5B
0.0517276408063344	0.316511724119837	0.23	0.196	1	0	PHACTR4
0.0518110446482167	-0.201483052445705	0.49	0.549	1	0	TCF25
0.0520160467469803	0.343643000072813	0.385	0.357	1	0	ANKRD11
0.0522640344294331	-0.503383207819162	0.13	0.196	1	0	YAP1
0.0523692351608888	-0.168556176478341	0.723	0.771	1	0	TMBIM6
0.0525542895628895	-0.306147680326598	0.408	0.499	1	0	MRPS6
0.0526769314886243	0.254178180052035	0.495	0.465	1	0	PCBP1
0.0528791033906023	0.298977277875026	0.495	0.43	1	0	PA2G4
0.0529761345222112	0.407812060104322	0.135	0.11	1	0	ZC3H18
0.0531122775968385	0.230563749350662	0.175	0.16	1	0	ITGA2
0.0533821302270802	-0.332452854891951	0.485	0.547	1	0	MYO10
0.053489045409602	0.322192962055723	0.66	0.605	1	0	PRMT1
0.0535289925962254	-0.481152027010319	0.165	0.229	1	0	DZIP3
0.0536889746396036	-0.748926962026724	0.085	0.143	1	0	SPEF1
0.053982758274373	-0.48703263923306	0.278	0.363	1	0	APC
0.0540228679165044	-0.310164789685224	0.302	0.377	1	0	HSD17B12
0.0540900256145216	0.409882947342917	0.3	0.281	1	0	LUC7L
0.054090497245884	0.695244754012726	0.105	0.071	1	0	GIGYF1
0.0541042156581283	0.161750993213225	0.138	0.126	1	0	PHF23
0.0542669356135802	0.473199187560596	0.2	0.158	1	0	KAT6A
0.0542698614093684	-0.371548756333922	0.21	0.273	1	0	PAPSS1
0.0543107544246141	0.850219029254678	0.102	0.073	1	0	ZNF536
0.0544560997592719	0.34987632510188	0.67	0.615	1	0	C12orf57
0.0544595606706226	-0.611473090531299	0.088	0.117	1	0	ABLIM1
0.054682520584867	-0.0580892176602006	0.188	0.188	1	0	NUDT21
0.0546936801326315	-0.284644380040223	0.652	0.726	1	0	PTPRZ1
0.0547012971632816	0.190454362588734	0.442	0.412	1	0	PSMC1
0.0547036340026921	0.414247358992408	0.142	0.111	1	0	ZCCHC3
0.0548991571364978	-0.833150965857171	0.08	0.137	1	0	DNAJB12
0.0549341908069392	-0.273949188927725	0.345	0.405	1	0	SEC11C
0.0553028167161908	-0.358739248320133	0.092	0.134	1	0	RSPH3
0.0553436780602205	0.916006364193801	0.115	0.072	1	0	DHX38
0.0553629146171164	-0.167558548240649	0.252	0.306	1	0	TMEM219
0.0553825255263681	0.63731827429651	0.128	0.09	1	0	RNF169
0.0555206494591884	0.394012619332249	0.292	0.242	1	0	ACAA2
0.0555293924567935	0.435382175119715	0.23	0.169	1	0	TCF12
0.0555300983449808	-0.786359256082672	0.075	0.127	1	0	GPR162
0.0555661044612857	-0.263733638150369	0.14	0.186	1	0	IFNAR1
0.0556511459767619	0.0806179239782683	0.302	0.315	1	0	MTPN
0.0556643040781298	-0.935472808764843	0.088	0.167	1	0	DPP6
0.0557889271626662	0.346470005861349	0.32	0.26	1	0	YIPF6
0.0562545653926314	-0.254288456401895	0.23	0.301	1	0	SCG5
0.0562750894678166	0.438124692502816	0.435	0.366	1	0	MAGEF1
0.0565700366740408	-0.337948303853648	0.23	0.294	1	0	CBY1
0.0567372363430467	0.146041015773693	0.175	0.162	1	0	PSD3
0.0569410137554954	-0.199269799359378	0.573	0.619	1	0	MSI2
0.0569987970147496	0.222324803620013	0.112	0.101	1	0	STRN3
0.0573415304008222	-0.317395952314271	0.175	0.231	1	0	YPEL5
0.0574009397957052	-0.186275150268933	0.527	0.579	1	0	NDUFC1
0.0574789245077139	0.0851997112351479	0.232	0.22	1	0	LYRM4
0.0575983902044054	0.362956901784795	0.198	0.157	1	0	DYNLL2
0.0576168124170681	0.355467759681821	0.102	0.084	1	0	SAC3D1
0.057896753997773	-0.867685401949679	0.07	0.121	1	0	CADPS
0.0579444759096532	0.196297461551827	0.55	0.498	1	0	SMC3
0.058265483301911	-0.455889380484306	0.188	0.25	1	0	GRN
0.0584080240879653	0.46430849882027	0.168	0.121	1	0	PRDM2
0.0586231868152869	0.214481262725823	0.475	0.471	1	0	LMAN1
0.0592480021270555	0.357109720551275	0.178	0.15	1	0	TMEM33
0.0594987487088189	0.402097065047977	0.235	0.207	1	0	SYNC
0.0595199655232839	0.226848706491932	0.138	0.12	1	0	PTEN
0.0595967380039756	0.177796187358166	0.188	0.165	1	0	PPIL3
0.0597972940774946	0.455224226198254	0.24	0.186	1	0	DYNC1LI1
0.0599062255110827	-0.29447757408407	0.132	0.171	1	0	ABCD3
0.0600054279456652	-0.222128451754948	0.325	0.378	1	0	SH3BGRL3
0.0602785960780265	0.133837907741266	0.385	0.362	1	0	TSPAN6
0.0603855275475343	0.398905057059715	0.102	0.071	1	0	ANKRD20A5P
0.0605638119123951	0.236344105759545	0.777	0.744	1	0	HSP90B1
0.0607299352411057	0.309513133121817	0.442	0.393	1	0	UPF3A
0.0607473620094996	-0.347419393676987	0.255	0.297	1	0	IGFBP5
0.060849809788467	0.202964176742416	0.168	0.155	1	0	HSF1
0.0610063406837253	-0.40803228158799	0.198	0.255	1	0	NOTCH2
0.061059958468948	0.447348649478593	0.17	0.133	1	0	CDC34
0.0612855209430997	0.178181052141075	0.358	0.335	1	0	DHX9
0.0613372281591221	0.34308332763475	0.115	0.09	1	0	NRIP1
0.0615612624921604	-1.12916171562988	0.045	0.109	1	0	CEBPD
0.0615807006310143	0.204220906891819	0.235	0.212	1	0	KPNA3
0.0616872206184605	-0.488448933713919	0.185	0.257	1	0	GPAA1
0.0619691524683454	0.255410282421596	0.55	0.477	1	0	UBE2E3
0.0625806073799572	0.144505822427415	0.618	0.588	1	0	EIF5
0.0629072785588367	-0.299577724211982	0.085	0.122	1	0	SUCLG2
0.0632173172834512	0.312866117124468	0.225	0.19	1	0	IFT52
0.0634010296536768	0.391411095845479	0.16	0.131	1	0	NIPA2
0.0634293858464811	0.548032611088653	0.12	0.085	1	0	AGFG1
0.0634544114927592	-0.161748112857686	0.445	0.475	1	0	ARF4
0.0637628785858913	0.334492676708549	0.24	0.209	1	0	PPP1R10
0.0638903533657136	0.41199154680516	0.225	0.189	1	0	LEPROTL1
0.0639202978207154	0.279937872147135	0.145	0.126	1	0	ASCC1
0.0641256426594008	0.207619743849557	0.562	0.519	1	0	VDAC2
0.0644200539283911	-0.740138216713447	0.088	0.132	1	0	DNAAF11
0.064457960000649	-0.0678372646064811	0.412	0.428	1	0	MRPL33
0.0645997505651004	0.378095577310535	0.1	0.078	1	0	GTF2H2C
0.0647213551621917	-0.442858615348666	0.415	0.507	1	0	ZFP36L2
0.0647791943739089	-0.5523152279757	0.08	0.112	1	0	ITGA6
0.0649110574783142	-0.674612069725532	0.06	0.105	1	0	FAM76A
0.0650046578921553	-0.534344830770205	0.102	0.147	1	0	C6orf118
0.0650380233041702	0.313602385378859	0.172	0.135	1	0	SOX1
0.0650982878171905	0.182792124973163	0.128	0.113	1	0	DCP2
0.0655562332641126	0.0291680757468775	0.75	0.728	1	0	COX6B1
0.0656225820851106	0.252611978129976	0.11	0.099	1	0	TRAF4
0.0656241378062522	0.58473125590772	0.155	0.126	1	0	DNAAF2
0.0656969506161244	0.0671477209912219	0.465	0.45	1	0	ETFB
0.0657627788665473	-0.475840563566095	0.13	0.191	1	0	WBP2
0.0659582058673388	-0.86869779981158	0.072	0.135	1	0	SFT2D2
0.0665494992746499	0.387694821392858	0.235	0.203	1	0	PTP4A1
0.0666380064761092	-0.397440886847202	0.195	0.263	1	0	ARHGDIA
0.0666409608350133	0.25003403212192	0.488	0.456	1	0	RPAIN
0.0666842691843782	0.362845680869631	0.182	0.144	1	0	EIF1AY
0.0666880372746329	-0.161283835704662	0.57	0.614	1	0	SPCS1
0.0670410505469538	0.263524041834273	0.235	0.195	1	0	TRIM13
0.0672647897567039	-0.124436835565019	0.215	0.273	1	0	BBIP1
0.0674552072558507	-0.0544199620756506	0.162	0.203	1	0	USE1
0.0675251612613417	1.05047357229155	0.105	0.064	1	0	BTBD2
0.0675394874221187	0.511267766511881	0.168	0.125	1	0	PIBF1
0.067543818330803	-0.122584429644565	0.398	0.442	1	0	DDR1
0.0675510564176067	0.243989168497789	0.125	0.108	1	0	MTMR4
0.06758864571431	0.346195845981411	0.295	0.248	1	0	PAFAH1B1
0.0676686790926477	-0.42651889662311	0.182	0.244	1	0	IQCG
0.0677745983483319	0.384497934612764	0.358	0.314	1	0	PSMD11
0.0680125363252963	0.188097410940328	0.442	0.4	1	0	SNRPB
0.0681557052152244	0.0687489076035342	0.278	0.291	1	0	TXNDC17
0.0682194040814498	0.241353549665458	0.49	0.456	1	0	UBE2D2
0.0682935365712106	0.710976837914149	0.11	0.082	1	0	ANKMY2
0.0683058865189508	-0.344811615239056	0.61	0.683	1	0	PHPT1
0.0684942486309561	-0.872522462459259	0.072	0.13	1	0	SCN1A
0.0686675023168847	0.35508095863893	0.398	0.351	1	0	DGUOK
0.0686885357136353	-0.426856989529663	0.375	0.412	1	0	ND4L
0.0687123539980461	0.457763113901784	0.308	0.256	1	0	NIPBL
0.0689535350771123	-0.0487101086991437	0.42	0.426	1	0	LAMTOR2
0.0690055380751229	0.0868515133813251	0.235	0.232	1	0	PRKRA
0.0690443699584129	-0.205341798030531	0.338	0.394	1	0	PDIA4
0.0691447953605713	-0.710971815840515	0.08	0.143	1	0	RGL2
0.0693354246642142	0.126320628873932	0.625	0.576	1	0	FABP5
0.0693784747557317	0.650247662722972	0.182	0.131	1	0	ZCCHC9
0.0695019047032725	-0.353699560464259	0.075	0.106	1	0	AMFR
0.0696023606611398	-0.248686634678319	0.565	0.637	1	0	DAD1
0.0704682627650144	-0.935154147136043	0.07	0.126	1	0	PPP1R17
0.0705838114645495	-0.170816115658267	0.16	0.166	1	0	BMPR2
0.0706045582484665	0.374842302835324	0.145	0.117	1	0	ZBTB44
0.0707545178487118	0.407262785684251	0.12	0.093	1	0	PPWD1
0.0709689440338628	0.436582513632943	0.125	0.091	1	0	DDX10
0.0711106071297943	-0.0259994153366558	0.415	0.462	1	0	TMED2
0.0714521220547662	0.301971172854953	0.428	0.379	1	0	UXT
0.0714841950074162	-0.137129817212803	0.205	0.258	1	0	SSR1
0.0716854105186682	0.441984084654879	0.15	0.114	1	0	ADAM10
0.0720208339939655	0.426943747881696	0.202	0.157	1	0	KHSRP
0.0721166009633863	-1.02717930967732	0.065	0.115	1	0	RNF168
0.0722459249341826	-0.221927412036572	0.105	0.118	1	0	TINF2
0.0722897214671443	-0.167672976943546	0.515	0.599	1	0	QKI
0.0725497695040671	-0.251135306446411	0.372	0.446	1	0	CHURC1
0.0725595269720554	0.286465311029891	0.372	0.346	1	0	SYNE2
0.0731813126540993	0.168658356214051	0.205	0.177	1	0	DNM1L
0.0732551900104693	0.302250905146303	0.268	0.232	1	0	MPST
0.0734564150399796	0.154316369255388	0.32	0.29	1	0	YY1
0.0735353988493262	0.348706407493893	0.155	0.131	1	0	GKAP1
0.0741956328278541	0.14879573892374	0.135	0.129	1	0	ZNF43
0.0742607818727934	0.61699093908911	0.22	0.164	1	0	SLC16A1
0.0746268127533678	0.277025281706209	0.398	0.344	1	0	PPM1G
0.074629525258508	0.0701778463506111	0.688	0.653	1	0	ZNF428
0.0746780886704712	0.134123329662904	0.34	0.323	1	0	MRPS34
0.0746826631542237	0.516243549915783	0.125	0.093	1	0	THAP9-AS1
0.0748649196038722	0.259696220955466	0.165	0.162	1	0	MTARC1
0.0750487742035978	0.235298449830598	0.148	0.127	1	0	RRP1B
0.0750903136419961	0.84082345509921	0.158	0.111	1	0	KLHL24
0.0752712753748688	0.0664900409461764	0.122	0.118	1	0	GPATCH4
0.0753166285715014	0.115323552003255	0.212	0.235	1	0	CYB5D2
0.0755261283475192	-0.691458459456595	0.058	0.104	1	0	NAT8L
0.0755648487700297	0.137249143818746	0.96	0.951	1	0	VIM
0.0756095590530555	0.734445646939621	0.108	0.079	1	0	PELP1
0.0757674814305299	0.316692329369634	0.125	0.113	1	0	RUFY1
0.0757760886711447	0.280049306104866	0.165	0.15	1	0	TRIB2
0.0759707702646608	-0.343406650831547	0.16	0.2	1	0	BCHE
0.0760895999311725	-0.433323975793683	0.112	0.157	1	0	RGS3
0.076130101572747	0.25858927490821	0.185	0.143	1	0	MKLN1
0.0762788383591396	0.405777155803212	0.135	0.114	1	0	ANAPC7
0.0765042717815849	0.523421385983512	0.108	0.072	1	0	RC3H2
0.0771053203598168	0.239055022749026	0.165	0.134	1	0	CENPF
0.0771200572995656	0.122614145974421	0.425	0.383	1	0	BBLN
0.0771988212554168	0.222773194849446	0.298	0.272	1	0	SRSF6
0.0773954804143725	0.0167549177908322	0.1	0.086	1	0	CASK
0.0774928702822736	0.196872601702488	0.917	0.904	1	0	CKB
0.0775345378911886	0.149703925548888	0.54	0.516	1	0	ARPC2
0.0776190911051332	-0.45634398768423	0.148	0.188	1	0	BICD1
0.0776234399859386	0.053880251514449	0.17	0.169	1	0	RING1
0.0776600795193346	0.372941765120768	0.29	0.25	1	0	NOSIP
0.0777927313424949	-0.0759806484788648	0.46	0.478	1	0	VBP1
0.0779886668966671	-0.131480632724784	0.34	0.367	1	0	RAB5C
0.0783072088420916	0.0597476601626919	0.27	0.268	1	0	ZSWIM7
0.078483232938907	-0.359290720757609	0.202	0.253	1	0	HDLBP
0.0784990445600698	0.339801466170578	0.31	0.3	1	0	IDH1
0.0785174576988914	0.0967387321031385	0.507	0.467	1	0	UBE2V2
0.0786108778626892	0.284107663295882	0.15	0.134	1	0	NELFA
0.0787356000153765	-0.769865457149763	0.072	0.114	1	0	ATF1
0.0788665343773827	0.337098125717848	0.238	0.21	1	0	MSI1
0.0789987603631012	0.026264776752662	0.112	0.101	1	0	STK16
0.0790463662320094	-0.544712665800475	0.082	0.131	1	0	FAM3A
0.0790997607327973	0.161460473898121	0.618	0.543	1	0	RSF1
0.0793901908231586	0.504822508340065	0.242	0.19	1	0	PABPC4
0.0794315025189895	0.370413089168687	0.148	0.123	1	0	KPNA5
0.0796904930217125	-0.272146503510413	0.172	0.238	1	0	SNAPIN
0.0797006078519205	0.0692525449245162	0.278	0.278	1	0	PAIP1
0.0797965497485169	-0.703725225272723	0.1	0.146	1	0	NEDD9
0.0803642025491252	-0.506671518344853	0.138	0.18	1	0	SCRN1
0.080567281765192	-0.235229957078146	0.115	0.156	1	0	IFI44L
0.0808439800858514	0.486739187808098	0.1	0.082	1	0	GSKIP
0.0809644674622117	0.377050118167914	0.105	0.079	1	0	GLI3
0.0811785980516089	0.396630610196211	0.12	0.096	1	0	SATB1
0.0811962461368322	0.354851603752677	0.152	0.145	1	0	POLR1F
0.0811981211316492	-0.399467596576305	0.182	0.237	1	0	CLTB
0.0818672890298996	0.210314732540809	0.492	0.453	1	0	LSM5
0.0819323623020109	0.121883518636173	0.228	0.216	1	0	SMC1A
0.081953980731161	-0.542775928564519	0.225	0.276	1	0	PDCD10
0.0819902867094864	0.286646325801939	0.225	0.188	1	0	TMEM161B-DT
0.0820612655226968	0.249728261800274	0.292	0.263	1	0	PPP4R2
0.0825466084449185	-1.01805407975376	0.062	0.109	1	0	FBXO8
0.0826213323650511	0.327216497876396	0.222	0.193	1	0	IPO5
0.0826363815738672	-0.422689818320328	0.102	0.149	1	0	AKTIP
0.0827602031419995	-0.220795277549803	0.325	0.376	1	0	ISCU
0.0827997818365989	0.374100327000442	0.115	0.092	1	0	LARP4
0.0828144178568398	0.452319277985497	0.232	0.19	1	0	ZNF511
0.0829368829148931	0.229531394971712	0.125	0.104	1	0	USP15
0.0830752820895926	0.601808322989292	0.135	0.105	1	0	EFNA4
0.0833953838087515	-0.672553079459216	0.088	0.128	1	0	ZFC3H1
0.0835444550520422	0.281324097698561	0.46	0.406	1	0	ZNF207
0.0836799554681481	0.356320864047431	0.155	0.129	1	0	MRPL16
0.0837977505727685	0.657590063239671	0.135	0.094	1	0	GNG2
0.083840578481286	0.0934290085101495	0.593	0.557	1	0	RANBP1
0.0841614071081893	-0.55416841339661	0.17	0.245	1	0	SLC44A1
0.0844382445229775	-0.927603525068078	0.07	0.143	1	0	CPQ
0.084484837945012	-0.329482733592566	0.08	0.101	1	0	CFAP91
0.0846179442982973	-0.122874598074191	0.392	0.404	1	0	GNB2
0.0846894602375666	0.129286422439419	0.365	0.333	1	0	TAF1D
0.0856639721786182	0.142721544448256	0.298	0.29	1	0	AIMP1
0.0858950058198948	0.0655312913281689	0.14	0.143	1	0	GTF2IRD2
0.0860126827467124	0.189675548832447	0.352	0.326	1	0	AP1S1
0.0861080064386965	0.503969835463226	0.358	0.288	1	0	CHD7
0.086170080748983	-0.419471073758292	0.2	0.273	1	0	CCDC28B
0.0861733892193445	-0.430874364191523	0.205	0.266	1	0	CLCN3
0.0863930245684919	0.130153904033371	0.348	0.332	1	0	ANKRD12
0.086593574780559	-0.13930338534269	0.863	0.885	1	0	HSBP1
0.0866836331238914	-0.369911225684346	0.172	0.216	1	0	REV3L
0.0867439429515856	-0.194460782950243	0.2	0.248	1	0	CREB5
0.0868631600021495	-0.450942193070809	0.17	0.245	1	0	RER1
0.0870089571224934	0.322971513424697	0.195	0.179	1	0	EIF2S1
0.0873826672702083	-0.171221385329938	0.555	0.589	1	0	UFC1
0.0876822822062267	0.138509188607713	0.438	0.402	1	0	VCAN
0.0877148037349103	-0.331200695121292	0.132	0.177	1	0	RSPH9
0.0878739515338406	-0.339906489549031	0.235	0.288	1	0	ZFTRAF1
0.0879206175384514	0.705552138330259	0.105	0.074	1	0	SGPL1
0.08805355215297	0.105746872660072	0.145	0.124	1	0	UGDH
0.088360744839034	-0.000466024029220191	0.25	0.243	1	0	ND6
0.0886046002917727	0.414524199539975	0.198	0.165	1	0	GTPBP4
0.0886646706403985	-0.666932796430415	0.08	0.124	1	0	DNAAF1
0.0887286268215669	-0.176459829571413	0.372	0.412	1	0	DPY30
0.0891298948979149	0.118911395152395	0.4	0.357	1	0	STOML2
0.0891459209487767	0.232834203711556	0.408	0.377	1	0	UQCRFS1
0.08923232944167	-0.221132991404494	0.238	0.289	1	0	COPS4
0.0894521903152625	-0.612727407429018	0.148	0.216	1	0	NUDT9
0.0899438608898893	0.289096432999307	0.182	0.153	1	0	TMEM183A
0.0903865964898485	-0.0468495646346856	0.455	0.473	1	0	RAB11A
0.0904789815677925	0.211685015745565	0.26	0.234	1	0	SPG21
0.090628216938338	0.284552848467023	0.165	0.145	1	0	PPIH
0.0906289893567041	0.336939722638983	0.368	0.311	1	0	SMARCA4
0.0907045624304623	-0.357737949245158	0.155	0.204	1	0	RAB8A
0.091085945632208	0.319991505762468	0.245	0.226	1	0	CSNK2A1
0.0913420373912325	0.30979497463286	0.288	0.234	1	0	AMD1
0.0913794693233849	0.402561935767712	0.165	0.136	1	0	LUZP1
0.0914198351030106	0.305989732129818	0.155	0.128	1	0	EMX2
0.0915540747759629	0.306721830435078	0.32	0.288	1	0	OCIAD2
0.0915863491281619	0.156346369765424	0.853	0.822	1	0	LUC7L3
0.0918601478816228	-0.462849255846849	0.222	0.297	1	0	TIMMDC1
0.0918946542985766	0.691510925041666	0.122	0.086	1	0	AP1G1
0.091968025049376	-0.207199327715602	0.767	0.8	1	0	HSPE1
0.0921989320090445	0.183692102792493	0.205	0.18	1	0	TPM4
0.0922824572408693	-0.0604949104877395	0.265	0.295	1	0	MRPL55
0.092288620909642	-0.355592787525509	0.11	0.143	1	0	PAF1
0.0924157676368059	0.26165385523627	0.378	0.344	1	0	AKR1A1
0.09248290228445	-0.00135166311890611	0.593	0.574	1	0	NDUFA11
0.0926917710390612	0.203631661320425	0.332	0.305	1	0	MRPL47
0.0927201296974532	0.269880275509033	0.222	0.197	1	0	PTCD3
0.0928483702494659	0.267735422216018	0.225	0.201	1	0	AIF1L
0.0928823573596745	-0.106201604028969	0.262	0.297	1	0	GOLGA7
0.0929121171651428	-0.356833472412188	0.135	0.17	1	0	BET1
0.0929791009087778	0.429449245946526	0.112	0.085	1	0	TSTD2
0.093160354728774	0.146568876464925	0.412	0.403	1	0	PSMC3
0.0931975984992848	0.542745122581383	0.115	0.092	1	0	TRNT1
0.0935853644021607	0.218525820927579	0.605	0.561	1	0	SNRPD1
0.0935873179436268	0.249120047017214	0.235	0.222	1	0	MPDZ
0.0938705958807293	0.030441563321948	0.13	0.115	1	0	MCM5
0.0941468506932986	0.0203100447180868	0.618	0.621	1	0	PSIP1
0.0942200043283591	0.76042768284222	0.145	0.1	1	0	ABHD17B
0.0942392482880085	0.201073312271551	0.38	0.354	1	0	CSNK1E
0.0942550330754138	-0.833327045228301	0.088	0.134	1	0	POLD3
0.0944252889807425	-0.0248675411151744	0.56	0.556	1	0	NDUFB1
0.0946185242920795	-0.206735382779876	0.613	0.683	1	0	ZFP36L1
0.0947298852196334	0.570943936935135	0.12	0.095	1	0	ACBD3
0.0947316052128545	0.00690688468883538	0.48	0.478	1	0	NKTR
0.0949308867585821	0.239496397907156	0.145	0.133	1	0	PUM2
0.0949381279241035	0.405324350917875	0.135	0.107	1	0	MED25
0.0951636687816261	-0.584309124063977	0.115	0.163	1	0	RAB28
0.095307954351472	0.265136786889998	0.345	0.287	1	0	USP22
0.0953108557887873	-0.580297732770525	0.11	0.153	1	0	SUN1
0.0953264285472414	0.262481373259946	0.228	0.192	1	0	USP10
0.0955674154201111	0.531057851736353	0.31	0.263	1	0	SARS1
0.0955969999438561	0.400269701156184	0.215	0.196	1	0	CWF19L2
0.0956425274242542	0.423768955776423	0.23	0.19	1	0	TRIM33
0.0958519728220001	0.342609961580373	0.148	0.11	1	0	RNF2
0.0958592148044058	0.216981313545539	0.125	0.108	1	0	ZNF512
0.0958944036003384	0.331874303932579	0.222	0.185	1	0	MTRFR
0.0960291480293224	-0.663091219570041	0.112	0.164	1	0	MAPK1
0.0961297276943563	0.19081294128244	0.365	0.331	1	0	ZC3H13
0.0961750917311094	-0.0387753208557108	0.122	0.117	1	0	RASAL2
0.0962937371805035	-0.564272516004953	0.1	0.166	1	0	S1PR1
0.0963056947531985	-0.240642197773905	0.245	0.299	1	0	MRPL18
0.0965009616687846	0.339232580655682	0.235	0.207	1	0	PHF20L1
0.0967139096661257	0.125577838393399	0.998	0.997	1	0	COX3
0.0969645156185078	-0.311147504758543	0.272	0.337	1	0	MRPS33
0.0969670079915881	-0.0926756388286831	0.385	0.413	1	0	MSMO1
0.0971109456193673	0.167766129265713	0.97	0.975	1	0	ND3
0.097275850820486	0.387458912716755	0.182	0.167	1	0	KIF5C
0.0974150053721788	-0.502063165201529	0.105	0.151	1	0	METTL21A
0.097511149860659	-0.621954598858475	0.068	0.121	1	0	GNG7
0.097528633306263	0.151349924430621	0.195	0.171	1	0	KIN
0.0976296147229472	0.142992772539345	0.105	0.093	1	0	CNOT6
0.0977018750016629	-0.341137461988967	0.15	0.196	1	0	YEATS4
0.0977386527262179	0.684717469548871	0.117	0.081	1	0	KLF7
0.0977800243979945	0.820132697082868	0.148	0.108	1	0	PKN1
0.0986251660225078	0.403175935398276	0.212	0.183	1	0	DPYSL5
0.0986327896632518	-0.689093521993095	0.095	0.143	1	0	STOX1
0.0988251553656392	0.380186376520903	0.1	0.082	1	0	GSK3A
0.098844235321712	0.6220976867146	0.142	0.105	1	0	NOL12
0.0988475814893369	-0.25208909913085	0.218	0.267	1	0	P4HA1
0.0991656583756664	0.615006486972999	0.12	0.084	1	0	GAPVD1
0.0995579164049403	-0.689239070516345	0.085	0.123	1	0	MAN1B1
0.0995795250255462	0.991333698955306	0.117	0.069	1	0	SMCR5
0.0995863185300284	-0.77173492043949	0.095	0.16	1	0	QDPR
0.10020418181921	-0.0596956233393138	0.145	0.172	1	0	STX8
0.100205065742487	-0.510701699541505	0.135	0.206	1	0	FRMD4A
0.100256223257104	-0.819145774596389	0.072	0.108	1	0	STON2
0.100415752246876	-0.284727902501802	0.12	0.159	1	0	B3GALNT1
0.100494279181403	0.0687756091444242	0.355	0.326	1	0	ANP32E
0.100807141911305	-0.486058678451267	0.1	0.155	1	0	SLC41A3
0.101008385863783	0.349832368181969	0.46	0.401	1	0	RSL1D1
0.101312182636006	0.542938766248736	0.122	0.085	1	0	TBC1D7
0.101406053194114	-0.305270775906233	0.102	0.13	1	0	SMOX
0.101436694249776	-0.531703859682478	0.205	0.296	1	0	PIERCE1
0.101553013332788	-0.390809033778814	0.11	0.154	1	0	OAF
0.101761190054829	0.298883895512843	0.192	0.166	1	0	CACUL1
0.102034759732125	0.273047595621791	0.232	0.197	1	0	GNPDA1
0.102248375620092	-0.309606405050295	0.26	0.315	1	0	NCAM1
0.102259306298406	0.469901560230909	0.1	0.07	1	0	GPCPD1
0.102268712995869	0.0873770714372639	0.165	0.162	1	0	TTYH3
0.102326162690525	-0.839897670717242	0.055	0.105	1	0	SSPN
0.102439672407702	0.31752583970885	0.122	0.1	1	0	CA14
0.10245032530275	0.268933000624976	0.425	0.41	1	0	EIF4B
0.102497382175699	0.141736088940866	0.312	0.302	1	0	BCAS2
0.10275888158897	0.0983811091335798	0.12	0.114	1	0	EMG1
0.102801303570068	-0.458664308682654	0.222	0.29	1	0	SDF2
0.103033723691376	0.482613663888159	0.172	0.127	1	0	ZFHX3
0.103116022363779	-0.563013341178503	0.09	0.118	1	0	MAPK3
0.103205522316278	-0.527837342055472	0.13	0.187	1	0	SVIP
0.103328175265126	-0.273813912041965	0.13	0.149	1	0	HPS4
0.103494260885755	-0.0107957491809114	0.642	0.612	1	0	MZT2B
0.103648815661748	0.420093131102379	0.198	0.155	1	0	FBXO11
0.104144451160445	-0.073813209179546	0.47	0.464	1	0	OAZ2
0.104175943948588	-0.358992048379897	0.128	0.171	1	0	HSDL2
0.104232656543847	-0.291914183793035	0.258	0.323	1	0	CHMP4B
0.104259147372274	-0.111640009081456	0.312	0.346	1	0	RAB14
0.10431688803312	0.24786818053744	0.81	0.765	1	0	ZFAS1
0.104328978284003	0.162403980313242	0.172	0.149	1	0	PRPF19
0.104394126081016	0.264872632305985	0.178	0.151	1	0	CUL3
0.104487844620882	0.128498381537262	0.262	0.25	1	0	USP34
0.10460889447851	-0.5109148992463	0.072	0.111	1	0	HNRNPUL2
0.104919162502026	0.218281490389679	0.162	0.162	1	0	DRG1
0.105826521348033	0.424044504737173	0.298	0.251	1	0	RHOBTB3
0.105834649514984	-0.071491935568077	0.275	0.277	1	0	PDHB
0.105933849795765	0.196460768247072	0.17	0.148	1	0	GDE1
0.105988052927141	-0.0239573223533027	0.085	0.11	1	0	FAM120A
0.106182797144864	-0.314406023525288	0.13	0.188	1	0	EFCAB2
0.106193972927402	0.365565123467314	0.155	0.129	1	0	NBN
0.106335806127256	-0.570889504799495	0.072	0.118	1	0	GPATCH11
0.106388843450021	0.545308202235766	0.198	0.139	1	0	PAWR
0.106867649055888	-0.280517263741631	0.18	0.212	1	0	CETN3
0.10688337332966	0.625146419583242	0.1	0.065	1	0	RRP8
0.106965298455281	0.669533498622126	0.252	0.203	1	0	SPATS2
0.107018077842696	0.248528519739756	0.355	0.315	1	0	LAPTM4B
0.107128820292276	-0.151226058635521	0.75	0.828	1	0	ND5
0.107232721013874	-0.726850373598935	0.068	0.115	1	0	DSTYK
0.107279564628555	-0.109327604555077	0.292	0.346	1	0	CYB5B
0.107400207576942	-0.0797766907534749	0.148	0.173	1	0	WASF3
0.107424746805834	0.307567973387805	0.522	0.473	1	0	UBXN1
0.107718782313539	0.0869823416254771	0.84	0.817	1	0	EIF4A2
0.108217306540523	0.433725766888295	0.242	0.196	1	0	COPB2
0.108271047686083	-1.2061866075668	0.058	0.118	1	0	MT1F
0.108319447469453	-0.426055803084028	0.19	0.226	1	0	EMC3
0.10841644552111	-0.123411268283728	0.122	0.154	1	0	IMP4
0.108529108666046	-0.20174797859691	0.142	0.176	1	0	NAPA
0.108568301472854	0.0991519175418205	0.12	0.113	1	0	CAMK2D
0.108605619326241	0.102013855005734	0.583	0.595	1	0	SRSF11
0.108809746844855	-0.210083554843787	0.17	0.201	1	0	RHPN1
0.109178945862682	-0.406623839065518	0.117	0.162	1	0	FBXW5
0.109287974991981	0.477991499988167	0.155	0.118	1	0	RARS2
0.109423491201145	0.466862586985718	0.212	0.17	1	0	PLP1
0.109425784001612	0.33988822295335	0.16	0.137	1	0	IREB2
0.109447282412742	-0.228326041762607	0.242	0.283	1	0	AZIN1
0.109671632080053	0.0500061026684494	0.35	0.342	1	0	ZNF638
0.109696716093548	0.286196749635168	0.422	0.381	1	0	CXADR
0.109823635087609	0.256214149908228	0.268	0.231	1	0	DCAF13
0.109869986334564	0.284363427878111	0.41	0.388	1	0	PSMA3
0.109967936364079	0.236173221784208	0.318	0.278	1	0	PSMD13
0.110327294952159	0.390266347233454	0.295	0.255	1	0	ELAVL3
0.110537929819662	-0.199705309339874	0.358	0.428	1	0	ATOX1
0.110893673810782	0.305883069863644	0.165	0.156	1	0	TSPYL4
0.110989503101626	-0.508152947791546	0.202	0.284	1	0	CKS1B
0.111938391513345	-0.753905936648463	0.13	0.17	1	0	PPP1R15A
0.112023846419017	0.211001734045954	0.378	0.346	1	0	PPP1CB
0.112033528200871	-0.318783543475078	0.09	0.112	1	0	NPRL2
0.112370466371169	-0.0147393658427926	0.12	0.102	1	0	TOP2A
0.112461778039353	0.145516302479483	0.308	0.313	1	0	CDC5L
0.112473778352515	-0.235738231004074	0.238	0.255	1	0	FAM177A1
0.112577395844936	0.12452150887428	0.79	0.78	1	0	RBM39
0.112668638775065	-0.308441846314472	0.1	0.114	1	0	CCDC157
0.112819731998328	0.142217478978252	0.162	0.151	1	0	ZNF3
0.113091623972749	-1.00575523461457	0.06	0.113	1	0	DNAAF10
0.113101235746059	0.206400034747416	0.432	0.4	1	0	DHX36
0.113230446568425	-0.320807046501702	0.155	0.192	1	0	TSR2
0.113736315709107	0.179954327589328	0.608	0.57	1	0	DYNC1I2
0.114009044236181	0.326214874945379	0.198	0.202	1	0	UBE2D1
0.114385777311627	0.0430909034862235	0.912	0.888	1	0	YWHAE
0.114444907454709	-0.850638158244726	0.088	0.143	1	0	FBXW9
0.114916151925582	0.403263372885155	0.135	0.104	1	0	CRNKL1
0.11554754191387	1.12185449268662	0.102	0.065	1	0	INA
0.115574847650531	0.107588190104274	0.298	0.306	1	0	BRD2
0.115630088782693	-0.0268964206719181	0.182	0.183	1	0	PPP3CA
0.115775409046103	-0.260675791391722	0.242	0.283	1	0	TMX2
0.115930312349107	-0.110471702376492	0.365	0.408	1	0	CAPZB
0.116008225589045	0.0945189156396751	0.695	0.658	1	0	NDN
0.116207825748824	-0.463146477750799	0.208	0.263	1	0	MRPS28
0.116210136048725	-0.299047168659023	0.13	0.187	1	0	KRCC1
0.116569782671555	-0.241844711059849	0.395	0.485	1	0	BUD31
0.116643212501558	0.25172045417041	0.807	0.776	1	0	COMMD6
0.116970155294447	0.123751246725289	0.56	0.528	1	0	CALM3
0.117005907435427	0.981866098556408	0.11	0.067	1	0	AJUBA
0.117181816554131	-0.236604437073393	0.498	0.545	1	0	RHEB
0.117390586755621	-0.258774883975883	0.585	0.649	1	0	ANAPC11
0.117750875740733	0.161101514873022	0.195	0.17	1	0	VMP1
0.117891694409337	0.174902812133917	0.26	0.255	1	0	ZFAND5
0.118061815603016	0.407836223415656	0.198	0.156	1	0	TEAD2
0.118290001519331	0.423962874945378	0.222	0.182	1	0	TBPL1
0.118409954474367	0.390355013706676	0.325	0.299	1	0	CCND2
0.118473318578783	0.118188792247682	0.1	0.095	1	0	FOXO3
0.118655416906991	-0.100262888786854	0.218	0.231	1	0	OXR1
0.118699800187119	0.205524661829489	0.775	0.757	1	0	UQCRH
0.118814086213133	-0.0782054900286927	0.13	0.129	1	0	TPBG
0.118829541438538	0.302526165721874	0.42	0.406	1	0	NREP
0.119236877766321	-0.503910066273728	0.082	0.127	1	0	MTSS1
0.119389747009609	-0.398621674276683	0.12	0.163	1	0	LRRC41
0.119433970107999	0.445075909952011	0.16	0.127	1	0	CD200
0.119523866589644	0.252472912789508	0.662	0.639	1	0	PSMA4
0.119611777043028	-0.579278832755632	0.148	0.213	1	0	PSMD9
0.119736784942032	-0.40271739717845	0.162	0.235	1	0	LAGE3
0.120337216829699	-0.325417216213956	0.435	0.496	1	0	DUT
0.120579536274137	-0.287768143923139	0.345	0.409	1	0	C7orf50
0.120645565507431	1.07577735143376	0.135	0.082	1	0	PBX2
0.12074976536508	-0.235390492129103	0.272	0.299	1	0	AHSA1
0.120798574169715	-0.454771182023697	0.132	0.192	1	0	TOB2
0.121142066032902	-0.463476589675692	0.062	0.103	1	0	XPNPEP1
0.121547085552828	0.258055031975518	0.595	0.642	1	0	RTN1
0.121585518484726	0.445541608875128	0.245	0.216	1	0	HAUS1
0.121650225239159	0.0106235054580366	0.142	0.137	1	0	TIMM50
0.121904318680767	0.221376121922286	0.252	0.234	1	0	GRB2
0.122034332730092	0.188515057119735	0.168	0.145	1	0	LZTFL1
0.122107884038246	-0.712246613106339	0.115	0.173	1	0	NOLC1
0.122213724043168	-0.216270929187879	0.11	0.141	1	0	SMC6
0.122272451971113	0.383594166176715	0.18	0.15	1	0	SMARCAD1
0.122781085116084	0.369669869976112	0.292	0.276	1	0	NBEAL1
0.122881619840263	-0.635247371928384	0.078	0.121	1	0	ZNF622
0.123157647136398	0.268835526451382	0.315	0.279	1	0	SEMA6A
0.123514596557731	0.714452152796062	0.18	0.142	1	0	PLAGL1
0.123845853329758	-0.46295085183779	0.138	0.192	1	0	CD2BP2
0.124039863302268	0.150726438437595	0.117	0.1	1	0	CDK5RAP2
0.124148782204561	0.311967478895384	0.152	0.124	1	0	TCF7L1
0.124726799643416	0.0979948264210417	0.85	0.797	1	0	UQCRB
0.124817735614662	0.327639500369443	0.138	0.118	1	0	SNX14
0.125190081313762	-0.0315943425468059	0.252	0.275	1	0	ZC2HC1A
0.125555371421325	0.362784473016424	0.16	0.126	1	0	LEO1
0.125611060486594	-0.511273644523831	0.092	0.145	1	0	LTBP3
0.12591932172655	-0.582276883920789	0.132	0.184	1	0	SMC2
0.126038547042511	0.188114837677819	0.145	0.135	1	0	RNF170
0.126178893794728	-0.44422447472832	0.162	0.222	1	0	EFEMP2
0.126996490147996	0.303784426485847	0.23	0.212	1	0	SMAD5
0.127130858890005	0.231071475217343	0.145	0.119	1	0	FAM89B
0.127288771043756	0.297834175559963	0.142	0.117	1	0	EXOG
0.127420910975972	-0.249119125369418	0.238	0.289	1	0	TOX4
0.127436990449514	0.0950237600689698	1	0.999	1	0	EEF1A1
0.128333576364933	-0.590634859471147	0.078	0.109	1	0	ASGR1
0.128554205975477	-0.548331679701262	0.082	0.115	1	0	SH3YL1
0.128846516930269	0.364361573758702	0.182	0.153	1	0	AKAP8L
0.129000792948074	0.574951393389042	0.102	0.08	1	0	NUTM2A-AS1
0.129597474874115	0.0407224436329386	0.158	0.147	1	0	TUBGCP4
0.129776552572796	-0.486767008184437	0.078	0.114	1	0	ATP6V1C1
0.129834486083313	-0.142617577745285	0.298	0.351	1	0	UGP2
0.130323175727955	-0.475082241914451	0.082	0.103	1	0	RAB40B
0.13046757523697	0.11151040367084	0.412	0.377	1	0	ODF2L
0.130543359003157	-0.684731763380884	0.145	0.212	1	0	IL6ST
0.13086077332348	0.181682153078523	0.312	0.294	1	0	SSRP1
0.13095935201429	-0.10851163836201	0.432	0.464	1	0	AURKAIP1
0.131177949600646	-0.159153875805506	0.43	0.478	1	0	POLR2J
0.131436407061458	0.0849916704643117	0.472	0.451	1	0	RWDD1
0.131448525706707	-0.478005068550807	0.072	0.106	1	0	RPGRIP1L
0.131980443587706	0.335113845180534	0.12	0.098	1	0	PRPF4
0.131981001527337	-0.0850913550121358	0.328	0.348	1	0	MPC2
0.132001736083978	0.139423184083628	0.22	0.198	1	0	PPIL1
0.13215981789912	0.177710858010669	0.182	0.178	1	0	GIGYF2
0.132269163170204	-0.168324044434886	0.132	0.126	1	0	GSE1
0.132315337453975	0.455796678706594	0.248	0.215	1	0	MRPL32
0.132373251082475	-0.194685217496058	0.31	0.364	1	0	NDUFA8
0.132423858504516	-0.262642731992763	0.19	0.232	1	0	ANKRD36
0.13275787178186	-0.181761308996529	0.182	0.196	1	0	DENND10
0.132812914126979	0.225169249537076	0.398	0.369	1	0	DDX1
0.132873531518151	-0.0650231259553915	0.32	0.339	1	0	PMF1
0.133945644978522	0.348937106289154	0.3	0.267	1	0	TIA1
0.134091614495348	0.186957825749093	0.652	0.621	1	0	WDR83OS
0.134447397257909	0.0158510001149196	0.16	0.149	1	0	METTL23
0.134464783311033	0.624754564683826	0.148	0.105	1	0	RNF24
0.134741101743111	-0.299400073309683	0.262	0.301	1	0	FGD5-AS1
0.134748447551561	-0.210017007433321	0.238	0.264	1	0	ADRM1
0.134818757897373	0.261285731939531	0.115	0.101	1	0	THY1
0.134926334912623	0.127479489020541	0.318	0.307	1	0	DECR1
0.135056292743453	0.333740998559479	0.188	0.158	1	0	ARMCX6
0.135301742619804	0.511712165199878	0.202	0.155	1	0	DPH5
0.135544270897423	0.243052710381049	0.65	0.594	1	0	PAIP2
0.135783244072976	0.811266868853161	0.105	0.069	1	0	ZNF528
0.135817359935069	0.571970932201146	0.11	0.075	1	0	RNF165
0.135873109961163	-0.353549669018676	0.22	0.284	1	0	TMEM67
0.136146892532466	0.176095776963811	0.145	0.127	1	0	RIOK3
0.136343185818365	0.155058013091116	0.295	0.278	1	0	ATP2B1
0.136346614997824	-0.397459752675708	0.222	0.295	1	0	BAD
0.136351633814465	-0.263387555357763	0.165	0.209	1	0	MIEN1
0.136718180051067	-0.295627060257447	0.155	0.171	1	0	JAK1
0.137362419267385	-0.617860886852218	0.095	0.142	1	0	PTPRT
0.137396912323846	0.325909742175529	0.11	0.093	1	0	CCDC137
0.137595950178004	-0.660134260646182	0.068	0.104	1	0	SBF2
0.137597959423185	0.893237611988265	0.138	0.078	1	0	CCNG2
0.137705415992028	-0.172269605606516	0.17	0.198	1	0	CLEC11A
0.137929083094757	0.0690257087250568	0.552	0.548	1	0	DNAJC8
0.138106661260788	0.162709150027845	0.495	0.48	1	0	PBX1
0.138119676661667	-0.717044019879655	0.072	0.134	1	0	PACSIN2
0.138321784472676	0.308885509420921	0.66	0.609	1	0	COX7A2L
0.138687384379062	-0.735142047556839	0.08	0.143	1	0	FCGRT
0.138757925930615	0.390666969659338	0.218	0.172	1	0	ADAMTS6
0.138776576145415	0.452676509497361	0.16	0.137	1	0	TYW3
0.138921482234061	-0.677137550415917	0.165	0.25	1	0	CKLF
0.139564325700208	0.466754338423599	0.125	0.091	1	0	MED16
0.140407346123329	0.164485573463086	0.272	0.248	1	0	POGZ
0.140407463290497	0.265759423127835	0.31	0.262	1	0	CHD2
0.140501381317505	0.553830460376423	0.2	0.155	1	0	DCUN1D5
0.140564690736198	0.206675243180634	0.46	0.431	1	0	PHIP
0.141457029212353	-0.211132548618093	0.222	0.27	1	0	MTCH2
0.141738853201057	-1.27783797729242	0.045	0.108	1	0	CTHRC1
0.141777970417089	-0.0182447195551657	0.23	0.231	1	0	SKIC8
0.14184797883596	-0.109583013489414	0.14	0.182	1	0	TMX4
0.141957953139635	-0.539650928619938	0.112	0.155	1	0	GABBR1
0.141965632618792	-0.35992881325442	0.172	0.223	1	0	HERPUD1
0.141995023173036	0.290405087384187	0.165	0.139	1	0	CMTM3
0.142315450291478	-0.351246952199455	0.092	0.132	1	0	NEGR1
0.142449650382876	0.294514003746678	0.235	0.201	1	0	RBM27
0.142520606290725	0.161387779391883	0.535	0.471	1	0	SEPTIN11
0.14265528453142	-0.122269029076492	0.105	0.13	1	0	LDLR
0.142701564503888	0.203565416347931	0.322	0.313	1	0	AASDHPPT
0.142830756861789	-0.136410095050832	0.815	0.856	1	0	TMA7
0.143000226401472	0.403659683582497	0.238	0.184	1	0	ACBD6
0.143084245740986	0.234676330812027	0.132	0.098	1	0	MAP2K6
0.143206801218196	-0.127593152190268	0.362	0.424	1	0	CHMP5
0.14330039410392	-0.18312286477205	0.112	0.142	1	0	TMUB2
0.143616626784753	-0.0993265197463221	0.245	0.253	1	0	HIPK2
0.143736346858441	0.3045905204421	0.122	0.102	1	0	PANK2
0.143836851657685	0.0448340652276488	0.188	0.189	1	0	LRP6
0.143880565884208	0.283654437993097	0.272	0.236	1	0	COMMD3
0.143934069767525	-0.39921315276013	0.18	0.242	1	0	ITSN1
0.144195972148758	0.0486452340239849	0.188	0.18	1	0	DNTTIP2
0.144494161682574	-0.279732734802019	0.322	0.408	1	0	PNKD
0.145179563799084	0.0357295775382067	0.22	0.222	1	0	POR
0.145190602454178	0.316897414881067	0.205	0.176	1	0	DLD
0.145410196586312	0.509580313847741	0.128	0.103	1	0	RMI1
0.145938787853397	-0.687446127769338	0.082	0.153	1	0	MAPK4
0.14610588322795	0.335438071069476	0.498	0.447	1	0	ATXN10
0.146270796673037	0.118176599754862	0.452	0.445	1	0	PDAP1
0.146453729561653	0.34591500220036	0.265	0.223	1	0	ROCK1
0.146554135909589	0.82295358372354	0.105	0.058	1	0	SORD
0.146813030017622	0.0997124898737507	0.115	0.103	1	0	SLC35E3
0.146971936004866	0.59634085778424	0.148	0.111	1	0	XRCC1
0.1471781070319	0.243838614091138	0.29	0.283	1	0	LSM6
0.147250090883958	-0.503629145616212	0.178	0.255	1	0	LMBRD1
0.147271760030608	-0.242803660421731	0.14	0.171	1	0	EIF4G1
0.147731931678253	-0.345640627688345	0.155	0.212	1	0	AAMDC
0.147932245102404	-0.308405002531261	0.34	0.413	1	0	SPAG9
0.148046631917727	-0.555715949542452	0.115	0.168	1	0	TANK
0.14815160855917	0.116107786631107	0.308	0.3	1	0	FIBP
0.148221789163969	-0.417364444973853	0.105	0.139	1	0	COL4A5
0.148310255077505	-0.153281563770828	0.562	0.611	1	0	ERP29
0.148387835199351	0.23246326537252	0.21	0.185	1	0	ZSCAN16-AS1
0.148419006347409	0.487554552971663	0.115	0.088	1	0	MIB2
0.148617189520304	-0.108351679411544	0.545	0.583	1	0	PPDPF
0.14866168758785	0.214697912151609	0.268	0.248	1	0	CHCHD5
0.148756329319376	-0.0329970594738858	0.422	0.43	1	0	NDUFB6
0.148888616633315	-0.0745760894198098	0.29	0.316	1	0	ARL6IP6
0.149326550552581	-0.586222406362505	0.062	0.107	1	0	TEX26
0.149408009682738	-0.519148834874115	0.108	0.149	1	0	RANGRF
0.149687217545617	0.323132705616475	0.24	0.211	1	0	WDR73
0.150118452567326	0.218814294500519	0.17	0.163	1	0	KAT6B
0.15034416497409	0.516001793487224	0.11	0.092	1	0	YPEL1
0.150467226379689	-0.17221153663549	0.152	0.165	1	0	CCDC30
0.150534277352247	-0.131475547537704	0.208	0.226	1	0	KLHDC3
0.150920218855304	0.0319763220391989	0.108	0.128	1	0	MAX
0.151124982906759	0.271085913799568	0.315	0.28	1	0	UPF3B
0.151927823727998	-0.230238091536479	0.142	0.204	1	0	HAGH
0.152107257997778	0.224386753849333	0.205	0.179	1	0	MCUR1
0.152434172109467	-0.26870527784781	0.328	0.406	1	0	TAX1BP1
0.152863111563806	-0.868167546948759	0.058	0.124	1	0	GNG11
0.152866617122167	0.271048725068514	0.248	0.232	1	0	BCCIP
0.15294671191302	-0.462216166019054	0.08	0.118	1	0	G2E3
[truncated: 33,868 more rows]
