# Supplementary material for: A single-cell transcriptomic study of heterogeneity in human embryonic tanycytes
Source: Sci Rep. 2024 Jul 4;14:15384. doi: 10.1038/s41598-024-66044-7 (PMC11224400; doi:10.1038/s41598-024-66044-7)
Supplement: Supplementary file 3 — Supplementary Table 2. [file 41598_2024_66044_MOESM3_ESM.csv]

statistic	source	condition	score	p_value
ulm	m.A.Camp|B2_1	H.E.|Clr0	2.25178483041615	0.0243715224121348
ulm	m.A.Camp|B2_1	H.E.|Clr1	-8.55603286598113	1.46324917954939e-17
ulm	m.A.Camp|B2_1	H.E.|Clr2	-1.01968692881408	0.307917654990173
ulm	m.A.Camp|B2_1	H.E.|Clr3	9.8047284526242	1.57884271012878e-22
ulm	m.A.Camp|B2_1	H.E.|Clr4	-7.1839740495736	7.58470006473483e-13
ulm	m.A.Camp|B2_1	H.E.|Clr5	-7.59338911274798	3.58815194161458e-14
ulm	m.A.Camp|B2_1	H.E.|Clr6	-5.20704333064896	1.98197092806877e-07
ulm	m.A.Camp|B2_2	H.E.|Clr0	-2.11571260765652	0.0344099259846541
ulm	m.A.Camp|B2_2	H.E.|Clr1	-0.225050903882925	0.821947259926504
ulm	m.A.Camp|B2_2	H.E.|Clr2	-3.33764138680903	0.000850017257304301
ulm	m.A.Camp|B2_2	H.E.|Clr3	3.24824338019373	0.00116752444246508
ulm	m.A.Camp|B2_2	H.E.|Clr4	-5.56389226765408	2.75112472331607e-08
ulm	m.A.Camp|B2_2	H.E.|Clr5	-0.271795253056923	0.785788711059256
ulm	m.A.Camp|B2_2	H.E.|Clr6	-4.63151167931424	3.70586226388656e-06
ulm	m.A.Camp|A1_2	H.E.|Clr0	-5.82610547535819	5.96504969571387e-09
ulm	m.A.Camp|A1_2	H.E.|Clr1	3.69151523356197	0.000224879867779772
ulm	m.A.Camp|A1_2	H.E.|Clr2	0.640674870776273	0.521758161092305
ulm	m.A.Camp|A1_2	H.E.|Clr3	-1.09165678474157	0.275027371597148
ulm	m.A.Camp|A1_2	H.E.|Clr4	-1.86936410991529	0.0616203502423341
ulm	m.A.Camp|A1_2	H.E.|Clr5	3.2510663451084	0.00115601337785148
ulm	m.A.Camp|A1_2	H.E.|Clr6	0.226097806447586	0.82113297321976
ulm	m.A.Camp|A1_1	H.E.|Clr0	-12.5326053134843	1.36327949500298e-35
ulm	m.A.Camp|A1_1	H.E.|Clr1	9.82876851461676	1.24860586342297e-22
ulm	m.A.Camp|A1_1	H.E.|Clr2	0.748066668154942	0.454448965169974
ulm	m.A.Camp|A1_1	H.E.|Clr3	-5.69515799875774	1.2904280989527e-08
ulm	m.A.Camp|A1_1	H.E.|Clr4	-5.64982280818447	1.67916436710357e-08
ulm	m.A.Camp|A1_1	H.E.|Clr5	4.36975332850518	1.26462548053059e-05
ulm	m.A.Camp|A1_1	H.E.|Clr6	-2.44927683628626	0.0143424464078481
ulm	m.A.Camp|B1	H.E.|Clr0	-3.23742162612645	0.0012126403433215
ulm	m.A.Camp|B1	H.E.|Clr1	1.35829148461103	0.174421757313038
ulm	m.A.Camp|B1	H.E.|Clr2	2.12120642775611	0.0339449081616323
ulm	m.A.Camp|B1	H.E.|Clr3	4.08116384587127	4.53863970255041e-05
ulm	m.A.Camp|B1	H.E.|Clr4	-4.75398250251591	2.04056694134893e-06
ulm	m.A.Camp|B1	H.E.|Clr5	-5.18178095854756	2.26883831745836e-07
ulm	m.A.Camp|B1	H.E.|Clr6	-7.37372076320324	1.88141203619644e-13
ulm	m.A.Camp|A2	H.E.|Clr0	-1.20083339112564	0.229862755203886
ulm	m.A.Camp|A2	H.E.|Clr1	-1.11562507546814	0.264626876183719
ulm	m.A.Camp|A2	H.E.|Clr2	-0.299927249614927	0.764242932063218
ulm	m.A.Camp|A2	H.E.|Clr3	-1.9741466549825	0.04841039568733
ulm	m.A.Camp|A2	H.E.|Clr4	0.891287249740588	0.372810460997189
ulm	m.A.Camp|A2	H.E.|Clr5	4.3431346409178	1.427534586349e-05
ulm	m.A.Camp|A2	H.E.|Clr6	-1.76384974332873	0.0778076431587281
