# Supplementary material for: A single-cell transcriptomic study of heterogeneity in human embryonic tanycytes
Source: Sci Rep. 2024 Jul 4;14:15384. doi: 10.1038/s41598-024-66044-7 (PMC11224400; doi:10.1038/s41598-024-66044-7)
Supplement: Supplementary file 4 — Supplementary Table 3. [file 41598_2024_66044_MOESM4_ESM.csv]

Cell_ID	cluster	MYC	SPI1	SMAD3	SMAD4	STAT5A	STAT5B	RELA	WT1	NR0B2	SP1	TP53	ZBTB16	ETV6	RUNX1	STAT1	STAT3	ETV4	MTF1	CREB1	FOXA2	NFATC2	CEBPB	FOS	PLAG1	E2F1	E2F3	HBP1	YY1	ESR1	JUN	NR1I3	CEBPG	MAFK	NFE2L3	PHOX2A	STAT4	IRF1	ATF2	NR2C2	IRF3	TFAP2A	HNF1A	ETS1	ARNT	AHR	PAX6	NFYA	ZNF148
GW7_Lane1_AAACGAACAACTGCCG-1	3	11.8186941329956	-1.02582129793025	0.595654084057733	1.25362183766607	-1.18968841812213	0.442322514208769	-0.454007583101366	-0.157084557027472	1.44216523621889	3.52726023885646	3.7259205295762	0.949190367338975	-0.0551963691138369	-0.361744590474561	-0.868372061110444	1.04958491693546	-0.283399299589464	-1.366926067199	0.641144519004358	0.331093415270164	-1.25759868849101	0.385474293665381	-1.03171803096956	-0.73031393652003	3.78012468660032	1.01725503466605	0.146875001583669	3.50165919020689	4.77543972267415	2.91549994747502	-1.605012321665	0.946351509374383	0.230786602226211	-0.225341972605772	-0.104074610516219	-0.723931570780869	-3.12931159297759	1.10774570675504	0.788273060169388	-0.837590289827887	1.09331343062494	-2.03540170746155	-1.13016829892665	-0.860785688044811	0.725176194425548	2.78608493318475	0.946916219924541	-0.818356591825673
GW7_Lane1_AAACGAAGTGAGTTTC-1	0	12.6505029383335	0.788949842027299	0.709242795278086	0.156811476508598	-0.953128696685422	1.34643896587723	0.257428779389184	0.527699629758455	0.228105820397108	5.9408514289569	5.63153655743305	1.32923509003157	-0.534912833445819	-0.122594885340794	0.568716917875286	2.85970859144737	-0.350840495097206	0.0583917571004872	0.74125299831346	-1.25876344255437	-1.49233294625038	1.28320281647477	-0.399476023173585	0.845579180175227	5.12237398395371	-0.108274382850208	0.976782016992033	2.0839231576208	4.34717611556485	4.02499611827081	-0.138655039738129	0.926502957935919	1.31988911729238	-3.01654248360318	0.338974822610524	-0.791669602053536	-1.89665650896316	1.23829205754457	0.84409550685875	-0.676952237998168	2.9435120329044	-3.30268351567812	0.855299039852946	0.90973698396988	1.29869888009413	3.03676448332347	2.10595869133054	-0.369477970020152
GW7_Lane1_AAAGTCCAGTGGATAT-1	6	13.5700325751984	-1.0903450089957	-0.028541837342213	-0.769639890147458	-0.607858384185445	-0.23460053691669	-1.36762388304382	1.22134137377276	0.455841766838524	3.80115505900014	3.28049632476113	1.33597844890326	-0.663647740687709	-0.927914125905345	-0.337378195374297	0.779421564867364	-0.213875019980845	-0.317568529208894	-0.277305688050217	-1.26005811309204	-1.18410986641895	1.07269461961035	-0.591393100595059	-0.743748697061336	4.39938954396025	1.68822477066165	0.38991665173927	1.72292213077435	4.02823446986855	1.72921212411138	-2.20144700364351	0.80299090259413	0.169895837418589	-1.93865077343799	-1.01372017792295	-0.225282002919059	-1.60953513701945	-1.04077099737658	0.772977356560513	-0.15779455068082	0.646119007654063	-2.30599468410532	-0.74256898148308	-0.195501664343095	1.7148530609422	0.92359830876813	1.39154514758095	-0.844059310184358
GW7_Lane1_AAAGTCCCACGTATAC-1	5	10.7526419266344	-0.720383698776833	2.31280796044938	0.586605654399048	-0.489468347165325	2.55373912438584	0.293538924947512	1.22873912420464	-0.049050097383431	4.75470238760031	6.22763425243867	0.40523886808402	0.477589930028959	1.53355849317797	0.483875947058886	2.00013347552358	-0.0517747384889347	-0.425208281582809	1.85754501084474	1.01863696822702	-1.43341533878429	0.284917642868016	-0.156253518309746	2.33176208161607	5.38849090467758	1.46687528302393	0.573570728863438	3.08979851775923	4.34724631983409	4.09469351569031	-1.28571982355868	2.20711561298701	0.774727516160567	-1.3541993055627	-0.368413228450059	-0.774551035868797	-1.27996976169801	1.23228934707615	-0.295672686365751	-0.199589306050817	1.21720908235546	-2.27325020485797	0.582459698633622	-0.0275622669356113	2.25251638136631	3.64484519297809	1.53242847854657	-1.74397952449075
GW7_Lane1_AACCCAATCAGGGTAG-1	6	12.6900128577709	-0.96305738278931	2.46164667772672	1.18284837907634	0.373862574363624	2.01862259301737	-0.0128251555247134	0.232874276393738	-0.993443899107487	5.67087862831496	3.93794724277995	1.5981457239585	1.24014710882958	0.92801163915816	0.709347839078609	1.11348416662285	-0.552465838386169	0.224729772979752	2.45302646922248	1.28650678487455	-0.251227916824359	1.92140400872418	-1.00069808408758	0.9435474963521	4.06095999311803	1.46417254716746	0.0605635520599708	1.64977227348906	4.69501281808743	3.14412410633718	-0.745858155389266	1.78983673038857	-0.355493667732554	-0.222419966805044	-0.0845603338029483	-1.29384806347028	-1.59462022084953	2.97796397896648	0.301687923795921	-1.02676151841496	3.13629419407304	-1.62836356116679	1.86153318162403	1.30160629677773	0.808129676350667	2.92902383084214	3.31390290649527	-1.48948379822182
GW7_Lane1_AACGTCATCCAAGCCG-1	2	12.6218995429254	0.810502451959858	1.04980301318405	-0.564818818429445	0.333209947686366	1.70867732857964	0.918925054476769	1.17360274475581	-0.262959909543808	6.02215266169969	4.69799706844793	-0.273409978949599	-1.76364145687624	0.282850266525761	1.05965234867453	3.32267560398081	-0.479397380495002	-0.173935679975103	0.646245070547878	0.933196819830064	-0.0347170595226824	0.81718276599037	-0.918603048952705	1.35528656714808	4.84118831102444	1.09644069432624	-0.145149995911822	1.21671556147247	4.73227897086661	2.93927848509387	-0.441168028348854	0.928071622492242	1.26163191441219	-1.8632892864121	-0.291119487768979	-1.42083682939451	-3.33664411429498	2.04543894513954	0.593983478606482	-1.19869662738949	2.58057540659972	-2.40775963620182	0.740350713116978	0.796826294936923	1.74850296372975	1.20136106215592	3.37789724159274	-0.638251769589116
GW7_Lane1_AAGAACAAGGAACGCT-1	4	14.4946106178474	0.0444671529734877	2.04775720237771	0.676095308410641	0.497868820954632	2.22776040977078	0.390186162582388	0.76577349734215	0.337558343249246	4.50768585783729	4.92845072032709	0.276633277303632	0.776300938711256	0.949341895456547	-0.905978227855155	3.1739542324625	0.055756737948545	0.150309562356744	-0.616682301663163	-0.650125851938732	-0.454842800671935	2.36499134072515	0.368826053946553	0.635278177349062	5.22654360604315	3.04587298941146	1.73843384591654	2.31187103652763	5.4834855151201	2.79840288983717	-0.545272327042638	2.00219869806912	0.0861282986535723	-1.87077563488986	-0.733728594266752	-0.389253002139233	-2.8944284246527	0.990682927515411	0.629111735099461	-0.760499646547903	0.214287168643811	-2.57058944315152	1.66130017390744	0.277240749865721	0.986794239231073	0.892814849536829	2.1634690762984	0.675554287772438
GW7_Lane1_AAGGTAACACTCCGGA-1	2	14.0445045782108	-2.46959508851136	2.14012626684253	-0.122301987775244	-0.375374203988298	0.659825092496173	-1.00217675998005	0.975968687120433	-0.135049673574621	3.68819150221626	5.13228581400399	1.06490408722595	-0.587165535180935	1.65029332828741	-2.03780512940979	1.31282521671582	-0.501375125767923	-0.566711665146499	0.604753620747326	0.704242316078253	0.326181418908421	0.365630905715406	-1.00557032791371	1.93156504625364	4.34121493664886	1.99105475463402	0.174312432277251	2.91586773048284	4.37326968530794	3.1022517167507	0.0130520992878379	0.407936228385875	0.795123820151724	-1.33219340955261	0.267348033805067	-0.600998487709348	-2.89781881787699	-0.428511033450625	0.836586304679064	0.0365703271540184	1.76756694739576	-2.41406047054443	-0.486044185975372	-0.206666893926996	0.471566886622041	2.60818291157456	1.71195915721752	-0.745543678491521
GW7_Lane1_AAGTACCTCCCATAAG-1	4	16.227526857805	-0.361442150511536	0.234617723540957	0.52875286490042	-1.36462496133466	0.922136514152811	0.938331382519441	1.6593386898677	1.11679452094999	5.58184809848903	5.31408562753103	0.248926365890141	-0.0640924945641027	0.734033811896623	-0.180707784897585	1.93654798744445	0.287090267770706	-0.191253226578581	0.357435902407714	-0.238582711446478	-1.30665269175515	0.558677267933528	-0.649318480718239	0.873185047422781	5.69676386342817	1.47779229412359	1.94870809227602	2.53009826157717	4.40580409003799	2.94193444559315	-1.03824806765929	1.38397261848951	0.228293433393532	-0.261660962398758	-0.524223037144974	-0.912179188640925	-1.26907895812549	0.881254231733062	-0.228074981838019	-0.235542591268733	1.87116302035917	-3.03112164751462	0.07554636027896	-0.145539238679251	2.40715994041655	1.78844691081996	2.47674470731151	-1.05623124412789
GW7_Lane1_AATCACGGTACGTACT-1	5	14.1174917188944	-0.99258963207418	1.00113647218479	-0.345701264712873	-0.548918602676564	1.52180866605451	-0.00820246657481347	0.740067900324421	-0.142934032487118	5.04228605850614	5.93561529596828	0.208616868862104	-0.461008969275558	-0.213362273941672	-0.431224377610497	2.18748976575656	0.405318063368931	0.293699717864296	0.208308969053548	-0.0750244913898948	-0.8552672695424	0.565947365882153	-0.345716151499831	0.486504600430515	4.01571254140589	1.34000998015406	1.83705278648498	1.83213129263361	4.92014869714544	2.6948520020568	-1.40574943004654	0.551128151773001	-0.242289026305436	-2.28187968097189	-0.523168657652038	-1.75384026443129	-2.36389236672902	0.970146623625261	-0.456080134831178	-1.34226934594189	1.57092833661299	-2.84752915956523	-1.39807935223319	1.0879157979613	2.5339496145303	-0.45309644914026	3.78600729968102	-0.661600162061929
GW7_Lane1_AATGACCGTATGCGGA-1	1	15.9440622403068	-1.39696873257262	1.37341712205143	0.00390082990507473	-1.00135001271653	0.61410258517602	-0.106929167065869	2.85682667351212	0.101439588553279	5.17360365670214	2.91828344589716	0.839783452209	0.466054886780556	-0.78209873365555	-0.245602322282496	1.17390134152057	0.01949241507283	-0.220392259068678	1.34068257531863	0.453259987804185	-2.16702399822822	0.0844273767931251	0.21837561593407	1.02239297637108	5.9772537484033	2.06466388838476	1.56929582298918	2.82837761454765	4.48948608773197	3.73323345943588	-1.5164205208021	0.343409943564262	0.0797576743327483	-0.970748904786663	-0.163416059323727	-1.53387541692315	-2.97660013994683	-0.134356783424669	-0.141172834088704	-0.47257088082399	2.50479575412097	-3.12897871608542	-0.437528232105961	-0.519382018636115	1.75731761627783	2.67534193678405	3.1518192371638	-0.756277585555437
GW7_Lane1_ACAAAGATCACCTACC-1	3	12.0086974506953	0.148131098045737	1.43119458038229	-0.40882890242247	-0.190083055041852	2.62608804874411	-0.632546870686896	1.91572086868761	0.302342436726138	3.56375746873987	4.67846613114567	0.572407135408326	0.492885396391042	1.13087404034019	0.947792497853108	1.39743891266217	1.50473801130759	0.323317277119263	0.574345522558435	-0.236419540644939	-2.57203594685847	1.39978145400229	0.0525799315319959	0.224725743654846	5.9995496238244	1.2860168870304	1.06188928984479	2.78059114736966	3.89885444412169	3.45347640412019	-1.42305802011883	1.10024473603081	0.817166119577996	-0.254471801202814	-0.353868599212416	-1.48031635292298	-2.25504085240095	-0.411295861988729	-0.485902057880061	-0.769466527360598	1.38808551979311	-3.03771929948725	-0.125645022773167	-0.411864955265772	1.83679962263066	2.39698118329599	2.68263113426693	-0.916285474590404
GW7_Lane1_ACACAGTGTTGATCGT-1	6	10.6194388524568	-0.387446281932159	1.79036362565274	1.75555071430539	-0.634062454108939	0.439223985641138	0.152198882694059	1.74474946640501	0.235778605019116	4.11010782434375	4.48704457626661	1.46615702888854	-0.0603885839925862	0.2357982528939	0.63838540908384	1.33370729452743	-0.891424320546332	-0.297546379674451	0.416508449816688	0.584571141596734	-1.31332336885053	0.586603037855045	-0.384573722702604	1.33594423702486	3.37644987966066	-0.945471924470195	1.4849562006996	2.70840068928694	3.97206048075923	3.46825734102661	0.616012497576381	0.768508963645209	0.109412726970855	-1.85870404939829	0.00645763482853412	-0.918292657264778	-2.27908751158592	1.50733034784446	0.192566099819808	-0.909839005380132	2.51912621732699	-2.45495075109752	-0.579362798688568	0.670367089248551	2.77951292928174	3.01382525660435	0.838522604005964	-1.53344674537189
GW7_Lane1_ACCAAACCAAGAGTAT-1	0	11.296979550159	-1.13815733930142	1.37816627074975	-0.264118246080285	0.592995864579183	1.76227170375668	0.860989106536916	1.31474303532525	-0.269887051034122	4.6251390482068	4.39286466438851	0.791928657457308	-0.0576149006088948	0.0126738260481226	0.469360643105699	3.23634082563687	-0.663642826129522	-1.42682633875082	2.12987967525383	1.56916181988475	-0.271205286128017	0.34351307290578	-0.873961810743712	0.389413500619887	3.43613914585205	1.04262248256843	0.64468177660984	2.02544468677448	4.79973988241499	2.16393588384619	-0.786132112692289	1.12879881505598	0.592720562443717	-1.4790966968063	0.651514841570945	-0.811695144220912	-1.42085234040152	0.870698247240849	1.50682645125013	0.465037068550277	2.0356904480202	-2.47712668572951	-0.558529522360158	1.19863471130706	1.8650287669608	4.234633921796	1.68475545570215	-0.0164213189890046
GW7_Lane1_ACCAACAGTACGATGG-1	2	13.1711850732616	-0.997002076971096	1.29589476032018	-1.05340971535385	-0.359602379012474	1.29654279749288	1.02120182468412	2.92691722665072	0.990969722008093	3.31294491144973	4.30468858103248	0.663950144129479	-0.0647073797700738	1.58383384451085	-0.240038316927969	0.63636734845865	0.276445029213758	1.33631838510922	0.909318499530619	-0.156616419084944	-1.44058668527377	0.103873129464911	0.270610110813399	1.05556493820608	4.23759176992234	2.00752058282908	-0.712233182536417	1.29307487206255	3.98601859468062	2.97653890306493	-1.36749180188691	1.2519163571472	0.0123130073295832	-1.29648912050362	0.236096746607461	-1.53674647272085	-2.0934632885038	-1.3918355453018	-0.666535520581151	-0.850074045518873	0.828597547145959	-2.91365993238521	0.65190680790235	-0.868073083586461	1.26583152984676	3.57395062882763	1.90028943869745	-1.05581322162778
GW7_Lane1_ACCCAAATCTGAATCG-1	4	12.2639929039262	-0.525212487939566	0.0390781892639763	-2.47595679364674	-1.35935379890257	-0.463949837442304	-0.223921982343491	-0.533898845834575	0.267231901552106	4.16942036742194	3.43559864948945	1.72788836043277	-0.587379943527011	-0.960415057162238	-1.26806161943956	0.910397580521216	-0.438494337332031	-0.0391507456314858	0.253150545112743	-0.0148331495242087	-0.803449095191303	0.144971752625486	-0.597850342053726	-0.863848906299178	5.96775170113545	3.94380849874609	-0.14578735018186	1.47765747978877	3.28109518959958	1.02521007480387	-2.05107724943644	-0.0039522242214739	-0.0465834758515353	-0.266543583863177	-0.453147492606671	-0.596738691628606	-1.89948321226542	-0.134549653306838	-0.995635565827663	-1.10802682993937	0.559786500294714	-3.01556902801751	-0.512951113021797	-0.400131935600357	0.807267146717168	1.52978592396175	0.269203481696661	-0.720503703597783
GW7_Lane1_ACCCTCACAACATCGT-1	0	13.5572523431953	-1.03194051339355	1.17417660213484	-0.15743312765286	-0.843179269311204	1.36453493511749	-0.5515937036037	2.50811889701067	-0.237315410255238	3.73892055350453	7.36667695575867	-0.563325953415275	-0.511721769280725	0.227055986810072	-0.360466609098	1.65970713394805	0.17166991136159	-0.69884060890885	0.600790107045391	-0.200929432870285	-0.496162968095541	0.57171059415921	0.838544462349217	3.20843568068224	4.87930260881258	-0.781471467549712	0.736748100698518	2.3902790110895	3.95878699774448	2.3744102882966	-1.51704477804307	1.30589468240722	0.863614038848711	-1.19228433926603	0.198651187054368	-0.915547247070783	-2.35511598859295	1.49234861326135	1.20805334982659	-1.36983450362678	1.55711851649223	-2.2984437461951	-0.939124301167756	-0.182514056974617	2.47927667478618	2.16027128278247	2.57104025435444	-1.11530561102111
GW7_Lane1_ACGGTCGCACAGCGCT-1	0	11.498478421988	1.07720615409686	2.22766867471501	0.623718660422121	-0.252928068270075	1.33796148599947	1.97708100922831	2.21958462767118	0.638293981245779	4.80262377722699	5.5246650884159	1.71824859752162	1.33916106543579	-0.0675793239791975	2.2407961359229	-0.0110648382592621	0.292309837166475	1.39116974099662	2.0429915971786	0.647119504484196	-1.02270071371668	1.3267834387878	-1.1269138980906	1.94436903190384	2.28160642246963	-0.571265714638962	0.769535416091742	0.732718386444984	3.65716018707315	4.51058956703921	-1.89109196658009	2.26485773163789	0.489819114788908	-1.63094164733414	-0.933285548102061	-0.374367534263865	-0.809446704648454	0.141686857075669	0.697802101946836	0.972923505854654	2.71005398098535	-1.16402039244211	0.951605795696652	-0.840923694880442	2.03518765686048	2.50037939527532	1.56427711473836	-0.394355809658567
GW7_Lane1_ACGGTCGTCAGTGGGA-1	1	14.5663968889633	-0.265752339480256	1.30766515578172	1.42506795871181	-0.846841232331956	0.638338705993034	5.42407253024023e-06	0.0920336581977857	0.3515899390044	5.89764919887493	4.65157606248171	0.376682203533738	-0.0597028777345183	0.258441473796951	0.342457395980479	2.16251852125324	0.510681954019657	-0.692787657902208	-0.271804149800134	0.549966631097305	-1.76321272276708	1.4627566406965	-0.000817289260858322	-0.789942183937989	5.00412098378274	0.355558150279115	1.18745794185728	1.54902831697232	5.3085854737985	2.64464738238422	-0.611328004975268	1.57694937774139	0.632649057502328	-1.37935106585122	-0.304966575634473	-1.41788147941955	-2.54141330986794	-0.00910283839771012	-0.84184279316766	-1.21282976014155	1.5687883396845	-2.47490503915221	1.61122085490214	-0.125287547742931	0.5938801463306	2.42796838880081	4.88473188096526	-1.16025341080574
GW7_Lane1_ACGGTTAGTTATGTGC-1	2	13.0533848067823	-0.228984961918045	2.51403146896726	1.25464113381798	-1.49289133956042	0.978921844179993	0.677324015574657	1.53367940923241	0.122615229899615	3.40021994933271	4.57362379675415	3.12413808951383	0.509288720177828	0.548916620470044	-0.749409946027683	1.39379922400095	0.421815834200882	0.424081198037417	0.797403632822825	1.89531214133918	-1.46318994817844	1.50461023979321	-1.31483380904341	0.282933442112172	7.17745471387869	4.24076801839324	-0.414366536863261	2.85898065311219	3.97631379695643	2.76514485483482	-1.58931342939969	2.08919655031864	-0.151212461097204	-1.86602112964844	0.498434761689545	-0.9033802603328	-1.60636760615063	-0.303149219104666	-0.630740724338466	-1.06920412481084	2.389140091758	-2.23642120382631	-0.140580420898548	0.454727880450737	1.50687487637135	2.47952933879341	1.75046038476915	-0.143197854287507
GW7_Lane1_ACGTAACAGCAAGGAA-1	4	14.3576913422955	-1.1763515903617	0.633381043585968	-0.273696375972258	-1.6004681008008	0.715710210802379	-1.06407125294228	2.03645865463739	0.392302835075296	3.61764266654326	4.37683502202312	0.494051973495838	-0.524215554952994	-2.06446083765384	-1.07537362171831	1.03262493288166	-0.167652482574161	0.467459477340725	1.33534386172909	-0.00123599342134008	-1.47146214071833	0.1147809340257	-0.63218076082737	-0.0602642347835545	4.60001622555018	0.719696225780853	0.311101074877715	4.68334509466479	4.9019387622668	3.0521913735256	-2.2486596815782	0.268642960923169	0.199551150888822	-1.63779108664507	-1.25359227871653	-1.65086531812973	-2.36736448381628	0.000269853025905108	-0.633364865242372	-0.526672497732747	1.35881202770927	-2.89022807103773	-0.230432993160895	-0.866975591504941	0.178374728204836	1.03985426213799	2.03500988846847	-1.05962477802217
GW7_Lane1_ACTCCCAGTACGCGTC-1	5	12.4721716536935	0.119732506393785	1.04990955634365	0.446518831896552	-0.602054702775858	1.5062718174908	0.787423963164664	0.534444795719581	1.02641494004514	3.73257498685531	4.32939406136092	1.28357206308597	-1.12243840967347	0.14750606349162	-0.512768527405143	2.11506193794145	0.322264758753015	-0.406386101821191	0.548772252760603	0.739667891177238	-1.45408359498152	0.734959668350156	-1.48507215136983	-0.822111097613365	3.18278986190157	-0.164323638918259	-0.159886005542466	2.5757348909503	5.35203529339012	3.40906134569741	-0.430115720100108	0.250695048364666	-0.131440275492226	-2.28534422635967	-1.12053005239245	-1.47562622650938	-1.65040228897352	0.260574013195524	-0.675661449167189	-1.370221043446	1.63240271361273	-2.64714716885257	0.0464652752766324	0.718514237730139	1.25761341303963	4.25072054964966	1.8884857856212	-1.2468089993439
GW7_Lane1_ACTCTCGCAAAGACTA-1	4	13.4547785669658	-0.631583303445603	0.175102493720646	-0.457620990030004	-1.40007400389082	1.78604329740423	-0.554315198724244	0.747396328343428	1.0665996699162	3.36567682008757	7.11896728063764	1.4033622182241	0.379312590534882	-0.768629620435665	-0.293848981008511	0.937197684954597	0.333521008772759	-0.363418565358753	-0.559833092184227	-0.931446712364529	0.382700205498628	0.263680055096558	-0.398942922046	-0.0802215860502532	5.16583866813717	1.75476645295848	1.3638332254686	3.60211828518556	3.82864645159531	2.37897753447785	-1.28196144803219	0.209320663517462	-0.0672675177524698	-2.28668084781362	-0.643934918040528	-0.942925855431745	-1.10076039988661	1.67744137019424	2.15748912424927	-2.14918350073042	0.540851371338621	-3.01505430805881	-0.367211699621864	0.270261786078773	1.83091476806379	1.14740043002001	2.20969830286101	-0.201589391239927
GW7_Lane1_ACTGCAAGTTCTTGCC-1	2	13.1082289717622	-1.426964973159	0.882192122978178	-0.905561880685648	-0.917613430636731	0.700706059495526	0.337520291482988	1.20742932062164	0.308804046670687	3.12621485225659	3.52318947475821	0.292357391736727	-0.550918849912485	-0.265154414086341	0.0386992255898574	1.1597975194095	-0.204105145291634	-0.00528280901643995	0.867478898416813	0.357382879559475	-0.0864164125635733	1.21609643486741	-1.15773149886076	1.30948223271767	5.53559013266484	2.29762596020295	0.862596727574914	2.72705566522433	4.33696824554179	2.23331783281161	-1.46027991438351	0.557755041653433	0.570794529068954	-1.69919521260316	-0.28216224577019	-1.63991735310398	-1.88999529944402	0.94092301561106	0.472197573453024	-0.459089388848124	0.978179097177351	-2.05049907569052	0.0206797932516351	-0.122183398445098	0.992065034326665	2.02399360394855	2.01241326830276	-1.20275125099111
GW7_Lane1_AGAAATGAGGGCAAGG-1	0	14.6286515593868	-1.04741791496515	0.738864893455585	-0.627124232812141	-1.7625086380057	-0.0236867714286084	0.00299377593671157	0.629063235328031	0.512819507988126	5.74200621346787	4.80165096411254	1.08026440372368	-0.0600612010318953	0.91907963586074	-0.28733832638039	1.00327186309393	0.553414572284196	-0.543855502739325	0.190229030021303	0.99756765950831	-0.973607818929132	1.06079425439727	-0.383595325855887	0.213520005114501	5.33751059737709	1.30681370262613	0.158918993490151	1.7986754351048	6.36889509411865	3.00846350109743	-0.82688148648961	0.478889817983333	-1.15291250744895	-1.78705611728281	1.87672487679499	-1.42639213448241	-2.16501635731664	0.721906008592353	0.902086940102042	-0.860413530543302	1.66652736167931	-1.95683806368529	-0.0267703336043715	0.674401040639305	1.05674914539579	2.3527375230131	1.56253235933014	0.859630741406071
GW7_Lane1_AGACTCATCTCTCGCA-1	4	15.4131118364834	-1.30032138089987	0.690928730201095	-0.614999254274835	-1.90877834546162	0.46248253158278	0.421088500523495	1.10792155883918	-0.127889742803289	5.0913230245381	5.85913038083663	0.177727967618693	-0.204263707911738	-0.78341624397422	-0.541763887451085	1.63854260247777	-0.920252993238157	0.351076244480811	1.25175148911167	0.33717898666535	-0.893138428113657	2.3178178901339	-1.05746932759485	0.126873685661806	5.97533987174293	1.1691069396158	1.65357837633394	2.25486473152862	3.69862079359889	2.62201726040584	-1.99711150580865	1.37991693642353	0.812384820501781	-1.92106141846471	-1.2810849910612	-0.674495610331035	-2.81478540918946	0.282368950084606	1.31486837187115	-0.983224693718892	2.434086482934	-2.13983833984391	-0.349097607893947	-0.70232407871256	-0.0403341763335115	2.50821850490231	3.45775811249511	-0.462660037000239
GW7_Lane1_AGAGCCCGTTCCGCGA-1	3	14.1528263595229	0.115055106101791	-0.005866418387194	-0.742453148781155	-1.07016967967026	-0.064130842606211	-0.13574862355245	1.32690663692144	0.406229099350801	5.78806874419446	5.84739447297283	-0.557027070064174	0.492192625798703	0.397386527791587	1.61006996328545	0.940515709502849	0.315325796702871	-0.526201950245699	-0.0679344568733403	0.0609346727907923	-0.608365811399325	0.198486190118055	-0.295688596930655	-0.803719270853969	2.23094598230687	0.255544219314651	1.08822650752401	2.25099796544556	5.1111676698149	2.83939779990083	-1.51068821857699	0.686415087162676	0.343392763688151	-3.38731406617568	0.438624618816098	-1.44261195292025	0.284159722387906	0.499687194559044	0.775396504263987	-0.37260989280364	1.97040333290428	-3.04338138747979	1.03222116186761	0.289236890669157	1.3473352927682	0.270946911869256	0.867954416533947	-2.40765253874197
GW7_Lane1_AGAGCCCTCAGCATTG-1	4	14.4679540760929	-0.796397619631563	0.8908911842428	-1.34116996162809	-0.840040893942763	0.0363842050333618	0.232355573532918	0.407370230600319	1.48860362110085	3.62702280897876	6.45391336316631	0.377767138969235	-0.0675329614335936	0.494972075691561	-0.236585559896271	1.23245844348504	0.0146433525941539	0.403885322741487	1.389998715253	0.266233350827473	-0.593720208996651	0.843762301090617	-0.936704799675167	0.803696002541595	4.49746073397625	1.20419889992636	-0.0412760736317598	1.7365195056167	4.45364985626823	1.54610021893011	-1.89211898611639	0.676151819817897	0.466160865164169	-0.275706896535263	0.94028660311731	-1.19372757231988	-2.74043770402668	1.70778687444586	1.9331828462753	-1.7708260953118	2.87354459044152	-2.9606188564911	-1.02591158793526	0.322346580468317	1.03542914325061	1.04137470938193	1.81017958322938	-1.71270555502711
GW7_Lane1_AGATAGAAGGCAGTCA-1	4	12.5088621637197	-2.0019081099385	1.35220119633964	-0.852363400162523	-1.3337531132561	1.18966302142852	-0.190880998159346	0.685255125350817	0.0929162378763257	4.96162878069729	5.67229385237967	-0.590140797746518	-0.274717956583073	-1.7734014975085	-0.250172781205225	0.936143014597042	-1.18764172058871	-0.988382379244016	1.73385435597475	-0.90951735685918	-0.545697939815606	0.957689140378198	-1.04242839388776	0.520062007103317	4.84129699050694	0.620662803645213	0.823925066546433	1.5530079126952	4.78916849873296	3.13528173502882	-0.320877756612595	1.12494372834287	-0.478164108777722	-0.309418063581928	-1.36682762413993	-2.16804458525186	-2.38771767155639	1.17902755852627	-1.01337940435647	-1.87802831359717	0.445814504286275	-3.15950961732899	-0.0272739960745853	-1.47007392365002	0.550960981524949	1.46470079583971	1.8633338637027	-1.83015531850895
GW7_Lane1_AGCATCACAATAGGGC-1	1	16.2488030217442	-1.34902694742759	0.970982744049881	1.21804024639257	-0.744812100675781	1.39738932718916	0.651310869523021	0.601534035884172	-0.777708303925588	5.69413873936934	5.51047576662237	-0.538444137460765	-0.66384894051379	-0.162343545471232	-0.27812629667616	2.77407475332699	-0.698662286617041	-0.287226303065158	0.137976298370372	0.69141574483608	-1.20398695478888	0.838529691365878	0.238086453657898	0.52368302919357	7.98322677502766	3.57345558474307	0.088791722457519	2.03322432401198	5.44952908950564	3.31921113966538	-2.1506741686062	0.904440302296257	0.834808951380774	-0.974873022792385	0.599906116936278	-1.36624713622397	-2.77233757159094	0.871003356439151	-0.196876649517903	-1.45227055326473	2.03608734730711	-2.83933700903522	-0.11133423620069	-0.664958147873356	3.02151002464621	0.385461057059177	3.80734290248497	-1.20631928116004
GW7_Lane1_AGCCAATGTTCCGCTT-1	4	13.5155960841116	-1.28885062003598	1.77851644698326	1.0128762955908	-0.380163265857036	2.12712169365407	-0.416288288105134	-0.308619637107738	-0.638274014830903	3.52132353924796	5.93575489224235	0.252479143203516	-0.57558108541995	0.087086358920276	0.39281890219351	1.76263234966123	0.513012853350414	-0.65178550317394	0.927734286103009	0.8678614762615	-0.0413315992556286	0.894037825139141	-1.58697923947573	-0.83273607582826	5.60049574882591	0.635979956217916	2.06347493847585	0.180199121078989	5.87650152836421	2.03594006141723	-1.08266141780423	1.17146789253235	0.615080431381337	-1.75088974790373	1.30249239807337	-0.697038580689692	-0.960866463600658	0.775543510984644	-0.228180677050698	-1.80948986980024	2.19593530688535	-2.28055564780027	1.53771947364377	0.623864058168129	2.81148035210497	1.08308888274071	0.917341945555839	-2.00774486863297
GW7_Lane1_AGCGATTGTATAGGAT-1	6	13.4657982980647	-0.271693001475487	1.35963888364021	0.337648054728963	-0.541877163400015	0.663324315344593	-0.819458855759691	0.399912818208761	-0.277739317798266	5.37609896383645	3.48548032430303	1.73240658464747	0.168948682828765	0.502457518837804	-0.741581203485237	2.62050189784046	0.209702973359211	-0.110362239363831	1.66880859417907	0.384576005951716	-0.403921035730915	0.734814643586434	1.58354693185699	1.42200564372033	4.78201466136307	0.725159011955175	0.801203822913495	1.99584186633659	4.73751523101862	4.28139582557856	-0.877794106179366	1.82634962762204	0.977284889530711	-1.42588932026516	-1.05695773034166	-0.860929602548841	-2.34495931908053	0.0289330440691688	-0.320790253261305	-0.791282596762259	1.4628933672615	-2.71350962111477	-0.0156819029923877	-0.308666678893321	0.926157494942193	3.0263664007252	1.38655671679169	-0.962665605271432
GW7_Lane1_AGCTACAGTACACTCA-1	0	12.5501104813582	-1.42549559838726	0.769738219371901	-1.63785135424234	-1.45694146884462	0.0708933564455019	-0.712537140783349	2.44092469746499	0.697009353876402	4.4903347854976	3.46192816412524	0.336224245291162	-0.0703403462740476	-0.565434351668103	-0.429876622236588	1.75784849160015	0.523894259089427	-0.851495836910253	2.11211061714551	0.788142856140502	-1.1324572584691	1.46364559940228	-1.203232140842	0.818783167482263	2.67650810155791	0.394254586028172	0.0752282534262471	2.97890360245204	4.29358514758841	2.63534566728807	-1.11518895940853	1.538815560786	0.334910584969484	-1.23187428781584	-0.626523711045891	-0.82505632278649	-2.08886545002547	-0.172764544003671	0.994110768452579	-1.36760333476172	0.252805559212293	-1.9176584091958	0.00721079947658552	-0.0281900105224598	0.824207348919088	2.30484727759204	2.6003115322302	-2.11172241278772
GW7_Lane1_AGCTCAAAGTCGAGGT-1	0	9.84416574863989	-0.818297211022739	0.816401626212617	-1.12148977376975	-0.265075338712651	1.34559975520809	-0.936758613145492	1.25475230219101	1.06128209891233	5.11713583272532	5.01154543942119	-0.486052917363805	-0.619938187661134	-1.1467004274567	-0.0459142012758498	0.473281587493458	-0.838493779422902	0.356795850717668	0.537647362332252	0.442398885356073	-1.40408055099269	1.26534089835918	-0.00641668683406207	0.232146440045258	3.83627806169631	0.163584392959175	-0.363027885468609	3.76328139341774	3.86220321180766	2.81073731191328	-1.55543895618064	0.335001285551253	0.0642474816223613	-1.84837346955366	-0.346821080937275	-0.632382057144615	-1.45937639640118	0.851342078320717	-0.86045349850599	-1.92634674996085	1.39330385336857	-2.79469303901216	-0.432571385235465	1.47670355439868	0.223051197903425	0.981994754799028	-0.654119822881548	0.0151121371087844
GW7_Lane1_AGGACGATCGGTAAGG-1	0	12.294602068957	-0.244902325681464	0.397508706035655	0.752353687312888	-0.864403109455156	2.0084534432573	-0.0774832651439458	1.57561986821619	1.29397283075839	3.76647767141655	6.279105212929	0.242365848052451	-0.0576395734019006	-1.34674822424083	0.156820406711079	2.56686587518565	-0.028501386935428	-0.179333558168751	0.0898839226818429	-0.0071246499782123	-0.95051286131374	-0.481884564735058	-0.579539075842234	-0.76264135002269	3.5745244439487	0.0441083591333687	0.113421910229377	3.50966998009673	3.22917453554951	3.0005226536623	-0.822756342645918	1.67569554580313	0.66667928138745	-3.41001284423893	-1.03947125215283	-0.829169836211388	-2.17504604951812	0.844414780038538	0.670994257138513	-0.186028385569149	1.38616284585512	-2.83429142169707	-2.02082168788393	0.0787284768939742	1.55874387535584	1.52642171571192	2.00588740313796	-2.50888551698591
GW7_Lane1_AGGAGGTAGCACACAG-1	4	15.3484273139861	-0.37177286641439	2.09282556968633	1.19931656568241	-1.16406531923354	1.63160328027926	0.125234063037152	1.76787083312571	-0.591523121407275	4.91998526150454	5.77987345648355	0.43320413219602	-0.0602691305449936	-0.231440787439362	0.35754989413386	1.9349514800124	0.923943592647789	0.153004663968558	1.83187175304274	-0.420349529789859	0.142691609649973	1.36542913452192	-0.0656970659510207	0.233762705347109	6.33050644232536	1.62238051242624	-1.00878441627017	2.24849219081225	5.85593381996913	4.12999711649988	-1.1530263615449	1.55575685765713	1.31822160579201	-2.32448857228259	0.426726889443202	-0.932978563567355	-0.74477538597746	2.8737514429067	0.625978649613143	-0.834184068735107	2.37213879503302	-2.38756808678947	-0.441026902843171	0.343691734552323	3.68852581306326	3.17607332261492	2.78245057622168	-1.29958801839303
GW7_Lane1_AGGAGGTTCGCTAATG-1	3	12.9434203562232	-0.677989458429294	1.88142506650986	-0.0332641630849283	-0.951440584693304	1.59801930844371	-0.255229341622072	1.43905177318857	0.474969651615833	5.14838428610452	8.40831730632597	1.6386880649152	-0.0783786228417825	0.523340846487808	0.963318107514919	0.856477436478111	1.22953513919702	0.448710350083112	1.35241007084574	-0.375590624889909	-0.22315412468554	0.688131409326301	0.0686000795449261	1.67647425357227	2.93228275138306	-0.206941182169877	1.39413027472357	3.42985032535412	4.87908483838001	2.75819732817553	-0.424359907293548	1.69336159559589	0.0189578168277223	-2.93321351698409	0.495979327699759	-1.86147757975568	-1.6087055613008	2.76720629191605	-0.191435851739304	0.00060751927799967	2.08299711014786	-2.57367437257105	0.181630131512192	0.242262839897733	1.14529466849006	1.98266645309561	1.42867431119398	-1.28767477773056
GW7_Lane1_AGGGCCTGTAGGACTG-1	4	14.2182272835321	-0.78567229417538	0.600104404341959	-1.99425113319321	-1.43159129127709	0.995196968250722	0.146694060257577	1.17417629931967	-1.35088480514297	3.57398517708897	4.07598135006361	-0.703378221225212	-0.525470328587752	-0.430612698359301	-0.859459308881852	1.19082909334294	-1.43821088752804	1.12308520867702	-0.436886382045545	-0.412436860386971	-0.968165789574445	0.236470452896375	-1.53879882536323	-0.029518433024451	5.07409833067833	2.58137503449136	-0.734450669975534	3.06156909890219	4.84250455865756	2.86613719717521	-1.30400650400168	0.577052188666625	0.375975698481069	-0.276125430536069	-1.21974945491086	0.0664964690418751	-2.42954234166655	-0.633832143284031	1.25079353005183	-0.70315169130441	2.48103597737264	-2.70572216334971	-0.185359111383082	-0.274603125366419	2.23690681419115	1.92208565020882	3.22352735749644	-1.29861037244265
GW7_Lane1_AGGTCTAAGTACAACA-1	4	15.1358830146378	-1.0150491132884	1.09304664527668	-0.342691512777404	-0.598992998089111	2.04907785796143	0.50696051383837	0.552113144508027	0.446626557911917	5.34389646995533	5.24355320928939	2.66798621795458	-0.510960602896919	0.419187269288494	-0.424296385071614	1.58829119475789	0.367383962459393	-0.717621445554261	0.731530184175084	1.01033796702728	-0.740703495136211	0.692133712838549	-0.026198514731914	-0.900517828356743	6.98466964467773	2.00573279698003	0.350167525722867	1.42898268711873	5.2503646833728	3.26129047551576	-0.966372158918522	0.704112699738167	-0.267117073833374	-1.60759948644373	-0.612976995880052	-1.21177980902389	-3.4314990035795	-0.453664543991824	0.0664232455322227	-1.19695208941849	1.14648190171353	-2.31895668955992	1.62290533103418	-0.193599771547035	1.81210423677632	1.61039898864594	2.12041982565303	-0.365662372068824
GW7_Lane1_AGTACCAAGGCATTTC-1	3	9.75305761635611	0.358558710693474	1.94588231005341	1.03730904219775	-0.790259249635709	0.958652826909729	-1.01683516262748	0.510184822099487	-0.63185501601758	6.30833714507996	5.56603167519003	0.417050512365505	-0.637544499510058	-2.38167068391697	-1.24233286342745	0.949189429273895	-0.148911888050101	-0.620177517041638	0.926702598256141	-0.545489646587068	0.702614710695296	1.45566678218679	-0.800206179766596	0.273456513604387	5.55946953863127	2.61721395630778	0.674323254972988	2.74651708455854	3.2285417797752	1.62087262873129	-0.0359435197297922	0.665130611457199	0.435653198753035	-0.251517664969309	-0.312081909343946	-1.46312974955028	-2.61801912688442	-0.0486338250154242	0.603672052829019	-1.56593533671935	1.93457635158727	-2.98002868550298	0.344661804019414	-0.80318593991832	1.9400778168502	2.12339927340188	3.27665738746683	0.0299046387258268
GW7_Lane1_AGTACCAAGTTCATCG-1	0	7.28247663967242	1.43836071131739	1.6760300514205	2.1273508672991	1.02666709400591	4.16939311636336	1.92370277648102	1.04127460912608	1.04353400268236	3.08150043580757	5.93014826421121	2.20474143950024	-0.821299992051497	0.139752872377419	2.6550041493652	2.91209163810071	-1.15569974813136	0.478946985235117	1.57047438223994	1.80126624325639	-0.925483724983692	0.614277793963003	0.120685207831592	0.805875008381568	2.59555215985027	1.07943536437941	0.009182888870596	1.60256088867925	3.44361242145152	2.91150753044152	-1.30903252109916	1.04847965208626	1.78127505784481	-0.201543872578265	1.25138695630815	-1.17240051764103	-1.11563032919132	2.02276982479125	0.550448386256171	-1.16663960021802	3.05812070033429	-1.60738866083361	0.982766451576246	2.00981754490425	1.66756219400869	3.10041425942469	1.73874117284732	-1.75730318620607
GW7_Lane1_AGTACCATCGACCACG-1	3	10.2404981647184	-0.49275113587254	2.32284347185425	-0.183918256669765	-0.843659658619437	1.23254917846351	-0.856245200970321	1.2036384049843	1.1452216904624	3.66559054796168	4.4129917204926	0.759823212604687	-0.657551755435891	-0.767877708268821	-0.0983714281198691	0.197326832964745	0.570157874784678	1.20081169723724	1.51649326731565	-0.607855653842233	-0.256355012127312	0.960991740809521	-0.56045198404555	-0.76407881893469	4.70066439926062	-1.49183397995385	1.1762546585731	4.2240111893377	3.63256412185577	1.30414143475756	-0.956595449418503	2.04371659461701	0.41986075756896	-2.23898423957304	-0.209369460748836	-1.37145584541967	-0.903146971581077	0.72399231682815	-0.639124283058715	-0.704828186946152	1.31152009377711	-2.40005063797581	0.367436288907384	0.471891671544603	1.72581450129874	0.732040027973868	0.443264721494118	-0.795088286800162
GW7_Lane1_AGTCTCCCAGCTGAAG-1	0	11.6987787342175	0.243894284769808	0.356244550234512	-0.654244148761477	-0.954908711567328	0.48611744608366	-0.76824995475712	1.7996449965332	-0.697534890048112	3.34685167326006	3.83045436270419	1.48306313799784	-0.0536040685028892	0.25306486464624	-0.656417311008612	0.56332561428254	-1.52175131273329	0.68702730252543	1.05967367651704	1.47275119093983	-1.36454817760088	-0.0613908772927151	-0.480787723004042	0.565876856368547	3.76390482591383	0.142219772252089	0.877515691488082	1.25664226851784	3.10057880827927	2.37157141818561	-1.52625310534358	-0.0326516428983116	0.818807495022703	-1.59600155303776	-0.0308569187216972	-1.2730288922625	-1.72181181177251	0.797583128345802	0.116791846204447	-0.943761252900443	1.92800801276484	-2.17138315995422	0.018997056127261	1.23376558772738	1.10974923958165	5.50251403757016	-0.307384811262291	-0.451841724185504
GW7_Lane1_ATACCTTGTAATACCC-1	1	15.1419409290179	-1.90463663137817	0.278042573629559	-0.699741180503589	-1.06080590312823	-0.0415464423112471	-0.400508725170731	0.850225498145639	-0.511369479854249	4.7793004189605	3.96108096744076	0.437563173417217	-1.0156749712783	-1.46907530366674	0.28019767927595	1.68220159363134	-0.790675840257212	1.30616404406838	1.38672641693799	0.638366065550959	-1.14437057993437	0.989999212886036	-0.694173033706842	1.77644114407828	8.03296853311841	2.13725437243882	0.98201069873488	2.27703775434954	4.48040747824072	2.59219967172494	-2.20587363984214	0.124263491482866	-0.442164331462957	-1.24692066433252	-1.23842565511965	0.0991110037910072	-3.39143428664471	0.380248908374071	0.589669832025849	-0.757370431753217	1.85703528072442	-2.46062121506413	-1.51654167220203	-0.924859909871915	0.330972870912967	3.23794839696567	2.33625213374362	-2.07593135914931
GW7_Lane1_ATAGAGATCACTGAAC-1	4	14.8580745338304	-0.465746258852294	-0.219565329764904	-1.10569103338047	-0.787389727853902	1.40632974435806	-0.220050302172878	1.02355049234456	0.0705359761572462	5.59250466334569	4.0321674010618	0.881547763436384	-0.542332777069725	-0.0100292060108837	-1.08601513970527	0.400593459618601	-1.07701729436678	0.700858416800756	1.87668120357326	0.665307311571017	-0.97677960127906	1.17241369077801	-0.0479231275889265	0.880618910538726	5.53729036992736	2.08858207881704	-0.148116071123379	0.922227256985632	5.540817783996	2.75883422371097	-2.2087727612368	0.918116794212551	0.837044224106667	-2.17066448862624	-1.23988397624128	-1.6328117407909	-2.55727134568376	0.608877578370952	0.301130830425771	0.329234179341919	2.50905702056441	-3.23377194108175	0.419154432429143	1.03517383682449	0.444109780413825	0.732909044083554	2.58315003719055	-0.750499059520831
GW7_Lane1_ATAGGCTGTTTCGATG-1	1	13.4500691687035	-1.44913899171383	0.068742337653318	-1.25134761571694	-0.458318097010377	2.11489279696782	0.166969968673974	0.513245146309055	-0.485963976665912	3.79340068134597	3.87078682294716	0.217002139751103	-0.589677057795739	-1.32713492510809	-0.777525855577141	0.48869420279832	-0.706649390746608	1.40480222884272	-1.37158489424619	0.918280385248235	-0.769575699632415	-0.138084863204718	-0.221529817654444	-0.844289642416446	7.16998986199274	3.28923757648265	0.283000085879445	2.58048653842816	5.05792878090431	2.16208938315087	-0.84225818980678	1.19674385329477	0.281659005714699	-2.07102205892545	-1.15076010768926	-1.51543807157834	-3.29237798474213	-0.141685362780921	-0.499218281911314	-0.744964932161782	1.40689585066163	-2.49413569186017	-0.148927050621029	-1.4115526450133	1.78420096177725	2.57504339815288	1.23516965160077	-0.318140032225997
GW7_Lane1_ATAGGCTTCCTTCTTC-1	4	14.9722020350872	-0.564876377655755	0.610066762663802	-0.585357206016912	-0.430706027264042	1.62020939073617	-0.0643533054392194	2.58074341624835	-0.346395415133351	4.39000566878787	5.0358681523661	0.0190905310145736	0.339430450451793	-0.869319538216491	-0.823807559605359	2.48767629994263	0.695249511417106	-0.120970514982486	0.380861761687563	-0.872576559938898	-0.639054065662928	1.3045481078957	0.644566522357669	0.183286822647777	5.31817684573935	1.75698952957444	1.20870855605969	2.68170651108984	4.41186851352433	2.04843555974885	-1.23256440353733	1.18225486074607	0.227911159123782	-2.45533474294529	-1.33289187583933	-1.37769990232736	-2.22909315575169	-0.289012235800588	-0.437420270038931	-0.862557839770506	2.3247969252663	-3.03009594293232	0.221261530602365	-0.453098069243729	2.01992053586883	0.871000935170245	3.3323777809654	-0.283826546277758
GW7_Lane1_ATCATTCAGTACGAGC-1	4	14.9714547335953	-1.03358101017663	0.582375317484926	-1.61989896602087	-1.37349226840806	0.295107385760157	0.279598181181871	1.20310389687451	0.101641588353466	4.33682707899597	5.23725585918173	0.126871981806154	0.364875677107803	-0.121909702779026	-0.0998977530391306	1.14589763630905	-0.58919999828453	-0.380224625920559	0.439539339221471	0.885701789373741	0.0976791965350159	0.605072352698473	-0.5798576427833	0.294896207272478	4.00500136877572	2.70642268099204	-0.0205343094264337	2.27507067724783	5.25977585994549	4.9270848085649	-2.11965373635059	0.548707506861106	0.350238675296324	-1.19351582079534	-0.646552094047111	-1.64455755628744	-2.22713383039254	-0.0698276267272001	0.497482229007043	-1.64520910081915	2.97462816847096	-2.79869562962322	0.402743118314065	-0.658775898871671	1.2844507688741	1.71222484505827	1.27397228606004	-1.32199238026395
GW7_Lane1_ATCCATTAGTCCGTCG-1	0	11.3688409185329	-1.05246533107729	0.650403469373615	-1.22064853796015	0.487170925736137	2.36068363944173	-0.811675108428367	1.3011608624004	1.5090653249251	4.48687554915587	6.81752644013792	0.826322213876119	-1.65788704094088	0.0631520730340028	1.13469410988245	0.997453599512034	0.223839303025748	0.347669219617817	0.994746022154581	-0.538409244381893	-1.52737267719133	1.36447834526781	0.216710960211008	1.1660530799426	3.09568073483225	0.565862953658713	-0.379305912270959	3.92366324811659	4.21540800530786	3.30487064510003	-0.450035498700587	0.653125288093479	0.53175465382645	-3.51490959942569	-1.14859681431919	-1.51258909068857	-1.50465401810147	0.367795218088059	-0.374484554827546	-1.13729294875583	2.73267116512469	-3.13363681927	0.040436600606338	-0.439518957636631	1.93284155404628	1.34335675982741	-0.678342560984024	-1.86194299566931
GW7_Lane1_ATCGATGGTAACATGA-1	0	13.6316589487597	-0.996195350597275	2.23724725995408	0.677727587525247	-1.25272708423344	1.40337680668637	-0.262078130442323	2.04853311087674	0.43509542742183	4.4699962393225	5.52960501790336	2.36981742245398	-0.0655175230468334	1.01018383192165	0.247714645507347	-0.0451912627129174	-0.00316676170271223	0.596296113586902	1.52522188113284	0.56363610565913	-2.01649159043049	0.3794280588901	-0.936450880259053	2.07473600653904	3.85194605992907	-0.355696363861673	1.72907533610751	2.53930560864358	3.95317433875405	2.44031663975622	-1.39643159001855	1.63566364382138	0.978284874124338	-2.43001066772831	0.977213990658674	-0.410199297772934	-1.91129849390172	1.56513853929308	-0.128174332440152	-0.840152466378232	1.72617572212022	-1.74708912775666	-1.21651934947695	-0.630604379293321	1.72450573771818	3.63249824561139	2.84666685305958	-0.599515002379404
GW7_Lane1_ATCGCCTAGTAGCCAG-1	0	12.0124375485367	-1.53310316868064	0.655572692551524	-1.33326944801607	0.671290227162726	0.425464380752057	0.463063348036424	2.41113026775687	0.167131166642304	4.09094283603102	4.66497393660482	0.890386967329306	-1.36421847664157	-0.602774434764828	0.276218134654857	1.56483759438678	-0.646645046295578	0.477603875513008	1.89142689190383	-0.00558272822624823	-1.18276122855944	0.48427451825583	0.12407381134627	1.21462339471695	3.01215058663061	0.721385337880406	2.59887242145133	2.08860756199874	4.84237395824161	3.55137482473414	-0.415386739107031	0.54261770406924	0.185276659826697	-0.25578567405291	0.369916564751841	-0.792881838312293	-1.85222151268633	1.1180934908966	-0.265733152033098	-1.36836780206107	1.47525163297836	-2.84484434003032	0.30891422551814	1.07924549427996	0.902414942938043	3.03913062977219	3.07981950493072	-0.663155099186427
GW7_Lane1_ATCGGATAGTGCCCGT-1	5	15.0977091876879	-1.48480663813131	1.07142808580763	-1.70018393310806	-1.44702747225933	1.2548243762707	-0.0727803114909119	0.239097526810156	0.611578817859163	4.05015014202233	5.67954686771136	-0.91721133810762	-0.0684209175283009	-0.767283909502088	-0.669630094595189	1.89732102499757	-0.400502085357429	-1.00033977783765	0.995643461583732	-1.07503080774541	-1.30041493246301	0.0527203924892884	-1.62816311577917	-0.076170170265239	5.27131293887695	1.98870795677853	1.14913774541833	3.61744040611391	5.15574513700586	3.3000240797911	-1.30117998892546	0.365382615813666	0.262853516471547	-2.09222235434326	-0.625385896862994	-1.62495103705784	-2.70477907547937	0.288795371071949	0.0504297245250723	-1.33878365264617	1.75158921773702	-2.0618007719728	-1.09024187640769	0.939576366153227	1.55583333766874	0.00754288406416755	3.61409554554357	-1.35293710458996
GW7_Lane1_ATCGGATCAACAAAGT-1	5	13.3986545434804	-0.729322325529389	1.28863034773259	-0.715367876373935	-1.56306903347768	-0.122399537661229	0.256642288366971	1.46056649701695	-0.311687731242305	4.07353712230031	4.05470459838362	0.887287637861266	0.46888809653857	-0.680632833422236	-0.722406284015952	0.838441897935606	-1.09422781232538	-0.434620690601504	1.88708983903327	-0.12066764144363	-2.05973480982293	1.78621363617258	0.805090029903241	0.199819248670903	2.439921964422	1.21967314387947	-0.278581026351278	2.57981750999095	3.95571002296817	2.90736757235308	-1.53295835200837	0.936702082804991	0.474678283794741	-3.69750424448442	-1.09156826935274	-1.43748478543317	-1.50203484644329	1.42423322944838	0.462712355830294	-1.68768368691211	2.37763767144017	-2.54318040187221	-0.74449019432918	1.23575855983445	-0.522089565221252	-0.400943559405199	2.58787376517386	-0.719731551875902
GW7_Lane1_ATCGGATGTATTGACC-1	0	12.103265714994	-0.41301920657723	3.01378875949413	1.1814896275962	-0.765561173456389	1.89161919388716	-0.917460746722688	2.7372178983829	-0.000720556266969537	4.33490334970208	6.01690917918497	0.562022080973388	-0.059522630476568	0.791666672014069	0.0549135951391719	0.696578250169186	1.86322751354785	-0.26132272549217	-0.354997045800082	-0.303033031079071	0.0481541476092385	0.265662074706451	0.891780187990944	1.80429028844625	2.4501381839078	-0.55175239335466	1.20676864263811	3.35471650920457	5.26580088477341	4.14209924143892	-0.78408929532656	0.549870899371919	1.09422953081729	-3.16499786142464	0.0342265791656661	-1.41360037295083	-1.82850732867065	1.08011887222469	-0.357660097896628	-0.28592092946125	1.16707001119281	-2.11391698471215	-0.595133159751032	-0.450491810156299	0.656733270897422	-0.451311846976432	1.96130604737047	-1.06675528405573
GW7_Lane1_ATCGTAGGTGAATATG-1	0	11.0733720847813	-0.718278980638409	1.53101176410429	0.42069547447066	-1.79665699176185	-0.078899388437816	-0.649755757479411	0.164697750938033	0.780178795465697	4.89468367011666	6.8360417598136	0.509400190614332	1.26261591581723	-1.78885416603486	-0.631596060920926	1.07135882160323	0.847528154187645	0.0514490039399637	1.3233276738762	1.32744747613792	-1.15299372623517	1.47367196015263	-1.43254604217603	-0.706264267865766	3.29013439725629	0.491839980910213	2.26808321626584	1.91051015529227	4.26440607936255	1.96088355866685	-1.52868546862984	2.16214546684295	2.3073593131287	-1.56111645718265	0.862879277522971	-1.26767780128413	-1.08660429918376	3.03346910222688	-0.284063940327503	-1.09295291308724	1.20496456074321	-2.17932913334896	0.426909670069427	-0.239926672517189	2.11441653293228	2.78028570506547	3.92574821281618	-0.919382191249342
GW7_Lane1_ATCTCTAAGCCATTTG-1	1	16.1476563415357	-0.973260362165762	1.74970382375206	1.35923736338702	0.27833106217344	2.29566526952813	1.25160487283469	2.83883957390176	0.546522126947789	4.96999555409157	5.48494062751488	0.852680775986664	-0.437513307883794	0.0881670533830712	0.781545184868983	0.572647577672943	-1.01434024471294	1.19343492525459	1.3622292427546	1.26057925170747	-0.669113416473546	0.939548270718609	-0.894059393481624	0.325779241062755	7.19022357270742	1.02906997288154	0.896109510259968	1.63705494870705	4.74577667124415	4.09366460607309	-0.183958191466011	1.14840175486826	1.35886020944355	-1.05247896140029	-0.410732882355583	-0.905414053249205	-2.37378668912621	1.11006696433039	1.49266244126962	-0.986569506246653	2.44267094856654	-3.13081709226266	-0.0279246056366486	0.190942152358666	1.55630682549069	3.59072948152292	1.03032791946336	-0.639124320695934
GW7_Lane1_ATGGATCAGGTAGTAT-1	1	12.8815424280576	-0.668749360786841	0.415162622765649	0.449855470270251	-1.1365738184252	1.45290198753035	0.270957271828906	-0.0927945451386926	-0.538373010549782	5.9575948824325	2.13380023837492	0.740827202920141	0.502675820549413	-0.623974343371018	-0.308049459176897	2.78301133158079	0.159460236234124	-0.507912461159861	0.841909498671419	0.38781693404523	0.112026402983178	0.354371690340592	0.563589691677973	1.7500592412972	8.14815793048412	2.65248012168859	0.0425677377539056	2.57064378670141	4.02996655040915	2.65093075328747	-1.49763505481981	0.127292433820436	0.0354717791940404	-2.5299473193414	-1.0956603219148	-0.928197831053138	-2.60349627622067	-0.302468621286358	0.84092000949517	0.145662509240105	0.556496914086061	-2.06033886378668	0.150718676734305	1.7023713987304	2.0684857048575	2.88431160988831	3.36422888623672	0.20500826857161
GW7_Lane1_ATGGGTTTCGTCTCAC-1	0	9.75016668580781	-0.494754898454104	1.05258440044427	0.351784042590343	1.03000960001639	1.60488330678404	0.115572465592607	1.29974321832404	2.02474715929847	3.48609939483697	6.21618085255013	0.554403053739233	-0.0558871656437056	-0.295306199238597	-0.344762882614024	0.0414193147323407	0.123242837245071	-0.82840020232639	-0.48581979419404	-0.366087685227143	-0.579497387775309	-0.242451630372502	-1.55158538799525	-0.739454243327134	2.93291665354071	1.31491915758897	1.94379175319856	1.08091751443078	2.59364468597297	1.97295437608068	-0.833980616853892	2.84820436201494	0.209923056669106	-1.51055951370855	-0.136417128541373	-0.753430631075444	-1.18754854517719	0.0625009172730434	-0.370222422375139	-0.149502718287308	0.33945675437786	-3.13425410335649	0.289295266830726	-0.919761733319038	1.51564296977609	0.50589174097638	-0.142744727571253	-1.16956269460836
GW7_Lane1_ATGGTTGTCGATTGAC-1	2	13.629953552493	-0.93011084526956	1.89440503073525	0.791888074208529	-0.463902110393223	1.26650987297133	0.320681547930829	0.691237800580043	-0.413265478156594	4.3751953578624	3.8847380817407	2.66583448873652	-0.692749244775475	-1.02084536550062	-0.60776897365426	2.47224790250922	0.234715325431439	0.480622128470698	2.21746677632659	-0.174304411108591	-0.819802485828852	0.553362572876851	-0.761829222118017	-0.753745534926075	4.92859822808846	2.20675302866238	0.413970380582208	1.15425052977051	1.79936767797227	3.17247770039369	-1.26644864029475	1.01962746818174	0.509022855048054	-0.232571727978329	-0.145378535939179	-0.191444750427325	-2.61673951499358	1.5319811139885	0.690934047883531	-0.317638832644036	1.74270407043028	-1.09722093729641	-0.121091468835316	0.831331609620251	0.254127139843086	1.57007298643484	1.39574144530334	-0.728093021671618
GW7_Lane1_ATTCATCCATTGACCA-1	5	13.7881461844765	-1.29527856673478	0.763798471943041	-0.333333888971385	-0.735036750163606	1.611703968062	0.0144670454595029	1.71297299284247	0.369317325212195	5.65411944061792	4.73345093653238	0.44109488759249	-0.562841583314162	-1.10615175798887	-0.318312431016488	0.806264218385179	0.506818085198916	0.157711010941547	2.26675686757639	0.0268861053701021	-1.34165622893332	1.68722186797738	0.104214713055793	1.92513212869944	6.09851502098736	1.89886935915531	-0.143982573321013	2.4177277488295	3.78495088084884	3.18381126892782	-1.2687710164626	0.428536820859888	2.21974945766073	-0.273569761103987	1.54290926508974	-1.5914261988999	-1.47342766386198	0.115020866369482	0.884165925323753	-0.548690069276344	2.3169707424965	-2.83469364260829	0.343965222226537	-0.626536056934806	1.20356812738225	2.3220670229413	3.89258797645744	-1.60161954292411
GW7_Lane1_ATTCCATAGATGGCGT-1	4	12.6925206649728	-0.342207042521774	1.50414433518711	-0.822830596922816	-2.06752045593289	0.461688583176247	0.0140523306461241	0.809199126272939	0.711613733520863	4.51172247273073	7.02052029683594	0.790140425217475	-0.06138434904605	-0.0709503811450158	-1.08961001057088	2.27945720170577	-0.773927599133654	-0.0712876204724663	0.381836811296638	-0.682139799070745	-0.99592300401067	0.545553194324319	-0.944898922549964	-0.812190816815543	4.04968755005619	-0.000365384676944244	0.656632366637012	1.6388246396651	3.67706559709025	1.77449397073008	-1.74961225929357	1.12538644017737	0.652247188218603	-0.250604783799173	-0.349495957560451	-0.959012716027407	-1.13361041616334	1.21433521351902	1.47560277216926	-1.18060054723895	2.82901863871405	-1.97057918403054	-0.109141123135915	1.2439943697249	2.62803147396023	2.53575051599101	3.37261668298205	-1.48860284190937
GW7_Lane1_ATTCTACCAGTATTCG-1	1	17.1055814089128	-2.02005052835827	1.50798312865519	-1.80294508764188	0.244971806949828	1.57673062075387	-0.502832923993938	2.07501015490436	-0.283215735485109	5.2431941947612	4.64717140818305	-1.25445666261343	0.317088537998599	-0.249536094251233	-0.459556024821822	1.69579887796679	0.201884544154344	-0.674392769060395	0.977191696125586	-1.46405948634483	-0.414771139486585	0.891510575854511	-0.656065970591639	3.17313279318759	5.98287348000476	1.91081659633686	1.29869227968486	2.67753313865135	5.35453492155357	2.80772297788021	-1.72128526807549	1.95744773310034	-0.0295830179241947	-1.09726059017594	0.0330766567675347	-0.279686705288791	-2.61408495894458	0.144257620801744	-0.275684208251171	-1.16972795464696	1.50519444141296	-2.94250957598749	-0.812383322035705	0.459397261080733	2.79134754941456	1.58514688150043	1.91432762167753	-1.40934318400066
GW7_Lane1_CAACCTCTCTGCTCTG-1	0	12.4304567012474	-1.13813898120724	0.775051890580429	0.699300509019645	-1.60266511310071	0.714563374635809	-0.631622427326209	1.13182799220822	0.213517434620925	3.05924097376626	4.30433303787628	1.97942282024013	-0.611516154655711	1.34465104171142	0.324890912726109	2.05499670822882	-0.793516187546088	2.18063252424299	0.380411366459526	0.917780276272053	-1.30447179242916	1.4736251521763	-0.360857128838616	-0.825544181192203	4.76867076820846	0.170663299734245	1.80505035582402	3.27013303776322	4.45271808388009	2.40234587125686	-1.43265367742513	1.48828408059233	-0.0264994953487664	-1.37568618996488	-1.1252094488554	-0.980181327288056	-2.03060254475392	1.673110897092	-0.374228589223715	-0.954820698767246	1.86523487597383	-2.123662985788	0.130599000756879	0.640883920975033	2.0253573227369	3.48103034905059	3.23950559406873	-1.81880005156565
GW7_Lane1_CAATACGCATGTGGCC-1	0	13.8580024789879	-0.235523707525205	0.219159828527598	-0.138315036228403	-0.709800879912131	1.3832336867556	0.277362394317675	0.640496625886336	0.509356152443652	4.48434591257519	6.81744610032214	1.6840498285322	-0.0653642127645373	0.225614765883737	0.200007829504288	1.11475591880466	1.11579517595352	-0.65650201262233	0.82978932237724	-0.630005059956117	-0.212759648567114	1.84879807771465	0.490948071579803	0.108200765857279	3.16505329312201	1.54932014119619	0.466541299904754	1.99574499033842	4.01060850616602	2.62649311114501	-0.599336664761907	1.20172971051602	0.772191546904203	-1.76043221744072	-0.46462968640279	-0.611859424280458	-1.99171412250688	0.944236513340267	0.700150189583072	0.204251561895727	2.23059985834428	-2.81647799372815	-0.304876478241418	-0.233759911605562	2.70531356022031	2.93996050291199	2.85811926853945	-0.717711325252644
GW7_Lane1_CAATGACGTTGGGACA-1	3	10.0666113688915	0.0388832401031164	2.17872934788293	0.302242722229161	-0.544730756963054	1.20108143945465	-0.562365368178156	1.86148068838082	-0.724941646476251	4.58092406916631	3.22577706621189	-0.540915132378504	-0.746945105641746	0.425605104626854	-1.46792569952346	1.39026607888221	0.053530588056387	-0.695938383955162	2.78027882292145	-0.317555473319789	-0.838211502550037	0.754923780905909	-0.698797181924005	3.2365798508539	3.94328809882801	1.13931959685621	0.327446046516296	3.89584324044634	4.07197687038636	2.91284337379984	-1.48770433527941	0.725427536038909	-0.275106476070516	-1.63276832970321	0.00897794140569087	-1.25607423196726	-2.44466527609689	0.804238988710598	0.47933618276615	-0.497732222788568	1.92361350754233	-1.24872120952423	1.27975762094188	1.21311287842298	-0.587815355250704	2.82044190140476	1.88420265079514	-0.979754318775952
GW7_Lane1_CACTTCGTCGACACTA-1	0	10.7223977384765	-0.642898142798039	1.62992456848736	1.92164560364356	-1.47483584788966	0.723199818712954	-0.155351890486813	1.03889571810437	0.61311018427632	4.90853465364316	5.69619179828103	1.53765689614082	0.562425088474839	-0.151719771330178	0.479961613730444	1.40230798075352	1.22408381468445	0.0747473091439981	1.59086687968944	1.11552674873802	-0.757052497969245	1.33582900211776	-0.341973425227641	0.408880944747801	2.39462701672374	-0.56519434438983	1.11613510586821	2.46600296778075	4.5850993814226	3.6390955200165	-1.56298808241881	0.846733600902517	1.63245743342996	-0.235494628103387	0.138637791772177	-1.36991182514714	-0.939256941446095	0.95791382584959	0.056126180710262	-1.20491309239119	2.197802966988	-1.44473421467545	-0.353953477406065	1.24200998175763	1.42054017651525	2.81614416050131	2.59826100141738	0.163179293489091
GW7_Lane1_CAGCACGCAGTCTTCC-1	6	11.702356647381	-1.14374200225303	-0.228713571126259	1.13837203357146	-0.430288877002142	1.41206401349818	-0.0582249539176958	1.36990877731551	-0.362286530191607	3.77391061063032	6.22652220211108	0.271380659862587	-0.636781541200789	-1.11193069853884	-0.458754504753727	1.75576649328479	-0.135113398666542	0.426400846708635	1.96904970537724	1.36836507666588	-2.19590521724001	1.15206279270302	-0.138439751551159	1.37670764971444	3.53393669306082	1.11277373394844	0.420052256682491	1.41159658710487	3.93385709960383	4.070552975776	-1.10548007213593	-0.0398394181881369	0.457724920134702	-0.247322766454468	-0.293185048612907	-1.43872473315889	-1.90247421279755	0.331781022025871	0.577379072883263	-0.761628857009785	2.9061550108393	-2.9221623228612	-0.571744459198492	0.806319236556428	1.35875399373507	3.03834110094127	1.88231414961908	-1.02558694940421
GW7_Lane1_CAGCACGCAGTGTATC-1	6	14.2193928638386	-0.951255213174323	1.21568905552295	0.400294788371629	-1.33484362006382	0.82393635862643	-1.10095491920253	0.799261298397656	-0.893900136467229	4.29993144149994	4.5758006569741	1.24190349240854	-0.741885755724816	-3.03554415955253	-1.06856045720386	0.208462461545951	-0.814027452231897	-1.01158061578939	1.03747165017636	0.0258419285500833	-2.29354240012583	1.29608871711396	-0.355164267539713	-0.922806915445116	6.77707045364182	1.09336545652079	0.100314274440321	2.03097413539629	5.02101666579744	2.07748439930806	-1.52430897377322	1.08962822876992	0.284923548578966	-1.65684973258537	-1.25778221342642	-1.23365303669274	-2.44839170618116	0.140802726860511	0.417078871315851	-0.871368149816413	1.95860025651705	-2.69186658411531	-0.260766201980613	-0.569071372047162	0.643426493762112	1.62882276538835	2.308729253189	-0.859923263785578
GW7_Lane1_CAGGGCTTCGTCCTTG-1	3	12.3438168648796	0.0311022572046261	2.23773103643515	-0.573882745818476	-1.02193266747199	0.601101488773129	-0.395533464904508	2.11714898682375	0.696950463154014	4.19165048891065	3.64552418192215	1.00011815026326	0.575263018335946	1.151226684818	-0.154085931956453	1.92151339382342	1.4084111920558	1.96887402555358	-0.425929209428479	0.455242864553056	-0.196970627045747	1.92730053033045	-0.568574835546053	0.45158773957732	2.64884329609843	0.685527415863405	0.990290395537716	1.64962832425854	4.3345496537864	1.8711873364758	-1.23890633351651	1.77127661735386	-0.402790194286571	-2.29153121715422	-1.01093183895368	-0.754614473062026	-1.60424225307642	1.88569299090642	-0.108749019015571	-1.24681474206627	2.41209377879788	-0.964827656592904	0.905475751849857	-0.118305239100834	2.20120175683386	3.71793453705061	1.84255265912053	-1.42742371027556
GW7_Lane1_CATACCCAGAAACTGT-1	4	14.6149177314564	0.20226481470311	0.602763636650375	0.181990237097602	-0.0983573576167351	1.05613262126518	-0.586857444916416	2.7216307400433	0.200544995117534	4.74752568832865	4.80551569617673	1.42216290654384	-0.274081808660747	-0.350527974840086	-0.312198919484065	0.778190402631594	0.429665403847581	-0.449370154916822	0.998543309391793	-0.50493525036094	-0.597262481268697	1.48530515651355	0.0931942637655226	-0.141284598019169	5.64840131642837	1.43689268255659	1.28199922508378	1.13695491509111	5.51651552038152	3.14524526783819	-2.01839500487602	1.3667369351808	0.178823239805756	-1.54587857883629	-1.25773549679659	-0.117472692385688	-2.15160746654451	0.861127079528556	-0.13670499586696	-0.135850209842676	1.91360577365497	-2.55799501088314	-0.510911771000817	0.493257336424943	2.12889702733536	3.92128173792972	2.90557419632359	-0.952600044600257
GW7_Lane1_CATGAGTCAAATGCGG-1	3	9.41619320065963	0.253767295830008	2.05000992220817	1.53054403512623	2.23968492819021	1.31657007837555	0.78749923426061	2.72327963671227	0.21883085993067	4.50057978934436	4.29554328051822	2.34127946428795	-0.73254249694363	0.442787829845987	-0.630563706845734	2.19745102600731	-0.0922956722751118	0.666252153167316	2.0167998957786	-0.389636506301605	-0.806256896262221	1.11531238537188	-0.748353175459683	1.01317675900504	2.76123180407993	1.67526710191253	0.389612128900585	1.75945362966721	4.92933175017257	2.6348119960104	-1.11267752548944	0.873675767728851	-1.04137068577965	-2.09104765393066	-0.978354010515069	-0.0492810480097779	-2.02686188163288	0.623964404942972	0.32474406019973	-0.213292115845264	2.27023983646232	-1.6666703805932	0.13609099952066	-1.16415918025889	-0.0899113500521553	4.41819756358405	2.18683575809633	-0.921801542866355
GW7_Lane1_CCGTAGGCACAACGCC-1	6	14.1857330148547	-1.88109037448162	1.41791154454434	-0.613742482531811	-1.41139694402349	1.13590298634475	0.119645828754444	2.10031438452988	0.704947632612981	5.50197486364196	4.28779659515709	1.21662857013947	-0.0650721568540819	0.309764659072043	-0.00092724104106857	0.421962644359611	-0.245364909702427	0.000631467766914031	1.26143085955431	0.250138863504455	-0.911876009229247	0.24769369325719	-0.308231216582927	-0.860986792555376	5.00567370081894	2.14552629809045	-0.00248418805783621	1.41714272394776	4.71286148893252	1.96144783050918	-0.7261272617244	1.32359901511748	-0.0988420797946697	-0.265660497913916	-0.431955847935479	-1.05710258790058	-2.12183484727707	0.803910414466158	-0.411462766021704	-0.942679298766988	3.15877817347222	-2.4566401594563	0.083137498486712	-0.447839884176989	2.79828274819512	3.24677524938369	1.05976883629469	-1.17277811866092
GW7_Lane1_CCTCCAATCATGCCCT-1	0	12.3321374027453	-0.0839539788983766	1.21476452516986	1.11690714793851	-1.93426925353644	1.05437891302743	1.48200995251139	1.04955934096726	0.439664589105781	4.89682017383776	4.14966353609995	1.76664208578822	-0.0474399134062252	1.70611579518378	1.40607387002827	2.20994818690062	0.530069132389473	-0.478828732957236	1.58470029601962	0.528317398987148	-1.02059948305494	2.68130613213856	0.195302676858873	0.859719182650954	5.96383182014847	3.28912665947931	-0.328961989572217	0.667294390593689	3.56787091491088	3.42482837246124	-1.22899271246416	1.24589822040214	-0.0714529499097084	-0.193675789871852	-0.855523412379515	-1.12662827614366	-0.838172008184518	1.62570528782149	-0.128128672895357	-1.07116857226034	2.46649347722485	-2.23372901437975	1.3629653486518	0.0573814977834435	1.86395087666933	1.77946305672769	2.63430779554006	-0.0148172907952241
GW7_Lane1_CCTTCAGAGACTCATC-1	1	12.3540230607657	-0.418461106359566	-0.21094690974371	-0.214901256012694	-1.3756712768962	0.624020032753507	0.186834331361584	0.779656469276512	0.165649336253569	2.56239681557523	2.29694899599069	1.80464702528841	-0.646440796908739	-1.50443685260537	-0.977889306942515	1.13640712977336	1.03656991883677	0.192369208383336	1.7118287211892	-0.21813202893054	-1.38109442054009	-0.267900986210494	-0.923276425140091	-0.798689172567683	6.90525833683893	2.11838197681311	1.41006963407868	2.48777549289711	3.43378049618228	2.58070600164845	-0.934052968328473	0.0773194343403733	0.594657707893606	-0.246438915820899	-0.275581634551254	-1.43358269619533	-2.32521316979695	0.228226171133453	0.534076270834231	-1.4981857623777	1.17830793492413	-2.75015574899012	-0.624281299342581	1.02914449784346	1.85784581057112	2.47577497057435	1.38130025225448	-0.251737789666007
GW7_Lane1_CGAATTGTCTTTGCGC-1	0	13.5456165050657	-0.503679348831877	0.628061189833078	1.39952963115675	-0.18191633891617	1.51522721830478	0.494044439203048	1.93475565501825	0.388343124843576	4.71048157830225	4.48914922299407	1.55089493088554	-0.0664307227000817	0.382571156982466	0.379202026136498	2.09612240746984	0.626815790659403	-0.164569654683899	1.68760858012113	1.1235221340135	-1.09972416976202	1.42972088354242	-0.666472301263013	0.789609729619113	4.67997939098794	1.15926093382662	1.0058377805984	2.18551658409546	5.70255541471227	2.88385435016747	-1.44369483217731	0.85361336947845	0.848649726328047	-2.78781924109929	0.318388007837151	-0.579158821648823	-3.14637357906173	1.17319858945379	0.221716814953051	-0.893693822484992	1.14393812052624	-2.13345440708472	-0.0372469643768208	-0.328624432335935	1.27555589176621	3.56274852711874	1.08046671324226	0.0320266423441205
GW7_Lane1_CGGAATTAGCTAGAGC-1	4	9.149740420303	-1.19955893138019	1.21348582545761	-0.456653716904716	-0.616597466869118	0.823995924357008	-0.77779708868783	-0.707330810439082	0.755388133056011	4.64420734626236	6.18140701119208	-1.06211597771757	-0.617343878090392	-0.532565876463098	-1.32630226315789	1.88468889949806	-0.842886856440678	-0.973975805450613	1.50950031941829	0.0293650632770494	-0.632258464802083	1.30466476910316	1.16568527013528	1.32566354776617	4.48909204309983	0.911665632555566	0.89824616511581	1.17849274319345	4.22138610964533	2.45426258926833	-2.16556130258697	1.41329389466992	0.126147585469096	-1.38118878643614	-1.06871861528926	-0.182181114246716	-2.2534681030446	0.564897147628404	2.68282071419163	-0.882130404939406	1.03073602812295	-1.46750866323866	0.563119737894881	-0.127868999619843	1.31663110561244	1.21341248033319	2.41818606837534	-0.915376866405573
GW7_Lane1_CGGAGAAAGATACGAT-1	4	15.637909807459	-1.7417020740563	0.440645626765107	-1.62533023451926	-2.20241061406893	0.873756406253634	0.843068865629821	1.61559917881717	0.237084627995459	5.57640923562128	6.14414022046552	0.421340529692893	-0.669788746700063	-0.082238925201705	-1.23674003026311	1.94622157490941	0.487589993762616	-1.2671727874487	1.41732790802267	-1.2502218809124	-0.500663832864393	1.11699526440878	-0.912217130788769	0.40289170426121	6.26847553421789	1.50260480483827	0.16289903702012	3.38122206011617	5.06065345605507	3.05573052549875	-1.30182880126439	-0.0727139683538911	0.167303455059098	-2.41446550236855	-0.502492964494815	0.066442800242279	-2.4323573636523	-0.268067577881	-0.573520143963954	-1.07418207682872	2.07355377193737	-2.30909245878169	-0.283359104972285	0.0728898888170148	1.41336448609059	2.19170954887272	2.52434866799889	-0.999603658926986
GW7_Lane1_CGGTCAGTCGTAGGAG-1	0	11.0144149785364	-0.382892712087655	1.57334926841614	-0.171801396122657	0.334913669631059	2.17138894854256	0.463491747838094	1.11947878955308	1.76732010380997	3.98548256865997	5.23071922015333	1.05166781804241	-0.0558929573750048	1.59388249030976	0.607903853863507	2.01626959967184	-0.974319125442155	1.30884808618489	1.25596605890167	0.587023666121184	-1.1631666118361	1.09923210309271	0.874295349737202	-0.739530876930669	4.30284836658365	0.213325037603831	2.07178698334009	1.02048539580908	3.60082792516157	3.28307814101535	0.00258316360417069	2.3437294914615	0.705354818203983	-1.54488871074946	-1.00797120870676	0.440040068190811	-1.12257923621192	1.10798630934683	-0.243390453784215	-0.732085245769851	2.37211026432325	-2.24054447851192	-0.165710051011101	-0.00295195091498748	1.54011376185441	3.19414219268744	1.75157097320439	-2.05784185281279
GW7_Lane1_CGTGAATAGAGGGCGA-1	0	11.4097776885251	-0.603303486623847	0.594185273296189	-0.674179251054135	-0.0238750099598709	0.950072271857416	0.22414887022336	1.02206200100539	0.592039955695348	4.66917037130359	2.94685590849206	1.64390532647849	-0.0572433787926074	0.479893511248441	-0.452730842447628	0.139372890000933	0.072116462753661	1.13491841108952	1.56067374687661	1.20087714288321	-0.89348568713376	0.852092248704926	-0.987392881909375	-0.75739906794069	3.7652888150948	0.0711665666263937	-0.753134354675378	0.773262444654472	4.86261356054456	1.86369352780018	-1.70301447143842	1.65306066304202	0.150627666369719	-2.23793652911741	0.649968377748358	-0.595229607354722	-1.87925764199443	0.2607725906726	-0.307572511412086	-0.874024322340701	1.44014770777666	-3.21035111823886	-0.572580537710164	0.527905530795048	0.990245886422367	2.12282197971785	1.44691975389578	-1.53055751703446
GW7_Lane1_CGTGATAAGTCATGGG-1	2	15.3005941162737	0.395709014587274	1.5851412173017	0.646379660269244	-1.06129382844567	2.81551695379562	1.3595720717612	2.70995333031629	0.0363321570886172	5.38245645369038	7.08189631747011	1.27314602349775	-0.0699923873645825	1.39075552153601	-0.128221586049587	1.96968965551042	0.598060125941581	-0.0727099932047489	0.506826207537232	-1.51882614600083	-0.571371214827826	0.999833295005679	0.528021658749662	-0.0393533256754161	6.85157027570178	2.82276743376595	-1.13764204143099	2.12603212915172	4.8140486451518	2.6033407576978	-1.35458418018976	1.19057999552598	1.23219353421264	-2.47219814663475	-0.611444927824939	-1.66227740422392	-0.837631579415098	0.380160691034873	-0.527536501257342	-0.402537231307355	4.10063169058605	-2.8708071216578	1.38654359292589	0.835713345623358	2.69218850568173	1.91007661745324	3.55046910236356	0.417532394078978
GW7_Lane1_CGTGATATCTTCCGTG-1	6	9.71058260036053	0.299679025938018	1.05360546206515	1.54949266938598	0.0279798534068418	2.12674764378527	0.0666779757914337	2.05169824064091	0.710494337232528	3.94861532270402	4.56408968920887	0.965610387979472	1.23033384630027	-0.500519680051461	-0.464822204139735	0.554528031606796	0.760480891699453	-0.979565262011936	0.5555263632521	0.215084877865846	-1.1534855147948	-0.103285375787972	0.763964021569983	0.821160149422294	3.5439007031532	-0.457594459692735	1.17591684592602	1.75794730218442	3.36167992412606	1.98701712259484	-0.775494078073303	1.81769496300359	1.52213086772985	-1.77501782460071	-0.871758659031819	-1.14800885470262	-1.55791780385877	-0.0763228468458376	0.331173463822048	-0.132702245863028	1.00397799098132	-2.39207867292877	-0.0547576595409112	0.716638501909313	1.44561612480924	1.23514573647785	0.412598704210379	-1.60666466541489
GW7_Lane1_CGTTAGAAGAGTATAC-1	4	12.3236821788199	0.180796283111311	0.463919991201803	-0.255752186640942	0.87966869190588	3.70944316852626	-0.490869734424945	1.66657731307092	1.10340270533836	4.34812791760928	5.70212519009831	0.714368505970975	-0.58953108891958	-0.112792893940845	-0.737347254011117	0.907491420719453	0.0497865386520831	-0.89321838550794	1.64567186038809	-0.130455966305486	-1.22283922448195	0.202957961699316	-0.408461667752421	-0.830274450425476	4.32245101295057	2.33952455502908	0.697352617287644	1.48135738883413	4.70860005627464	1.76522006231086	-1.72335108854513	0.899789376855352	0.640120146769808	-2.45254357319839	-1.13165695124237	-1.00907980161653	-1.39101318470662	0.485994755619217	-0.580093754884444	-1.98571644943066	0.892101626697569	-2.68564141940666	0.103445514606252	0.0892955126787038	1.9720977000322	1.46642272457256	4.64326632279106	-1.42209553708137
GW7_Lane1_CTAGGTATCTGAATGC-1	0	16.5196311829494	-1.4038176235087	0.865693111310337	-0.457494354426227	-0.257757970019173	2.18448333436598	1.12852853025294	0.901416338416832	-0.255152891055557	5.27402083701712	6.21850980961574	0.468281252877286	-0.904470928193132	-0.620847374358056	-0.332975527655296	1.97988414945371	0.336068717236396	0.303329297972145	0.289170279693691	-0.173408284057302	-0.867356369639246	1.12535969059489	-0.106047196765392	-0.405366078063168	7.47761051438806	4.98445878552631	-0.832270280004384	2.33440482815573	5.81727618068243	2.67023540885824	-1.84484375036013	0.716750316500852	-0.0269357082403669	-2.22482828403503	-0.23574409781438	-0.643354984823594	-3.23959871079198	0.620088934405116	0.197552662095757	-1.16374803113226	1.40617899616106	-3.17720730133095	-1.45759503473784	-0.384021130120298	1.8948774505051	-0.156957204667982	1.93497924795356	-0.945861015550316
GW7_Lane1_CTCAATTCAGCAGTTT-1	4	14.1365483142643	-0.928457373817994	0.872784019047749	0.665912462746056	-0.519150792117828	2.28012971825273	0.788471302809881	2.77326847950409	0.470901522821619	3.10952462477028	3.91404427550861	-0.385628520200301	0.654424276620477	0.0829556228335654	0.293667718578514	1.46682884679735	-0.61737260259707	1.6319910622617	0.881360826226819	-1.05164673608784	-1.05041726302724	-0.43230986044875	-0.272820427391384	-0.859634896091648	5.95221918770285	-1.00953688211192	-0.49009937937618	2.15707568847861	3.80162521793125	3.48156705941478	-1.45168406756781	0.999097621647524	0.205411768663353	-0.265243379249769	-1.17167621374194	-1.54298388367223	-1.87385823435941	0.860022178769363	0.726422030839567	-0.474948844613898	1.42349448581891	-3.13995793088561	-0.456840178088091	-0.00557014974167644	1.05272347717849	1.0685039003583	1.43793863121115	-0.556011751533179
GW7_Lane1_CTCAATTCATGGACAG-1	3	9.13146795520282	1.07778732138181	0.0947390312733756	-0.893033239459798	-0.296447626817329	1.80037601284802	-0.663563429127094	0.674769221116101	1.20952342267196	4.66746782095882	4.70756307515929	0.155041286707841	-0.703290338143983	-0.119663825686708	0.34540343839819	0.838588459457117	0.302183466860705	0.880159251030577	0.765506530787572	-0.219393301904769	-0.409267703514497	0.960181939171097	0.0395161544609598	0.470255813165466	2.45708021895527	-0.607599700736959	2.91059186917886	3.51167744786438	3.15906139888964	2.26469647982678	-1.2470314808275	0.838028599912052	0.936524043830634	-2.02469314022004	1.98741702869084	-0.168198973446829	-0.678367462382386	-0.307815343574782	-0.517545745036967	-0.766817689179818	0.418261354504964	-1.96433510185206	-0.131649835807655	0.277026104125191	1.31989305499221	2.69053160637699	1.03132593706204	-0.556633836750182
GW7_Lane1_CTCATCGGTTGAAGTA-1	2	9.06565232851696	-0.501634428528393	1.47736576426028	-0.529267149653224	-0.147859860344692	0.745744911770654	0.325710952542355	1.45166328321141	0.366256442019049	4.26868601186298	3.34706660005847	0.0785467518324089	-1.39316538575606	0.946668109669433	-0.237955678832803	1.3029679464778	-0.936331144112229	-0.157503273769744	-0.198277223336149	-0.249536427844991	-1.31991561013487	1.50924442786181	0.350196659007183	0.548539951596529	5.46118807946981	2.02983018341609	-0.66134826678533	2.19725004295025	4.57972807488237	2.74838597820539	-1.12136156430944	1.16269656521445	0.387848271839707	-1.58783665667674	-0.0483641827953936	-1.28667995564582	-2.09968303828271	1.76519177380758	0.205408733617063	-1.3467807735273	1.02499600245138	-2.76223593696957	-1.10675914735264	0.199080790675886	2.15777020755078	3.29521691072304	2.10995170868628	-0.903950038998747
GW7_Lane1_CTCCATGAGTGGTGGT-1	2	14.1600333965056	-1.42181266432391	1.60625942030482	-1.43368340633812	-1.1009362469179	0.788914001772905	0.272378659516136	0.809150204581477	-0.155802826161478	4.651271512974	4.16184285317752	0.00196975193727589	-0.0671077090523192	0.718708120398328	-0.45612423837993	2.33938537803407	0.213494040620398	-1.32163480783396	0.721596923135656	0.454633910339573	-0.545861776381448	0.482829195854654	-1.62220248609255	0.957630218244074	5.36940871129604	2.80323979056556	-0.597359786842893	2.44994610004662	4.37372479727956	2.42368402288987	-2.13930469155595	0.0448509604927593	0.984656620887477	-1.70887575906809	-0.532973138942453	-1.14779284367032	-2.17491848163343	0.748482835816421	-0.22079047775872	-0.856504913432538	0.523816443287319	-2.7694129406796	0.0522355735432156	0.0375152145044513	0.0489274010023238	0.327422476124261	2.64816078472071	-0.89376921266753
GW7_Lane1_CTCTCGACAGCTACTA-1	4	15.858979336334	-1.28247403058386	0.773772153243743	-0.829638083479711	-2.16640945977162	0.719387573422021	-0.498500175316794	0.0355039426693886	-0.0899958354821856	5.3657600602015	5.17578750265726	0.962949194500726	-0.0707045442365202	-0.744986279498561	-0.134568029057495	1.86553954171062	0.475949193436958	-0.470660948386523	0.419864240281728	0.14816180095427	-0.375531717929003	0.626120790054547	-1.48164746382816	-0.935513453278977	6.42817731688578	3.02484548431312	0.518606189650645	2.37022007774229	5.55366655993858	2.58549832876889	-0.970142262615307	0.703057985377737	-0.288484463900499	-1.82384681103646	-1.27510181024205	-1.29992835150456	-2.15748637312287	0.316573034221084	-0.187400585284503	-1.06294257557934	2.4093770509993	-2.82184555629312	0.144474169490979	-0.210078897225342	1.60006309749006	1.4597597486567	3.32775541608494	-0.966720423894284
GW7_Lane1_CTGCGAGAGCACTAAA-1	2	8.93068959197618	0.329175132919232	1.27420675468747	-0.646097069378501	-1.17137984083824	1.24411208468876	-0.800078516331458	0.56555091328212	1.06151332664891	3.11535655789925	5.54262104091019	0.847855628317701	-0.673582656623293	-0.0529385256307097	-0.0191738351635463	-0.611267227520182	-0.036807440432848	-0.934547109649764	1.07055616122085	-0.403543268925669	-1.29674373312351	0.361582982050806	-0.366746505077043	0.803643341172199	2.38353477065184	-1.54838007098256	1.22807693234202	2.25936117295882	3.15232413026273	2.32938126690077	0.0265153709273182	1.53431207360168	-0.246472340856886	-2.64112831089872	0.62729610076705	-1.41694121576309	-1.41168283423089	-0.0477591128463067	0.285622419689507	-0.948916708585644	1.1682805170279	-2.49194414984517	0.076002253278754	-1.49406685881747	0.974655210053389	0.767558370647945	2.72276084802073	-2.50713905030243
GW7_Lane1_CTGGCAGCAATCACGT-1	6	12.9574588967909	-0.514140874197463	1.23497040650512	0.571454953188622	-0.206182068320397	1.90663725964567	1.48615427531337	2.65437960172268	-0.907702803122009	4.45342085768561	3.74061436551392	0.725821933185934	0.830901689310719	-1.2747400494797	-1.20501470476127	0.582684986475419	-0.0473273991614697	-0.149320316016204	-0.218257385929461	0.998827948327425	0.253276935500422	1.42218487356443	0.0583631491844078	1.59899096606477	5.33303957600996	2.58104455876641	-0.121894984306937	3.02991991549323	4.58245038464966	2.65023858013737	-1.48930467750513	0.848809848504111	-0.0749691702162935	-1.798625668249	-0.400455115530623	-0.688386258780259	-2.70820933550436	1.30406380873644	0.116409636449367	-0.672998472469513	2.2965844565924	-2.02173437644894	0.177245768372684	0.828331447726524	1.317397796067	3.73690710749894	1.3229522277852	-1.1779987192414
GW7_Lane1_CTGTATTCACGCTGTG-1	2	12.993135569106	-1.05518330608912	0.929482274046406	-0.0507724244965681	-0.809013434818999	2.52866397620018	-0.504558733384637	1.15047317007777	0.209532357470382	5.23357170487158	5.32388808941892	0.752945464482817	0.452579328700729	0.688027491570818	-0.776719935661425	1.87665235446496	-0.0306072017933735	-0.343757217976213	1.56236613846379	0.897902176212672	-0.946826399864095	0.403263150121607	-0.536848835434146	2.49978171709129	7.28372890452267	2.52168380297561	1.61485397408545	3.24283549038967	4.5010648688293	3.08869121768935	-0.769988313554483	1.01814612295664	-0.175312014872855	-1.31346348348886	-0.431166612023455	-0.567792415889504	-2.35932530308037	0.377923689813607	-0.200596954242807	-0.648375017507712	3.44801467954092	-2.19994711934151	-0.989178005480843	0.521006723924742	1.54767016823697	1.93113744371236	1.77435138771555	-2.318503222657
GW7_Lane1_CTGTGAAGTACCTATG-1	4	10.1417223582887	-1.51710641456731	0.0476288637374594	-1.60341008167946	0.030973743566466	1.10899606381399	0.325074037456183	-0.16466499412967	-0.0863076253357683	2.78316672422426	4.99423145495445	-0.214489632376224	-0.0593708002793528	-0.817180678864176	1.20489764488239	1.69289886390659	-1.52980474848546	0.0967765694157706	0.220067110057681	-0.611304956426973	-1.33256879603749	1.12797694014154	-0.204222784031065	0.330788939517601	2.65595714962802	0.106716768833467	-0.0794050141884117	3.90814936861468	2.57712090265508	2.34765298576358	-0.130522093895694	0.109521741549977	0.749822835433517	-1.44803892498783	-0.251384946294084	-0.870499278536244	-1.15999750118985	0.249836186642368	0.668679540240365	-0.997491353809456	1.18050390165969	-2.11162159815053	-0.37322369393752	-0.113452711747485	1.05009246648273	1.73287965568348	3.2276633108099	-0.458291456698318
GW7_Lane1_CTTCCGAGTCTTACAG-1	4	11.8604546647146	-1.60078501794542	1.56023338895637	-0.407811253489621	-1.09803515208309	1.22423170167811	0.586756348632244	2.15637188136566	-0.977099298895754	3.51771510728784	4.02792990945183	-0.621630688913414	-0.614060555408476	-1.1114858709243	-0.209713137180655	1.92058226394354	-1.23118425526098	-0.298381060630868	0.242991630241174	0.39262071522707	-0.817807438355317	1.22240205233752	-1.39585045514167	0.20557752194629	7.7692237828475	3.09731195113748	0.492559118011189	2.44591431169509	4.69325312614692	1.24529641336079	-0.873973308231167	0.664399515856897	0.550018274523178	-1.38244847915561	0.389368243725586	-0.996798007119553	-2.37889094343352	1.3406761749213	-1.03004746502242	-1.06163315213988	1.8301682616738	-2.31475727560795	0.0569453747587546	0.7302026650791	1.03180216039975	1.77890113426539	0.864170038656357	-0.328039975946988
GW7_Lane1_CTTCCTTTCATCACTT-1	0	11.5967759966387	-1.25711619521214	1.23729122157849	0.619127929405919	-0.505565680827441	1.82823289554872	0.0830172886134298	0.612876022461773	0.874336487742285	4.43399312329496	4.49330271723213	3.09857772369944	0.503399218687877	0.132642520961429	0.854701688005055	1.62135576588947	0.355416362206284	-0.545627839552614	1.89101833369889	-0.185713944142039	-0.634998715802223	1.03196626589732	-0.376762405233252	1.73332254452128	5.42275942498073	1.54923224057699	1.05667019855028	2.34685507522061	4.7192314461426	3.33569745760238	-0.194071111309308	0.577515187711005	-0.595337389384322	-0.254959076883905	-1.12624397504103	-0.449410433751076	-2.39089566260265	0.610648951910407	0.168865243338969	0.0159904991931602	2.32914519417865	-2.33542828375543	-0.00198888892188784	-0.157906467761257	2.07108743670822	3.25221049467443	1.73717205059475	-0.392667430950891
GW7_Lane1_CTTCCTTTCCTCATAT-1	0	11.1526128575576	-0.74625131592612	2.65558573596002	-0.240510509664606	-1.41868320625311	0.506778422014155	-0.720219379238888	1.98468685107066	1.14308589720753	4.22920532147064	6.82316679826478	1.23294892215027	-0.0667949033288904	-0.533815863007415	0.19641866551561	0.0358183844732859	-0.328985918867083	-1.01064107235846	1.37007958448054	-0.904291527844758	0.0534602711472355	0.766612865428042	0.56367801493998	1.45740526664882	3.57351792018882	1.27448943844951	1.49835913208452	2.31750061132612	4.35636832332012	3.64426199064873	-1.02479362509176	1.0909961197418	0.297306477988362	-2.42022347220808	-0.495674339375529	0.0118053341675171	-1.79891253341753	0.215979224315493	-0.193917052491155	0.0925376122212767	1.50475326128342	-3.23528296210813	-1.00437517930978	0.040861315487979	1.02720140432655	3.19044636010658	1.22668445016782	-0.558480150568156
GW7_Lane1_CTTCTCTCACGGATCC-1	2	14.5484043311879	-1.32453607035287	1.63353245221579	-0.256068947647399	0.15674348667605	2.38079108065019	0.31821290283988	1.07774798111588	0.166592779731513	5.10581584317138	5.32361926941776	0.144477709190146	-0.071411604790956	-0.147114791521758	-0.284189426256294	1.41502619300154	-0.0140718387057045	-1.05467961482198	1.3636254090919	-0.715888696829787	-0.533612680740431	0.829668376903957	-1.31827251319126	-0.0530025446167486	7.37592429981856	3.98369562007071	0.960276669497348	3.10025311907787	3.80989934688968	3.21393244255287	-2.03803381218612	0.351329230495807	0.199439553597045	-2.69112470510486	-0.633275184218279	-0.402967367463248	-2.99218012246965	0.48515362338144	0.283483007275649	-1.12486895589309	2.05744158950123	-2.55617425736228	-0.1824010755348	-0.295526061996082	1.80565535726064	1.05353522236721	2.89686797603153	-0.852188466770072
GW7_Lane1_CTTGAGACAGTCAGCC-1	0	13.9220758267079	-0.809877666227466	1.17399730320512	-0.43588288056581	-0.85040391622598	0.817382073203025	-0.535738814272617	2.09294070648557	0.351236969659732	4.12017822615648	4.53702585414528	0.971386487583979	-0.780679530967834	-0.834957429994476	-1.52444662657642	1.65751041993984	0.248756971608087	-0.672440961514247	0.655223784425688	0.00194155227527134	-1.17962033718124	0.34024752340241	0.77382047850476	0.0932396645670134	4.67122805104814	1.51502055031695	-0.961476634489282	1.08660873541935	5.29374042387079	2.31609215893271	-1.02378026860032	1.54715900101795	0.920834605925946	-2.01086930499171	-1.16100982800866	-1.07220963258604	-2.52132809660765	1.89012826116489	0.297050905429122	-1.8053961135994	1.81324013611718	-2.40095655508064	0.402982733373967	0.711855536445991	2.52484174144367	0.308362899979071	2.1824094304592	-1.07016033162561
GW7_Lane1_GAAGGGTAGGCTAGCA-1	5	17.3246003895848	-0.603339389041443	1.00827523477013	-0.954034943635363	-0.69862553539101	2.16671760470029	-0.321176461748752	2.29122135667432	0.924793559628529	5.61719040833327	5.27772748655547	1.49813373650709	-2.04015883266533	-0.551748852219759	-1.49297423383541	0.889270281916383	-0.549847786097934	0.0142324980169481	1.19869632812564	-0.512225897389662	-1.23317039362565	0.788430897568979	-0.0738056361370765	-0.0929567076982719	6.96018508896094	3.69690229904856	-0.279769918972156	3.11576467560299	5.65104172099366	2.72967489398748	-0.853261836257412	0.782084149887573	0.441181157626798	-2.5220453482789	-1.26209138813517	-1.25946734129026	-2.23078450759977	0.845572982562551	-0.329255428141028	-1.04348753753423	2.71620941616738	-2.5647064581371	-1.20484518176375	0.576153134692536	1.96074207646046	0.226946285664917	3.08579680374074	-1.24219887485244
GW7_Lane1_GAATCACGTTCCAAAC-1	3	6.8865519302985	0.419924421234925	1.5564651720139	2.31024999927594	-0.226251691989697	1.97008332581523	0.610732347707071	2.40343701657862	-0.782687694224253	6.17606017338527	1.92707684219583	-0.466736219441681	-0.0436906614671936	0.329230839228334	-0.130415612753121	1.87891092740517	-0.799244469397765	2.04111931968151	-0.788562974851763	2.16542942269874	-0.40560488922082	0.887059002801842	-0.183677552601782	1.0530344414476	5.58360584346066	2.69679982924504	0.902071808602188	2.27864076584822	2.89547209932235	3.06163136982469	-0.490061381851048	0.872240336367235	-0.838656829734209	-0.178369260133157	-0.787907886276417	-1.03758413714929	-1.74939714919109	1.1385659783305	-0.243993868613513	-0.356339986456204	3.17971356345893	-1.27662595864906	0.294580018504551	-0.88829108644839	0.690256045755798	1.08501720188853	-0.0457831546149268	-1.44013654101722
GW7_Lane1_GACCCTTGTTCGGCTG-1	2	12.5420272355145	-1.23926787803746	1.66812359947824	-0.0275273188855541	-0.71057320253784	1.02353775586468	0.45060907580784	2.49992624783958	0.998738215525908	4.71192245640864	3.58229667817136	1.17121183908645	-0.598044336708544	0.481513554405157	-0.864955773332111	1.4262643697604	-0.889024187210133	1.03763928464797	1.7414567226458	-0.0741810143351087	-1.24526692199195	0.404266150305542	-1.07621894198691	-0.816894700666908	5.1198639842771	-0.0480387213664416	1.39224269449043	1.00723004577982	5.0394336653046	3.20400002752101	-1.21727523163459	0.962705688552595	-0.116925694737647	-1.79690272824471	-0.0636475049600646	-1.46626250961467	-2.8598709469534	1.30544285006905	-0.0404687188807999	-1.34044472735066	1.33027484205957	-2.5776746565951	1.95026798193405	-0.219453158085672	1.70132225138667	2.32388840470689	1.43829765883035	-0.895141307001127
GW7_Lane1_GACCCTTTCGTAGTCA-1	2	9.39663992808753	0.627886261575299	1.99236791956206	-1.22704633504677	-2.51487339016961	-0.0652519683589936	0.213801667427032	2.45504984738495	0.888780878602095	3.90806873417543	5.63213087906212	0.673788300003584	0.672804148955259	0.00477808495368753	-0.782204077455248	1.15314461984808	-0.70175820668537	0.652105727948169	-0.419711913071407	0.190378682535012	-1.45709292107685	-0.157338934043031	-1.31966752107534	2.51582957978164	5.41846963568712	2.75026324549576	2.05587854637757	2.39829347736914	4.88821680646341	2.70879038813414	-1.87248868027571	0.455979795801769	1.33277677400804	-1.68728102307545	-0.924105718981952	-1.21694615687539	-2.16358381242296	-0.859700066156593	-1.14063587193292	1.23990585509763	1.88526229810598	-1.18157281913405	-1.53843039976429	-1.07035386905033	1.8084940111283	3.85669052241553	2.38316314483808	-2.49936033419374
GW7_Lane1_GACGCTGGTAGGTAGC-1	4	13.0460356953853	-1.20974272692918	-0.22520326654316	-0.155261622469861	-0.892416363778597	0.506610531903275	-0.86738418221127	0.590219755210987	0.625632598777903	5.04271769872512	4.66099008517311	-0.407725352296874	-0.529787055953482	-1.3456446475634	-1.18191093330892	2.20510779984223	-0.0751175035204455	-1.3078881561244	-1.01776896691716	0.274147264428795	-0.985695498629606	-1.26900523909189	-0.205519953302274	-0.0459224999263975	7.32970680967455	2.68005436503615	-0.857973083951084	3.1552421357386	3.70194738612124	2.17644094029121	-0.786556119860777	-0.130839355188832	0.958760499608896	-0.709580417598633	-0.320112984827917	-1.22418320452708	-2.74176307500315	0.45343888099522	-1.23175815498151	-0.195367007132863	2.51286708601624	-2.76210468515193	-0.23652060205492	0.277569237691257	1.40406671764475	2.07360550104023	2.97311662020296	-1.95174937026873
GW7_Lane1_GAGAAATCAGTCGAGA-1	3	11.4366919429838	-2.68780255183047	1.89277140527479	0.17563283293424	-0.571059354136023	2.26197732680999	0.507283663590763	0.967095110002095	-0.299112594564583	5.91265455782092	4.0477077462867	1.05459691135714	0.536567378692527	-0.365134398590394	-0.143449890593187	1.16601186364651	-0.810214575100799	-0.230806312478451	1.94351915898591	0.494454773869477	0.190529361313373	-0.111084616619194	0.684856041520535	0.333631790734492	4.51043632522307	2.06569080264527	0.340022668543287	3.40334873363125	3.69657397859714	4.01980706757383	-0.373044655938189	0.789349814964178	-0.0116077439925653	-0.24498913946981	-1.08220079522449	-1.42514824707298	-0.971885667707774	0.530513660528591	-0.716793109879283	-1.67113693619952	0.865999036023817	-2.44065444682881	-0.0446652768966279	-0.700821006057465	1.06776512867606	2.98707041316958	0.518205124904326	-0.0602251858818183
GW7_Lane1_GAGATGGTCTAGACCA-1	2	13.0967253405969	-1.10481572802469	2.23745372158674	1.05119359114548	-0.43554191023371	1.30378897677172	0.294875238550838	3.21613329896437	0.838796786742642	4.79487567286982	5.05380392490396	0.783413040796853	0.144735468347724	0.399244793018364	0.683517693062244	2.06677608685225	-0.175248428185224	0.761734880006455	1.56988253715963	0.370162569883338	-1.49636233637156	1.30550510076909	-0.280560753953555	0.00558369807961814	5.25722137051139	2.20872553080642	1.17612722492491	2.67633001760961	5.56290489473919	3.52441639831737	-1.55507489984092	2.66360001431407	1.05286202833132	-1.96464897317083	-0.558792156991511	-0.850585448554226	-2.06901562485539	0.864724995130599	0.42810435608619	-0.681673753741099	3.01305518507442	-2.61086676578579	1.02574054775483	2.24513232198038	1.3941991742194	1.68573467295659	3.4544827355971	-1.22780237540805
GW7_Lane1_GAGCCTGAGCCATGCC-1	0	9.57647261363584	0.293362744954976	1.81832856042175	0.407700878808233	0.175677764262816	2.04751415770619	-0.145166939024395	1.17488994530159	0.73464231242845	3.36935501731401	5.24572797107706	0.678598217463513	-0.0483096550342484	-0.103207604621523	0.0226503810091571	0.362923457364505	1.66742644926702	-1.1963652430302	1.65550287213673	1.1735899187627	-1.30040112460823	0.445862066996583	-0.92801969993976	2.20812178891472	3.86945399638482	-0.17670482757634	0.854211163024243	3.12467156667304	3.79310899740688	3.0068417593936	-1.02593405584081	1.78302605422431	0.512722451994243	-2.55169514869355	0.173541137135945	-0.459360648335272	-2.01235741377091	1.91239057686253	-0.0390887231947184	-0.727585715156456	2.13206088396996	-1.77730843775252	-0.0917670022187752	0.0605823861033759	0.260902810242366	2.98388882018132	1.0536166398589	-2.29065413787235
GW7_Lane1_GAGGGATGTCTTGAAC-1	4	15.3294217908673	0.245324009448184	0.732242657595379	-1.22275364496626	-0.0685180477512391	1.71221035188886	0.705219242045332	1.64206691818394	0.129958581904615	4.69902122537497	6.51273622148931	0.131857768768685	0.404619602036004	0.1349947559288	0.943562983704782	0.815260835102773	-0.0858736990379745	0.162662992827936	0.355095583867822	-0.726461711332269	-0.269388510050585	1.31720525301941	0.4388164777681	0.0081239880282858	4.39931162056429	1.20586320328188	2.58626940584178	2.46379706068923	5.82586722767861	3.52506938621843	-1.0929775973515	1.14557317810559	0.936119696427994	-1.66878738445357	0.104478031568403	0.331850005315263	-1.8847944142172	0.469631240641674	-0.555887748615501	-0.409933086878134	2.7649637383864	-2.54367835345416	0.664392555431371	0.691029156766964	3.25703015633036	0.585282633678263	2.66161952523889	-1.93384765297878
GW7_Lane1_GATCACAGTTATGTGC-1	3	12.1197698785855	-0.365969014288209	1.58200487768192	1.01565981610919	-1.8298315408449	0.772916451514365	0.619358822915183	1.30333321440824	0.95115623805236	4.39192900466568	6.84813313607656	1.36869713944988	-0.282373621475533	0.150250704324341	1.25284495620709	0.634086372871767	1.40726691722139	1.86543981959977	1.30908757514286	-1.06845760244068	-0.90918937081767	1.70129882698537	0.445427683457572	1.88709943108868	3.3230663771843	0.0739630124098099	0.935791877553558	2.32116273960809	6.08297416468217	3.84969350988611	-0.446853174129286	0.515241373816263	-0.287404948157901	-2.05954591164179	-0.241327148050934	-1.6063503652859	-1.87284737906111	2.01966385293254	0.17461696858463	-0.14269584952769	1.71281257447388	-2.63555276563411	1.04420698394658	1.45629624593235	0.387134169448191	1.54587776961008	0.183814006050575	-1.34469442993239
GW7_Lane1_GATCACATCTGAGGCC-1	1	15.0742852244425	-0.780008682328615	1.25243921864005	-1.04997338188352	-1.1555268520709	1.32886181743707	0.00289635109125619	2.42386790365781	-0.119225436332694	5.93147881674338	4.65364183779985	-0.177378664674769	-1.14252833044686	-0.925798739230429	-0.939586115344482	1.43356343407469	-0.398071266636038	0.198986741214235	0.131204194449802	0.418489958398096	-0.45661842294712	0.936153268156364	0.941429380973179	-0.0987693145759344	6.81882703821236	2.96788569601112	0.527988842575257	1.96011159837134	5.63671245523479	3.16005776889945	-2.26027033482529	0.903557447987427	0.989349920682512	-2.07217751411776	-0.0486115148300336	-1.06604830994514	-1.45548406962336	1.19115607389141	-0.305522489274984	-0.861054367882305	2.62899843340969	-2.96409401464317	-0.257403795403891	1.19170240020898	1.97948799632094	1.73010603096102	2.27604224768582	-0.772229709697551
GW7_Lane1_GATTGGTGTAACGCGA-1	3	11.2061348401241	0.477022574793364	1.44127593633255	0.0837957732390957	-1.44100719678686	0.265821247912255	-0.584512086787197	1.41912810321881	1.87172613761745	4.16753509789578	7.04185180121369	1.20878632099211	0.412155699595113	0.91957693535767	-0.0885314022665016	-0.139647491670056	-0.521759486939133	-0.237997259718538	0.621062055609313	0.0951057949016566	-0.197953069877422	0.664407023125347	-1.45229835228752	0.00454234447913114	1.07256327847242	-0.540074950892885	0.746539749297259	2.11212414497913	4.22852272429295	2.15747489646781	-0.764604104319107	1.15110913380867	0.286328422873538	-2.8930183356515	-1.2315866955412	-1.18299223548191	-0.6661075496957	-0.234788693906411	-0.611164782991085	-1.27184121709645	1.91234322024468	-2.94948456675106	0.474811863529774	-0.218395058999955	2.14140544935999	1.55068532661952	1.16278043097795	-1.44534649032101
GW7_Lane1_GATTTCTGTCCGGACT-1	2	12.3354290775451	-0.755156277026115	1.85764247314723	0.753673347843355	-1.16198896318459	0.547202361568963	0.307220428086978	2.33807091283583	0.669181049271786	4.10815321530171	3.62279197976748	1.54719760882189	-0.0627618908943222	-0.840803785226193	0.0917814633156076	2.17018820341819	-0.319279002355484	0.438678499769561	1.40396152882369	0.662561620706488	0.139048615281963	1.62971380485985	-1.30088458722199	0.220174428805387	6.18907156271583	5.16503656822246	0.0525713285242201	2.33623378434597	4.68770254847982	2.95625050437018	-1.43823658432707	0.716432768803022	-0.0257645331209357	-0.256228686625171	-0.360790673356229	-0.982807923940481	-1.99057557549238	0.0318781925036568	0.35789263832367	-0.908726741071835	1.60496951689471	-2.74039370179548	-0.0399598075113778	-0.964967586887146	0.397222606921346	3.33582173163192	1.54589855417617	-0.628371791730306
GW7_Lane1_GCACATACAACCGTGC-1	4	13.792172536351	-1.67228153361064	0.919546726775005	0.726546349837035	-0.375750933083472	1.68415224674165	0.153462915083501	1.80616851706417	0.856596262168555	5.20710343610784	5.12148269684621	0.388182305405894	-0.0681828498062062	-0.0496500342214116	0.770460368931942	2.55254200470643	-0.417264039232091	0.84805693223483	0.743178782331624	-0.462762671414911	0.163371279023773	0.548379042130716	-0.0446813800056301	0.84440986651726	7.58092709326496	3.58747222822605	0.0288551732834964	2.19687678601099	2.80051874794156	2.88691935233231	-1.24520236899372	1.14038090061393	0.649500774075722	-2.30783746781247	0.0522115681380869	-0.353232161435037	-2.6436167135565	1.33428707144899	0.597452280608922	-0.374596610012478	2.91795736702312	-2.87594297658585	1.31363044611638	0.99966111781315	3.18261768374713	1.28112329356716	2.71399317819043	0.465016961833871
GW7_Lane1_GCACGGTGTCGGCACT-1	3	12.8463505847056	-1.71095598759449	0.615493121440853	-1.72317201293048	-1.12201258939973	0.0305781464800624	1.42514665788571	0.871349784381535	0.892401263128885	5.5097295799079	6.04385160163165	0.502377004638911	-0.576970548343523	0.536457120319102	-0.418099414473098	1.14016525520124	-0.0258947111828959	-1.17365595050459	1.78535475087205	0.385064337884927	-0.255514029484308	1.56287728985251	-0.441799835567339	0.097786807232126	5.71069455466934	2.36464710544211	1.27354497326324	1.91427886128795	5.33655415727235	2.99354959342026	-1.60480696877936	1.64432843203287	1.08534302031434	-0.26803531758088	-1.18401002111029	-1.55922712966345	-1.43798574332931	-0.733230568745667	-0.829305688439043	-0.707492012021626	2.16032179628161	-2.26005321051877	0.873583840729459	0.498701959030348	0.999003601341713	1.02164716822534	2.51819546418179	-0.709654875135804
GW7_Lane1_GCACGTGAGTCGCCAC-1	4	15.8613808224085	-1.63599533521162	0.480180133440681	-0.424178733764088	-1.14362656405235	1.59943914313301	-0.0911102272240128	1.33213619481903	-0.207917498699006	5.59901111290472	7.22167252546715	0.814279225268552	-0.866871318013806	-0.946639603668241	-0.812389633357221	0.916889357382738	-1.26295345995195	-0.485985467423548	1.69702203106805	0.657561674345353	-0.532640177145294	1.71253854570128	-0.290946761652636	-0.227368137044463	6.44388726125455	3.12556548805376	-0.467734573654786	3.34845175565677	6.5348921138025	3.53284879603658	-1.68101785940323	1.28273738359422	-0.172755792613594	-2.50960169227357	-0.781370601648188	-0.848672427819665	-1.93674477091083	1.04461558873559	0.850319157027741	-1.04890560921896	3.04701940927748	-2.50603875493059	-0.544993563476828	0.818922837045646	2.59381110045725	2.64551955678083	3.58066035624239	-1.24686500379264
GW7_Lane1_GCAGTTAGTCATAGTC-1	4	13.1989897219804	-0.26606830673788	0.706776630071539	1.28564033323151	-0.0413601508151793	1.52453285527218	-0.174711584898856	2.7167265235882	-0.288952090720405	3.59005185734605	3.55157910599145	0.59836971679611	-0.621282455029982	0.841093322142465	0.413984099550483	1.63755030695871	0.929367834793965	0.336646052774117	-0.294147682716672	-0.500518128811203	0.0210886425693067	1.07727757169728	-0.255328081156911	0.271440120795736	5.90739354065221	3.50934720396267	0.625741588466381	0.994188711124439	5.43672235719118	3.01137103138626	-0.957659864764104	1.63183016927303	-0.155062363475593	-2.14105356583877	-1.07678623502032	-0.392102815548583	-1.67810465188718	0.868072955273916	0.651884890061073	0.0409862211671292	2.59522462384937	-2.56095979996272	0.815348694503876	0.590563083292092	2.13526489275452	3.54176463561943	3.08350397708923	-0.832160907748956
GW7_Lane1_GCATTAGAGCGTGCCT-1	6	12.6263859567669	-0.538561863051519	0.456196372671656	1.38156664620946	-1.69033059193397	0.48891633960263	-0.10206187550123	-0.0249713478781731	0.444465374405618	4.29700067995401	2.97150925051112	0.538712996017407	-0.286541302068846	-0.484890024203517	-0.439104598542138	0.499911646266141	0.322012465654524	-0.220455886913685	1.4427711019653	0.358774737768797	-1.32476828978744	0.535616035849664	-1.30522196675554	-0.785288564159298	6.19787291286479	2.06677941233759	0.575222055614445	1.41921480920979	4.236372462973	2.30209523321921	-1.10395756556671	1.0736765251799	-0.50721292216575	-0.242304216035233	-1.07033993244274	-1.40952804843256	-1.87916336068338	0.228864209717074	0.708300941377429	-0.664437253585559	2.40557733812415	-2.83958968710395	0.630626728371843	-0.697311864861712	2.59549968912198	2.74555545406665	2.950751369073	-0.579664358683614
GW7_Lane1_GCCAGCATCAAAGACA-1	6	15.2163436549661	-1.41621605825573	0.898536350183937	-0.338306179059207	-1.34616706653596	1.40016604911109	-0.117696344867977	0.885717474105027	1.50962345633718	4.37456737926429	3.980904237832	1.65245851446327	-0.0664265554399065	0.346621805331567	-0.408045839763208	0.306826021777568	0.205061155525108	-0.480703989095811	1.54975813315826	0.646004119751231	-0.35334857834751	2.03220969721355	-0.211589714282845	0.0332549108831646	6.24255530765105	3.03006254204284	-1.03955287184884	2.57916615819222	4.33358748508586	3.2060509412473	-1.00101526206821	0.901311720554286	0.840057701301563	-0.271189919893817	-0.528476216369395	-1.13674296489577	-2.99277873295997	1.13656478278282	-0.211350611574183	-1.11727672500122	1.82202354072064	-2.5852765288629	-0.341456801090033	0.0822344848490998	2.04124785885465	2.13750753070497	1.99117673471722	-0.884154032727768
GW7_Lane1_GCGTGCAGTATTAAGG-1	0	14.2570765593363	-0.554306239458585	1.18137503399818	-2.56324352776869	0.571179001142636	0.859512037415645	0.908524303814877	0.51442065261607	0.873434832285469	5.24950273706937	6.49417904912656	-0.0717746004475794	-0.718640368374383	-0.239374184250358	0.920832218297155	0.842968404870641	-0.135938778052262	-0.517897228803427	2.30615783486226	0.119953926053562	-0.19355879761021	0.358837715624374	0.670023761921081	0.55429214116595	3.9490804696729	1.39356316072714	2.11126306618876	1.82055527738456	4.43055048530438	3.52075761414427	-1.94301739681943	0.891298162147551	-0.0574276128104587	-2.36377060660304	-0.95890806437933	-1.26277853426443	-1.08008812609413	1.41331378627356	1.25923454808599	-1.07208764429423	2.49229765497793	-2.06043067657146	2.33302997731781	-1.2257222711602	0.452758096665905	-0.957700671336221	2.61051885556429	-0.831822270870683
GW7_Lane1_GCTACCTTCCCTCGTA-1	6	12.5888640258199	-1.59915053992109	0.691918662564581	-1.53176945353401	-1.30246034537587	0.960413938970678	0.950206969176433	1.38259834928025	1.56186042618112	4.55545139574087	4.02610382991052	2.1056185967134	0.41115708114981	-0.174660812411745	-0.716946000645902	1.07486454629695	-1.08570949630714	-1.23629326205332	1.67359647468462	-0.460375835736103	-0.0262215557672377	0.147999361162764	-1.66430451339651	0.0173188894546482	5.08262514507969	1.42429526849006	0.7826020233565	1.76083552864055	3.83847515759375	1.74310703183814	-1.05176671231943	0.378875095423336	0.105886388737718	-0.273526071659884	-0.54493486318173	-1.15437594621971	-3.3976523738562	0.0847530278920748	0.207334756742425	-0.199561345884042	2.58903103488662	-2.48695101807623	-0.880792438596983	0.572842143010552	2.00713107907146	0.826577851497298	1.76219686074799	-1.30971437858129
GW7_Lane1_GCTGAATCAGATCATC-1	0	12.5878797544362	-1.22897459542216	1.28212763028125	-0.787477495900555	-1.5531376532929	-0.241132990276499	-0.288511586270633	0.627480233760753	-0.258938342584033	4.24315465029427	4.43897286183704	0.184744476772052	-0.0587885711012556	-0.164881629414793	-0.46722965273547	0.369435447671111	-0.0846834646221493	-0.229404595875772	0.900906233481169	0.413762634624417	-0.83561904313397	0.319202933913542	-1.42175250741798	-0.77784442657616	2.90337123362456	1.15522472396973	1.75046024295014	3.29199116498046	4.40196226960308	2.33506431477156	-1.03205354559526	0.876257980739886	-0.115993686357442	-0.240007357051784	-1.06019339198116	-0.335983624840908	-1.84854164758249	0.187026963839202	-0.031847741579356	-2.08529853987677	1.06155298504202	-2.48561327939832	-0.877051073650564	-1.55047275295034	0.313066245944026	2.30965862505139	2.04245197284775	-1.17765333019618
GW7_Lane1_GCTTCACGTTATCTTC-1	0	11.1179550103917	-1.00216629942825	0.915302352267896	0.512795092582465	-0.546510379554216	0.878849763406736	1.00138512010147	0.865308184158335	-0.605354564539352	3.5252533421064	5.3722933298231	1.47105977601532	-0.603665706898349	0.486583427050027	0.974240959067427	0.960831786999737	-0.340750938289292	1.26368999646134	2.21289020685482	0.104825217374379	-0.0079611561554091	0.645495340748169	-1.00754157778033	1.18473503978106	4.03561436204124	0.812233505221878	-0.205174330358783	1.934954451455	3.57426015076139	1.87333660710852	-0.804485705210072	0.396690600928028	0.958062702312133	-1.36397055961641	-0.415344552680726	-1.53194433038419	-3.20517116941875	1.06445069174187	0.598026758160098	-0.0100204739046591	1.38320967898929	-1.820422637593	-0.278901046338976	0.109136820533405	2.77858086668517	3.07732205448601	0.560841601285932	-1.62398691743555
GW7_Lane1_GGAATGGTCCTGCTAC-1	2	14.219907022825	-1.49544418616306	0.672359331790559	0.764120455994081	-2.57095858333892	0.577213756294068	-0.495702344071817	2.05087887100062	-0.448234408185816	6.60844465499424	4.87967754183353	2.003806717571	-0.0770407571168151	-0.456529338830052	-0.0637347948567288	0.889630638570027	-1.70630380790232	0.687366875960388	0.954374758841868	-0.0683850181121762	-0.37832970226069	0.7936566669663	0.322064561178831	0.358164913468853	8.78572839089293	2.915576600654	0.157841182768184	2.94748470903718	5.58466735945927	2.58846215538798	-2.02559493375805	0.743088431752029	0.115059444180062	-2.08518161716793	0.0694923694086338	-1.16394011678001	-2.54457285066026	1.14162747781324	-0.889736548449898	-0.473008698594765	1.70161093569532	-2.6815736318101	-0.466516271590465	-0.0728517450359028	0.447308505759412	3.72617728225265	1.71941714473557	-1.1929282829736
GW7_Lane1_GGACGTCCATGCCGCA-1	0	12.7143015167075	-1.25276303679548	1.12199446948018	0.641910551062031	-1.69986378530331	0.299251410823516	0.621872777920463	2.37981207850912	-0.0555190649808121	4.50183251472333	5.31426758250934	0.738735434777477	-0.063552940044375	-0.806686092753094	-1.14723797706249	1.76799964019726	-1.74474241644137	-0.671232401021775	1.65010388272622	-0.248798452532605	-1.71921687585182	0.0190016234948243	-0.0456163076007008	2.05278279344082	5.9653525691598	1.9772788398152	-0.127148695299567	1.71213736410858	3.96170368413267	2.28647645687875	-1.85593164809947	0.756991485789436	0.727772933739344	-1.30110716718317	-0.438244962231567	-0.378691998777497	-2.73336132644175	0.533807792519568	-0.454311716578488	-0.307797639253494	1.99634865560184	-2.32179392444933	-0.0752851060383628	-0.197735194192911	1.06167837607017	1.65683126901613	0.492244488854933	-0.375361332632553
GW7_Lane1_GGATCTATCCTATTTG-1	5	14.973124440451	-0.872422437404945	1.11537144756301	0.162939874629091	-0.412818032424273	1.87909077479067	0.113834522149799	1.13462487445624	1.04543035495234	4.81528418367323	4.49164958497159	1.03703011433697	-0.519522567104143	0.617047048282906	0.209320592271849	-0.352390885583677	-1.49502667678965	0.382535734243035	0.34068556534611	-0.69685853928022	-0.0784728053640703	-0.122062023097612	-0.952457208238781	1.52368069546008	6.71446077890336	1.85035277289972	0.219215811811918	2.80270948590398	5.09649440349393	2.42584748710971	-0.923453938137681	1.60492265026636	-0.34070743781244	-1.20687910059069	-1.29302274352132	-1.70279468975602	-1.90484423780648	0.661876790761739	0.494262411614713	-0.613803532139119	2.27143073533201	-2.92751697679534	-0.963483387304328	-0.237776507143354	2.04139598139208	2.31980016769178	0.758977046010676	-0.284197620997553
GW7_Lane1_GGATGTTCAGCTGTTA-1	1	15.8722198425813	-1.36844922947769	0.871323252437389	-1.19203016564353	-1.87394776300504	1.19499973851722	0.0573634984142663	0.845574169874939	-0.672872266395152	4.47339409206583	4.94894807029819	0.904407251123334	-1.56200897113623	-0.250608123226316	-0.182968213123954	1.80293841965946	0.405086604629915	0.718466201780004	1.94259256944064	0.0294527040167386	-1.64923870945095	0.948150087193949	-0.277640164018668	-0.123957902616955	6.13114362062869	1.86701282301754	-0.212617801924257	1.97292192859111	4.67465501372601	2.8382383937712	-1.25578981817537	0.671052900769421	0.570325287034557	-1.85794125877879	-0.679014359545486	-1.67790322036676	-2.07258299318989	1.2457822045631	0.338447709723402	-0.692536256394497	1.77799371251734	-2.08788588701234	0.0425446439798299	-0.680287424061086	2.0548516966122	1.74407747576596	2.80551220819713	-1.74886069337289
GW7_Lane1_GGCAGTCTCAGACCTA-1	6	14.4193665388284	-0.551082397638385	1.2153151124585	-0.519949249332178	-0.444484905760135	1.0556661725372	1.60178779160302	3.42620931602979	-0.147264983281611	4.66846221159771	5.44926546138045	0.450244542714396	0.55448526662646	-2.09592246019943	-0.075749369548485	0.479071612656326	0.230801310002841	0.101888867367339	1.96970269335149	0.200881533412704	-0.84131013597584	2.07182368123617	0.148588635940281	1.83288266896333	4.81911459477335	1.62666758640386	-0.116053268257156	2.20570694288771	3.50597408002537	3.02721020587546	-1.60256439891159	0.908859906413418	0.308809632679435	-1.15943319482836	-1.299926935899	-1.32471902441478	-0.773638080192724	0.0952366234267093	0.428296666934566	-0.738483253436442	1.48134775819118	-2.11221832476428	-0.0294796572260084	0.833715533498805	1.70044843107745	2.45000623086268	3.62798268500705	-0.0472039363953583
GW7_Lane1_GGCTTGGAGAGACAAG-1	1	15.6739569212795	-0.892888430899678	0.262315388959213	0.274643279738247	-1.80750041303581	1.37213155105478	1.03675659377467	1.06862134164603	0.476852467729957	4.32663321245292	4.50559792287352	0.173895818410511	-0.0637956453347143	0.778625466610664	0.010113048501426	0.730940292348806	-1.36874774081844	-0.686054390919523	0.57191080074651	0.519580749422731	-0.264108493846967	1.1492925243362	0.204812483436009	2.02131532170156	7.12699267377684	3.63088437224023	0.558172465808294	2.28307141735742	4.36593865300691	1.94025509898942	-1.13083195966176	1.05773249237534	0.343569982149208	-2.01968445791657	-1.15049662835692	-1.0535177798779	-1.91081100023942	0.910414931555031	0.84855074613577	-0.654768369761816	2.98619927234269	-2.65482530093595	1.09329982746346	-0.987204751353055	2.85777999711175	1.77271672650174	1.5446817407804	0.732925867468161
GW7_Lane1_GGCTTGGTCAGGAAAT-1	4	15.9781495156576	-1.08437095695997	0.928614486155825	-0.417275472824274	-0.755947403423414	1.6947135760154	0.299368746545505	2.05670325359308	-0.450940619827218	6.0050737506109	5.29851421469421	0.360930648357784	-0.067596313182415	0.53895471432539	0.455662994640368	2.29157857885946	0.838628091215969	-1.1979781184337	1.62451087175389	-0.223676137748876	-0.933584852040047	1.24268767395386	-0.267319610022116	0.79013284306886	6.54153033663055	2.68981555283172	0.666808637316439	2.54849431088444	5.32246947331435	2.06818459426492	-0.908677024194167	1.13361764589836	0.215816489284415	-2.09690798277514	0.0172610349090031	-0.791278389414769	-2.06779807641734	0.899314980551873	0.627072169352643	-0.736272639056671	1.05895715659579	-2.31872602722392	-0.972709128590143	1.2320161315321	1.96855472023295	0.929926185042172	4.85571708689986	-0.649646737637624
GW7_Lane1_GGCTTTCGTACGCTTA-1	0	12.2642516499368	0.790277688987671	0.143658713439121	-0.000591491613663816	0.60628783322052	2.63574970557085	1.5606232153314	0.687133044158131	0.949084847292825	3.99876416949866	3.63567372228163	1.35968831698371	-1.47068115888671	0.160167419249507	0.560164705975971	1.5175293277218	0.364244723916068	0.31009807926277	2.14531647165039	1.02999501021596	-0.716499193598011	2.15313564386135	0.355624505654367	-0.780982987559108	3.03065846423911	0.398729970396958	1.27372044730191	1.16689467898258	2.98615599391146	2.56608328831575	-1.39809801979701	1.67970636907231	0.638411185729458	-1.91460171878627	-1.06447132597489	-0.861240048323242	-1.8255353307492	0.44525700655293	-0.598137907905698	-0.774704038752132	1.18925280182396	-2.63396269629007	0.0662192043524425	0.0357813635629261	1.15833279968155	3.59187910868001	2.06454278098473	-1.68595391944421
GW7_Lane1_GGGACAATCTCGAGTA-1	0	11.7973307794544	-2.08898924389288	2.11799487210128	0.744567163595261	-1.18460682539348	1.0329515758027	-0.276888848043983	1.32571246388455	-0.529811959642237	3.41462418167468	7.62152636802239	-0.543703836092225	1.01298670667111	-0.78119564161145	0.124871210913737	-0.185560978009399	-1.1452326663993	0.759855347276738	1.27809455326608	-0.652389428574098	0.40926512721654	1.6786139420045	-2.04226206228786	1.2125469005914	4.24986535773402	-0.713309811506139	0.961519704430184	2.27201524991488	5.26254771115341	1.37447679742669	-1.22869673456896	1.22716545794654	0.581362863858259	-1.34987612012595	1.73467227693908	-0.979424925949533	-1.30997529314252	0.29842540213853	0.177325415771028	-1.34499302451552	1.80971922475465	-2.19450436825325	0.17463171300341	-0.0773224973962497	3.28421025018438	5.3000471804741	2.84740762938642	-0.404044208116026
GW7_Lane1_GGGCTCATCCTCACGT-1	1	16.2769743334351	-0.549046946948765	0.69993756946214	-1.31618350788	-0.245048865623968	2.01606983262603	0.898830061250729	0.890728223321612	0.966555519716104	5.4715499479791	3.72016013070792	0.754518125908988	-1.11654758422014	0.787515371003474	0.0149892634826412	2.72052590201153	-1.01112233489702	-1.05011690276099	0.313865320994276	0.191146234672887	-0.404867251056185	1.0495589862118	0.440760459051347	0.210541801290062	6.7649125464697	3.84623744471093	-0.446889367251481	1.30153866174982	6.06957165597411	3.94442415955409	-2.2702527867003	1.25733749870305	-0.123787375190061	-1.56952059281386	-0.733755710708034	-1.16603417557724	-2.57789781907999	0.366696416007452	1.0887865898739	-0.0950085197755612	2.25007320670116	-2.612011904637	0.473382871048516	-0.166202591648576	1.96721576175237	1.20238242626515	2.51594215696628	-0.160709581870239
GW7_Lane1_GGGTATTTCATCCCGT-1	5	15.2069902640964	-1.12105539648378	2.05155690744025	-0.659695446482993	-1.8219617172089	0.264745316805162	-0.813492532362173	1.41169843124543	-0.248879171787347	4.91988846527238	5.98515772189471	0.300503644560575	0.342712611879876	-0.19933113329255	-1.85136924390654	1.06315294702945	-0.20315632625937	-0.712147090021195	0.5862017265698	-0.235400964710317	-0.180101994254099	0.390276294783348	-0.633492994522859	2.81941318456087	5.71044281990048	2.91819826199345	0.00339505372602025	1.34101205013192	4.79584438275352	3.10475951322989	-1.30081754550004	0.272901928131783	0.73458431192141	-1.55239376585631	-1.29803389563703	-1.70939432749996	-2.92070858279198	1.14406324403061	0.750137875538091	-1.50140551465394	2.18107791708837	-2.74655471285327	-0.45218151882552	-0.933849447802095	1.54959170331613	1.44559838019832	1.62575067307405	-1.40251984762961
GW7_Lane1_GGGTTTATCCATAGAC-1	6	15.664708433825	-1.94275592170391	0.994116140231151	-1.47162740170055	-0.846680018539858	1.29643254081553	-0.133124528534652	1.1386955123006	0.861813583905126	3.96851927688186	4.87476484793797	-0.0530834832477083	0.339069221334445	-0.574781890771329	-0.579780649820791	1.89512205761175	0.217451909741706	-1.81282503744657	0.201651343007601	-0.1164344065484	-1.03526545763875	0.20188318063244	-0.410316624332226	-0.189254434389911	5.22056363112353	2.27264358835871	0.00872029496932227	2.16526766498937	4.53842610563701	2.80567313872499	-2.14627636846371	-0.203078067849946	0.0246649925043686	-2.02954339775251	-0.748153752804341	-0.985231425147823	-3.00002047504849	1.05945581640583	1.07504678788832	-1.21461610129072	1.04411905672194	-2.49206343982202	-1.44377426218547	-0.913302585934378	0.20166552865362	2.15720136158425	2.22792652236697	-1.4721684651017
GW7_Lane1_GGTGAAGTCCGATAAC-1	0	13.655750044085	-1.31795576733165	1.97316898200794	0.622090600463294	-0.867516340037235	1.0543102400833	0.0303224598220869	1.76763876452845	1.21285599082762	3.16377642536536	4.37206317454226	3.0121209394157	0.454626079328989	0.662462456790663	-1.16422640984598	1.27898636680415	-0.528087196030814	-0.446924277746082	0.670185068113049	1.04223214039384	-0.4924674380477	1.11779844123165	-1.81321313751457	0.146079162831684	3.20694107243932	1.5102606168108	0.200699812996252	1.67576461841173	3.01768191913462	3.29605848366852	-0.928763187542967	0.596388992045464	0.395591868419846	-2.43914152702392	-0.416235487153089	-1.49357746891683	-2.45795618819226	0.144197611978032	-0.333544050620605	-1.59334646427542	1.64894034549315	-3.10015213210257	-0.685736625875107	-1.44889700486876	0.634009260790698	4.37015342715498	1.92655328629471	-1.10560213701496
GW7_Lane1_GGTGATTCACCTGATA-1	0	14.078940447299	-0.532266629928581	-0.0265767097199519	-1.50495969084747	-0.337797441367867	2.31505598571871	-0.642773446474715	0.573781029862389	0.119074173605879	4.64877736991169	4.51149989039741	0.48447481696647	-1.00311871688951	-0.755167634160838	-2.09765264013269	1.39378716056534	-1.94988079840423	-0.744875533764105	1.57081543288075	-0.813075828960252	-1.76905990856084	0.252259347339451	-0.286759409974981	0.0101382744414393	3.57585827005502	1.58259474736705	-0.690801505892489	2.00660538736333	4.06700746250762	2.24690541460036	-1.81684667112177	0.729441916806081	0.489399144641561	-2.15145047908479	-0.543204827047856	-1.14324963607271	-2.4556767965939	0.322060250643478	1.06392059021213	-0.959483494105042	2.15786613392351	-2.3057880054219	-0.373669834763299	-1.38465398432542	1.7149419920454	1.01639026864076	2.50404147278307	-0.921926465388791
GW7_Lane1_GGTTCTCTCAGGCGAA-1	5	16.3806410191924	-0.460167447415737	1.9853790883083	-0.336090102474232	-0.723001115299902	1.73761352990305	0.822001747610262	1.67959967925461	0.373736497638859	5.34055320505609	4.26468266765513	0.681726051156924	0.929848384138089	0.328989199648395	0.510495000711783	2.1377289879763	1.33759528006165	0.254205135378547	1.124285897181	-0.359314243904321	0.0111372828541741	2.06615840024075	1.15501666816381	-0.841137515528661	6.50409031702174	4.04004544152653	-0.456085363555013	3.1192388195227	6.37951094429593	3.01913207253025	-1.36769130764109	1.81212734731232	-0.307319531692612	-2.00728887652085	0.231612034989865	-0.403293254142521	-2.31150892898619	1.49917617605058	1.25251300382888	-0.730391616255023	2.6036618292637	-3.16894382682711	-0.445159579298592	0.340173667573269	1.58718642633593	0.658261879033239	4.72568744827618	-0.0876151774334583
GW7_Lane1_GTAGAAAAGTAACAGT-1	0	9.18555749228239	1.04945801653258	1.92065180691204	0.234616480186794	-0.34448191718043	1.1659367420715	-0.970343655329846	0.480465745600768	0.000306124554087846	3.30204013041	4.81578216334982	-0.233339634669476	-0.767189516348938	0.511097676546132	0.429890275183448	-0.0458801802666432	-0.281983925641427	-0.615990045787741	0.0935936571810407	-0.0802238347650702	-1.05912743812123	1.61092655200553	-0.155427249280008	2.04178604689405	2.45532114832735	-0.481231661094245	3.22203340246202	4.11504793248653	4.16734609138317	2.74466334266191	-0.00643018408640325	1.39741180847882	1.18659799000308	-2.6945038269239	1.07827985684468	-0.543960514516214	-0.739778153246272	0.385474474108142	0.762935652278736	-0.0836982113079149	2.18973316734354	-1.54788467010569	-0.817897321705118	-0.469471718379531	1.72368212582715	3.97046158379176	1.57437907465091	-1.11270500333183
GW7_Lane1_GTAGGAGTCAAAGGTA-1	3	10.2393409592309	0.410467817920731	1.58312734216937	-0.409075506728524	-0.123949660990161	0.289030834715143	-1.05368842621584	0.269659277827007	1.00520928024413	3.7710731402176	5.24414822317041	2.19747941170485	-0.710529653188061	0.14547507868088	-0.815970079433508	0.46179998942885	-0.452672039769	0.214198707191454	0.296082662476469	-0.180869417779452	-1.00316796855179	0.818823545559838	-0.552390489569996	2.46953963421867	2.67924445052697	-0.213422747627101	0.489073031957133	2.8384024520642	4.88167015232238	3.18935646370075	-1.1641752849389	1.22095038116517	0.0502868553190021	-1.56245740183874	-0.989451517280759	-1.30300236950502	-1.16457853867499	0.0539854766641128	0.146296207902066	-0.818810871247187	1.18558289454745	-1.91663550508703	0.355956094150693	0.627913887271975	1.07719191474459	0.39470395345214	1.87562015329449	0.852523800081143
GW7_Lane1_GTAGGTTGTAAGATTG-1	4	13.7351561624127	0.450297546281829	1.18725066183527	0.487886933675595	0.247436979373184	3.30947459115086	-0.375101124993241	2.03217101153737	1.07105830758312	4.59573458592607	5.72987051212914	0.058732584522573	-0.0623795504685531	1.80554984101795	0.909163355831946	1.06454673727916	0.192472917803738	-0.356794570913328	0.133748935621166	-0.414323822174433	0.161649217409535	1.32304563440717	0.652706812823315	0.654162459529636	5.38928389125105	3.78411588181184	0.665616960639341	1.75404201342569	3.44073015412931	3.41127149182857	-0.557198649353405	2.00668645059845	0.496113122214165	-0.254667757236667	-1.12495703754434	-0.457555886733337	-1.73670233351412	0.061850193461087	0.552228390410095	-0.369219405659795	1.58403881204356	-2.15918483806931	1.02485325166534	-0.179088006818429	2.40689954375961	1.98083928661102	2.14997276629796	-2.19286270861358
GW7_Lane1_GTCATTTCAAGTCATC-1	2	11.9651607478654	-1.08282234520092	1.46827333432783	-0.418271853325934	-1.76694084837943	0.750370650107028	-0.903244563502079	2.00802124748037	1.15865335975274	4.32462712853104	4.85465394825064	-0.027661508243099	0.44879572474224	-0.419306932174242	-0.729345779245535	2.80129119911189	-0.543380894049117	-1.26695550889773	1.22794275844887	0.866493322471979	-1.37546297014744	1.17991717460747	-0.0766040611378739	1.08708311887491	4.77584181179779	1.76544251287263	2.13288738595876	3.41519057938187	4.09503757848253	3.28871859313633	-0.711379606551422	0.758121540482509	-0.458865060370441	-1.31111740655812	-0.149572550724876	-1.53168759682432	-2.39510281955656	0.238596735002402	-0.164760892532427	-1.38390292991477	1.94638152401	-3.19366713311563	1.01397205171057	0.676670634432219	-0.0580274415873819	3.10574643022813	0.816154781184276	-1.29740455364626
GW7_Lane1_GTCCCATTCTGAGCAT-1	3	8.09791329384006	0.697591468696299	1.33561921793045	0.229956736752345	0.242530825920209	2.77077532415171	-1.02583848057259	1.64747192111169	1.52377514555826	4.16719082377156	5.04129873404147	2.51820949654789	-0.0575128979169818	-1.4190349188063	-1.13018665220832	0.234091109977613	0.26581871141496	1.49746712180831	0.561800171279792	0.628401122248096	-1.08297219631688	0.949051647482383	0.219000145195403	0.401034649734114	1.82463705816551	1.91356002813864	0.230553394222051	2.81884391497184	3.840311483164	2.91278567555408	-2.10165695631469	-0.0756716408888434	0.718260735576696	-0.703555307880065	-0.184367737565608	-1.92748834957805	-2.08414342251699	1.83670295659014	-1.16455337591246	-1.33387369837438	1.32320505424165	-1.86291008199159	1.4983843140863	1.0483526723808	0.624908473225271	3.33782217006502	2.10242648172785	-1.13138862328858
GW7_Lane1_GTGAGCCGTATCGAGG-1	0	11.505162569364	0.195723828377597	2.47484529050026	2.35590722350372	-1.11740782005203	1.12865490736854	0.306059040986274	1.12689660495018	0.666459022289355	6.19647917999897	4.67659968691323	0.923574871609692	-0.0569847418059358	0.224393355690545	1.19916054950611	1.55483350267223	-0.280760224373499	0.437054387619037	2.7673283571024	2.07725103587311	-1.88645086724241	1.16502282151136	-0.15527906367339	0.411111957284972	3.44693927011317	0.348666705034329	0.78931084775586	1.45464445897581	4.2490043746374	2.79410990466762	-0.587894547017412	1.31912884493487	0.713094149682436	-0.232643112696413	-1.02766141298782	-1.35332262097935	-1.78878228917863	1.30131889481884	-0.975557541997535	-1.30954306236338	1.6505367513756	-2.4885319863047	0.702291853704657	-0.233137124473094	0.597516494040602	4.4883871651638	2.08759016057199	-0.983915043972637
GW7_Lane1_GTGCTTCCAATCAAGA-1	6	13.8085777490166	-0.794316486463982	1.6288471083454	-1.7070275183131	-1.51741440009376	0.821561084433841	0.258883740215874	0.787209016536222	-0.0325259984629611	4.40472684325482	5.57047685558032	0.436342827709182	-0.0613986321859169	0.491179809306161	0.047569378270308	2.59626615082741	0.202926585410692	-0.0717144325807422	1.69057871248136	-0.1199718642394	-1.28122961428979	0.94604657730805	-0.51392048678586	-0.812379806514189	5.35599356053895	1.39763604784573	0.526844039606992	1.77414748924739	4.49140393077341	3.29869540679436	-1.19340292593339	0.791383015866504	1.65157397352158	-2.11050571960842	-0.349791758950663	-1.45815803904718	-2.24620825897976	-0.250317642675679	0.243611043603906	-0.7009367679693	0.765160444706047	-3.1263376544283	-0.279119536819996	0.509027120545634	1.28258972765987	1.08998809925434	2.43700243136	-1.21003606647511
GW7_Lane1_GTGGAAGGTAGCTTTG-1	0	14.845789980828	-0.889140660305687	0.888684355483217	-0.131829498711758	-1.53332784923515	1.22433588619007	-0.39302454314237	0.790528392038858	0.225800268217169	3.69746149907317	5.73588884814316	1.23203519180052	0.867039176788758	0.66764089309308	-0.165050429209541	1.05606879024689	0.423227213801309	0.0229792232698289	-0.00651140990819278	0.12146405340669	-1.61079966139624	0.899753048708721	0.571563311890903	0.37646620300849	3.19964554210239	-0.0185697470568977	0.530766237799515	2.54955552327398	5.14513375453144	3.20071418485675	-0.704008968495971	1.10159992852551	-0.0589706076059761	-1.94671161158365	-0.293894511621749	-1.6269669225011	-2.92863136476787	0.927302868740394	0.179724477516735	-1.00187307684143	1.38732426610603	-2.45353204521926	0.392646205809663	-0.112155716002404	0.893789631098644	1.88988478242304	3.27596083020011	-0.805741219554703
GW7_Lane1_GTGGGAAAGTGCACTT-1	3	8.04602879234008	0.101812956999267	2.2847014361522	0.81279015118356	-0.0539662251409933	1.7426868057085	0.341472152374699	1.81532962666655	-0.499903805251752	2.8195027741521	1.77818228802754	1.47821924558776	0.617632040086442	0.492167416863318	-0.578526567561785	1.54207377716026	1.03593913442948	0.629138152586963	1.20920091836785	0.055266074778607	1.01545855185362	1.84540937434168	-2.15653081691488	1.81490463086743	4.17272842168851	1.72603349320192	0.34452218943356	2.30445601530473	3.35777059436033	2.37628829090836	-0.687103490340324	0.542847214762773	0.628081950545981	-1.59782256084489	-0.992362968635579	-0.692403651718931	-2.19400398718172	0.532065048926756	-0.10188499570481	-0.764028399252241	1.81888634422947	-1.04759898948636	-0.224819942630702	0.273215499281547	0.499280405649054	2.66506543218019	3.40439707257348	-2.42182541228128
GW7_Lane1_GTGGGAAGTTGAATCC-1	4	11.1112460273336	-0.3942990971509	-0.142430250806714	-0.412735160888632	-0.533128868619635	1.10044135243541	-1.09511720182917	1.03395561320612	0.184521509317968	3.49330197617244	5.5765937097379	1.34185471487911	-0.0557048284763564	-1.08346016625739	-0.340004630861772	0.605449391152051	-0.511009024995053	1.27626710448286	0.301632604782275	-0.189197117632717	-0.927994901021168	1.42081924292979	-0.849650288189477	0.452218428525266	3.79357824619971	-0.849581223495893	-1.54751701458663	1.66451046232126	2.90355385398779	2.90426304770892	-1.22876686825316	1.16785119704719	0.790938367684045	-1.51183691783554	-0.131755128466349	-0.535297309672244	-1.24538556664726	0.985770603959324	0.63903019564718	-0.271132846371732	1.67546747337294	-1.67007714329559	-0.17466138175951	2.24162508013519	1.76196405166105	4.27618729013618	3.74990190429262	-1.37971658810501
GW7_Lane1_GTGGTTAAGAACTGAT-1	0	12.3312232054764	-0.854922281616633	1.49526628215304	1.18444991928914	-0.3614414022543	1.60313311727701	-1.1711930823222	-0.37998300655469	1.05958470807297	5.49409595829898	6.27824375754636	1.28991808546197	-0.0612717113511974	0.342783285628357	0.226225802200467	0.569515865641041	-0.402991818783208	0.0700309652780053	2.39792409989083	0.552661700194912	0.143211440869795	2.36060125087052	-0.826896585569218	0.230326008648427	3.64890743579853	1.5253885696584	1.96165449805118	1.72296476763073	3.95954809272144	2.39019597983816	-1.53275952603974	0.98012584739324	0.388733335358157	-1.37445578190515	-0.340937201900074	-0.952039462171318	-1.58114327678857	1.2003124664831	1.73596652052375	-0.375423128861219	1.45840961697902	-1.86858865721511	0.380970087681867	1.26961630175247	2.82059183050823	2.43422380479627	2.36355641922949	-1.4295623998582
GW7_Lane1_GTTACAGAGATGACAT-1	2	5.05062901055355	-1.6359013292761	0.274417311607065	1.80173524250748	-0.795286598864638	-0.773387538997188	0.372576495632797	1.65662544176709	0.101518533459893	2.75000353528413	2.44802851294603	1.76587227787561	-0.0400507701297503	-1.16669937641176	0.82882886443443	1.08055842490444	-1.38933562271991	0.742663845174995	-0.498108010936743	1.18976966606109	-1.08123720588951	0.0509611190585003	0.43668871170945	1.3235578967235	4.7492411116614	2.05577836459341	2.40093928938159	1.99653317180004	1.56876602084734	3.05382004515812	0.590324387315252	0.609993652295428	-0.768785781696835	-0.163509206691105	-0.722265121143825	-0.951138455957605	-2.2908186102329	0.502372852937165	-0.618978883244863	-0.554522242704159	1.56320121736408	-1.32907254972337	0.320409422105105	0.500808267095931	1.21397768505677	3.28716296582967	1.00859514308273	-1.63655332229126
GW7_Lane1_GTTACCCAGGCTAAAT-1	0	8.41632311633349	-0.538086375597756	1.69785875878375	0.00338741825196844	-0.405292684224865	2.44150611187204	-0.470192822786743	2.09954958190301	-0.802852155551506	3.45341298137342	4.80336946507417	-0.212933716406429	-0.0622417448634782	0.188915327701408	-1.01791873614863	0.538177462831402	-0.768267296516481	-0.172838350243659	0.786069284804066	-0.0515459980838128	-0.260201484219242	0.0264204351302148	-0.43438793265546	0.216852015530734	3.1200496488164	-0.491504609509965	-0.221950897376256	2.29120696327259	2.60910020263501	2.72405205278847	-0.0653416459615186	1.48420592835786	-0.106037001632956	-1.37772590825601	-0.358899735553291	0.0301175453833226	-1.74485759193182	0.0529553348235797	0.234671825482941	-1.32974606729125	1.66843297757149	-2.80957334228338	0.259513683703155	0.719277120299037	1.75504194116929	2.83536907486321	1.13067059492164	-0.8834418194762
GW7_Lane1_GTTACCCCAAACACCT-1	1	14.6117789281926	-0.488740893389499	0.802350752498817	-1.53358788353747	-1.00711542261549	1.94709059407278	0.514641461224366	2.29010535304482	-0.350694099808379	4.1455269415824	4.99947541694107	2.2346338778728	-0.530115886888156	-0.202330030478555	-1.30793540020703	0.495549572081287	-0.77648557015086	-0.786079942509461	1.05251412228917	0.829106297424789	-0.0944137463927972	1.45938891433964	-0.970137056907078	2.10544824520936	5.57018940006405	2.30254403457967	-1.19309847970683	3.12639641837755	5.14539516699342	1.8572824115207	-1.9196195968087	0.846750379433765	1.80033284114197	-0.280558997820917	-0.599256018760683	-1.21060266848965	-2.77446889898308	0.48621133858956	1.35550133528066	-0.676772883873847	2.47611644702705	-1.26001520155735	-0.192778929925694	0.896061501559044	0.874009238915109	0.680965497589283	2.14602708543978	-1.18976970747942
GW7_Lane1_GTTACCCGTCGTTTCC-1	3	8.34991411368187	1.28633319204183	2.22196181796769	0.0163100166306198	-0.479215598100116	0.627484480758478	0.35792739581652	2.63774764726962	1.87222661189226	4.20430877899744	5.11893097693134	-0.207718610370216	-0.780490902389321	-0.78567720513704	-0.329566233897529	2.13706823774147	0.749140830291415	-0.379302873530822	1.11336741805987	0.234457506977521	0.0675091751324578	0.971912428591041	0.115779603854406	-0.664227613138888	2.84966870012186	0.786912193306148	2.2655365149262	1.70007296525931	4.18165805550155	3.87524515140266	0.506340622501689	2.0355702564099	1.63562852031743	-2.51015235300896	1.12079254008867	-0.300016429645204	0.333393026265928	1.2927339771999	-0.199650888277532	-0.37687399987578	1.76144973249768	-2.11119513361545	0.62883469642816	-0.234227836815703	0.504880599021348	3.04181446080193	2.68099672918797	0.021430873379222
GW7_Lane1_GTTACGACATCCGATA-1	2	13.818600639877	-0.586408916374026	0.77819182898101	0.474184126803635	-0.246455197055279	2.85330046937672	-0.0881241901737616	1.31230872717287	-0.502582940401297	5.52183455029553	3.7290593531688	0.377201531580104	-0.938744401462501	-0.948063912621439	0.58086553682215	0.668938721128522	-1.02510847778506	-1.59964416347188	0.1696555542322	-0.106829162128169	-0.117464129266904	0.736744343239645	1.04347155425821	-0.854638940813042	5.91698543622027	1.25123262671207	1.01305668372177	1.9743292616013	5.02909741019125	2.84189765845812	-0.757139298311109	2.3229339610122	1.22359744766269	-1.76221378459968	-0.448648167160871	-0.590813598258131	-2.18582900927307	0.352751490078345	-0.105922556118259	-1.18310718799748	1.34853253801759	-2.46795161324857	0.589372738080223	0.239684387578192	1.43317900536193	1.53725121887784	1.93274939519743	0.0517331571930862
GW7_Lane1_GTTAGACTCCCTTCCC-1	6	15.1034741900411	-0.127866730061717	1.51185420761052	-0.64986815924606	-0.0618693647500076	1.64657826336034	1.0918931077136	1.19404870860139	0.301919075221893	4.07223555216348	4.70227981705671	0.613487428319639	0.480565119712154	-1.79705010400179	0.659339666522912	0.895137988850151	-0.489022080507562	-0.0134044271833444	1.63182867784659	1.4630901615521	-0.352520479324433	0.917842934391311	-0.844811877343871	1.22173036948639	5.22379688340244	1.32748024786698	0.0337711229347499	2.46549095916858	4.54564537798795	3.01676451736965	-1.8105599510375	1.94572921873486	-0.0492374839420671	-1.36655328062814	-0.38135500085754	-0.998654807221686	-2.38812438965581	0.779515368356817	1.1239626350585	0.328797621124409	1.28303423927001	-2.00359233305815	-0.181069318260084	0.365458620851908	1.89698750506724	1.1028542523416	2.82373211282517	0.827537641263273
GW7_Lane1_GTTGAACAGCTGGAGT-1	0	11.633951302779	-0.568388928224231	2.95334617700719	1.95710555949951	-0.52066555445907	1.40645917219132	-0.981266631892271	1.87759337500531	0.843216727178058	5.12903089138129	6.12527355150976	2.0090594977866	-0.0590791191269106	0.0321510773243648	-0.274577743981269	0.38323495798884	0.899391216313251	-0.45008653901825	0.987789782554647	0.243193370940143	-0.527534802442096	0.835164839945379	-0.842293321882555	-0.781688845637408	3.16033496768531	-0.0367298966192406	1.05338796940898	3.3200130725648	5.14382404318702	2.51910971157155	-1.27965555203277	1.3824517510882	-0.0171462781661068	-1.87165521680001	0.0425038323753038	-0.150463859623087	-1.05669605008649	0.358535138138343	-1.17536456303794	-1.15109934117882	1.62181579352248	-2.60463922069966	1.24461606047448	0.200266964137571	1.4025124529283	1.83748755253126	1.6368306946207	-0.808117928844322
GW7_Lane1_GTTTACTTCACCTACC-1	0	10.5682681719396	0.349810877419217	1.34472087271038	0.654939412430025	0.173143007250983	2.18541783886704	0.148610935641346	2.29165210492518	2.11144408308508	4.58164233072308	3.59794829636984	1.17895371917856	-0.0588218747575962	-0.230830883398116	0.186403308894171	2.33140802946003	-0.83065281242773	-0.737011396800581	3.33875480876117	0.735910594877911	-0.486243045436112	1.11661965213468	-0.629656575199935	-0.778285087585745	1.5585438906932	0.53321443000307	-0.314059506925459	3.52288613405569	4.97245933327986	3.82643626580818	-0.287532871872829	1.85415292123532	1.82682050827195	-1.43554621821842	-0.248451348907145	-0.86204935308312	-1.94307023737767	0.345051676537518	-0.0339802645680706	-1.63361446667023	1.92784204192673	-2.72166295785327	-0.831965485951575	0.0747215674500888	1.78094837137848	2.11596771061881	2.40131008198327	-1.55470521166186
GW7_Lane1_TAACCAGCACTTGAAC-1	4	12.3193907556732	-0.245634792920729	1.74732131415895	-1.16676155199828	-0.168559827788622	1.40000497560668	-0.622837012388145	1.21417727668025	0.312292715369943	5.60485019697655	3.3294524041309	0.0595262632701908	-0.0615120820163379	-0.336011553257227	0.379458579088784	1.93362106941306	-0.934866938139019	1.06832008903194	0.323603287968973	0.142992686408598	-0.933240570546329	1.99558240700209	-0.466682935754615	-0.813880936631546	4.28611815565224	-0.32692432323165	-0.185859804184679	2.3387027569286	4.70044990360691	4.0339333704569	-1.54062364054886	1.32077007811085	0.381666281315849	-1.37690228553545	0.727717289902904	-1.4608526448442	-2.83800425698912	0.826232988393481	0.376716708906824	-0.974816540888727	1.44948150843873	-2.81224710415051	-1.11639811829451	0.859112046098129	1.79454515916653	2.9044101799171	2.7724863467043	-1.11880149939044
GW7_Lane1_TAAGCACGTTTCTATC-1	2	12.3114669888902	-0.485949964723082	1.33641161244528	0.169821904754672	-0.86332032197519	1.03085865417991	-0.387228846268718	2.29420994967215	0.211334751716183	6.25865308445615	7.10729388807171	0.174981506783388	-0.0731870921639221	0.819226141101405	0.48177193674867	1.54706005710406	0.204595123402906	0.793609690637461	1.46950588715126	-0.425431617075047	-1.1032089681304	1.39289597313913	-1.68588883213978	-0.209382350902231	5.25015089215493	0.0239264209462762	-0.744054059516353	3.55311259926746	5.33436287457338	3.31798378213919	-0.977339109771023	1.86365444749772	0.861088002082069	-4.11187704192608	0.352009484511966	-1.73816075102562	-1.78880856379385	1.18846792891002	0.0479399481977509	-0.420091498287264	2.0256317036024	-2.86238641773763	0.799324754140571	0.731779404934684	1.2776724836259	1.2148853481236	2.22085927453707	-0.745436302748886
GW7_Lane1_TAAGCGTCAGCAGTCC-1	1	15.0783280375648	-0.798484029986899	0.910967605353136	-0.0112265481196214	-0.441013526520792	1.37037861273788	0.0471662643807377	0.347938743296275	-0.307175715247809	5.2778403174388	5.45352704695367	1.13610158043554	-0.0645001553183506	-1.85513880366533	-1.47892571449475	1.55303179653206	-1.39272491596818	0.771641607324911	0.842561591362329	1.69031050387151	-0.0695186312470251	0.992557829314445	0.00856429766555368	0.0776727336123301	5.61677064168015	1.78612605318116	-0.780418239858824	2.90820962678231	4.7222589622971	3.79099840026926	-0.955548072865995	2.08004107810397	0.301974029641482	-2.20602723278083	-0.47984299882678	-1.08184289178136	-2.01573639556654	0.572599648871424	0.497020769710455	-1.82262917618902	2.67542449129981	-2.04857812630283	-0.789462879600179	0.281687395224362	1.8660003114539	1.55512813493198	2.91372805872741	-1.22801865234418
GW7_Lane1_TAAGTCGAGCTTTCTT-1	5	14.8655651677402	-0.823790864292244	0.625249520105044	-0.81777564746171	-2.68605128085996	1.15598614007988	-1.07940817242902	1.87672638083359	0.750293628489716	4.9398868493287	5.95988246236772	-0.862646893349922	-0.0694220769376517	-0.16353905974341	-0.572248482040302	1.11830551141951	-0.600319885241583	-1.50577249549945	0.631264281061713	0.457317701968629	-0.9087815477214	0.68065490955791	0.130954846635874	-0.918544029088624	4.8882729885623	1.20102277834299	-0.000954983740377547	2.56771020256729	5.78483123706941	1.78391213088954	-1.45272919850364	1.15659907990987	0.28858980672637	-0.283419339036259	-1.25197170859025	-1.19882728621126	-2.30537273128381	0.165621682971277	-0.403258996450161	-1.63376742486122	2.74018119208368	-3.4873379473019	-0.368343954818012	0.145337496645002	0.802035295179645	2.09312764196304	1.13026991530286	-0.630573206698045
GW7_Lane1_TAAGTCGTCACGATCA-1	0	9.88830458371747	-1.35128875636513	1.65342814848282	-0.520341405731508	-2.61805305824762	0.519311121094218	-0.735734815096461	1.85629968995361	0.718301240340498	3.20794631240176	6.26851610770832	-0.140751953784179	1.15658653939848	0.419021291113894	-0.231458765735866	1.98499003238181	0.128961632224508	-1.63334947547009	0.7091189870187	-0.0487540196259967	0.347227529767261	-1.55720995322067	-1.28485708259695	0.383102406145761	1.84081502801694	-0.369805864829478	2.68425960910143	1.69819713346495	3.05451233190808	1.6768977746702	-1.33294799649243	0.649515679608334	0.185801047419179	-2.76059960706815	-0.199778237300408	-0.263082218480007	-0.930549973260354	0.239536855163991	-0.625699675618863	-1.23100673526426	0.228484593131891	-2.33554475850931	-1.00679384757668	-0.10782028243969	1.42307254862598	3.20257469203146	3.48295415270716	-0.856140945252437
GW7_Lane1_TAATCTCTCGCTCTAC-1	3	9.06719304104456	-1.01617564805538	1.35769015436592	0.411806244230511	0.0932813437662575	1.54575423916435	-0.929255954086679	1.4604353523935	0.205804098192594	2.68427300661628	5.54693281166883	-2.30687086600059	-0.0570102473540991	-0.645887207798164	-0.546919177812889	1.88114707512003	0.831710715705668	0.309031374870197	0.826319024041327	-0.197711629466902	-0.458349403232285	-0.362723785682043	0.304958408838832	0.908693395186175	4.91616155272709	0.299162835519351	0.317806674574214	2.53637028116015	2.28472125964416	2.89458931615453	-1.10336470630071	2.58105738433939	0.889198188808635	-0.232747240657595	-0.12840551197914	-0.761491201080238	-2.4843446522921	0.0102679412149785	0.332760595069452	-0.283957968407208	2.20759513535441	-2.3946545393356	-0.323040051350111	-0.119863960719278	0.983093928246047	3.36185434478426	0.892419904360276	-0.661340363827716
GW7_Lane1_TACCGGGTCGGCCAAC-1	0	11.5933026444028	-1.11351489129811	0.531107807009575	-1.01593872798381	-0.0711765395435648	0.61708647641732	-0.433898096823016	1.4026880549817	0.293852638527035	4.59543257757888	4.6832094549906	0.242489384760809	-0.838211008946444	-0.287963276668209	0.085065076611431	1.45603579549101	-1.06122661373103	-0.0111577777281595	0.585039231799223	-0.0307063783918158	-1.52904480032345	2.66563841253282	-1.26295239732265	0.946678840387885	4.00621787930686	0.562224237230195	0.468652278432103	1.51626850670517	4.40876111864617	1.53501948252836	-1.74294307849877	0.547585611031546	0.0336368832827272	-0.244668010710608	-1.08078218227587	-0.205304501790707	-1.76028166651369	-0.311888877283149	0.0803000817016909	-0.101557032934044	2.76702904631372	-2.52341288604394	-1.38549237959598	-0.508615700894541	1.16277628192988	2.03175172080523	1.97783719439685	-1.86006863990852
GW7_Lane1_TACGCTCCAGGTCAAG-1	0	12.2893054786106	-0.0822936236354517	1.51222023279819	-0.144544172325287	-0.77897634085511	1.34625376654071	0.3544123710084	1.51154102459573	-0.30858535521712	5.73113746548256	3.42072457874945	3.45097450518388	-1.10876533397164	0.688664436432863	0.428223948548648	3.21638029024966	0.777122574350161	-0.00777902249216682	1.44795504543708	0.802503376718498	-0.602982003522074	0.813810162832654	0.876263910927387	1.96603594566369	4.58253671961538	-0.0826894276561995	0.0830351011574863	3.33832725417813	4.45895653018209	4.40332789712231	-0.35847574686946	0.69085225936773	-0.00345261291989648	-0.25861745901987	-1.14240531431464	-0.549525423398368	-1.82916174068468	2.45828961691078	-0.29202671457768	0.0452866690535109	1.76095436238391	-2.4515383793759	0.596910939661628	0.559527105924267	1.93153197774004	2.55700096143429	1.57430307730575	-0.971377383748645
GW7_Lane1_TACGGTAAGTTGGACG-1	0	15.3351563016898	-1.10208762639037	1.41052474544345	-0.169718228745921	-1.28652093883738	1.12037479873176	-0.867089953380896	2.15250908579813	0.166989766106376	5.7281188642757	5.33338272557282	0.126551268226323	0.408723479978641	-0.48596761048205	-0.699965225608687	1.16492533388948	-0.257258860539359	-0.21948110019536	1.83696150244134	0.0378291967825828	-0.606476428398762	1.4659979735591	0.199886062649221	0.00735749247993634	5.9647139152006	2.82457075489196	0.705043631969794	2.13899071576524	4.94082903302795	3.64783234809514	-0.666669043308199	1.27395211620626	0.291870967245741	-1.96404564096616	-1.21679289951081	-0.732422042156952	-2.23534761619655	2.25440950852938	0.49738195040546	-0.127736668463093	1.51699725266803	-2.01534173957362	-0.138600495663155	1.23674561407798	1.15740007329176	1.89616402396638	2.4259894951968	-0.817851221211183
GW7_Lane1_TACTTACAGAGTTCGG-1	4	13.1640154434255	0.667224422051526	1.67935302758815	-0.633518846658517	-0.467048847881071	2.06408257509464	0.817767412602969	0.374484112205528	0.0892686410809277	5.29842831608533	3.93576755182375	-0.588380268107737	-0.545203193901273	0.0615716405869808	0.00353481863254933	1.29425613977184	0.0460089448882584	-0.529310382636964	0.98295665828052	0.393518600431184	-0.813691637305216	0.997381205973029	0.242839820706589	1.35854797559148	3.72168488880297	0.761160568829409	0.00566545293799104	2.66848227059983	4.18430470920802	2.76253672283062	-1.31955481456999	1.71220056927018	-0.360398406176256	-2.35147120146064	-1.17481359193597	-1.54711571209781	-1.53100537072559	0.942147018452946	0.472052251973888	-0.304726349164018	2.06893751150638	-1.89242925730053	0.374611096274438	0.260569438732964	1.2640215825945	1.3790723184151	3.715640580513	-1.97148719542112
GW7_Lane1_TAGGAGGCATAGAGGC-1	3	8.14611844795203	0.222923288057332	1.22722264624235	0.542266177066358	0.133234637160307	0.823372764987027	0.772070884897237	1.70856149138589	0.874866465909604	3.60629762211073	5.15089091035217	1.69644960656091	0.728458080260501	0.00753042833896487	1.51086408085268	-0.220841272584418	0.260106324606637	-0.521905965183726	1.1859246145588	1.01130196379035	-2.10563048318697	-0.0530039146797077	0.0922683359500692	0.823050623827062	1.37528258454933	1.12031417487994	0.734856121403315	3.61057922415912	3.77339491678436	3.69661133130939	-0.63129976767069	1.97047189875754	1.25550085793954	-0.199373337756251	-0.880692069847989	-0.449784284098026	-0.236682069746352	1.03630734837891	-2.05150782886924	-1.43379113666333	1.5652914361121	-2.09745220231916	0.230952049854052	1.07337201828512	0.542419091587021	2.32461957543128	0.628257208323008	0.00605509678638745
GW7_Lane1_TATTGCTAGGAAGTGA-1	3	8.52884445839321	0.662745238732686	0.830483123255068	0.168173540633484	0.858672940856741	2.32680119159251	0.846538296982657	1.78130402113666	-0.774535458774145	2.92319430269759	3.62764030835479	-0.0845118312402951	1.49630406008819	-0.0098744286190158	-0.377651865046411	1.52844073325789	0.0416301402946271	0.75839250376614	1.55869204870126	0.628632838312559	-0.111278022090296	2.34894095787337	-0.337227118265246	0.829799006142468	3.9895576498707	-1.20954874920528	-0.102571923208093	0.913492027110433	3.04412112370674	3.52204780810356	-1.2428177469635	2.50125137302775	0.335122474940217	-0.194144135946654	0.76578509295789	-1.1293528502099	-2.06482659145921	-0.705409860790034	0.691240145835965	-1.09248591913975	1.66755798997719	-2.03006429862453	-0.349099545240092	-0.446212595614644	0.115114334194651	2.81239455870852	-0.134658267624147	-1.91937284105498
GW7_Lane1_TCAATCTGTGAATGTA-1	0	13.5071938268981	-0.601724728578864	0.0692651488776523	-0.281363385912428	-0.417207172014203	1.4888342301303	-0.239414439671691	1.92086952331684	-0.315707693863593	4.81060465451574	6.05341534553665	0.693528867127829	-0.0627656502037681	-0.133352002476915	-0.534589244680149	1.60360718356042	-0.402614625863388	1.18256319312749	2.64961254180104	0.840795891639686	-1.13962087522434	0.461431335321028	0.519639156244492	2.59646263930484	4.67789252629654	0.359213627439224	0.573723395680399	3.15424901856479	5.36770547250763	2.36444960009974	-0.974819503535124	0.607975324267275	0.728389113973844	-1.34047688290244	-0.395111440340957	-0.520311991372588	-1.77954327862957	1.2358243712301	1.11712334046021	-0.857353673961066	1.79908525983652	-2.58110379368856	-0.0766073409648488	0.418086866701727	2.11092789454661	3.60007402100552	1.97259448347288	-1.67711298179642
GW7_Lane1_TCACACCGTAACACGG-1	3	9.02356897446121	-1.35659720480323	3.13589145640567	2.8475360676464	-0.259236956301731	1.4277820884226	0.71438580940101	0.649552602414924	0.997153208634268	4.49608056740014	6.66259307040285	1.82808092155045	-0.05880207341774	-1.15217215935928	1.94997152159878	0.312770585487949	-0.105656556010528	0.366835413387233	1.90213184647358	0.231394357640412	-0.393778362578173	0.661895071187449	-1.53511433167351	1.53071267499154	1.45732514618551	-0.801995966732499	0.359398775165912	2.53949808272332	4.5101703170226	3.89733799842934	0.10259355811168	1.29788288848232	0.816045516902168	-0.240062481098375	-1.06043690625895	-1.95440476286734	-1.24692868419752	1.56716539979846	0.466219623194256	-0.722469358230872	1.46561850889163	-1.3373485914136	0.215076998322097	-0.709659992396131	0.683663953251778	1.35119856884431	1.55908796675198	-0.580022685837404
GW7_Lane1_TCACTCGTCATATGGC-1	4	12.4538998339378	-1.11025275942348	2.13788560408207	-0.418829112904527	-0.573078869874856	1.85312884382378	0.038123733558662	2.10697324593326	0.656484781406796	2.32267867928056	5.11599205939959	0.56989804920565	-0.0652723686717793	0.399770543283485	-0.393919293869593	1.77617250794353	0.128917451314416	-0.722223699352893	0.30981947347529	0.231023490420821	-0.00274567601723759	0.374477426961421	-0.0892046573566177	0.499535444494005	3.8637333939349	-0.020938976341007	2.36889509792219	1.56639571329523	5.26236295420274	2.25868794045108	-0.998072383661965	2.36116881627191	0.852379493257269	-1.73875023020199	-0.47584846829034	-0.626633282096022	-2.66427841779805	0.441783368071181	0.521883001277299	-0.874636875592341	1.19628412625895	-2.73767290937109	0.65299768206568	-0.417254270025151	2.03958063499161	1.43976823862545	1.31735177338466	-1.3340956848363
GW7_Lane1_TCAGCAACAATGAGCG-1	0	13.0679544521052	0.398898965985924	1.57859792059025	-0.151391004194597	-1.93465871445261	-0.206897183876142	-0.704986098418441	1.0029634236951	1.5841496087151	4.42255590404958	6.61901289230782	1.07910137253089	-0.0664920923986399	0.417059143796572	0.311180674086968	0.362031162327493	1.67858788971705	-0.545177281436187	-0.373526073387386	-1.11362857614572	-1.98992131662302	-0.85763448092758	0.380638619247489	-0.879775036541447	2.76817256467188	-0.326685348334901	2.1807906680912	1.5141418938019	4.97465564511598	2.46198244894841	-0.943232199044166	0.0420956573740986	-0.264865890990399	-2.20783145649082	-0.219871361150634	-0.681841236955263	-2.79106422793522	-0.663114741222806	-0.483603178925603	-0.853965841444007	1.95076024229667	-3.64074996238074	-0.650425823233998	-0.465254813023759	0.987150767596546	0.886268423472183	2.67398225700733	-2.57408445522318
GW7_Lane1_TCATGAGTCTAGCCTC-1	6	13.1783826514986	0.0318420574607862	2.47418935026047	0.732592059151056	-1.1116831708679	1.14156738351904	1.20287530218183	2.45274572167562	0.462410950201389	3.53966047843534	3.86108891613665	2.23174882143411	0.611451877405451	0.312329503486743	0.188347712340273	1.11458451121868	-1.30752499623619	-0.277820958483527	-0.795830771910277	0.863227616013542	-0.481214478722825	1.84989631829783	-0.592641140611057	-0.0314542576823868	5.84775498286527	2.32854435553715	0.264945661203738	0.590072269292596	5.25895288456557	3.78794322008844	-1.05964074120398	0.692868780792391	0.393714052004764	-1.24572552819514	-0.311290820506175	-1.65424225237499	-2.00131800696655	0.866124253273309	0.281756837945748	-0.274122381890878	2.21778210717917	-2.74098036518232	0.125780150235365	-0.00661336620555945	1.42971614068333	2.96283997071814	0.0145004990610359	-2.20828283803667
GW7_Lane1_TCATGCCCAGTAGATA-1	5	15.6752424952805	-0.524618670826389	0.15729121752249	-0.868878995699245	-0.514756977911856	2.26026819685922	0.358965890855064	1.24483329332599	0.0974464280266962	6.45837566702635	6.00296466121758	-1.03884277226335	-0.0728148757269084	-0.296442706058633	0.227211495530889	0.16928528161731	0.654295399908807	0.536779802638717	0.238742577862926	-0.16919808912371	0.656271033306485	1.16022623383505	0.837474300942674	0.547406697402837	6.79879478711473	5.27375398251212	1.35246821602965	3.53324798136178	6.0696505304357	4.0719568398192	-1.12423061487507	0.506935027881035	0.776600928621738	-2.30260898050625	-1.31316318093116	-1.18224376776112	-2.63181082998092	1.02420013875719	0.0259687546657307	-0.475374802247715	2.6885334225881	-2.90982006860187	-0.703226483571308	-0.130663034142587	2.06445075520141	0.0367337845859221	3.40535263463979	-1.61544279429343
GW7_Lane1_TCATGCCGTCGAAACG-1	1	17.0812076404162	-1.66448118605448	2.0247455858877	0.233647538504753	-1.74802931189139	1.16417038045242	-0.575793652802051	2.05585405537911	0.583887682079539	5.1563812540918	4.55402852165928	0.51160921609516	0.231302465513965	0.330979426610785	-0.17972174485326	1.50225432404029	-0.16189846182337	0.449964633310711	0.983803391957703	0.415688615729041	-1.75418504475538	0.145722119446555	-0.703318132784001	1.04689815297542	7.61872981003117	1.48814060275397	1.60177502432625	2.51473965102547	4.90810560609836	3.28579901690699	-1.40997807924469	0.837763078617472	0.557411453441943	-1.93928842861989	-1.00401486265994	-1.15930508339038	-3.40112014055352	1.03250854451253	-0.0939973325186944	-1.19621544222238	1.80114550448377	-3.20290062461618	0.0869922276290501	0.407070954265064	1.87274977883874	2.1991537850586	0.463827744254912	-1.62062982785984
GW7_Lane1_TCATGGAAGAGGTGCT-1	4	11.6904249407078	-0.570738093314479	0.379848160369365	-0.480976413494545	-1.02141684784566	0.482862777016398	-0.273839839225867	-0.667251391464706	0.183399277329009	3.35782595944481	4.26578391526125	1.81242071943497	-0.0562937865861621	0.24399138975226	-2.10160756816557	1.39594807794004	0.127864103705341	-0.300585272446424	0.950253396683135	0.419612385521368	-1.34427425210433	0.793346947468039	-0.0151319570558475	0.423626158285229	4.90429041561603	1.37467171201823	-1.16435274181007	1.3729668830317	4.24703346412647	2.51963455775563	-0.32441207687619	0.137940901845151	0.178810051190969	-2.2559382313257	-1.01520010982088	-1.33691177290031	-2.50164744982056	-0.845365131653201	0.246321777452251	-1.27830054028955	1.16386824236822	-2.04228677481497	-0.779267852405249	0.346842651225349	1.08233359729639	1.80446618570389	2.80829405642689	-1.80432559880958
GW7_Lane1_TCATTACTCTTGATTC-1	4	16.0807353619755	-0.672093829313532	0.757157491212475	-0.846908366530938	-0.476623825180524	1.02373981666657	0.926118566482676	1.41792228315835	0.337543326416245	5.45066828759676	5.28227387402081	0.217228418150984	-0.0703809381054881	-0.41132313635731	0.526048794029218	1.17937997062549	-1.10063465256195	-0.169824089643924	1.05889005897084	1.19903974381886	-0.661179765810004	2.14214792704377	-0.782077388641482	-0.931231539454955	6.93008360429723	4.67845715230532	-1.1520146324614	2.53804647288073	5.70397024091777	3.57870557932986	-1.71638233714028	0.583538770494759	0.0719692160687714	-2.52541960566321	-1.26926536141654	-0.139485184861202	-2.86765277726898	1.25069568281146	1.49244339398748	-0.85475302061788	2.04147413572804	-2.4925396564281	0.893997820124938	0.112336737389977	0.802942853367822	2.29195309000314	1.85869491819892	-0.00160356245794415
GW7_Lane1_TCATTTGAGGCTTAGG-1	2	11.1375054343093	-0.656608015479512	0.423604186406108	1.92643147146071	-1.57982200461307	0.676878875672681	0.988743594241853	-0.356882800343418	-0.237657277921567	4.43405825271809	2.9052710002556	0.964881137161668	-0.432370886864107	-1.91724288798898	0.191899740312515	1.0347117584263	0.430917947349407	-1.96214766787963	0.840462014692699	0.331297995765511	-0.110856411846255	0.493778508286843	0.321030038102577	1.61402889991173	5.60196462888573	2.14996042913091	1.4634524539463	1.90508795373718	3.88173473688057	2.78582344631152	-0.176952028083075	1.28417422036639	-0.424103828522101	-1.51005979642087	-1.02561141566888	-1.35062288616592	-1.56265356155889	0.827005171196509	0.262928875727312	-1.98154089069458	2.5253090135948	-1.19187158131803	0.251657114568068	0.262675535172531	-0.160817176820454	2.31785709382262	1.64014265987935	-0.707797829215017
GW7_Lane1_TCCACCAAGAGGTCGT-1	5	12.7823924732255	-0.88797906108423	0.571004972441903	0.940010423388514	0.179305597840985	0.767513787325552	0.453798948079161	2.84078272835141	0.551569433593916	4.54844893702197	4.80358023604419	1.21665308652111	-0.896195997883432	-0.181767533374024	0.741618526551937	1.88592621853361	-0.278135769733497	0.928422244996754	1.36290205251114	0.87030656175969	-0.925231315006307	1.02176667881291	-1.4425968824082	-0.762082202505742	5.48304306406345	2.67876028013981	1.78723742222771	1.96264823282189	3.22709510521563	2.55861779076299	-0.787540238759014	0.920046289784402	0.992713366072985	-1.47623439221857	-1.03870912192777	-0.257217095893154	-2.00702330914825	0.0666893979315196	0.483926136830185	0.204290287672089	2.09917749856132	-2.13197659940022	0.0290126303275743	0.620259605942445	0.705640732527699	1.60496078196113	1.99683472232324	-1.89792261477918
GW7_Lane1_TCCCACAAGATGCTGG-1	6	11.7055661666615	-1.00759473049603	1.87908124968854	0.078281509980937	0.0955913311886998	2.59912282985512	0.381896768560005	1.15000786411248	0.188685050955089	5.25561978799134	4.60659486280687	-0.38233905851335	0.401944165107273	0.175604219545092	0.249463717645756	1.55187924326184	0.207787500867198	1.39736586368024	1.85500110366629	0.772528995067763	-2.43761234470593	1.60140928580299	1.07510321544705	2.03827481863394	3.52876254680328	2.32491524728748	-0.585850957571967	2.19455133304518	5.54798631013284	3.91410081109086	-2.64922309151113	3.72550344289716	0.523818180706762	-1.35829424673543	-0.388523412681374	-1.49692625653981	-2.17005617685198	0.601795173327014	0.166136229299987	-0.424260101777256	2.619874644507	-2.47542267177672	0.996983469073129	-0.25426221267676	0.348698902122892	2.88331620294481	3.63592548235871	-0.971833851280031
GW7_Lane1_TCCGAAAAGCATTTCG-1	1	17.0213144671592	-0.10585164660736	0.632389058080354	-1.00013906158316	-0.407697517434388	2.25647830621803	0.998009219464918	0.585021908198507	1.94696141676904	5.21297076352833	5.69277475060069	0.916180048943091	-0.895408958390666	0.999318923339195	-0.73267213521218	1.78190629982462	0.209313129761257	0.632098313952124	0.420942106125532	-0.369802825384478	-0.769329686328364	1.02001845173829	-0.433032907086928	-0.147350062626085	6.79381984401191	2.2440501571125	1.39570998553988	2.15036996327888	5.90274878201542	2.84977778649913	-0.513127622280734	0.487633108003877	-0.0742115645634438	-1.81348779693876	-0.119058436501146	-0.227242567464539	-1.75808004492251	0.771562034976845	0.19475361072172	-0.634518825808615	0.831814907390586	-2.64648607630259	-0.674524915715178	0.486137390553214	2.08174481069643	2.78187109071613	3.4414325035438	-1.22157489494002
GW7_Lane1_TCCTGCAGTGGGATTG-1	3	7.93460955477617	-0.211391556177793	3.40695940674752	1.95688875335708	-0.678204943651567	0.855919754114617	0.268815919274865	2.67910003453722	0.0841622557175718	4.32560066188204	5.02034916787566	2.08157370624399	1.05241741442649	-0.171414328614179	0.130603558489211	1.8092677692493	0.177639846723383	0.30857462583703	0.045071565875482	-0.483181007722598	-0.797909326581318	1.51522979667185	-0.595776515921806	0.63909485233832	3.18765471792564	0.993889824422327	0.949595823857597	3.24235985022969	3.65063211631346	4.32665572375973	-1.21840358346482	1.83993875053195	-0.229902928610322	-0.258115545569328	-0.366367707002773	0.0270301365150468	-2.47391615182722	2.34634426423572	0.444725302343591	-0.181505440214845	2.41841343361954	-2.3401571588746	-0.00932961993411325	0.220499172725084	-0.114144979349317	3.06291705913392	1.4548551618644	-1.36282040658784
GW7_Lane1_TCGCAGGTCTTGCAAG-1	4	13.659739255778	-1.47637159836473	1.30608283003511	-1.33349387728838	-0.451786395677657	1.47416347682107	0.482078580143826	1.51412739353298	0.414751446989013	3.7056261203125	7.44342103460958	0.41157638163544	0.394277244269428	-1.09361664616308	-0.335696611211989	0.757651393044079	-1.16815472968419	0.74947104025714	0.504564369073431	-0.931887163483288	0.127458958343359	0.105935030133342	0.514896403188831	-0.888193286807786	6.29516092997466	2.71735537024759	0.600197573978203	2.52014323869872	4.1173249912579	2.53177255699338	-1.04692072464486	0.667798793657156	0.262546690629005	-1.9255085760056	-0.570506876317427	-0.367679143383614	-2.26170904748736	0.170080005919444	-0.382564545583307	-0.791754019817874	2.23001455620929	-3.00354835727618	0.995329863956232	0.0479453099257979	1.6788274044294	2.07033125072102	0.460995409353268	-0.781708433403188
GW7_Lane1_TCGCTCAAGCAACAAT-1	3	7.73864214615174	-0.312358095998024	3.14852925508043	0.470685967134545	-0.662473973069526	-0.0676857967364816	1.73998227584608	2.88697112733542	-0.667625993258216	5.07373674025981	4.49172032156688	2.02078021253023	0.734649918903524	0.106662549209165	1.03333085173567	2.14723158207888	-0.424347001257813	0.89119130649283	0.576005128674836	-0.142750477044894	-1.65663257152102	1.84922996255472	0.0681038552573853	0.845917882007666	3.49166246160048	1.90231530675037	1.27350282643793	3.91006518542739	3.72705225384539	3.42924220957916	-0.745222948727724	2.54101906023189	-0.0840632177335361	-0.195354789675797	0.222542208276062	-1.13639575830917	-2.49017449374985	0.871968471906016	-0.480971168734037	-1.09289399096594	1.03410283382559	-1.06998713210397	0.797837502506797	-0.442490437179288	0.954719584664887	1.56194130669903	0.970877490097275	-1.60118181756432
GW7_Lane1_TCGTGGGAGGCCTGAA-1	5	13.4951712073097	-0.58718929542365	0.760188324110563	1.04209420906058	-0.64785807855636	1.54130823038907	-0.0082361651097633	0.882319575243365	0.238558660356661	5.72002912576759	7.08352489647981	0.976036222465486	-1.49418491011296	-1.64699007027393	-0.657152938610147	2.23371401328356	-0.527457657082126	-1.06513372266499	0.687219993123973	0.66926458027092	-0.349204039239509	1.59191914475547	0.868683982165774	-0.744129041377345	6.09495276175356	2.69760864767943	-0.143667946383129	1.96021214245111	4.88847857954193	4.37343732698629	-0.746854877929488	1.37642133400522	1.45830438138447	-1.93444517588422	-1.01423859458588	-0.234485358958399	-1.89812644808382	1.03085619961762	-0.265930876617222	-0.173040573623063	2.34278301221804	-2.40815043081915	0.336276080572841	0.530873551767468	1.87368663064158	1.76276032355453	2.02275779927779	-0.292398435001237
GW7_Lane1_TCGTGGGGTACAGGTG-1	3	9.45281972443192	-0.0808931150901345	1.18881851827665	-0.51567259761698	-1.74225055162933	0.289091569960447	-1.43380545007872	1.48582405374846	1.03288226958009	3.72983193789271	4.01691528154462	1.03270619759253	-0.0475093549240442	1.07343650152652	0.719290884606817	1.54661234835903	1.25335983802971	0.344771908294971	-0.502794157070569	0.199600103055859	-1.64099005262531	0.577018533130589	0.750691669234065	1.32174242499262	2.29496005985101	-0.240300217974441	0.0861577069312992	1.31818244416349	3.66683980063788	3.16261249519537	-1.23325125156225	1.87789449662634	-0.0756485225747672	-2.30047664874765	-0.856775754091798	-1.12827751327612	-1.19894813320137	1.14444983295383	-0.467904030942007	-0.5062899290815	1.79626659412386	-1.91524519771184	-0.257927996097664	-0.101081869299212	1.13080570866661	1.64456952702245	1.40367764438555	-1.40742767738816
GW7_Lane1_TCTCTGGGTAAGCGGT-1	4	14.2337643158503	-0.423875238492584	1.62939363856327	1.08714744092893	-1.05884259740158	0.12661898713584	-0.246657222399782	0.0071436599207317	-0.28244627201223	5.76768092926361	4.29461875694305	0.995158637757582	0.550215645117818	0.607242323442513	-0.385838847031839	1.45664308015408	-0.0652053849371962	-0.333525110396013	1.09215088574315	1.30089647452821	-1.06946563116065	1.42452914254193	0.684855253948394	0.395499129029095	5.47720568055296	3.21292712484358	-0.350794790692773	2.9299242908518	4.90800168828798	3.83104746585908	-1.29821332713437	1.16824502475625	0.0684504923246716	-0.232004397682774	-1.02483985940769	-1.34960678875313	-2.47185527161799	-0.656953504486971	0.689848087006282	-1.19161087464035	2.01936328089562	-2.18547157249704	-0.351040748271522	0.206120261290926	0.852895162968399	2.19864866999942	2.22021928736712	-0.724138316173434
GW7_Lane1_TGAGGTTGTAGTTAGA-1	6	11.1528351311999	-0.208018910795077	1.33326348515806	1.7657953551373	-0.940100158149545	1.0890087304382	-0.0740392537062254	1.57117401920523	-0.0514706687466871	4.52858957356263	4.82056698006359	2.23595137316743	0.490595863344877	0.429507757760114	-0.259433972636932	1.35612804967225	-0.995723902884432	1.44621666077023	0.479423960580649	1.39515881822335	-0.610035619628066	-0.432731798452376	-1.37622116240735	0.234203578424653	5.82611833685753	1.12781921500684	-0.677728918287502	1.14986655853438	3.23752139286895	1.89129604666826	-0.283530423980798	1.9103415911437	0.504191912938832	-1.37575074949783	-0.336780822199778	-1.45140353153704	-1.68061179941848	1.92784030771045	-0.39387753395525	-1.28074668338196	3.5390333054732	-2.32354145284919	-0.958941337306103	0.221942815124702	2.22910996974248	1.3490586711511	1.48660545970353	-0.603578144745138
GW7_Lane1_TGGCGTGCACTAGGTT-1	3	12.6610379076414	-0.20095442897832	1.65838699213259	2.16727039916291	1.32520765368711	2.58870445583972	0.516402533607586	2.73114214553008	1.04497185149168	4.06836443973397	4.91147738665882	1.82039092918913	0.794638903503762	0.36450283215644	1.69083554397998	2.60446068515824	0.0238054163036412	-0.0834172439473652	2.50376470832436	2.02544773352802	-0.701670490343862	2.10907627804827	-0.671158139408766	-0.746578696668577	3.17732385928054	0.384610929016472	0.592293319980585	3.21182317986925	5.24395855699106	4.10925851080647	-1.1185267193856	2.92243395101133	0.0916294091051892	-1.49675851035791	-1.01757752259779	-0.206746440272003	-1.28802195865963	1.47787753237043	1.44497877904033	0.347542264516164	2.28348258872737	-2.04578011415499	0.730317750594712	-0.3200011166314	1.6304050047913	3.22994064555865	2.33740138635999	-1.335425752333
GW7_Lane1_TGGGATTTCGACGATT-1	1	13.7358126952304	-1.67727119269896	1.08561699798868	-0.024171639002697	-0.678994294355355	0.787374981208661	0.789158871297295	2.85834529661226	0.0253843438929782	3.68739935306571	4.15887675216427	-0.73342391181355	0.513249740892675	-0.626156634210569	-0.392596740840468	1.47761915246691	-0.557345270656391	-0.975665854690868	0.182496441071326	-0.288622832065396	-0.794855785892555	0.859579763786688	-1.37606206779913	-0.792107460656752	5.39186639237623	1.82633939728202	0.377692480792864	1.79116312706686	4.34095804977853	1.57619047771774	-1.30766132777733	0.945910381952599	-0.537980422486742	-1.41435732425215	0.510436367834563	-1.42176823993299	-2.36119716971889	0.741389410208779	0.386524371141414	-0.423180139129716	2.0643273161693	-3.12108478189762	-0.316604361830217	-0.626201615397898	0.604162268574174	2.85561120694352	2.74074726312146	-1.14549597727412
GW7_Lane1_TGGGCTGGTATGCTAC-1	4	14.245139532981	-0.587280039760942	0.794454496315856	-0.240086361932757	0.23956848784047	1.18921284738899	-1.34944258170123	1.25818728980664	0.264791683380577	4.66179153741957	5.17024717026881	0.444688409444692	-0.0650368218594569	-0.845752047141692	-0.48793200987903	3.44436280978995	-0.827364586059614	0.17810430061747	1.87075507312553	-0.41481711612315	-0.679250852509941	1.70469949664644	-0.080957918744569	1.37801299159581	4.08229788961369	0.0487663642769697	2.06933960167181	4.1182888285546	5.859411490639	2.73362778737366	-1.77306073716772	1.61271042414466	-0.0843060095840261	-2.1872893765274	-1.17288161811294	-1.54457136312947	-1.54618524352522	0.86485601085886	0.587796979933165	-1.20181400846328	2.82011041796434	-1.62003494704645	0.836325052449932	-0.748152693434212	0.849749105632831	1.87970089799036	1.82686007383904	-0.65391396289498
GW7_Lane1_TGTGATGCAAGCAATA-1	1	12.6227366373891	-0.50935854422509	1.3487886101895	0.111163060652367	-0.540152364381438	1.40814345935645	0.868671346923167	1.7245893683253	1.93437966908344	4.68547991399329	4.48939379903385	1.30956429831593	-0.571716571447887	0.165816047857866	0.235981179999156	-0.260823306857008	-0.397947716192831	0.791628103383751	0.87604316775248	-0.737011622622557	-1.48438317239394	0.820596479966545	1.14368443540955	-0.869262078047097	5.89248995938267	1.41774563547614	-0.0801492065972628	3.26892746841734	6.16744964866763	4.02646595551184	-1.06123079912319	1.46502638513262	0.466457117605476	-0.268213780806675	-0.482820649735386	-1.56026541465055	-0.994071949002255	-0.685741413094991	-0.409691214222151	-1.17009612009717	2.55824652207586	-1.69022493240117	0.622483263770799	1.19207772098297	2.82181246328805	2.43766339472557	2.76459192297821	-0.223417100163431
GW7_Lane1_TTACCGCGTCAACATC-1	4	12.0400491562211	-0.481509484307347	0.686715046112583	-0.369401225281854	-1.14360397075581	1.39910898497574	0.900530363893931	0.109321515282159	-0.98381755336165	3.76736404176749	4.46454132866108	-0.0084152940281622	-0.838261722974365	-0.54805279009524	-1.03553075209366	0.411834042944824	-0.46602541056803	0.27190079866374	0.975860789077646	0.914990097630202	-0.190045831642	1.65967414884409	-0.852605341765735	-0.603807355004804	5.31552020726211	-0.150355723326853	-1.44301356144752	2.82384408128591	4.10093452933557	2.39200453798782	-1.15939589551127	1.09739787148955	-0.0307374216516801	-0.186308442061531	-0.822978602247684	-1.08376934576946	-1.79635854869029	2.02127846882669	-0.000724259444675873	-0.991003039775673	1.96575305608893	-1.16219029269607	0.15374673313544	0.459696506336822	1.76970907635666	0.100134990949915	2.55353542398369	-0.858562188071166
GW7_Lane1_TTCAGGACATGGCCCA-1	1	12.3014772683544	-0.106520845439222	0.791422093697201	0.281207862436403	-1.58316364425992	0.717271540055928	1.39729434730295	1.56747152296329	-1.74415338291694	3.42620895569525	4.57162887947247	3.45741788532224	-0.43627720005094	0.0671600210063421	-0.665736972893083	0.879310046410468	-0.0179042427290148	0.0269807591586008	0.923555700502991	0.575516012356811	-1.13558426308094	0.2944409652001	-0.980325438666055	0.371518072092718	6.70188193379372	1.07785264649155	-0.524290900021304	1.61584087465851	3.7875574395127	2.54229474865722	-1.38883186842742	1.02710372920016	0.655518181044783	-0.238500592600492	0.626363307163471	-0.834306904357487	-1.06240689325961	1.59809312934818	0.0612731988735569	-0.7996405923055	2.77691914338038	-1.8398215058212	0.689422601482905	0.527037226053402	0.955471757226566	2.48857939892795	1.06098638301219	-0.290412642371392
GW7_Lane1_TTCATGTAGTATAACG-1	3	10.1617493856974	-0.485640857392835	1.70066070512994	0.644972132511283	-0.35455511362866	1.32447034275258	0.641598436877177	0.48672805134816	-0.269256944824906	3.81697892062599	4.99808983026856	0.132365425855295	0.633062141685233	-0.74689059331552	0.196372337673977	1.35592198363704	0.0380507882785162	-0.925795997188968	2.75403745742602	-0.285308911223323	-0.988355916646216	0.933475900207545	-0.518324802086862	-0.707133969217452	3.95074187408598	0.184940828518646	0.596247090019289	1.88195956293628	5.0212225908641	1.32238026867884	-0.480780151764541	-0.551647315599551	-0.0412477719798395	-2.10316860459501	0.317033462960639	-1.26923891854217	-1.70014716854603	-0.281575843602104	1.0477674979044	-1.04830589835824	1.06473587824421	-2.99720274245774	-0.480306225384763	0.666681114651646	2.59336756289462	1.27665282088944	2.43467486688516	-1.02349771430971
GW7_Lane1_TTCATGTGTTTCGCTC-1	5	12.497697100544	-0.560934853872629	0.96822106550829	-0.58089634299064	-1.62691242096077	1.29943088213214	-0.368580600122282	2.78570641648987	-0.276634566686486	4.00554538919716	6.0058660840328	-0.497730022413995	-0.57743977684731	-1.82615269252637	0.491505067830348	1.18648118175144	-0.698873329697156	-0.930573561893965	0.79693882593277	-0.775809850711995	0.898444245372133	0.222779295328575	-1.28696750799332	1.87709360691952	3.87727309807446	-0.327970409042285	0.636073623123789	2.97553128140999	3.6463288006898	1.95692323457022	-1.30086619750799	0.726503906405727	0.854183131014903	-2.87865731957584	-0.486929668716834	-1.1080953598594	-2.66356549443734	-0.120501522764952	1.85619620927251	-1.74598272794316	2.16140826098741	-2.42796514714757	-1.09340513800826	0.320618025096207	1.41266371966126	-0.32300334391006	2.37880547686033	-1.04118043848154
GW7_Lane1_TTCCGGTAGGTAGACC-1	6	15.7628524383083	-1.67439663585975	0.441506532935997	-1.06793988762021	-1.23165209047866	0.646954521124905	-0.613492045660743	2.5014832494059	0.515662367602063	4.13105926767186	4.86566328032977	-0.525883602420796	-0.0693827334957242	0.58338754451058	0.775400654601036	1.34656136167369	-1.19363256766359	-1.00010243956816	0.542273918111792	-0.506130027572281	-0.785438864605495	1.5443931836338	-0.720730158530137	-0.918023442899939	5.30097605870955	0.680051989295525	0.168203168014755	1.93264503323539	5.90524465768737	2.62088109194051	-1.5360454326077	0.697987811819712	-0.0483912473378645	-0.699099644228133	-1.25126212652042	-0.594797111475407	-2.3881754620318	0.591729163469847	0.235885059459821	-1.07946518930444	0.473781725089574	-3.05403227954181	-0.747051922787775	-0.850891681127465	1.42016690042077	3.0151047197477	1.23683134551658	-0.193990249702652
GW7_Lane1_TTCGCTGAGCTTCATG-1	5	11.7836518887633	0.469313626827358	2.86107419717237	0.875692981749013	-0.326040333890976	0.751396516862394	1.99002467258597	1.72296570230682	1.28822423613929	5.84479670663258	5.33890231590666	1.97902091939459	0.12691235922832	0.404949047445808	1.2574594168779	2.08345549318511	0.749461153890129	0.449657099843715	2.24366787867711	-1.80489619981386	-0.966331013216335	1.8949422847597	0.932542225401896	0.278174775312822	4.56908585887074	0.151029599632962	1.61239537397272	2.68686306892521	4.38973196079397	4.54841786545052	-0.716060327558244	2.97928963891985	0.459664702289857	-2.79534728968127	-0.285398736886563	0.34204821461598	-1.44260934264131	1.41837751959758	0.348379527851028	-0.552603404811332	2.39572659796281	-2.83756238752746	2.0588972892021	-0.265940683966822	2.11854361788628	-0.163253890107794	1.65278072367653	-0.0984861113921406
GW7_Lane1_TTCGGTCCAAGTCCAT-1	0	13.1675221325468	-1.02370813402093	2.23838990844413	0.722313287926325	-0.930705463592186	0.454060063258099	-1.20764918632492	1.20445968881075	1.94506492160779	4.03256406824268	4.99045429778188	0.962151813452114	-0.611403003669697	-0.229328360935285	-0.261610249169836	0.269250037768487	-1.62486900094744	0.110276676186866	0.679321552381799	0.283504200925691	0.755237805873524	1.81706648773412	-1.46512779027578	1.25114387447565	4.46106798613783	-0.72238282441331	1.21191578475613	1.83416918990367	3.09882017760534	2.09697906948667	-1.57326858747595	0.999053332215402	0.363331616729234	-2.33239033933097	-0.362195855635567	-0.47696609818217	-1.09666019675101	0.266546658364835	-0.161688029539272	-0.728569313197638	1.0901357503653	-1.81811751861918	-0.43623477045156	-0.319336510694236	0.774241870882236	3.69524608263734	0.764417150317725	-0.261005930518161
GW7_Lane1_TTGAACGGTACAGAGC-1	2	11.3222414402661	0.0983239910802478	2.0921728904727	-0.553891251597482	0.626868453099936	2.05993485867897	1.51340439176551	1.40556512755344	0.373292175734435	6.20020086934677	3.49915185805266	0.403865894138014	0.801889348550888	1.17202197206593	0.63220737325866	1.51555142073793	0.281636218063343	0.454320642346946	0.764681090909855	0.910080084524621	-0.964857270520421	2.12218325144552	0.77857621762641	0.429918772931738	5.05045091306011	2.58689650308231	1.70945754944988	1.89295047982713	4.05172914911607	3.30940941592882	1.27819917504546	1.58888649141115	-0.0264521921656039	-1.51449846730837	-0.160236872834845	-1.35749780635899	-1.84283156546824	0.530297359641141	0.823590003753565	-1.29818577914449	1.43466831271093	-1.91950638841252	1.06906795771368	0.414085390693134	0.832031201436905	3.97009656697566	1.16129133042644	-1.63286699960531
GW7_Lane1_TTGGGTAAGACCTGGA-1	3	10.9156189208306	-0.510087235814112	0.790340413794425	-0.154008281648673	-0.0305054653617522	1.16007324185013	0.121681303295702	-0.529591328283696	1.0262625284514	3.51917413317007	5.65946973094231	0.527253710706587	-0.0597818027534982	-1.1363538138305	0.646165584513129	0.972662394351333	-0.5491700350402	-0.0698262695703719	2.37287973803333	0.200438612578245	-0.685354105979631	0.518544087864636	0.287267481269924	0.284512659203346	2.09737724216191	1.80456231575718	2.17949933154313	2.31789557699726	3.3926772476523	3.61772745027104	-1.09014073757933	1.27161847444165	-0.0279334340424098	-2.82526976339693	-1.07810634966393	-0.38027093291729	-1.41675853456301	2.80211669381267	0.284163694235776	-1.29584946756478	0.957361985513403	-2.64858443145781	1.41103063649	-1.29336434048134	-0.210378196634613	1.56226703583987	0.898749517967669	-0.232395231694926
GW7_Lane1_TTGTTCACAAACACCT-1	0	9.77452501863991	-0.763268347109153	1.9445126947038	-0.0498231159493192	0.130434423187728	1.00520974155807	-0.793130858313857	2.69568423027644	0.69262799560893	3.30527355125189	4.73075191541059	1.86098173401338	-0.663670848859512	-0.956974050075229	-0.871717939248862	-0.184877647049426	-0.409585022459133	-0.371497879313537	0.807529576654977	-0.340701140541454	-1.88232822048607	0.691946850367231	-0.647113297149472	0.805490689002601	3.24144624781869	0.26936292746448	0.629862688230641	2.6352987810665	2.60837820768895	1.19362327582747	-1.74025075360483	0.153924775779432	-0.472420401248364	-1.94012019332909	-1.05040504636682	-0.277261250843079	-1.92967551482462	-0.404449108734567	-1.04162513424857	-0.654156603207231	0.705043302541007	-2.57861380464171	-1.37359646866646	-1.1472874120267	1.70260477848773	3.52501462353572	0.479973866453142	-1.01257808353474
GW7_Lane1_TTTCATGAGGAGGCAG-1	0	12.3494393126112	0.564539896003744	0.59238857524206	-1.07698539660495	-1.43059609228366	0.712881068977636	-0.409995419651014	0.868812035590591	1.44887648500502	3.56811223452932	3.6930483160448	-0.246979566819543	-0.600326366592754	-0.295330639658918	0.106104572291063	-0.604106779948515	0.215134521623633	-0.876087513441867	-0.234961317142337	-0.424036118270223	-1.2569365986556	1.0794876080702	-1.20845567666785	1.20598622133047	4.10001362787737	-1.1354073747056	0.603018476458223	1.9488696244843	4.12159391386496	1.75109495972384	-0.560429376457678	0.776354112039945	0.152803831549915	-2.48024624017292	-1.12738254464331	-0.993373960767441	-1.63890623994029	-0.393738741181646	0.702528967125064	-0.144325317573749	2.10813555183801	-3.28420532586965	0.286315000034668	0.991265447026158	1.81298151205701	0.636814400071652	0.36212314257366	-1.2208679295437
GW7_Lane1_TTTGATCCACGCACCA-1	4	10.6221893373802	-0.843834283127814	2.06759433061952	1.81054114564356	-1.30752940944386	1.38372080973312	0.993589702886166	0.670252000742664	1.58512979308891	3.44913491164166	5.30411417738631	1.60504785840229	0.969987959107065	0.264464296057924	0.390142213006487	1.00302332951612	-0.108967687380297	1.02546503773288	1.17425649648626	-1.40293973566769	-0.0573734507952059	0.838440302200475	0.286918702420954	0.653419764193283	3.06265577389292	0.249742079534834	2.22163493339894	0.540987138719136	5.78568849976702	4.35555549689171	-0.579950518187934	2.091962597268	0.230164874958063	-1.40830993604462	-1.13717753767698	-0.478734921743802	-1.03523940715133	0.83790744482563	0.380636421744643	-1.21005652717935	1.52760775559734	-2.97923906523268	2.50333280735352	-0.74323346702004	2.86829476181473	-0.298070788778686	0.918863170813574	-0.709965997059974
GW7_Lane1_TTTGATCGTCAACGCC-1	6	12.0316365265159	-0.507738476785197	2.87951355145705	2.90415045484999	-0.863197940767742	0.69612826960176	0.0960907141903581	1.01621584314976	0.514499134316396	3.89471507584278	5.66747133343716	-0.918230246331554	-0.0559633661541658	-0.835502605384422	-0.281560955719808	0.566580093650241	-0.730301089268964	-1.385922362322	0.171075021579323	-0.036089813279069	-1.40297091145681	0.932995653518352	1.2538488763488	0.484409902169553	3.37716588062415	1.07938501314736	0.327695172032451	2.67260917400985	3.61540188063191	2.14752868658571	-1.21405710418684	0.543043755789653	0.354984335713137	-0.228473284381283	-1.00924102104162	-1.32906399004752	-2.01264266176316	1.19115931010602	-0.170683809908515	-1.57370378252682	0.984188757619098	-2.44840315604789	-0.274466922692499	-0.584204970389252	0.757333341949755	2.03814483723995	0.661755975997874	-1.33365023661305
GW7_Lane1_TTTGGAGCAATCCTTT-1	2	14.5720369900506	-0.717357615263131	3.03499341446179	0.772141443869854	-0.64694450566888	2.19745231604608	-0.225284879574024	1.43750471268606	1.33840563072699	4.90655019642362	4.33703350426851	-0.1888688242494	0.539275554606899	-0.518778238610667	-0.164217425614076	1.35670602649312	-0.0668031940569619	-1.66204761184644	1.8354765352246	0.265043597814073	-1.32033132156358	0.656832704500839	-0.41277794282531	0.350399209658705	6.04677832560805	2.48521792328808	0.726414080117247	2.70478875370098	5.02808557223682	2.23704468020876	-0.858700807308016	0.457940212260663	0.386547403731217	-1.46207083336419	0.596144061244953	-1.4007526234062	-2.53747682163186	0.103816831608286	0.273962641714102	0.815745068927994	1.18057137297747	-1.98014270117225	-0.70290207611884	1.67238593251042	1.73259897036485	2.84301249869706	1.69224119744049	-1.46782657255429
GW7_Lane1_TTTGGTTAGCGCCATC-1	5	15.8496997163867	-1.55241534457798	0.355017731707861	-1.43221670432711	-2.11130425763977	-0.766754009095934	0.0149804093884319	1.58087893429883	0.0922319723319478	3.85736339856551	5.32949894654771	1.08521522116952	-0.795615052364357	0.321966809694528	-1.29406146581972	1.11127897714578	-0.414210651507952	-0.117672352222391	1.1630978183022	-0.109666703971956	-1.30951224386069	-0.122402936912621	-0.460677279247596	0.0816453736865297	6.24710275986468	2.29825273107371	-0.6519711230616	2.96648254846985	3.61619666740746	2.53876090419742	-1.61431414327867	-0.278822433072903	0.534513014680633	-2.06724620776269	-0.813545684615588	-1.40143052598707	-3.50130413834532	-0.669497500373926	0.601292983083018	-0.8663759638187	1.49559922089802	-3.48348299638047	-0.316683366871446	-0.334933388367225	1.65249569643378	1.20214720506093	1.40181855887916	0.0463388491053263
GW7_Lane1_TTTGGTTAGGTCATAA-1	4	12.8485795440869	-0.829502869955399	0.0349636889971194	-1.49765167062002	-0.211792932287973	2.18954684469605	-0.00773949379297555	2.49845607042584	0.0772801292683631	5.33888398722971	5.44387331684063	0.796193744950855	-0.570807349066681	0.0473763844778136	-0.910467337339841	0.696090053853947	-0.380516243431175	0.838319514214196	1.09074423294882	0.433487282787337	0.060660034039523	1.58073056326254	0.860295784666783	0.0776839633977477	6.92761584344809	3.57416978483883	-0.327362738542541	2.98222060188649	6.1981885412339	2.93229016875265	-0.249710242923942	1.91020230822239	-0.080760856221353	-2.02936285408958	-0.49409063977427	-1.11156373576191	-0.725860860942538	0.726011405845592	1.59204026918097	-1.59370369283904	1.57405121210703	-2.58356339851556	0.155240852048684	0.787293118208771	1.79929388507763	2.44649169737542	2.34955355140311	-0.703891287084361
GW7_Lane2_AAACGCTAGACGTCGA-2	3	14.7510503001246	-0.17497807807959	1.03396811406531	-0.0896545450146014	-0.625054023130398	-0.397930409113068	-0.58300022393748	1.21601934772296	-1.12636646461426	4.79645482605857	3.76643454003852	-1.7767332455643	-0.0553101153074955	-0.68399764178706	0.0381232370043287	1.99628039454817	-1.00457760113898	0.957237532669709	0.278933111165984	0.524799367253172	-1.52176150045648	1.14616998369167	-1.01473488692191	-0.731818974017524	6.19833930231717	1.10437583683764	0.133750278708587	2.99066897565619	4.06912030930846	3.79410132371278	-0.866856768184476	2.37432715336836	-0.0208178054512299	-1.45091861675105	-0.164933729295227	-0.765355605734043	-2.16140438892236	0.768270442415823	-0.561548624223306	-1.59994553180828	3.07885944354985	-2.20417822565751	0.0924161831949426	-1.28466946962566	0.786775740601789	2.11142566378733	1.98094470777146	0.251860010751937
GW7_Lane2_AAAGAACTCTTCACAT-2	0	12.724504629628	-0.375636409782272	0.932792002126482	-1.41699036729171	-0.22982669822093	1.58704595756274	0.261052740181221	1.4975315978995	-0.515546084065669	3.87844426009584	4.82857145477164	-0.637533338433112	0.462460240169716	-0.693635420457693	0.398356174716676	2.32737707633263	0.0624132616847829	1.08557704497504	1.67520980265485	-0.0714350922403966	-0.38977024713779	1.83157482507554	-0.877789286506112	0.167980881680384	2.59778870862799	0.389108686480073	0.341185505192242	2.60913515530753	3.38182723327632	2.68328605272445	-0.92961932637841	1.35483724740909	0.74248843580564	-2.44385491534135	-0.0900845369190367	-0.520105882306462	-1.09360718379767	-0.075410298504955	0.486549672167354	0.185118710183001	2.40883546682565	-1.55161386584738	-0.349362363507313	0.289645872565546	0.552812727409153	2.80405869618105	2.94458099276676	-0.986484547286642
GW7_Lane2_AAAGGGCAGGAGGCAG-2	6	12.9499765122654	-0.875751888433903	2.14063079921264	1.16430959996399	-0.693339737607181	0.919955139590102	-1.33298183916217	1.93417624782205	1.70729234132758	4.82161376109943	7.3547940201378	1.74573809180689	-0.0580803250793092	1.25866194910494	1.54961181206867	0.977029479927371	0.277275967367846	0.024179593857151	1.88182975051127	1.36332033763324	-1.14249669137439	0.730049373600678	-0.229272053628632	-0.768473196291065	3.8169489664293	1.28286385404417	2.23591198135737	1.98147654385114	5.06616283606459	3.09248825438776	-0.441918611010768	0.448679011730145	0.558461629421789	-0.23711589877141	-1.0474201878972	-1.37934388313874	-0.79240671622043	1.36398915841063	-0.0934078331900412	1.05750865085368	3.03933688262508	-2.02371979492792	0.201284070092519	0.00217663417060918	2.78172978869002	2.48582785316106	0.299487008813515	-0.222168212984114
GW7_Lane2_AACCACATCTCGCGTT-2	3	9.71885881346141	-0.304389609976785	1.89308595355758	1.60900570787534	-0.367899883990925	2.0027566923933	0.206132874799849	2.44672881548964	1.50803935076916	3.06127366977474	3.33590679686729	3.42309865147185	-0.738857250958598	1.2941615441181	0.290852596843723	0.745159022987506	-0.147923539232616	0.246697986197873	1.04236711384738	0.960862181400681	-1.56244492367644	0.939238238143086	-1.54230350846274	-0.698225625609684	2.77213216454474	-0.354982598068772	2.5422878141548	2.09889733872567	3.40959345082651	2.56335959800935	-1.04862091229234	1.69495141040791	0.7033093300251	-0.215441185643539	6.9633382592258e-05	-0.626560197676815	-0.415110067465938	1.13709958906056	0.13885155824649	-1.40094018512381	0.362140077716105	-1.82755625089547	1.07140280125188	0.019183025560988	1.40918803707317	3.22217981512656	1.0200869077677	-1.29741349595039
GW7_Lane2_AACGAAAAGTAGTCTC-2	4	12.6239139502256	-0.742498135539312	1.16434368229362	-1.02397668091252	-1.2649348533578	0.442443688497658	0.433169314642103	2.46409973098626	0.276396589591162	4.25603856053761	4.33583276154275	0.352313737828938	0.43796154288608	-1.07813890340396	0.541462103268123	1.16828828925739	-0.801180066101424	-0.685020407420734	0.0823988595779473	-0.896874733973435	-2.1931747650242	2.29312437627865	-0.407052377712911	-0.839907452935067	5.23434980300406	0.492800812244387	-0.139834843645876	2.68199965743614	3.85645992177344	2.69327068910835	-2.31972979620463	1.53728224546055	-0.102043921429718	-2.76201810923355	0.246434210250759	-0.591488110909331	-1.89004001107527	0.636029462219432	-0.119291547318944	-1.21140214764872	0.719554234631611	-2.86879659536839	0.0596934379024389	-0.987535964020551	0.0347889406783913	1.24144995377041	1.15187831209803	-1.5196295779664
GW7_Lane2_AAGGAATCAATGTCAC-2	3	12.0098448099534	-0.97189869026743	1.33934194428194	-0.95324446408325	-0.0273721995687303	1.64137237119503	-0.158173523441972	2.03440796527854	-0.146816081497106	5.89138798864682	4.92281377636642	-0.126910758434871	-0.286713358911842	-0.930508687277283	-0.718990898606475	0.352262961387261	-0.306831325829919	-0.756280548429469	1.60193149062056	0.0750078291609099	-0.535480584832564	1.91403231415289	-1.25535170546317	-0.76052468983654	5.2947152395612	1.67035455922742	0.615927481221734	3.79313310128144	5.3743039027102	2.61808897893101	-1.31795013749435	1.42945071114317	0.146494532707281	-0.23466341446045	-1.03658619850607	-1.36507608460808	-1.46963903561629	1.40497736549337	0.00576961872412033	-2.01517832453071	2.16440532095716	-1.77606419956965	-0.935405936361289	1.07665995180338	1.45427905669567	3.13377049094349	1.14935425078911	-1.63695993705057
GW7_Lane2_AAGGAATTCGAGAGAC-2	0	12.7068908342808	-0.251385941396022	1.68132176147012	0.787319256705134	-0.574037838420767	1.24557744021617	-0.560076567400179	2.06650433031368	0.356521519130571	5.23939580547372	3.92756713641091	0.348332856466814	-0.0575200876823967	1.05264332199243	-0.686618933958817	1.29918849007857	-1.79431940629245	-0.0182202423361205	1.45807742419418	0.226645353631624	-0.907007750788633	1.65208061365012	-0.791668652230167	0.385083989065996	4.67180052705042	0.289218402571099	2.10038421235498	1.75686469435532	4.73426410225924	2.78518119194598	-0.935613231900744	2.40740616901171	0.699819237030937	-0.234828695071097	-0.196133790951792	-0.812141897795966	-2.03830521499658	0.235855129417624	-0.0698702641845864	-0.215196761173839	2.47456987825035	-2.13086817168722	0.650420442014279	-0.75179034819826	1.14359376946025	2.42444227634899	2.44275105568301	-1.7850632386029
GW7_Lane2_AAGTTCGCAGATTCGT-2	3	7.70464001151097	-0.515178418614913	0.334452408271165	0.0574879825650379	-1.60942198040282	-0.23904076080507	0.489843529675718	0.782348909536245	1.55472113435919	2.4076320753759	5.56185354421796	1.20192786332313	0.754073639577687	0.253037302229395	-1.13213555398059	-0.132256043656358	-0.12377208089839	0.0364665929773053	0.927655324555059	1.74708624237374	-0.77207176889165	1.26083166796686	0.00399789707374773	2.40808822992672	-0.0318970416665942	0.956101902168581	1.21802252597328	-0.0551018090030257	3.62111638411496	1.50641217843831	-1.71220764744409	0.56115587434764	1.07390605543864	-0.191296556089442	-0.845013278445616	-1.11278725051844	-0.896222803625011	-1.36281574905345	-0.951755326835234	-1.03182101176942	-0.133997920717637	-1.20397742236801	0.551089473369751	-1.02884278980941	-0.124346807595326	3.43324355290635	-0.0496352301206475	-0.640992766506414
GW7_Lane2_AATGAAGTCTGAGAAA-2	4	10.6572920764312	-0.042336059619807	1.16663125933412	0.1741752287582	-1.07797996249847	0.576426950215256	0.214570103385447	2.22436624858648	1.57363435227031	2.92646409493658	6.45932862122142	2.05447313228173	1.15451144649652	0.587006009722908	0.379081648066972	1.56201237007324	1.2425429749946	-0.914393516844665	-0.083855316794986	-0.0614889915254045	-0.651673338736552	0.172348857323845	0.713141272515444	1.53379997461139	3.70594133193662	0.315589304962192	2.19131021027369	1.86450788739184	4.46766802838455	3.92258213141238	-0.924050905290745	1.63146116743411	0.345356972787269	-2.62796195112763	-1.03108946866596	-0.804442760793879	-0.514396932803397	-1.079333294361	-1.40547927767279	-1.66998193804003	1.78155100184897	-2.70665879396582	-0.250480217615198	0.208347174645806	0.231295869214078	-0.603735297469007	1.90145599719447	-1.11070895652055
GW7_Lane2_ACACGCGTCTCGGTAA-2	0	13.5449196995285	-1.79569309981007	1.53490635150109	0.602398731308648	-0.322792640580995	2.03344657018553	-0.577435085603466	2.33491190909731	-0.960935507883522	4.36333087265252	4.27864199470215	-0.419902547154196	-0.0547157524975465	0.0947792819263596	0.972141444781184	0.741490892303208	-0.909727818171029	-0.773174377502355	1.29751463837281	-0.582420464359515	-0.452447729630211	0.136953304838314	-0.568755574581813	1.76299227989201	4.13353623183047	-0.0966087355495888	2.1500873146998	2.25011171410005	3.34181654710584	2.47526670828427	-0.339285280252475	0.507849681757602	-0.348763564569368	-0.223379826377179	-0.986740521093736	-0.698536853945748	-2.05844463623653	-1.08580353562483	0.8404247903273	-0.420220710159612	3.95325998439458	-1.8863599847693	0.609214023821684	-0.422904266048438	1.71977491749861	2.50680813300282	3.09150803076686	-1.62178382328093
GW7_Lane2_ACCATTTGTCTTCAAG-2	6	13.2014737989956	-1.03104113196564	1.78163333579147	0.0357093096903711	-1.15719817070762	1.43871285963489	1.51530553590121	1.79286392322476	0.549942881771892	3.36523146014187	5.61232885512268	0.429722439101388	0.352776564489386	-0.206210224955574	0.657174790161166	1.96274496098004	0.394038943677727	0.486252356854463	-0.407080428765857	-0.126603254735658	-0.547845054795041	1.51955656907294	-0.705870296420733	-0.170753340530631	4.34383136879225	2.54847464947367	2.00900479089665	2.58797416089148	5.67543377062615	1.86036816658219	-1.0514158208874	1.39838153948086	0.976204152326569	-1.17240912692068	0.132288454447045	-1.05724707795619	-2.62008169297091	0.618991276070225	-1.10528313678282	-1.4950865707759	2.01421880624731	-3.26220568030901	0.595479385890614	0.303058040652113	2.3023086937779	2.81561151091554	1.37980849247822	-1.00957716750158
GW7_Lane2_ACCCAAAAGCAGATAT-2	3	11.9426859662632	-0.506852111600406	1.71552809300028	1.23127874351208	-0.0779416076809628	1.91233754639401	1.15973321511025	2.26050641401203	1.45923731267444	3.40720507287058	5.15933181887473	0.855982940212662	-0.0490028060147944	0.829743510011784	0.67085798159488	0.602491836165397	1.22415227352895	-0.33395928708077	1.65291897839691	-0.738977164602254	0.811129118769139	1.66667050036602	0.0260660972374173	2.12750509329475	5.03816877803214	0.356949352253545	1.07721787062836	1.92024431844344	3.18219535570327	2.84144947653288	-0.849172671950909	2.53741344401651	1.30790964913286	-0.200056387774056	0.134834147338436	-0.493077611748989	-0.877340510367317	0.454390068963207	0.545054597428563	-0.162507611983458	2.30437006587759	-1.67649113538136	-0.0793562020450786	0.000607373257162146	1.09997332057959	1.14587675774107	-0.205972303936509	-0.692232438524503
GW7_Lane2_ACCGTTCCACCAAATC-2	6	15.3122928065105	-1.19816952089515	1.86830492201795	0.0210659963834946	-0.885065317671301	1.42888479016056	0.683301441636512	0.906169727292461	0.465777300990577	5.66883128295941	4.04536249979508	1.16540326890251	-0.53141358140282	-0.574669533959665	-0.528309416815074	2.68593800519678	-0.00595720890798674	0.308883742882931	0.819177271789944	1.20465303257426	-0.489389540624008	1.77777602400629	-0.183899676974167	-0.0114128999530998	4.69405722843634	0.632942984450821	0.334753057369868	2.97966640028139	4.29491454322269	2.76566936808901	-0.753238926267171	0.615356212446734	0.33949332392953	-1.22193226734696	-0.567538549721789	-0.979508675322939	-3.49520120300689	0.62016736054256	-0.29164836285095	-0.860435384526474	3.09646541108923	-2.66698491303629	-0.575522550011265	-1.0505904521005	1.66475569799086	3.43761505299643	1.3618852794872	-0.96331879983394
GW7_Lane2_ACGATCATCGTTCTAT-2	1	14.091314012611	-0.0247221230727312	0.710118105336561	-0.589791919657608	-1.80883529218544	0.350883805608917	-0.0100347019287246	-0.129545580951862	-0.140196914125978	5.87956189472886	4.96082128092233	1.34657822214034	-0.0662333765098887	0.449942785400925	-0.655460629031698	1.96098299179298	-1.24395626990061	-1.52254015064382	1.22791083684759	0.151194017943753	-1.80772776771126	0.979294914417289	-0.510902649523646	1.62759789210046	5.13169644831296	1.18079115015857	-0.413913015117174	2.16815152281603	5.04384453394235	3.65369647386059	-1.48566513610545	0.0472764142017653	0.140239273295868	-0.990619654085034	-1.19446192089664	-1.12909582773747	-2.90120107312201	0.0276527459445531	-0.413656958186134	-0.487293959300963	0.87283497670705	-1.87651354764665	1.52086515279447	1.11266588021382	0.91899155799591	0.691962034824571	2.84848409830816	-0.131025314886224
GW7_Lane2_ACGGTTACAGCTACCG-2	2	12.5674120968382	-0.0503694173436507	1.39750158644578	-0.154373454941831	0.468499962618879	1.12416465254976	-0.919838762044145	1.21753156888102	0.488806555312812	5.2121836913241	4.02320520132474	-0.399019847260129	-1.33304996243082	1.50240373711919	0.672361140461911	1.07983630659634	1.05879821344834	-0.843939447534138	2.2391397554221	0.744287222701293	-0.433846463893282	2.35248325290518	-0.562209469453042	-0.752420569240297	5.76498417219973	2.47403037756703	1.65700638167306	2.22419768864672	4.96929489549871	3.24246198939104	-1.52052669276915	1.55323367650643	0.944506713675856	-0.232162913902787	-1.02554011215009	-0.767688363520139	-2.5551076081858	1.06491888434637	0.0355528452949607	-1.26877380883206	1.38001432968252	-1.94555845295154	-0.36183442422968	0.121029954173686	1.18826510625181	3.08492022212074	1.90593538790658	0.0786518833268671
GW7_Lane2_ACGTTCCCATCGCTAA-2	0	15.8695816433451	-1.16974185643429	0.321003300427151	-0.940056742984589	-1.4651157033031	1.77722576567603	0.480312677112092	1.18881303769357	-0.699303493820523	5.08641480096774	6.03331944315869	-0.0154066531166005	-0.48611284192696	0.319516961373114	-1.89085120489133	1.60719826025995	0.21818165085538	0.0559393411535205	0.395880975291721	0.89892988170161	-0.736091023997943	0.124966886370141	-0.778451527874114	1.00474753429789	7.28563956065137	2.5149107553068	0.388188706484503	2.54773339019746	5.58427921005116	2.73537350583734	-1.94850699976537	0.722928055660279	-0.302323839732615	-2.03301978129688	-1.2879880428322	-1.13270877990351	-2.715065521662	1.04173431426021	0.173614314226129	-1.13116857100905	1.04517290478766	-2.32132363578054	-0.405462634239922	0.484945112054092	0.171145115040947	0.881773084984718	3.37947185320421	-0.1247006420942
GW7_Lane2_ACTTAGGGTATACCTG-2	0	11.2335791068065	-0.710161274368417	1.83757709481881	0.16105543072708	-1.29658490662629	0.898793571971328	-0.434072830282166	0.348643784755628	1.14806218365477	4.18569822861287	7.17003910485038	0.462892591748191	-0.0639390400600665	0.110546480569216	0.766675565085059	0.886838684999633	-0.109190981774733	-0.8912869654832	0.788757024120793	-0.325344334045135	0.00307217103151461	0.880547147553907	-0.159014178606256	-0.845993697018708	1.84011316184467	0.235575322720791	-0.120761666244099	2.19074577408064	4.72378354805336	2.28128640874261	-0.478148919816908	1.69965554058208	-0.0673950515425871	-2.09759944057465	0.0948799554442988	-1.51849696389794	-1.80429596271933	0.306810978118629	0.179755155215757	-2.02489229611928	-0.0934065809506265	-3.36519220430087	0.766078519197959	-0.191308317334234	1.49147703405046	1.34145183637491	1.56886275539831	0.317723403033792
GW7_Lane2_ACTTCGCAGGACAACC-2	6	7.79106598469462	0.0310567705723748	1.48598804105793	0.605708988746419	-0.785574351362288	0.724477577142119	0.722356955314394	0.907929105921025	-0.385293227316949	4.98546985372849	5.21138214161361	0.875858928560466	0.751037587674384	1.38147302032646	1.01878752938535	3.47129883932142	1.21273727323261	-1.86473609587033	0.801305087306025	0.50147644001137	-0.774472256519678	2.10922987844234	0.29816175789974	-0.61923157763682	3.41257269363729	1.27606919399013	0.634244305770954	1.27309367372442	4.42589788145438	3.27615715121103	-1.19865003600256	1.19207424776237	1.06708115781838	-1.81980083992593	0.262755004909342	0.34601469568761	-1.92304297335477	-0.134833619702892	1.83228877875259	-1.47424988139634	1.90096150557639	-1.96640510103755	1.24456543976533	-2.31537088794908	0.331331091519683	2.63416324704195	1.8874089688715	-1.11682596078004
GW7_Lane2_ACTTTGTCATGAATAG-2	0	11.246782957003	-0.800569206110962	0.385762121796488	-1.53493795504565	-0.465429042795032	0.956109887293369	-1.36633625164366	0.10286307508306	-0.841683699229902	3.46337287048618	5.0124454793759	0.265620487860754	0.990620730205002	-1.99215672805892	0.0836368100613687	0.61529171874068	-1.15635852556875	-0.908945100994267	1.60424985037888	-0.655278745533546	-0.16781088868072	1.09169814979844	0.631110247658866	2.89619453426262	4.97954012357942	0.83865414066899	0.105333149080202	2.08547201224855	3.344219361263	2.94383382936821	-0.974872253624761	-0.362273637717378	0.453828485906262	-0.249257079287846	-1.10105480274983	-0.188069366739979	-1.28820624077475	-0.479862407761246	0.500885132054881	0.58142461423509	0.677501061156311	-1.61243575193895	-0.27052828431881	-1.13394164331889	0.294464838008247	1.85024163920613	1.54175761696257	-0.113641723035251
GW7_Lane2_AGAACAAAGCTGGCTC-2	0	13.9778757421515	0.291122932169134	1.07448032244837	-0.314407441060534	-0.760430484367513	1.79849313462297	0.198359878457642	1.13862129977418	1.31741199427712	3.92544241972824	6.64526460011273	1.16483043674274	-0.554249756777388	0.891967275572293	-0.0632672764967475	1.51693304206531	-0.292725372439806	0.265980369989859	-0.218035877817303	-0.121908510688759	-1.20343056033551	0.885032533089137	0.867825368232327	2.30816582423309	3.92473829808085	1.68236954099915	-0.792484841376705	1.63416003740697	5.54950969254418	2.97464674531713	-1.32727681826072	0.367364999134028	1.54363501240722	-2.74725593354074	0.167922748273587	-1.56339372789865	-1.87516742184689	1.02914512389374	0.35007993293395	-1.22383274766198	1.83829680566892	-2.59529689277322	-0.304028958965872	-0.656200795151391	1.45746276541991	1.58937342295985	1.19802577590943	-0.736222372531698
GW7_Lane2_AGACTCACACCTCTGT-2	1	12.7045482412247	-0.429950387018103	1.99284673190936	-1.08118443396126	-1.60483183139432	0.93458448885627	-0.0820937033417111	1.64458534696081	0.576006169507494	5.82786013303059	4.02946569346101	-0.85997597644973	-0.0624337250213792	-0.700459536095827	-0.133857409127154	0.453293378873004	-0.269086270280226	0.0689308540317002	1.34761212503277	-0.0278375120955428	-0.710135072278611	0.857470554014352	0.65430530131188	-0.826075817876251	5.44452463922506	3.3001056672725	-0.156831974817845	2.18700599108785	4.65944118092343	4.24865678962205	-1.05854955043593	1.22245883756419	0.835658206136073	-2.35832616163291	-0.347046936231294	-1.48274312432672	-2.76066766238418	1.13224542042525	-0.476217179728113	-1.50036928033822	2.40111705080072	-2.08085231499751	0.639074507938151	1.47575458846419	2.25921632182812	3.49659655778223	2.16989439485327	-1.6615209827282
GW7_Lane2_AGATAGACAGTATTCG-2	0	12.8410368178337	-1.57058944036182	1.82598743599974	1.3627438500675	-0.255188952624995	-0.171260577519381	-0.476127718237831	0.978268020232828	1.82115242129079	4.87658647605897	4.43512394040239	2.15539983535342	0.559436595709119	-1.44238000472327	-0.952592645591341	0.999169749209717	0.956511951474689	-0.722512321665546	1.3542356650476	0.981234320346052	-1.14899736887748	1.34699988585228	-0.052063238042879	0.418628862682429	4.68124720916361	1.72992504205675	-0.0986576541143434	1.71543267281636	4.59454575125271	3.54108120357513	-2.05826136772988	1.60005372400434	0.249295674405947	-1.48696265568126	-1.01577396565615	-0.433214678411683	-2.07999845584074	-0.167120362812633	0.397682709056815	-1.15641362657536	0.175355479642557	-1.95321247691207	-0.0369196896225469	-0.784180318640962	1.07472997940024	-0.0386311228228537	1.11236264513138	-0.416742811455052
GW7_Lane2_AGATCGTAGTTAACGA-2	6	11.851417432707	-0.666006562361533	0.75319009442455	-0.27965833677802	0.284843517110447	2.11568053818117	0.765494648592675	0.862798676022328	0.48514040346698	5.20439467773693	5.85703550113409	0.81329298787498	-0.593251830838336	0.335138174289284	-0.441009580315741	1.43360706515138	-0.432110572431138	-0.959949842095587	1.4322338507745	1.49833323797168	-0.506514420574881	1.01479821183248	-0.203001882288579	2.1495793616333	5.02369613698801	3.72378029169497	1.37504484370833	1.46464126539968	4.16646196159539	3.08051587550628	-1.33078750756158	1.95436756492435	-0.669400375747375	-1.34221290490814	0.308752202876455	-1.04293067514593	-2.09390613424179	0.867881400095777	0.817217818067342	-0.874652232340334	0.572271651614173	-2.49316509173945	2.54125983896984	-0.937181260088398	1.01016333019355	2.11470746403388	2.19370583799485	-0.21758171453769
GW7_Lane2_AGCCACGGTCGAACAG-2	4	14.5182183790843	0.622860410699055	1.80801107378873	1.96471935863978	0.744490937044756	2.83769600185661	0.659166244881507	1.50382917172318	0.9825608062234	5.59892461916066	4.0953168740786	2.14722535079892	-0.954080049248256	-0.295041980687467	1.16491916785753	2.72877184559611	0.115312277813378	0.816673181989157	0.789734833503886	0.792724408622682	-1.58259319815331	2.06158205757394	0.316917237256389	-0.0972977409397634	4.463896253649	1.92666666431719	0.759435666962079	2.29865299222953	5.47497942440226	3.90142921242842	-0.724861955553564	1.53191189584892	0.621162468185567	-1.18955334407287	-0.65792597720828	-1.26997013597858	-2.78360731818724	0.623286664134717	0.0446300100570026	-0.511537746045933	1.53694947645963	-2.49426721951092	-0.325930580191378	-0.774931832938087	2.07924636232307	2.24677127485208	0.911613173664532	-2.00928339344563
GW7_Lane2_AGCTCAAGTTCTCGCT-2	4	15.0655539664239	-1.30966521071078	1.41200271575269	-0.804330254745933	-0.726595357151143	1.52513156356855	0.35825821085602	1.73968404842535	0.820754137934186	5.3368148557435	5.59067474928473	0.193424094877127	-0.0808807331014829	-0.757111016398257	0.490773196446362	1.88474804629346	-0.268210666727956	0.00656565139500727	2.05042123633023	-0.0763872538224302	-0.383394982083887	0.498150041240161	-0.321143692928121	1.06105481652203	4.73736828583231	1.97322701159226	1.00037802811236	3.9123489658653	4.99676917101982	3.73409123282156	-1.94706724002481	1.17292676453416	0.113688674756938	-1.90670501000526	0.0199596275113175	-0.602200586482299	-2.45367931885348	1.23477083550951	1.47371944837686	-0.453767002202228	2.26644354638521	-2.67941744319241	-0.169103034630149	-0.188855245218622	1.39728861899117	4.02471920682585	2.63230438892674	-1.55195248944622
GW7_Lane2_AGGAAATCACGTAGTT-2	4	14.7504828499364	-1.08840692550726	0.0499588876075201	-0.929733573283934	-0.774120202378609	1.59320408414296	-0.344195070807083	0.812261302889331	-1.89786769648915	3.04504460563595	5.39400255569617	0.370467498807336	-0.867011157242481	-1.33829475960044	-1.37984974023975	1.21818601756911	-0.431578729873319	0.590251687552557	-0.117069887236245	0.219244839145336	-1.0010326221199	0.603096266894792	-1.12690713443041	0.562801072650994	5.0538679621942	0.667222749068417	1.54987778196767	3.2165244175234	4.06923352160395	2.01317015737952	-1.06976961010407	0.311092592112266	-0.259448940713478	-1.10279080459367	-0.731196923702137	-1.32638701076153	-2.27998054350961	0.838998574627581	0.026366081957266	-1.59180829792939	0.305519376520976	-2.55696070213458	-0.706617430260208	0.502945761612281	0.655421327797195	0.709646017391527	2.8071759323366	-0.584772458940971
GW7_Lane2_AGGAATATCTCCCAAC-2	2	12.9467076466292	-1.10599306483916	1.99089233758222	-0.542420343679745	-0.749924370593033	1.1521330942517	0.982699391801864	-0.0203725710287777	0.131325176047288	4.75492566586614	4.00642542663768	0.245685138991004	-0.595197294250235	-0.0634788940864209	-0.951089964068385	0.993307221418694	-0.85708792075393	-1.76410317234273	1.37308590539875	0.166231126361123	-1.7884128304627	0.101598475536848	-1.04338351009455	0.583648876123431	4.60873078220605	1.68674723557948	-0.0900148887260497	2.28279025705482	3.4177109978193	1.92862252003667	-1.67553648739981	0.559802905436787	0.00886889022062695	-1.79444156091816	0.332934058537431	-1.50471105357114	-2.41010554824709	-0.332861819381454	0.254287402699043	-1.88303054972076	1.20868789759962	-1.68681138592846	0.0900404289114918	0.20718163254441	0.654338485534515	0.86093326692406	0.573645615102892	-2.14964417919994
GW7_Lane2_AGGAGGTAGTCCGCCA-2	2	12.7121516249146	-1.11375958735897	2.25992780428331	0.957022305629892	-0.953266945634444	0.771521002324213	0.855612924606377	-0.528295472499555	0.785882295448903	3.54618222072273	2.10843474542935	1.16247851350722	-0.0585291667122825	0.706040092340952	-0.478974730041739	1.3466008257417	-0.622602000963596	0.930333734735189	0.216787882058322	-0.268427857655557	-0.597384947793105	0.373505309280352	-0.851651514410838	1.41913094512888	4.0103090664511	0.0223007163875728	-0.490911366046943	1.73739138442207	4.52785049023083	2.21334867955153	-0.993018008266163	0.19453018194006	-0.263257253285898	-1.42343881674512	-0.250587338226191	-0.859980059965502	-2.47056467425232	0.122339315738139	0.194470233076593	-0.149055164113166	2.18833968401699	-2.80374740715737	-1.42170777182015	-0.413345009396522	1.47103276565003	2.65454251798903	1.81190792338791	-0.488617830421773
GW7_Lane2_AGGATCTGTCGTGTTA-2	5	11.2498179326587	-0.97435198169314	0.989070391172961	-0.2644555469857	-0.746226926489067	0.147457410553026	-1.22127335318705	1.86671555938102	-0.178068389909065	4.30981291730034	4.23773716368891	-1.01979498622747	-0.639460638718356	-1.17589933152225	-0.202586157097447	0.822883659624831	-0.163071994621311	0.511086623864975	-0.920984200022744	-0.158002973864796	-2.02580525819664	0.209000360650724	-2.20576956004505	1.86563993323147	5.68322215839261	1.95224859167196	0.623073276122688	2.1660340254687	3.53804123593947	1.86192167929699	-1.23269300067271	1.20053268033922	1.2369014154602	-0.237594959145962	1.69113604260584	-1.38213091356497	-1.71805261526855	0.226788593177768	-1.3015288532706	0.381314224454104	1.52923690033129	-2.448933707577	-0.86126488009705	0.340016280885984	1.3857391224812	2.06867772979327	2.48556345955912	-0.692325303416064
GW7_Lane2_AGGCCACGTATGCTTG-2	2	11.9642702506308	-0.387319350319359	1.1604945349024	0.427408720931181	-0.0210572145897064	1.80041742083321	-0.0208860435180949	1.64417772796302	0.958854959426925	5.42964158516556	5.95327841570831	0.560795416707196	1.76594772771148	-0.484638533297938	-0.896574517064306	-0.433534568389094	0.0863917967106196	0.525175792215183	0.589609942471791	0.441515900215336	-1.95809876710446	1.45617149461967	0.0644283100656096	0.390676308682841	1.60173552640771	0.764399551430186	1.33628558999834	1.82706126501306	3.88681935557389	2.46582907378664	-1.31413235459574	2.22857283758577	0.196463498167803	-0.233877395817112	-0.190090150505533	-0.805395439064497	-2.3013011945774	-0.150363069014951	-1.09188231424961	-0.873014600817194	1.55582832039701	-1.73039408991128	-0.564384245976476	-0.625955049448542	0.5743854860107	1.14692247598715	4.32137198872363	-2.18748599472118
GW7_Lane2_AGGGCCTAGAACGTGC-2	6	13.4591820344097	-0.424289250115564	1.96851286574312	0.642763537303158	-0.503421247754805	1.54074005105896	-0.815481155988752	1.77062965781209	0.355694836750232	5.06074410928178	4.90092169174711	2.15556069541953	-0.0640107191447584	0.991598049898454	-0.347709045123824	2.23462019498773	-0.401957219991021	-0.656755273733027	1.77970754930324	0.54143020854054	-2.48739032351407	1.56531058016817	-0.460588886132354	0.557096170386469	4.63021632424248	1.65275542972224	0.820504184257176	2.80944395293545	4.1550007237886	2.96801970648008	-0.993078486374603	2.35502155489575	-0.0905253213341295	-1.77774251363869	-0.123917198505828	-1.0407453033759	-1.99525888390943	1.85880558053186	0.496398646291821	-0.439161820030463	2.56942448335836	-2.63403624883814	0.753708862690595	0.637073701096226	1.72842768256107	3.20038116549416	1.16058672256023	-1.37000201887381
GW7_Lane2_AGGGCCTGTGCGACAA-2	4	16.2292655916491	-1.13859004308202	-0.322427924496365	-1.58101852701175	-0.890223152278637	0.484844568030802	-0.11206042575128	0.153150236870392	0.468278130602938	4.37975176901911	6.00585955076203	0.462847680245463	-0.473686778269959	-0.14449416407922	-0.885632202524532	1.62038313277873	0.213861127422472	0.445146581475829	1.02165908049994	-0.395293948596695	-0.874837438781381	1.00769179341427	-0.107663554987916	0.554728214080279	4.13119451681726	0.988396840453122	-0.676716723674126	3.22807151414983	5.23370101072036	2.78871550181276	-1.41290351640318	1.29672208922388	-0.283783433164116	-2.00126932820878	-0.753911344591373	-1.35914289034965	-2.39485045576954	-0.174448176289965	0.4004753814687	-1.68039602681563	1.72976228931899	-2.35282010570639	0.405474055738975	0.248101415874559	1.67335526124885	-0.059256334638405	2.51174730741103	-0.841894065419644
GW7_Lane2_AGGTCTAGTTCTCACC-2	1	16.5906809366797	-0.755750099745358	1.04000018230514	-1.28046330569072	-0.641293040858782	1.8605979957978	0.998966076701129	0.348276862538704	-0.501974961875439	5.8403427566577	4.13083928901426	0.475781588449849	-0.544912213975189	-0.581771576254756	-1.2077303588453	2.05586699740084	-1.05309772432428	0.828346570466816	0.479453747008388	-0.521216371729774	0.0379503387241729	1.43576838335591	-0.608556221596048	0.0167789178697676	6.48555189509001	2.74853613632616	-0.900578837137584	1.84789496789899	5.27043015207888	2.4126930277964	-1.5292575880578	-0.10132708448344	1.45953019885572	-0.273546989920246	-0.545373808336359	-1.15472583068203	-2.03075860448931	0.830993846245503	0.350459230647063	-0.805333410872297	1.22536554931906	-1.76340219117877	1.08732329081041	0.385527210268486	1.27622600157093	2.17285561399777	3.08344441685588	-1.01973729742756
GW7_Lane2_AGGTTGTAGAAGCGAA-2	3	8.6795625763292	-0.585455753973778	1.51733977071649	-1.72233502903783	0.205623067870119	0.841498825749111	-0.656300402562381	0.759698995276699	0.318238250212172	3.6514186772336	3.67348883683513	0.018698767943333	-0.0507151060755182	0.16688704395325	-0.680066172692834	0.898865305091778	-0.356321230290809	-0.00864922687842004	-0.21172331614024	-0.411360875259193	-1.69473024256484	0.909127703324061	-0.901392611025408	1.1187379803677	2.20716085014484	0.0768779361117511	-1.17318683084161	1.38963744379209	2.88974751994687	3.10833367310758	-0.543141278169695	0.73358628870126	-0.221542808911748	-2.66797793561364	-0.914590031389495	-1.20441465639779	-1.87223599779461	0.873913952674258	-1.13642384360576	-0.381996773057836	1.42199509916001	-2.16269741543049	-0.240082655826806	-0.781270640388623	-0.0736211780081159	0.731788937678095	0.77923483538793	-1.68821805109565
GW7_Lane2_AGGTTGTGTGTACAGG-2	3	10.5265789132119	-1.24071372057146	2.93936281712672	2.08567525175899	-1.07868109057017	0.337056766124091	-0.285239466246028	0.0275575604923996	0.163355123853078	6.22110326698947	4.32284752071607	1.39230742663993	-1.30798658755512	-0.0714673467065974	0.458470694190679	0.601609064911613	-0.62901684716831	0.448184669319952	0.875284363204599	-1.02259280721007	-1.56257738505651	0.687808689562498	-0.265747263661116	1.60865033137539	4.76093460069148	3.71845653761819	-0.352382562877646	5.08378602066365	4.41160655350001	2.4172602637095	-0.990559321885838	0.925741097532481	0.836133990670734	-1.50988586830618	-1.02999661396671	-0.785114842340388	-3.103704802184	0.397313789708185	-0.734124329749796	-0.747330499578539	2.30689486653013	-2.94508896064517	0.961724747811131	0.812491806074482	0.341776045623392	2.67186350688232	1.13954740363408	-0.549765264701453
GW7_Lane2_AGTGACTTCCTCCACA-2	0	15.0971765847219	-0.305394199968232	1.0836781518126	-1.14612587414362	-1.12997316677089	2.41266650067053	1.25690823550274	1.59996276772186	-0.35263837829666	4.62747212640401	6.15896879384385	0.0540615707657843	0.826396781236904	-0.411837960665868	1.08230199130518	1.83023765528279	-0.925817055287274	0.318137335101979	0.967342695127609	-0.25979056007457	-1.10326276893728	1.10930475462383	-0.326643581231269	0.313141324225568	3.84577696061601	1.32998038846982	0.661408252342513	2.68022844695076	6.03359858596381	3.60798103531278	-2.13907144794782	1.72782118893255	1.06267473898625	-1.62511286702717	-0.353180733840486	-0.654872224299584	-1.81211458612925	1.56770363070257	0.372268627410405	-0.653775219989892	2.06035581171318	-2.55838229346161	-0.431652377528043	1.86363744497043	0.733057738095373	1.93369594505361	4.5547888296621	-0.677230114277221
GW7_Lane2_AGTGATCTCATGACAC-2	2	14.3375070510322	-0.0198542395172904	0.544995721681898	-0.2384804886419	-0.868484394073561	0.23743980617106	-0.0314370702724331	2.20099542506078	-0.684411497475572	3.86154010690618	4.06664309043623	0.572621844231132	-1.30909768269905	-0.77217934414301	-1.39970195550671	2.12981914702567	0.622049498718345	-0.80647846268928	2.11071782420078	0.619554125368467	-1.27148476666727	0.3294188061554	0.652281648584565	-0.727197405552051	6.64518828912604	3.002208159632	0.0498633382921529	0.913933654560646	5.10545316298091	3.3186850508803	-1.20432621255571	-0.172107547127019	0.686459016455624	-1.97983049300407	-0.991160465162532	-0.159749524629605	-1.7037889957117	0.790887942169615	-0.497482041477521	-0.386624364936491	1.11241296882292	-1.65653184296984	0.624041042826582	1.05259106404696	0.681299910853783	2.87386996543217	1.83433633980752	-0.953632415607765
GW7_Lane2_ATCCATTTCTGCGATA-2	5	13.9873108505681	-1.34046083992112	1.35509559984836	-1.22694791260215	0.453248862281251	2.23530841947437	-0.193397389710607	1.84745240313593	0.0445068517758762	3.91608495873235	4.18203227719308	0.317262403862778	0.448851419951803	1.32612107334436	0.468535679448574	2.20036627633042	0.46983605855486	0.0487471829516444	-0.378698213145532	-1.47090514756717	-0.3980543626485	0.779013360679097	-0.648646417239714	0.141903494495255	5.99837731626899	0.835776723133435	-1.76345715690532	1.89192323953624	4.22641461825042	1.19918566170466	-1.2932666154809	0.723292766173597	0.388787150506712	-0.254325198525876	-0.414354118876625	-1.47946344492922	-2.06186188567079	-0.0412058625108267	-0.17321034793839	-1.13611948141768	1.69439935668071	-2.79070389543634	-0.0897238567268871	0.770222101687465	1.08731617631308	0.823346865239697	2.37978934810159	0.552723732044509
GW7_Lane2_ATCCCTGGTACTGCGC-2	5	12.6894886454675	-0.369583760681127	0.493670974668526	-1.18780993365207	-1.7396143002442	1.25187433474936	-0.611016171749379	1.67825038343605	0.359709476800636	5.32989229621738	6.10371592415224	0.126466984885733	-0.0567296678465514	-1.11782202570615	0.0841243068462044	2.04118643241135	0.721149927135722	0.014299157392922	0.878285159466035	-0.442975666098821	-0.458579623847579	0.0248814433581941	-0.241376231565534	-0.75060186317449	4.20595224979371	1.04467438208081	1.7888211736427	0.775886774869672	4.92815564833723	3.07779338248839	-0.606691351116185	1.07927823073051	0.851940385738417	-2.67856413108525	0.534686801329487	-0.834390383294577	-1.21273521701173	0.258174402842755	0.522079823861438	-2.01144409420493	1.58296462770684	-1.83514932949658	-0.78883076622772	0.489162944099733	-0.328013069798217	1.38049206282158	2.58254328047988	-1.4636301321659
GW7_Lane2_ATCTCTAGTCCCTGTT-2	4	14.8491303926476	-1.24628769846535	0.397274112924524	-0.222129808986983	-0.591945305820811	1.51489487959508	-0.34834652232044	1.81495166051616	-0.141485045651507	4.12396220543715	4.66281412321348	-0.824215501987658	0.293965896846102	-0.63207653556146	-0.966069785006182	0.903323205798864	-0.0525445986450925	-0.449503692401981	0.529648361769572	-0.590168692376982	-1.14750286376814	0.971059603881346	0.460062953635976	1.12702063848895	6.03095459632176	2.37000885523903	1.17640100608141	3.87139894684654	5.13306736400439	3.1073096133273	-1.57585841220729	-0.0256123191783907	1.15175260058454	-2.10138662808303	-0.855395182499985	-0.949375755896509	-2.70897648296634	0.868282843110079	0.0454611130191365	-1.11620964150745	0.849737623498052	-3.15232455478086	-0.930660307092342	-0.726463203743085	0.885837491062691	2.9069209589794	2.60037744607027	-0.157263069939855
GW7_Lane2_ATGAGTCTCGCTTAAG-2	4	14.2277759590408	-0.581469382425519	1.19727006966783	-0.188620361494215	-0.920279636862192	-0.265192618964691	0.352581584606685	0.591907996362391	1.19259316242252	4.72959139627669	7.33168908924201	1.62903687419612	-0.546470657299887	-0.974438900309061	-0.222206110755718	-0.36060495423634	-0.42339112861204	-0.715832753089016	1.6444145553936	-0.408319461033008	-0.828538604624441	1.62339141937039	-0.337488434444314	0.00435359972445662	1.56442450252372	0.61933818843393	0.499673844005553	1.46637641964929	4.21129650345573	2.96734568034267	-1.64724085795211	0.389700966888187	-0.0586914851928737	-1.9704843942324	-1.22669212661389	-0.764150726425269	-2.56594631885271	0.194796789083513	0.565016898791603	-1.99022277253441	1.33148458191296	-2.79315342961029	0.0895459575389538	-0.756911443910331	2.02065108723014	1.31446830564418	2.0058295889011	-1.91451400482079
GW7_Lane2_ATTACTCGTATCACGT-2	3	13.6582517521504	0.336332380951228	1.14075688077847	-0.144025623906518	-1.18152579306023	1.2348780699897	-0.6227717952542	1.46535693675185	-0.775390592687179	6.87130072659207	6.59550297645552	1.02520972575957	0.642346771512731	-0.242482161839398	0.363623276253214	2.13675713930847	-0.125131491298133	0.428184877515932	1.39562358207099	0.013417493095473	0.778226166927715	2.14008025151877	-0.245454557283268	0.627269162738094	3.25140778823527	0.367113634068006	-0.166007764551332	2.67960241878155	4.57591163015048	4.04248147186049	-1.00091522522795	1.23658873821115	0.162485575074623	-1.62818585550574	0.992513342389257	-1.22891733759243	-0.75998152927587	0.351535386593973	0.964504583115619	-0.96622981560878	3.61593709493879	-1.3715145651905	-0.18311437020462	0.749703675099474	1.58521506304225	2.14830489436563	2.19620668923929	-0.860626987591719
GW7_Lane2_ATTACTCTCCGTTGGG-2	0	9.58395020248769	0.3528917581698	0.777334898355184	-0.158702601992867	-0.0160098469865928	0.845136003651686	0.106512492116855	0.873500496251805	0.638406980465271	3.27526793357264	5.04979525546256	0.989076348050551	-0.758034469540208	-0.778898504194747	-1.90479951546969	-0.467162257454207	0.362136136641853	-0.438536125231726	-0.215803111195111	0.230784534525282	-1.121055123049	0.271602010571012	-0.621763219451788	3.32508613156542	2.99103627051105	1.57206635958351	1.63978280182565	-0.134890213367865	2.30439360840892	2.61741372822577	-0.977392401857838	0.775419712886833	0.385655037360373	-1.65264771252564	-0.929432140861197	-0.578632875183682	-1.6364190625048	0.183780661779399	0.231401058657866	-1.32788569943745	0.65599720129238	-1.72473537501039	-0.583863980816654	0.414136410825669	0.588981483868788	2.6537601867734	1.32741610546723	-0.86121685768836
GW7_Lane2_CAATGACCAACGACTT-2	0	12.4908777359615	0.144980818885768	1.60043192663126	-0.439849947599239	0.268788445828074	2.01754987943068	0.361207623285013	0.688127859063034	0.933554450287917	4.05935355675887	3.83963110941505	2.47447449463836	-0.629951017926012	-0.0278464777579254	0.0297412218229377	1.68562350672617	0.906489508764611	0.952425383573704	1.04250045493464	0.728847297269707	0.310209492133059	1.91932408952084	-0.00477544081414124	1.36273935300273	3.31063579619544	1.19390570612029	0.152819724914402	2.96298189139464	4.80678589908625	4.34584418343575	-0.345778837099916	1.49830537767442	-0.148740121798658	-1.8682725845882	-1.07994214404997	-0.901440335067987	-2.54820705995487	0.771121742715995	0.872532920139922	0.0714035231416132	2.33393832413069	-2.26592261185973	0.0629109302023194	-0.495649596593101	3.22677615143002	2.0246055733236	4.24817369409441	-1.29511880894323
GW7_Lane2_CAATGACCAGGTTCAT-2	0	13.8236022990438	-1.75540875493575	0.404643065726075	-1.08139824655667	-1.52965743020544	0.528894061602645	0.837618413136191	0.648597772150562	1.10382116975922	3.79193169400648	4.23822923410397	1.41067090029782	-0.0697120544908947	0.0783308243808826	-1.14599010791677	1.45812834964187	0.403830228562956	-1.02934208423174	0.59202708521037	0.307769057984019	-0.246160331266007	0.758722780615265	-0.195263614209953	-0.0811038719811169	5.27272829109951	1.08667897124043	1.12923383442395	2.33930018739629	3.76149216971041	2.40227359465113	-1.75680306940182	0.904173061318414	0.0854023556005005	-1.61540193523234	-1.25720162684565	-1.24903347446809	-2.83503339272288	0.882919260815484	0.501988443597194	-1.31827329644616	2.25078446317547	-2.36873796097927	-0.277607961926539	0.429862674795074	0.549524150758873	0.561050802213757	2.54446377670881	-0.936907806916794
GW7_Lane2_CAATTTCGTCCCACGA-2	0	8.7000575702935	-0.294799245368438	4.51088071723332	0.908022181770285	0.0244316781964789	0.548211837818241	-0.628907863332415	3.55543428672096	0.796558461300802	3.71402116150822	6.23621620437141	-0.272551520489687	-0.0519622880406047	0.503724281826078	1.60383378394462	0.989376112138057	0.329468137994456	-0.022388971321642	0.691793363683544	-0.0777749436278137	-1.49770392066024	-0.30261437022243	-0.455929297666233	2.01489473394533	1.715254093676	0.329791780086557	1.77486165363052	2.19850172020917	3.24160160390026	3.27164323237613	-0.523981202813963	1.99040315420712	1.54398493191688	-1.67138476698103	0.0545233366013924	-1.23403571775865	-1.42336556526602	0.906519724876445	0.963301835795728	-2.1268934214438	2.20392337434895	-2.61918345773635	1.17888065792168	2.49236428703784	1.36851088508436	1.27767210817769	2.28928541511778	-0.591832481637316
GW7_Lane2_CACAACATCATAGACC-2	0	11.9013062755749	0.926353191503938	1.5952334980533	0.593515748560964	-0.731471178721285	1.75778461649358	-0.083727148126771	1.94542470157696	0.788475636461801	4.06691912454531	5.59039048722187	2.0740582226241	0.500097020314612	-0.499826755078558	0.337974346982944	0.66654177463206	0.0399834760625889	0.125582870635207	2.03310076640384	0.138022026634325	-1.4397082760549	0.514925523976567	0.491435565672511	2.32962010032208	3.0812008691179	0.936840929377553	1.27101548948804	2.73938304508467	4.13778275913552	2.85065088048922	-0.993849935714535	0.187417264484454	0.224848611770815	-2.52745601051144	-1.14005256738399	-0.986762395408295	-1.84218944926547	0.026018341950444	0.571058160475433	-0.603460107500443	0.990695770648444	-2.47242215759169	0.206256191600477	0.230408663890485	0.751369270450389	2.830706621056	2.6587885003037	-1.33678124778521
GW7_Lane2_CACATGACAGTAACCT-2	1	12.6688114806306	-0.578402411722018	1.71801013173034	0.823284949270199	-0.730560525102265	1.40194537323324	0.716600468638683	1.70814046799311	0.545206828449347	4.31012277829987	4.80819858246854	0.210292616725915	-0.0644084975341196	-0.996950621772551	0.446777452932785	1.92420520072125	1.10027648006857	-1.12697358178653	2.18689691231712	0.193129192471519	-0.738923030358347	1.05454192179023	0.325761608865855	0.561678694461789	5.98233158077587	4.43314526381123	1.034102902672	3.40251081197025	4.3131878093338	5.08423698439127	-1.02978098271938	0.946543339276908	0.0423751869425973	-0.262951065173775	-1.16154959031879	-0.846351582348167	-1.96130565661155	0.998838054673829	-0.752474536069683	-1.34431545041717	0.72981866442611	-2.03179021136609	0.871993307634076	0.813834833516515	0.270754689036928	2.18081941027811	0.789830323127395	-0.887951170174899
GW7_Lane2_CACCGTTCATTAAGCC-2	1	16.8180254885829	-1.68729791430191	1.01723874286317	-0.69457096825055	-1.51009224496466	1.27701607665819	0.729377170000392	1.16009804696439	0.615183586969292	4.61291869431161	3.24474368523319	-0.447202198208873	0.233888671296912	-0.155271176083233	-0.648470192261527	1.06277409087636	-1.37286156817973	-0.277504659129496	0.207934735783836	-1.48699028337921	-0.898664153534515	0.870986683919372	-0.633013638610764	0.127082034565445	8.19204586629255	3.73163353180499	0.514339884965338	1.61074782839177	5.14086063550656	2.08757050093655	-1.73729059170458	0.909773796390444	0.696365121936692	-2.40749036165647	-0.573494286016034	-1.04203674944022	-3.49045657307835	1.78634171113128	-0.367569825167106	-0.995978982304045	1.68361431339175	-3.84587900335728	-0.136495065038687	-0.00729053170733906	1.32059148538742	1.09528260978876	1.89436436023898	-0.817520176430398
GW7_Lane2_CAGCAGCTCTGTGCTC-2	3	9.90006220315169	-0.166324249225624	1.22360909473658	0.270604841388646	-1.08014025065112	1.24260395219035	-0.872919491622195	1.58942914411713	-0.422200739516123	4.53927449091986	2.27641338860687	2.17803314812078	0.581575194224263	0.00568475971903942	0.706022396710345	-0.584643680986135	-0.340304754520372	0.301210901885916	0.351659439708418	-0.0310948193258393	-0.43388426950936	1.50707224645599	-1.1966060756312	0.901683787866355	5.02458857968701	0.708515959174884	2.11969837744037	2.73393840670729	3.50065564323295	1.23462327360295	-1.08560678472735	1.08456454276744	0.529946764343083	-2.30265970002839	-1.01288529082178	-0.751322399749541	-0.865031400954248	-1.55025791593105	0.375470990267598	0.170294127247939	2.68419518317546	-2.36067068296566	-0.879701468555439	0.177642091607943	2.25325699127297	2.36334798797503	1.61522569030232	-1.63130192617876
GW7_Lane2_CAGCGTGTCCCATACC-2	4	15.7109145581162	0.129489402100287	1.07799263626856	0.251073164447544	-1.70849328998269e-05	1.16543915115528	-0.203681173257197	1.78153638112688	1.03991703557333	6.32864963369326	4.30735721166971	0.570018189039241	-0.0621770870241599	-1.35160899447238	-1.31004615378253	2.0752085747751	-0.226855824612967	-0.379002885389373	2.1067402030659	-0.00336310647635381	-2.03685581583478	1.61659786816804	-0.997323820562523	0.142117512803075	3.69439128256876	0.341541051095738	-0.636405724753673	2.48117104750476	5.74738922385004	2.65588865845797	-1.6175607987829	0.998142573065011	0.00844564681696058	-0.70060101053186	-1.1213055724689	0.321873993631092	-1.75156471705179	0.179547643977977	1.11838238656615	-0.81297973877992	1.68575038023012	-2.64488664412857	0.46307215217105	-0.500389133938912	2.19244162961788	1.56270650701688	2.71053391079842	-1.28436656253097
GW7_Lane2_CAGGGCTAGGTCACTT-2	5	13.1003785440075	0.254118084698927	1.88559307779333	2.58924801317902	0.852423778194039	2.2472283003289	-0.332189802191291	0.906613412206934	-0.224564139316726	3.20011763736038	5.73349144536511	0.700245429382976	1.03995916349635	-0.891862513909808	0.513286031817851	1.94048544681838	0.128707451237089	-0.0456325682344883	0.727382089444794	-0.742803295233338	-0.597437320150051	1.84899356842999	-0.494087659967139	0.235689729026798	2.12836804132337	0.713773570299433	0.24126884382765	2.26862080124575	3.96747419812973	3.19375577625019	-0.874568885503236	2.15387971773319	0.246922452293204	-0.248264381502205	1.19381827828652	-0.941453013326946	-1.14689502010815	1.59600970258268	1.05015029409018	-0.966872915144315	2.10179555119438	-2.18240140216509	-0.675507869039801	-0.624631653476222	2.17695008382021	0.589642866517245	0.928261788942676	0.065221512289968
GW7_Lane2_CATACAGGTACTAGCT-2	1	16.566108638797	0.525260826559269	1.07526881607285	0.475706878036079	-1.18331950476035	1.3263277579653	0.334615155187324	0.558590164195306	1.17573254226652	5.98696151037521	4.93618830082178	0.510237245578544	-0.0656310616304684	-0.0857610742925119	-1.09632360146314	1.30476647644066	-0.842076007104746	0.378000682934609	1.65251668365027	0.0614123451330805	-0.243917483942397	0.473224484065528	0.605053424828998	-0.868382080114021	6.85625792929568	3.58163322009262	-0.267441108106251	3.14019844291603	4.85262714863482	4.38359695291711	-2.09766135909218	-0.129300407885804	-0.189282076757204	-1.22527530150047	-1.18359894059019	-1.13028525322894	-1.66965501844249	1.57867750164302	0.81498841700716	-1.64870931941658	0.698513957370315	-1.62589185565047	0.950343598255069	0.343288547683869	0.819473661446228	1.42697122887515	2.80844665660874	-1.82763490073201
GW7_Lane2_CATCCCAGTAAGTAGT-2	3	11.7495225345745	-1.25130467979999	1.09428054213401	-1.09498297733749	-0.707181739953791	1.26983032260282	0.521950620569152	1.07247396738032	0.0533373193517855	5.73076965728678	6.22473066104035	0.00470119603470844	-0.0623607463872083	0.369315317266427	-0.24753305794404	1.10508634802696	0.770031222507432	0.347368414054567	1.25611166092071	-1.2067252080369	-0.99584743452759	1.60757631471286	-0.161508440211393	1.19632985845065	1.73969995998668	-1.28653195115137	0.387563435988566	3.23925280122763	2.79226200653474	3.52066370020531	-1.29287922971025	1.19576632074736	0.283043564038614	-2.83670233097148	-0.382829529272122	-1.48100976251012	-0.866470434807358	1.96643120001974	1.72580597499348	-0.518823972928196	1.47432008809989	-2.26542462564681	0.267252958210787	0.0288743172037299	1.34619076528033	1.67977117068187	0.634001839054624	-1.31254916906112
GW7_Lane2_CATGAGTGTATAGCTC-2	0	10.159759795605	-0.472631370952086	2.54942049406469	0.296079991480332	-1.77096602376113	1.34117109928554	-1.00548166497067	0.668612097152535	0.534871715829511	2.77103097604447	3.4986435197749	2.39233233286842	-0.726255397833817	1.04572806767952	0.461162589679563	0.94125817667583	-0.508423628417766	0.880449362968821	0.248864950832451	-0.509846875661076	-0.904601577927393	2.15097939982817	0.645424039018376	0.56512335411725	4.75217271791656	1.20173886654019	1.32423611286232	1.58944660939069	5.55295496964326	2.06297771558996	-0.657534453377009	0.434031274543768	-0.307661303603205	-0.218041050423804	-0.963156397001159	-0.653775581258064	-1.47123773914787	1.3567073240792	-0.0362925288446145	-1.0694848088037	1.81244280429333	-2.06516865705078	1.2496368563858	1.03724559922805	2.4907259585761	2.50552252194777	2.05301792683696	-1.41005666160109
GW7_Lane2_CATTCATAGGTCGACA-2	1	15.6114854549371	-1.23165014401738	0.879807112533406	0.387567883873894	-0.943164565206061	1.85680065794511	1.00145447643641	1.32957675934983	0.173296310760892	5.56503963718814	4.25049054860125	0.0798244040052333	-0.942423805126476	0.272874964071083	-0.4285558865468	0.969614419540681	-0.734850913359834	-1.08567910801219	1.2019817322335	0.107617070763581	-1.00878215085132	0.334039844924889	-0.0516991660312794	0.720876166783271	7.86114233939919	3.41110336803156	0.275674645500319	2.85764330123846	4.56059439813841	2.88981922626306	-1.15938047021553	0.991056860300006	0.436689944853986	-0.98483916544959	-0.0546340367986236	-1.66549164596841	-2.12867251996414	0.407866048983171	-0.152151197550652	-0.76454681198555	3.22196230304107	-2.89243287917478	0.294731874205703	-0.295458780499547	1.94498200630137	1.75508851794146	3.0088579352094	-0.114354002021099
GW7_Lane2_CCAAGCGCAGGAGGAG-2	3	12.1053875220155	-0.459647529719581	1.11769083966747	-0.213013370726287	-1.00411393583293	-0.0263079909732387	0.167359264507619	-0.53764055976201	-0.71988302078892	2.80655309125323	2.69064426551428	1.13280809352317	-0.957635338487134	0.375888610469326	-0.649851940846559	2.11598132512137	0.190084369043859	-0.138813241275581	0.10612508404787	0.559523358706147	-0.563810983095955	1.69816621481802	-1.57816041773738	0.557048464325393	5.38282994081702	1.35866946503261	0.827046377995408	3.25860672771726	2.64650710241601	2.98087543546902	-1.51989836888285	1.71099819894216	0.810166721758714	-1.58110675408839	-0.0349085703011177	-1.26610209714966	-1.78456442460261	1.19589846973893	0.823647610133618	-0.573605505266719	0.39831885316762	-2.61676276138495	0.593258831776534	0.0835217635286255	1.36205090767857	3.53791762953391	0.774053480077816	-1.51068913797203
GW7_Lane2_CCAATTTAGCCATTCA-2	4	12.8275903153426	-1.03618377241326	0.587160960823771	0.329810803715975	-0.597900029658378	2.08473628105164	0.051419209762815	2.51284098374223	-0.106045939194289	3.92307186480748	5.09315691096625	0.582612832780916	-1.03838514084847	-0.246885357192893	-0.198997197911966	1.60974363058754	0.0210915770694885	-0.00217599872574218	-0.630246673931451	0.0969043773531334	-1.18752915457902	-0.0325949155092085	-0.0234406510667122	-0.00116261913622469	4.23950738272054	0.552842384152052	-0.0523146019495583	2.08082459484157	3.00875625668931	3.00528614592037	-1.06550268970759	0.640665494801842	0.272206136457539	-2.19576225877521	-1.24987567198521	-1.20334918793978	-2.44265983768586	0.953396736410637	1.06870424269717	-0.231022373651715	1.43642322190121	-2.94309977933137	-1.0458976399357	-0.43835088246178	1.06437177039206	2.04815905091416	1.13907605988832	-1.53541486700631
GW7_Lane2_CCACAAATCACACGAT-2	5	13.2294741612703	-0.801541601439032	0.890369781216477	-0.534700436086158	-1.14072320308911	1.29732830974641	1.08291602558334	1.34138056981468	-0.119088914084024	4.68123839850085	4.88486844236267	0.563915429655405	0.600093421181391	-0.409794068057202	-0.655477187127825	1.5768458752085	-0.894366951550587	-0.389151552951288	0.536131592342994	0.441798835090727	-0.771004565552782	0.319754753494222	-0.731899832448632	-0.904636844605197	6.68393654874786	2.66587059056862	-0.597245234293865	2.88925710811634	4.31346989428412	2.22556297072622	-1.68755720242213	0.603897941293246	0.945558094317482	-0.279128395788556	-0.305688419428145	-1.62376624884208	-1.8205112032357	-0.74482930449156	1.05288774072483	-0.15232904392729	2.55614444972945	-2.99105533709495	-0.854911164226929	0.856417329020541	1.91326851615959	1.15215864448415	2.33808914773163	-1.39166381747092
GW7_Lane2_CCCATTGCAGAAGCTG-2	5	9.77915789933167	-0.156218849472683	2.75491332487527	0.4064639578824	0.409380335422335	2.0335204427793	0.726948858919868	2.65825673227994	0.174879525698663	4.70832066473975	5.69823691441132	0.0560222316809941	1.26910720878097	-0.0264008839015862	0.52277446185618	1.57766155298489	-0.763862355370801	0.842420616259465	0.918534927116434	-0.195536707588448	0.86956950847664	1.84498626858443	0.17055389793885	0.977726492740442	3.57343632606872	2.5903932487778	0.909329327926314	3.82043025456053	4.10044983781177	4.41684619657819	-1.14066073174298	3.04662106535514	0.070322454177799	-2.57670366387959	-0.981701154265436	-0.688326606561911	-1.88394764081588	1.52189007120816	-0.595009778258774	-0.633118388287401	2.88602013587162	-1.66084906337591	1.54092018682429	0.54834679710166	1.646854633079	3.21469708342074	1.18587875432043	0.593279450777349
GW7_Lane2_CCCATTGGTATGGTTC-2	0	15.1404829740886	-0.323734903844612	1.41258905106187	-1.4166211801132	-0.429338368725048	2.13500234997227	-0.274017986743698	0.298301315538257	-0.00239777890802554	5.38943076513147	4.30822089380259	-0.701306320742037	-0.933495745547004	0.738129124676667	0.483697660546735	1.45847627284968	0.168287225902792	0.238871810588726	0.626480374862784	-0.0938668899885972	-1.35181427669062	0.472531618330496	-0.430891706932057	-0.129929414732595	3.90550786492033	0.657868235497241	0.353423673140804	2.95475536520249	4.10375005039168	3.07452320868425	-1.51744240622585	1.16399065521557	0.856879974436372	-1.8662232765083	-0.405623688249425	-0.597274017744661	-1.42583078163135	0.412108559652403	-1.0141186203787	-0.951881527428429	2.31293951652801	-2.39516486716291	-0.517642066219385	-0.328102324915132	2.23185085034875	1.31235125575612	2.55875324341082	-2.05552913987992
GW7_Lane2_CCCTCTCTCATTACGG-2	5	15.0364486146493	-1.29328115658078	1.48251951102121	-0.785225914593276	-1.92756497710405	0.687051719886529	-0.365585113296578	3.42786561906642	0.487079415595425	4.51262005721255	6.2037217347268	-0.499006775516354	-0.0709554252072006	0.726647697957441	-0.369710238065623	0.283589278718227	-0.0858424388279468	-0.190690243141891	-0.829354124761248	-1.12901160634066	-0.695406765348369	1.02952741850524	0.686582816439172	-0.93883307906491	6.32354713295854	1.72406915868624	0.895653051417373	1.40071057025666	4.82407235886379	3.2485767449762	-1.01053175963894	-0.641581855165457	1.4819344367691	-0.289679339328298	-0.652374280591353	-0.256712451577534	-1.48031459310752	0.409562374556199	-0.163033387775249	-0.30936026000105	0.956728037241619	-2.60390438142794	-1.03515519479397	0.409172820232679	1.70746004243768	0.761398508665763	3.05784298162645	-1.4688714368354
GW7_Lane2_CCCTTAGAGTTGGAAT-2	4	16.0463664984569	-1.02895625514828	-0.0286364517157988	-0.754633215753856	-1.27683287099506	0.90219725047438	-0.0247506107777776	0.077002744458067	-0.763917600619671	3.36231611067855	5.37112166401926	-0.944045380618791	-0.569341672723012	-0.931042380261984	-1.03289615978222	0.944274696805347	-1.27769103293724	-0.671120735446558	0.719560789813363	0.28836989971111	0.0731701031623466	1.01500302096393	-0.969733775462305	0.11971890172462	3.52595153402662	0.170126572254854	0.528568825939601	2.35289567294486	4.48173314557395	3.32139264207435	-0.642380742406237	1.30404533793677	0.0466616252560602	-1.29133564337876	-0.438577847306971	-1.50212736697845	-2.85339283051832	0.800503744066829	-0.0679746422561743	-1.46909975438142	1.45925426691117	-2.3450092086257	-0.388802479850307	-0.502518597789636	1.9437594561807	1.50720964580094	3.01504115853187	-0.716942556292878
GW7_Lane2_CCGATGGCAAAGGTTA-2	0	11.2397227124541	-0.670905149127071	2.04387528071645	0.932548642203175	-0.918075570888346	1.18639395319391	0.34180442980722	1.88798642781725	0.196024141009027	4.26398395004092	5.10258848423848	-0.504177550380246	-0.0594457974685001	0.385901082920469	-1.14288015604711	1.41420360716797	-1.10768188502606	0.261404651561705	0.818660773408898	0.132876733690442	-1.66221584461094	1.40075531538787	0.767608322559988	-0.786540594005749	4.36081002142641	0.460670098153511	0.285082985467621	2.11985804062887	5.14243301434995	2.95030430651932	-1.2861995878157	1.77876150872392	-0.283703046494919	-1.42268343576151	0.531673139586577	-1.41177549038524	-1.77313162879369	0.741698494766613	0.435227048977361	-1.79369456783593	0.507535831398705	-3.09544899307501	0.513860633999818	-0.222291560089681	2.07262245410642	3.73224851661856	2.96056971207151	0.210625026926834
GW7_Lane2_CCGCAAGCAGTATGAA-2	0	12.6654576961671	-0.485173071876578	1.87123954455658	-0.383236856835416	-0.152180946677175	1.67281349826425	1.74972455101982	0.45252263940088	2.08077724358298	5.08012338889864	4.68538974350586	0.988502496918105	1.05320166687933	0.203335047352455	0.970455668252506	2.34992290574952	-0.672246551972046	-1.03333635265353	2.05959444798427	-0.307975038191391	-1.19264554022625	0.938755509247786	-0.00141372797404056	0.238091857466992	4.65208154822756	3.17082230000062	0.981225686077376	1.7874529792969	5.65835938044592	2.82684465821263	-1.39401792493754	1.40387213633141	0.396297636104605	-1.84636772521629	-0.338254299045906	-0.445437963524414	-1.49182506773424	1.87776570495014	1.54258332927486	-1.28942328327505	1.82736068258377	-2.06370284437417	0.680983640759858	-0.151313857468276	1.33854904025234	2.2261053047965	1.74783486596372	0.50925442408025
GW7_Lane2_CCGTTCAAGTCTTGGT-2	3	10.3444668203651	-0.316380866904747	1.08186756544833	0.731344726638139	-1.30214852488771	-0.382571708543892	-1.61167268146611	2.44539559319795	0.245147896558734	4.24763221939079	4.1075290090841	1.68823161351642	-0.0544737257876594	-0.401610843612167	-0.434525809277275	0.00242465323184267	-0.287147815483493	0.390573056650003	0.277957985293041	-0.378499725728089	0.2800522844206	0.0839555709899574	-0.770470848740404	1.75785032783684	2.68439188303199	-0.495106836190626	1.1696129999204	0.227853115115862	4.16454980684023	0.427193314166888	-1.14987437592706	0.259899929506121	-0.0952862440045272	-0.222391737829721	-0.0728718658906959	-0.694804927260896	-1.39864905682835	-0.576959623332336	-0.856632559427127	-1.1416633705856	1.19895415960288	-1.87613017923794	-0.76997969787653	0.527169593559471	1.67299169744792	0.459931833016318	1.46361389902149	-0.153643435958011
GW7_Lane2_CCTATCGTCCAGTACA-2	0	9.11530612633627	-1.20281868002955	2.29906535622683	0.0801916770607199	-0.277855029276421	1.264940479863	-0.254170862416229	1.22880047556387	1.41434763827764	2.20063173138768	5.15789255234549	1.21912427151898	-0.820276695266457	0.437885792851929	-0.235107947609027	-0.545721638218207	0.213821154538749	-0.0877775795258433	-0.521242613690622	-0.783703050517295	-1.24540395396059	0.721320011759905	-1.95258360339015	1.86486914326292	2.11539902062597	0.053966214285862	1.46086168531022	3.23104458764126	4.01048135687502	3.46346041845952	0.102337910527766	0.886086097989223	-0.419008867566045	-1.3557354667609	-0.407344611245979	-1.51642538484245	-2.47638709129324	1.13091694934438	-1.07213235329033	-0.512050869495357	1.59186074948673	-2.54717828983449	-0.824199879258587	-0.0257163840275019	0.884231549403349	0.590924673402678	2.21757580467134	-1.93068992289398
GW7_Lane2_CCTCAACGTAGTAAGT-2	0	12.4748266627552	-1.2008903139338	1.04278931744098	-0.313963079359827	-0.917360564301009	0.822725498142455	0.822175640102134	1.04732364666551	1.10615607361702	4.09496232568276	5.51310228501941	1.4919971707027	-0.632694087170328	-0.0484903367421166	0.0646107326533559	0.766253886248694	0.0442646125171272	0.435760974437735	0.0324882136437322	0.895181473224927	0.353090835238104	1.33417059092566	0.937781765287086	-0.792204975958858	6.34516511776939	1.68500965912741	1.27163718792397	2.39307358019403	4.7678296917332	3.46213045672674	-1.15005524328285	1.11766466754661	-1.14931675135492	-0.244438245724305	-0.285133292361319	-0.898695538644165	-1.48037242963875	0.974793466068319	-0.23482384984513	0.208623415065735	2.08249740514237	-2.49712501027423	-0.0319811682096222	0.228562535393244	2.75387521399069	2.91384551325033	0.419809638753901	-1.80070041649231
GW7_Lane2_CCTGTTGGTTTGAACC-2	4	12.8636899997247	0.246492553625158	1.70994744925275	0.395048407984287	-0.80304990564459	1.27655039245188	-0.457557688674646	0.0333871280446102	0.194229248892791	5.3238705929099	3.63244078617614	0.254009433520956	0.460952660294031	-0.49433299973395	-0.896928829906487	1.87109884295343	-0.658821401864289	-0.628435499311784	-0.506708134576833	0.834570501177426	-0.145220229254169	0.299280389845681	-0.415734753782928	-0.830748880683233	5.44850067130987	2.43347601281855	0.142009991335774	1.86608268963254	4.65183839933352	1.91388870159922	-1.14612955656181	0.953715420481402	1.06520860439653	-1.3254781092433	0.966091990927786	-1.49113154701944	-2.00474212293899	0.524409299931327	0.614931591899119	-0.99986428501313	1.58932256705913	-2.25404525387189	0.669145121257959	0.682420723887119	1.40187231257666	2.32242368025595	3.03571560754415	-1.26897499962353
GW7_Lane2_CCTTCAGAGGTTAAAC-2	0	14.1794091338486	0.374745605881652	1.85787897224227	-0.394556286281528	-0.667807713123097	0.86429443828062	0.720608438258728	0.793788589821644	0.432225797546549	5.20679146375145	4.75348187495303	-0.409732331285168	-0.0591746503117798	0.62104983687344	-0.147153536181588	2.72546477092841	-0.456875169863682	0.188419252320454	-0.648836946776085	-0.495715432067251	-0.983654397455373	0.818618977664866	0.796244474930571	-0.782952877684266	4.12181434952261	1.36302062282572	0.680942576922375	1.16882363240357	3.41237673087495	3.93175180301754	-1.14208682006174	2.28780019902456	0.0533257163059953	-1.84193176193352	-1.06715633420122	-1.40533540289562	-2.01670192370166	0.125316382034515	0.429541858927619	-0.923001388227852	1.50715501235422	-2.62644549508377	1.34941456391086	-0.857271097116843	1.80303414510349	1.26961022217106	1.23230356002436	-1.20685559253761
GW7_Lane2_CCTTGTGCACACGGAA-2	0	10.6704412763977	-0.88358519158536	2.33571898187536	-0.468264643350529	-0.716488624808952	1.00711780277784	-0.52539921043727	1.03118451603635	0.702221383209937	2.5366806118033	5.97294690346018	-0.0312182093962081	-0.285299649438987	-0.370927769383314	1.05826435145177	1.3362342796876	-0.949728674401805	-0.417388577423912	0.648946253038468	-0.844827425435093	0.694608659651755	1.68136828461522	-0.747014805849404	2.67227616974343	2.68623664102138	-1.6543411446494	0.582430085226257	2.88896573659995	3.45456570956041	2.39335588608784	-0.787939352829227	1.21466204050081	0.67470071383515	-3.10729260715893	-0.0852142343045102	-1.51465744511459	-1.77137910025389	-0.213730930992839	0.886654401276493	-0.552823399042664	1.16286535871523	-2.13383154774979	-0.759736984101281	-0.481679715635376	0.645874829208221	1.09510240961935	2.26519687765043	-1.20647894064747
GW7_Lane2_CCTTTGGTCGAGAGAC-2	6	10.7417210953317	-1.33399189923724	0.72672332359638	-1.2259212139029	-0.804874588070605	0.0976232358852139	-0.533865265757621	0.801164174368175	-0.0342859204420216	3.49153217521107	2.81894226801596	0.663198309161641	-0.0586431872702615	-0.44278855997176	-0.753513887041591	0.239449989105263	-0.803057625905305	0.871654810922002	0.159948097049841	0.0346151411892417	-0.658827301374386	1.33474593898108	-1.13519612644977	1.92318707157557	2.27646255175001	0.879716112141562	-0.511387942554928	1.08568019552617	3.52266383795252	1.96074344463447	-1.22746046926473	0.201848023814093	-0.486000596373608	-0.239413818528524	0.0911291878702727	-0.844784953313899	-1.76297603249167	-0.0104069857911087	0.0951452865602731	-0.283370963020668	1.64909249184512	-2.11091013699671	-0.384085517803368	-0.457554195854473	1.81717598699688	0.401532042327895	1.57105923090698	-2.32140090149858
GW7_Lane2_CGATGGCTCTATCGCC-2	6	13.1373932953746	-0.957993252077966	1.3224215934426	-0.669402801976819	-1.26870229976207	1.07376256840916	0.217299523569874	1.37903515938398	-0.300958260784807	4.93808834387	5.10857465738338	1.0910417369042	-0.0701340981228545	-0.674270563535986	-0.380514658308363	0.754622547570469	-0.642527988999032	-0.486642198546336	1.57207079537785	0.505934848971819	-1.48349083250949	1.98390132414048	0.00278853985280929	-0.927965386909889	6.44045082623855	3.10141548505938	1.04043025256959	2.92833976786172	5.3678258166991	2.82522066381926	-1.72170965457897	0.96421887486508	0.600406085223258	-1.87589729765987	-1.26481344470787	-0.279474873270951	-3.27578817492358	1.46361100037714	0.799917165690917	-0.836276568668339	1.07338979455496	-2.7499170591528	-1.29633918851888	-0.715847422290734	1.17011777609228	3.13489065648932	1.74193522983479	-1.01034614217895
GW7_Lane2_CGCCAGATCGAACTCA-2	4	13.9378965025138	0.825067917675444	3.42618191385884	1.28899690091676	-0.704984089885495	2.8954908081102	0.506809101959993	0.384404054021577	0.980950458406342	6.51524912008597	5.68625130252715	1.5683472561814	-0.527430889817272	-0.291317388898801	0.960851264905239	0.947680035999695	-0.234985897801122	-0.899715097280123	0.739590960578794	1.55452920214972	-1.3664782812091	0.752755572479957	0.611008599099522	0.353888333956955	8.56841215858591	3.19463248457088	1.27755049510829	2.84878693198271	6.46915512497187	3.13720849365006	-0.536342394259687	1.16925954704402	1.30635764336896	-1.93657273288742	0.320660237749625	-1.22167905434113	-2.43247214032882	0.892320110039461	-0.604561081488652	-0.935972470369048	1.58654723392572	-2.60803499331741	0.598670539027312	0.793003615556994	2.84062958096554	1.5502578212393	2.1667964826163	-0.792875172465681
GW7_Lane2_CGGAACCTCTACTGCC-2	5	13.5896532374986	-1.82275489386449	-0.348040121361278	0.000172945416587737	-0.614167221023722	1.12796638948919	-0.163986027403041	0.392714856945504	0.0475778864943561	4.295496080903	4.35227448514935	1.2693451354416	0.660767713808469	-0.580207925230923	-1.86801592178951	-0.0689124399779357	-0.203098894622038	0.698102024144467	1.91255119179206	0.21638825086602	-0.726013241084092	1.16377779912232	-1.89945764452214	1.7380828712969	6.49105376431654	1.1400993437529	-0.242115423063816	2.28127516377763	4.24151864937668	2.50156270167901	-1.58393784721682	0.913560664050932	0.0692082761071898	-1.74708130275012	-0.165704763164599	-1.5441201688513	-3.06859251104437	0.595456736203768	0.571060035225917	0.0290979105926847	1.73567447037174	-2.56990997447078	-0.925597505718024	-0.219030151575403	0.0611112311691064	1.75425415265631	-1.5085983052996	-0.339696249411954
GW7_Lane2_CGGCAGTCAGTTTGGT-2	4	15.1721542683048	-1.14261096475648	2.54312941649382	-0.303661554029077	-0.147993158218304	1.64241416484898	0.696952186201484	0.420018479710101	1.30335055026092	4.94486316374901	5.94756299015255	-0.430760628416121	-0.0644823875476173	-0.169644515042957	-1.17988855057068	0.866305732551501	0.257822073596062	-0.584036145590061	0.593947847212745	-0.955790026284904	-1.40714424939561	1.67824758935805	0.329746862078783	0.027705460934734	4.1464115298447	0.866733268727314	1.28583122045856	1.80037351104319	4.67157586008552	4.37470558216116	-1.32333181236977	1.28448893001046	-0.164870825441044	-0.263252725991138	-0.51636714618124	-1.5314024777863	-1.60737139633395	1.12256176003717	-0.508682488461008	-0.974752691238431	2.34422949264991	-2.3751167725709	0.451704260400643	-0.592040197310377	2.10923213603134	0.497642309051776	1.40770402159173	-2.16829156863578
GW7_Lane2_CGGTCAGGTCCTATAG-2	0	12.3304263517799	0.521909158875661	1.82595183613537	0.981074625080796	-2.26639694043702	0.353447389394696	0.627677339120918	1.28261613244532	2.03970432548999	5.12866122405799	5.56038184898834	2.1105360894098	-0.0543666084541521	0.99973540739414	0.701719138251761	0.681847841678602	0.575227515147642	0.162662429826008	1.79613822559665	0.46974583760869	-0.966716838658044	1.24318972945594	-0.469460561025847	0.533530432436469	1.95699193455949	-0.502567929869435	-0.279603208219156	2.88956543054842	3.28613728452639	3.14760301153828	-0.71179944533064	1.35833689234139	0.182359785943334	-1.57507472984381	0.858551323956544	-1.29113972527008	-0.354948049409942	1.8022454505366	-0.15810161103448	-0.628982201413418	1.3423412506564	-2.40536167816321	-0.159453266520587	0.989492112123366	1.57048222470108	2.39078400167989	2.70530769246087	-1.72808642626358
GW7_Lane2_CGGTCAGTCGCCGATG-2	2	15.0328874753721	-0.800236282929719	1.34755960212575	0.469475630619773	-1.12443128814783	1.64231850262351	-0.313923980807088	1.65902782030979	-0.10834880807392	5.03091173505675	3.8238044383061	2.91679175728782	-0.433737908630911	-0.459393149816083	-0.450796478186477	2.39311473948642	0.342383471522068	0.022387515343268	0.861006223987087	1.16352261240405	-0.292830025460027	1.02275973495274	-0.559042636934764	-0.754559754061517	6.7946186696867	1.19771742824327	1.07858183810245	1.58233049612403	4.3674627700484	2.5289060817276	-0.202984094655317	0.422944239775222	0.871449824882855	-1.49404888815323	-1.02845586509828	-0.22569896204943	-1.46241154681255	0.778832535445494	-0.124270322207477	-0.63093661419084	1.25670728797746	-2.43373752369547	0.441761776201983	0.559969118982211	1.37112079842774	2.7846038926963	1.63445053933141	-1.87628753704181
GW7_Lane2_CGTGCTTCACCCTAGG-2	3	14.5270390309689	-0.989094071448074	0.925449569015389	0.464325939097395	-0.52893041217919	1.4149755936574	1.65516231018759	0.0727576993772876	0.116529510858039	5.13592643165259	2.32615645288823	-0.0435551931592447	0.41613831000026	-0.625450982249678	-0.208705182092111	2.31232657469387	-0.628459003582459	-1.00258971516199	0.405659617301925	-0.368037972419697	-1.63210623115098	0.235628228402483	0.32965206369499	0.045992451593539	6.29615947058879	2.83750369711472	0.826204395510236	2.30134329898	5.02666507853474	2.71284624707389	-1.01476520039057	0.0260421207193675	0.932608683147759	-1.9685773677876	0.158093102691378	-1.55083752508534	-2.52198220547405	0.834953716460838	0.106770974582853	-1.25347773841594	2.36705176331697	-2.92124167576632	0.0514929759837696	-0.104917562053664	0.553065122955832	3.00868878455499	2.63234354418229	-1.90586113612055
GW7_Lane2_CGTTAGACAAGGCCTC-2	2	12.3411720162282	-0.880824511723165	0.685866305408217	0.715537743318852	-0.477523986702132	1.14833194222093	0.179154657419194	1.88136520687076	0.048006214761069	4.61541541618013	4.45011794508763	0.066868620913586	0.562877519176982	-0.42447957217353	-0.099818354282748	1.42685122215855	-1.45405205465613	-1.06890812645032	2.10966079617677	0.307138683418129	-0.755508718770521	2.57752364669572	0.515119037851232	3.19934022539395	4.71708378755304	1.78226049721349	0.905590920047964	2.90072066112578	4.422721833329	3.95481019337161	-0.891589411177228	1.92582798768295	0.171553151069826	-0.232816890127953	-1.02842908315404	-1.35433360093476	-1.04159860128333	1.75776377721352	-0.576746842776979	-0.834433215331397	2.15637013582683	-1.76421137239466	-0.660025755333135	0.721893970793903	1.27432592225018	2.33705341924653	2.62342887418032	-1.1348619145301
GW7_Lane2_CGTTAGATCTACCACC-2	3	7.97988823096833	0.0763924492477167	1.63592389803213	0.97443672233384	-0.956412952669256	0.787970813944364	0.166529130604088	2.63165077340115	1.12608795962484	4.63360926609136	6.20172540157368	0.440556399656847	-0.048352495148831	1.83793882269469	0.0314248566371238	1.36744592943939	-0.249297708610495	-0.164283516090204	1.63921953717881	0.0889542254112575	-0.222923022758211	1.61407463443078	-0.0477876700525606	-0.639759361897658	3.26287850974456	0.329040541889667	2.24010889017301	1.66709299801715	3.31416320924779	3.34233160697368	-1.2707901146346	1.5583247018962	0.722086838646364	-1.77694243779973	1.27472371743417	0.265157364406696	-1.25325370970936	2.50639962359097	0.669398869502473	-1.12310052456788	1.19639874662821	-1.91065203939572	1.02745596773348	0.475015803625265	1.51541965456513	3.31554633370258	1.79324967684882	-1.11657712701686
GW7_Lane2_CTCAATTTCTTTACAC-2	3	13.236391229075	0.258253662293907	2.0612118181766	-0.025988157403168	-0.860160618752053	0.504604969783017	1.14079881397857	2.4016834111613	-0.424390277064532	5.86210967269436	4.18456120509417	0.885978109873248	-0.587892098836851	-0.102971400165958	0.67471966897442	0.408277228096758	-0.462931794838906	0.0156705629909439	2.31264489251144	1.19640167142927	-1.52551503361229	2.16142964403493	1.121241207301	2.50098893411671	5.00613752791152	1.55614865120349	0.984957922219245	2.8873881416311	6.12179085872878	4.60443853281635	-0.116919940455333	2.14680244773909	-0.129573563151792	-0.268530667274438	0.262383114135295	-1.56210903574739	-2.09496764255945	2.11159286371993	-0.0239881970645715	-1.24821064187509	2.53944293527345	-1.84523014790394	0.509907865289504	0.329982119437215	1.91842037446586	4.67627786052195	2.0213654676513	-1.04810767992915
GW7_Lane2_CTCATCGTCGCCATAA-2	2	13.0862001626552	0.105729517061834	1.19749182450824	-1.6594876820645	-1.61375372881684	1.50788816634593	0.426496855401882	2.63979377103881	0.624909372441953	4.46927177370064	4.48387331931221	0.587487545556395	0.528780075982374	-0.125213293189706	0.176790060568428	2.00343937377029	1.35890392125081	1.31668173393299	0.702843843394899	0.390707132579805	-1.68788935368217	0.938533778543124	1.22337166559253	0.313959268042997	5.86160873414912	1.91327885630785	2.51333069230549	3.10041516675238	4.70757500648936	3.80706630872748	-0.838093524244261	0.860892841723632	-0.137000248589521	-1.44960994612131	-0.272682245879951	-1.43552252243928	-1.14007164475919	1.67984749503175	0.183866183158685	-0.267511490897212	1.68127011787406	-2.17475094930003	-1.11139556152286	0.701932982636658	0.80053698753344	2.55774184811973	2.86788290002467	-1.62399818477901
GW7_Lane2_CTCGAGGTCCCATAGA-2	4	12.0314391469819	-1.41819348531829	1.09082715809896	-0.378193141493335	-1.23852619782626	0.537421656591787	0.596042284191311	1.53104868679053	0.321665309073338	4.93123331892083	4.68324046629702	0.899526796674709	0.8840949345797	0.183816475108781	0.155732980595512	0.862686478935494	-1.13913769817922	-0.998244479581073	0.823792507648373	0.339260296362776	0.0754306459663201	0.981371900400947	-0.575968200467786	0.01780094689465	4.28851964625167	2.42978503363097	1.08270008248141	1.78952690530443	4.70259403506146	2.32294946276807	-1.37960647497806	1.13081482040335	0.228922604608684	-0.271722939588816	-1.20030068450464	-1.14647748737643	-2.53834520108522	0.128390321572438	-0.708283449249851	-1.54062803275193	1.09183797813293	-1.83922852918819	0.039053757977889	0.00131770931515506	0.731184359572646	2.60922897395898	0.871108846440964	-1.43498151119517
GW7_Lane2_CTCTGGTCAGAGTTCT-2	6	12.5264500440225	-1.71183976793468	0.209477542744524	-0.457546215173472	-3.14954621421966	-0.437174393602774	0.629123695200673	0.00874371754258996	-0.639216397789364	2.39493059965616	3.99900812984876	-0.167791543517216	-0.0626962849118549	-0.0122864896432524	-1.48010437888944	0.162246871961284	0.63579231902435	-0.734190482574416	-0.123398053850371	0.253585858252773	-1.53834126471397	-0.648073989830943	-1.05524318298277	0.230046411741126	4.83016471877094	1.06033625283612	-0.181988678839123	2.98656234432203	3.45003082768518	2.11952205812379	-1.9316516865799	0.309187776753431	1.32788631628396	-0.255960845974427	-0.0435982188034623	-1.48897935621242	-1.19642714973473	0.85850216173778	0.250589119620372	-1.38920197062904	1.38826123222129	-2.26806041321194	-1.31833039811371	-0.624803075062209	0.409526156016034	0.671405888639212	1.16942326950721	-0.629314922226168
GW7_Lane2_CTGGTCTAGCAGCAGT-2	4	16.7769926207876	-1.00316663913912	1.4643996928429	-1.77642789036018	-1.42723846652602	0.948762465089299	-0.0683769946123132	0.289261380713281	0.556498933239661	4.17433363117467	5.96272165062592	2.05847278645143	-0.066335083903547	-0.319759025849667	-0.89373281142227	0.97004029854047	-0.429394206317551	-0.624063722931968	-0.0279256142503785	-0.00902719814335116	-0.68785888600357	0.963130030539889	-1.1240554274804	-0.877697535852761	5.94591316893861	2.95373645071812	-1.79253404161441	1.92629742505532	4.15401527751646	2.93904134448203	-1.98662340098417	0.193236249959457	-0.0627215322987674	-1.66361181502415	-1.19629625486729	-1.57540774823165	-2.94569569761296	-0.0506405879705221	-1.07658237267123	-0.649899523889009	1.74521175861693	-3.13937095355899	-0.453638831321377	0.0284690237208506	1.4234012803982	0.495022906081442	1.76676529323322	-1.70541328134276
GW7_Lane2_CTTAGGACATCCGCGA-2	3	13.2065895163335	-1.45480910955248	0.336878586401219	-0.258117486379762	-1.47567925106233	0.603116206471354	1.02148809853475	1.44762209426664	-0.889906996239398	4.08607326753562	4.35546144301213	0.461745324462881	-0.0593708787035766	-0.911768814028316	-0.255730435778596	1.49196972760259	0.746768845386373	-1.25100896776978	1.72835803596706	-0.0840890075194035	-1.23178044897402	1.37558971996352	-1.20315399550043	-0.785549297179465	6.08617698961872	1.70967136939015	0.0777974972875202	2.57090404335134	4.75927880690268	2.62914823420001	-1.07015766419863	0.903420519940651	-0.289747966961429	-2.1613246134011	-0.27777500630531	-1.40999607421866	-1.82318232390738	0.0866471921443283	-0.562782924243554	-0.849275699106426	0.0649809428157041	-2.48325354119079	-0.18786840916594	1.43709231656651	0.0986648023691481	2.03366951607434	4.02172868375545	-0.590187418595901
GW7_Lane2_CTTTCAATCGGTAGAG-2	3	5.18719464118605	-0.596957900789498	2.34262444700208	1.57296176873133	-1.58049815242496	0.913731220340148	-0.993265079103749	2.73604169275738	0.602131216529727	4.57785497542296	4.66933946969168	2.71328969107513	0.811852786629682	0.433643938548905	-0.386555757476728	-0.248747073760326	1.58311897942871	-0.31702219793903	1.02067541452787	1.51602724814049	-0.536055726743273	0.0976808077673875	-0.586153357027575	1.04296256112351	2.0768507012512	0.0569994878908766	-0.49416946205233	2.56677576263347	2.94949126916731	1.93804118732187	0.0608549518083401	0.430970924947194	0.991949853446755	-0.176954681165078	0.404659160189118	-1.02935503270564	-1.73587426676523	0.968610846037293	-0.805272128668414	-1.30102417408677	1.49918665804227	-1.72523131379416	0.00377686546743167	0.164066043954309	0.939238521155384	3.65371112249349	0.986392602577183	0.627715948040984
GW7_Lane2_GAAGCCCAGACCTGGA-2	3	9.83604387648762	0.0156457931600485	0.291903667728093	-0.640395462562865	-0.323927444306349	0.362584752982452	-0.194229625575603	0.968402590399886	-0.685773324008509	5.72604166359236	3.98950311748273	0.554441034081232	-0.0583294757948129	-0.622302860033852	0.502502514445329	1.86614648219945	-0.510246545779383	-0.0179203920270547	1.35774556735266	-0.964841327564785	-0.799261450495277	0.567298236801951	-0.885851939919502	1.55112630698171	3.49072809132243	0.983144858617176	0.253090347046761	2.03349933838757	4.10410685659876	3.98396546189484	-1.19587472432222	1.13806123149686	-0.0643205580479079	-1.4924706419465	-0.199527233099718	-1.38526149541546	-1.40871441264456	0.41751098549815	0.4255824479576	-1.02795010537789	1.08768695083935	-1.80569442067226	0.661377094259074	-0.609953247944674	0.275175011922886	0.501714654941109	1.36102197447845	-1.39274977768984
GW7_Lane2_GAATCACGTGACTGTT-2	4	15.871547831016	-1.54515211366374	1.06608487552842	-1.43813772065443	-0.443254999252295	1.74283441485483	-0.175994824535904	0.982485782029641	1.17316328492943	3.95406759599429	6.12100189883898	1.05569941837817	-0.494688461829247	-0.0615900519025435	-1.00199249144064	0.489894051092163	0.148189481832538	0.469768489334521	-0.647622810587538	-1.09414865819044	-1.1067352589466	-0.21634264525038	-0.312263984402025	-0.942124527027214	4.94647863015639	1.34826886382605	0.604231013507857	2.20042664667891	4.50549189163971	1.39372447082088	-2.33053526246022	0.6529320435832	0.165592262231583	-1.15517315396696	-1.28411301880838	-1.69106068191962	-1.12266895997255	-0.422461319958108	-1.27734897349007	-1.04934485479785	1.60821034895252	-3.12671156942601	-0.976339487942994	0.000975277868756466	0.439816755385158	-0.161218434483707	1.728354723424	-0.874836599470339
GW7_Lane2_GACGCTGTCGAACTCA-2	4	14.4220517802614	-0.311867424815842	1.06887691381663	-0.605403262353335	-0.743841037796261	1.85087012609093	-0.643064953542709	0.565194127542555	-0.264863316310383	4.54993821266649	4.56545218488352	1.12619056429052	-0.067727810555523	-0.680166804272916	0.166548524259464	2.17638638876096	-0.461398593052634	-0.392985622170293	1.63139483284229	0.0520447333150608	-1.36796038251602	0.895219376600103	-1.02567861926063	-0.896125797638031	5.03711314188905	0.868305508019447	-0.174216995053504	1.93527982165045	5.3558509326921	2.45344545682332	-1.49187730734891	0.267924261630001	0.544967295511404	-1.78203562543127	-0.117440687509768	-0.88153676362143	-1.96706005935891	0.476237866249967	-0.146264317916727	-1.37176112686635	1.45329237523383	-2.41842811953514	-0.914261733570424	-0.545007447952117	2.00490640169406	2.29313529047204	2.39494533294803	-0.563582756772402
GW7_Lane2_GACTCTCGTGAAAGTT-2	5	10.4696920481152	-0.201418322546843	1.3304806730366	-0.277664139254191	-1.79984206879145	0.759547592159374	1.11866844233625	-0.154488712857731	1.53675128655996	3.92321030912798	3.14367799392226	0.688042741833891	-0.0583158766421551	-0.247326210375697	0.171387782738005	2.06810550430161	-0.0260383951585178	-1.44418769731031	-0.696070375697797	-1.18518170347088	-1.45434161588533	0.128763691707498	0.684568793747434	0.367202032889648	3.26871053149687	0.701035554723108	2.74914843485371	0.78038400705163	4.27792002670004	2.79041088631744	-0.972173285383091	1.21242485485211	0.85217391383995	-0.238077552595077	-0.215880897686239	-0.284287383478855	-2.78199372682532	-0.126241317428553	-1.04769363027122	-1.7203891961903	2.4070301659005	-3.27053082840846	-0.173530149230717	-1.37910622499343	0.956586349301256	1.28929546036912	-0.18510669446119	0.926764938893313
GW7_Lane2_GAGAAATCATGCACTA-2	3	14.2328917022714	-1.15551102067528	2.67878728823039	0.625476227190458	-0.729079493851034	1.26708294950706	-0.778956468225304	2.24834499497417	-0.114439312987637	5.83074058513892	5.071875283408	1.93389296456588	-0.0646509101535156	0.216568808261739	-0.491129450925364	0.992292551698802	-1.12597655518363	1.50916575529941	2.81391147437443	0.581683799509207	-0.848946354525314	1.70877857385805	0.587623396067179	0.502881080495374	6.25536772516016	1.96564117656659	0.13113928902541	2.32477325128023	5.02141261645842	4.13861468488221	-1.7185536556094	1.653238967604	1.18139806704251	-1.7309444714295	-0.469273308177719	-0.159295131025693	-2.62751532415121	2.98012550482143	0.225976795362732	-0.0649698779344963	2.19408909626612	-1.46435135759992	0.36304192032985	1.05618558796068	2.45766220752491	3.37183802337602	3.47588009085017	-1.14629803034173
GW7_Lane2_GAGACTTCAAGGCGTA-2	2	12.6553956123161	-0.487870830548208	1.73843172110226	2.55718850499264	-0.767256890059666	-0.20151613942643	0.531709489544412	2.44864938954277	-2.15487259751531	4.66002648148608	3.55350779642927	2.14126738943061	0.516777691660192	-1.63792278215263	-1.51381886944191	1.5847336248171	0.477878706632718	-0.781040372925102	0.349651444568728	1.2014765319665	-0.529230129741918	1.39954677482596	-0.80005074373539	0.328205323868218	5.8127297928415	0.25376853963295	-0.503605795946626	2.08466227104043	5.62653740488121	2.97220128552613	-0.902158917671526	0.591900396646535	0.186474249383869	-0.233477413544199	-1.03134697790565	-1.35817631078869	-2.29669881028416	0.973614444588645	-0.00627601067458475	-1.70581614156041	2.1460983756749	-2.16657852918425	-1.20292257257502	-0.52266925362338	3.69012863884248	3.64931597147378	0.210477907205441	-1.64509993620497
GW7_Lane2_GAGCTGCTCTCAATCT-2	0	11.9947250092836	-0.551958695756263	1.80314175908364	0.365720043775614	0.0381213454138004	3.3070254957894	0.201258714015999	1.83222045279711	0.313343186565645	3.32769944978787	3.44509473407057	1.09767587666233	-0.0533746198849903	0.382707484586727	0.6724516252994	1.82801312851111	-0.689171791559844	0.45380456534572	1.22604326692069	1.04547210871208	0.0145049246719744	2.09790444463399	-0.701825747006652	0.948599313781904	2.90609907386732	-0.491316804115734	1.15147756743406	0.586667932720908	2.19249756642519	3.28114565629736	-0.0638948487337613	2.36032598719874	1.2724370376338	-0.217904572491259	-0.0749161617390861	-0.683099886966764	-0.805842625294302	1.82219938577215	0.52640594621382	-0.638605578642555	0.966104692140173	-1.47945796238154	0.905693845741754	1.34838904029987	2.83189796159028	3.85405043354623	2.08679547024877	-1.167442547639
GW7_Lane2_GAGGCCTCACCGCTAG-2	4	13.4355672806579	0.0206191094540156	1.03512021822006	-0.785350843109103	-0.733611470318979	1.36494696073034	0.522955780717927	0.532488412009184	-0.854275414726137	5.25161555618921	5.09900438615681	0.44407322711903	0.157464979364527	-0.199447254004007	-0.351858370124577	1.37427667376006	1.53915295279616	0.21890345448384	-0.297048360369306	0.393771245983412	-0.911122570311707	1.2960613646026	-0.0831717062556693	0.156253576859625	5.21855824980518	2.44879816000046	0.471291637166314	1.42249600815787	5.48970711201679	3.46247540779895	-0.728479779144535	1.25275010942752	0.701482860374623	-2.2814181577731	0.316861864996645	-1.49819030032652	-1.77177835742735	-0.533784883690837	1.59220245731262	-0.003924875127167	1.75090191141734	-2.3893324170224	1.66379860266427	1.55634388017523	2.07465904463749	1.92933564466799	1.33311792383919	-0.39875319538256
GW7_Lane2_GAGGGATGTTACGCCG-2	4	13.8988944400916	-0.119453213305695	1.97323479435019	0.442714320379099	-1.12794376184427	1.3502661268497	0.0772938152815351	0.636755914997356	-0.932144792803758	5.39185188389983	6.69542226842706	2.35666450466797	-0.0609766484137878	-0.43462502691165	0.428626889801169	1.95878308109667	0.53430847022081	-0.581718577576536	0.927181935308432	-0.0820289814728528	0.0525151498263097	1.71481413331409	1.57687319170242	0.603918750738568	4.18923656192587	1.89812950821894	0.600168565053918	2.74874125671714	4.88595604337978	3.70104952764401	-1.41322174124397	1.4127989031224	1.17205226465895	-1.77256605421682	-0.371619468374341	-0.489375864534279	-1.76237514036725	0.758157548691163	0.312775217583729	-0.509029006572535	2.52468006370502	-1.74464716898607	0.654185586502829	0.645506177264302	2.18651067096399	2.01655858721282	3.89960187334349	-0.0106234789539733
GW7_Lane2_GAGGGTAAGTTGCGAG-2	0	11.0395269334214	0.943725468091738	1.30798593889644	-0.658746718846096	-1.95101548189393	-0.361974586014696	1.80911545211994	2.42309737173294	0.358115283200295	4.46242009473637	3.75147292249081	1.14418613415956	0.75688435753344	-0.143525524253339	-1.09747315198008	1.64256152924188	-0.844268383678675	-0.725124015026543	1.05761699110923	0.842212329926638	0.954590105095749	2.06338809019373	-0.330860850074194	0.33244467557083	4.11530270014789	2.20128121164314	0.671285463077164	1.04213675886523	4.69920793913659	4.63349431399446	-0.486808378354559	1.69921096182432	-0.09554964616571	-0.238413959619403	-0.242075299431845	-1.38689561769681	-0.792790705257113	0.979545082988164	-0.537903610613593	-1.09664749951957	1.06698456391635	-1.67278221552257	0.816258087287006	0.784471352667768	0.42680661510766	1.37426133525455	0.820258758797918	-1.11868781314478
GW7_Lane2_GAGTGTTTCGCTTGAA-2	3	11.341244747388	0.0514718832781108	1.93314141709913	2.24220285590697	-1.19324408916723	0.615441168814423	1.88953761198542	0.966480038951408	0.995366100375797	4.81354702789315	5.51385686858301	1.84419230009092	-0.0621180886183132	0.79458657398468	1.15452910484045	1.42736577070861	0.178431071283764	-1.53835976565429	2.01946023231034	-0.342716625853564	-0.475612014230372	1.3159336864654	0.814249716852449	1.21205645702671	3.66697341680065	0.875402089457978	0.14797555338329	2.77316998546622	4.00567095444541	3.4859010000105	-0.602831932881823	0.619939294192142	0.624556731732398	-1.22113437588747	-0.0629814857822064	-0.492328077498752	-1.45024708456073	1.60509799923696	0.161988720336043	-0.299788730478417	2.06184036582303	-2.29118682943734	0.345130112507372	-0.520333032552723	1.28242973964378	2.85181766615754	0.360651603266217	-1.19260353854702
GW7_Lane2_GATCATGAGTAGATCA-2	0	13.3540734950134	-1.09527333293519	1.67406347555225	-0.168906231685873	-0.935443045131196	1.66360954536809	-0.230044176813049	0.3977785752382	0.11988424948841	4.43222377850723	6.55133108868844	0.547940329898822	0.820461541524757	0.174258640921096	-0.325290674068341	1.42880350280214	0.593040090316118	0.225503351423032	1.02937172808358	-0.717893452092629	0.203652789927363	1.5690770994376	-0.948996435203773	0.301352103065742	3.48858313942917	0.259365344434941	-0.0842534571610188	2.05931845623752	3.90483746355529	2.27535870432314	0.097408167601362	0.633969624355585	0.0744890048629122	-3.86296731916014	-0.0366120757097299	-1.07316546466278	-3.20436581284733	1.01042206103852	-0.168925495888559	-1.41867518668496	2.98314219868238	-2.613690360226	1.17263281335213	0.665296359964062	1.16003447387449	1.70607574410907	0.642890219562285	-1.30902239083363
GW7_Lane2_GATTGGTTCGCAATGT-2	1	11.1071772893997	-1.09104406775592	1.43586920741473	0.142123859804366	-1.17221061700368	1.43057348782936	-0.624300143794304	2.38656836996142	0.0271076758718745	5.38903901082731	2.5134102310554	0.369254526516115	-0.0604482480247676	-1.20584813734539	-0.992998687585874	0.55504782220428	-1.01735690769433	0.0265610777455666	1.28388814865055	-0.378947208965482	-0.933197566586634	0.16645738931304	-0.446466833591915	-0.799804652456457	7.83928471583402	3.47696763626454	1.80886648665854	0.465326620777647	4.07484296622083	2.0321452730886	-1.47261487333907	0.340441136881636	1.64099231819901	-1.41894045395847	0.814420045507346	-1.43558503263808	-2.58048592959396	-0.293693902794067	-0.533759816967418	-1.27295040573806	1.58657863033467	-3.15327869587017	-1.05576315969253	0.939613094342214	2.16936822110674	1.87136715510886	1.59335481899112	-1.44468968793462
GW7_Lane2_GATTTCTAGGTAGCAC-2	0	10.406243999493	-0.187601599524023	1.42982428103828	0.81283984518335	-0.925139057210889	0.120928975911049	1.21555053697038	1.00990102691765	0.850349819000967	3.96544856839058	6.22131640645575	0.426679583631231	-0.0609434543571837	-0.791111457556323	-0.0455462665045307	2.15607763639629	-0.918890234460705	-0.967749197096089	2.04410054290307	-0.0999135361433025	-0.997206538619073	1.45827218244952	-0.532854293908071	1.39660463823146	2.83778213309155	-0.0723024153631658	1.42403178122459	3.28375498919034	4.00795601322945	2.99296353840503	-0.962016610776607	0.734456522144479	0.552639095793502	-0.248804803226499	0.829651393628812	-1.44734688988172	-1.59438952675764	2.81887655541269	0.233496490267863	-1.20512185459204	1.63640385305593	-3.02615541367838	0.611948108013863	0.461491077381698	1.69449346286977	1.67361165832562	0.385177510798172	-0.132891185443556
GW7_Lane2_GCCCAGACATTGCTGA-2	0	10.356188404834	-0.764839225963481	0.352438283060136	0.641475107190668	-0.879304679990609	1.23806723532134	-1.19189625944683	1.95162355522281	-0.230795458184615	2.61813684823825	5.50656186393529	0.363312594198607	-0.0604841516807304	-1.28776884462706	-0.0858431334979801	0.772375113974027	-0.794126793123229	-0.12118217810752	2.13143236893438	1.12582300361048	-2.31357688124178	0.508286511472284	0.567742453062189	2.19489262626064	5.33126261262051	-0.806491011615007	-0.0523001275587252	2.43505065207313	3.11878374399468	3.10410960324321	-0.975709100891826	0.461298654489287	0.715684999734618	-0.246929670994204	-1.09077326081035	-1.95410535047882	-0.981116217682	0.775141130921008	-0.106690036912631	-1.22191370314922	0.98134225228911	-3.15840940291175	-0.187054204399739	-0.833060084466773	1.71500699451145	1.31755685236029	1.0878860828845	-0.554577833372805
GW7_Lane2_GGAACCCCATGTGACT-2	0	5.85974522077115	-0.142117144236611	1.9685231457596	-0.575823830937097	-0.452244558638425	-0.877913408572329	0.0477047646496743	-0.0511161924492177	0.287236620136937	2.09774352631628	2.97197746360445	-0.779690849480375	-2.48319805013449	0.673719088412365	-1.51021831509286	-1.05283166136755	-1.10305019981219	-0.787458713255339	1.82186495831609	1.53223388695538	-0.73435105200913	-0.737945979400655	-0.325679210696084	-0.420728457511435	3.03841458479756	2.05333655739643	3.22745640396502	-0.238031994041184	0.802327037576199	1.70318284607554	-1.16190448494949	0.215226081882276	1.00219779624247	2.37211285658571	-0.573443076284141	-0.755154646317606	-0.566232800160326	0.771700696124754	-0.197688960919244	-1.30146903207192	-0.523487245152174	-1.78302631369655	-0.366851365146879	-0.28116344395585	-0.77811278537683	3.63397526099495	2.01571054747616	-1.70093033866354
GW7_Lane2_GGACGTCTCCGTGGCA-2	3	8.61654792523459	0.434239523836927	2.33242169343584	2.40750898278873	-0.352806003657823	1.54178831597517	-0.176683997757583	1.01211562340465	0.496145851779554	4.62096427492983	5.67579782885533	2.24046984562417	-0.0531224825015802	-0.653361097309603	-0.543906507729345	-0.124133462956404	0.991479306291576	-0.486679403956997	1.91736512242131	0.808807345062102	-0.876988872219703	0.701601078926111	-0.837489953069966	-0.702873261531983	3.9712791137318	0.327622910834696	0.429678346852137	1.86834943957324	2.37355752971053	2.90417050484192	-0.891870253707532	0.466291473250673	-0.27370587607771	-1.001931712195	0.0124109392259846	-0.622604903588574	-2.44820218371175	1.18339193885807	0.182443501914488	-0.495161938155953	0.934350704436077	-2.69056824352617	0.638489704780917	-0.147766082500606	0.968451042743411	3.53918926794581	0.928672145473515	-1.26859791751227
GW7_Lane2_GGAGGATGTTACCGTA-2	4	13.3344972922491	-0.0461104182999159	2.59409935939323	-0.0403075495687712	-0.229137249616176	2.25150101065386	0.985380171813765	1.07066383159531	-0.701117953550841	6.10360970194261	5.09582668724399	0.193142206065732	0.48262412935777	0.617612400093153	-0.756690772845786	1.9999625790501	-1.09022294594952	-0.861813730715092	1.9042373118471	1.00050334314539	-1.68709076273419	1.09622677319648	-1.193171676827	1.25213417944685	4.03920498925288	0.460442642553966	-0.424937808132245	2.81020609622777	4.79331928008711	3.38345768089903	-1.72206978297059	1.54390178565406	1.83052092710872	-2.1013981647799	-0.0297820859481116	-1.43830891949862	-2.5546819877228	0.79355213553956	0.77131715560364	-0.730282154601593	2.3873071400823	-2.12572017746116	0.72621684533849	1.18997767708003	1.80728874944833	2.78075836840929	3.21049511756295	-0.918108756851372
GW7_Lane2_GGAGGTAAGGTACAGC-2	4	15.4896056040492	-1.33001979450981	1.53212260808613	-0.405589498446577	-0.896924281341096	1.49769558891006	-0.512598133748169	0.303477456124643	-1.20541549468447	4.86491517216105	5.29721207560636	0.147948656084926	-0.537959485787075	-1.13443868120214	-0.598371031830938	1.5866954083997	-0.451989870136671	-0.860712301015818	2.07070884129125	-0.00344968978112284	-0.274619981294833	1.20814684696952	-1.23253903967896	-0.850097128662765	5.15632580160925	1.84118904036857	-0.295128389309792	1.69289526466884	4.03902593254272	1.90782972253017	-1.60381331414612	0.909731919130092	0.969717475488277	-1.22931008531514	-0.206052439589285	-1.52586290489962	-2.85013092055977	0.798643290084435	-0.424303604998389	-1.34601636359359	2.14565889321815	-2.29101128686447	-0.129607915585615	0.955633913894756	2.28246960569029	0.59331057629555	3.33597973050098	-1.42938836880079
GW7_Lane2_GGAGGTAGTGTGCCTG-2	0	16.9955539991641	-0.732223092481228	1.16399713146817	-0.400826005892862	-0.432833087877105	1.9439002662829	0.841388947417208	1.47363037944612	-0.627861551159153	6.06316639076872	4.72029714261961	0.503122869005098	-0.500620323869613	-0.339011958989032	-0.569296752829756	1.9043905655226	0.413678427389333	-0.541051459610473	1.91033449893896	0.394416288740597	-0.333823491452998	1.30859631234883	-1.01358945710558	1.11472231442487	5.21686471120032	1.17094986282087	0.328382315617604	2.95647331962819	6.31799786729452	3.93039477475556	-1.04643622867298	2.4450137275455	0.522864600937596	-1.16188557766983	-0.637045472637767	-1.23357463755482	-1.47733828348839	-0.227763612940804	1.10101487742719	-1.01311304800043	1.40814375882757	-1.99263094254497	0.240749675702947	0.522527822020329	3.00190656100466	0.702221589481409	3.04338839445027	-0.363956612101448
GW7_Lane2_GGCACGTTCGCACGAC-2	3	11.4895387992502	-0.251238922693389	1.65416934652536	-0.611063330382154	-0.960029628107375	1.99125973082527	-0.139556311311626	1.35944360541822	0.0909559363297415	4.31256836469869	4.73946222242231	0.783560734144403	-0.0646283590527986	1.31535558563859	0.092182389711187	1.16542772531691	0.456955779083413	-0.940213609375167	0.844730933173355	-0.317406221380013	-1.14454871417374	1.98775157312349	-0.430701935899167	0.140605787796996	2.88752676695247	-0.0521694370872622	0.293736230978016	2.79521782343397	4.72775045737414	2.5390817841604	-0.300883577299977	2.2353734709255	1.45225221892672	-2.99474780613385	0.296035893092282	-1.05365423099363	-1.31244958980408	0.905396707353955	0.0969074861787104	-1.23663116590746	0.724119444753932	-1.7872682113652	0.687262948333011	1.34503406254086	1.79437754986394	0.0173993237578043	2.27268824122254	-1.75079763242202
GW7_Lane2_GGGAAGTTCACATACG-2	0	12.1633226413712	-1.42364237265674	-0.527052727311223	-0.18194135119119	-0.188520539681382	1.10768625369871	0.911448836191683	2.04736201516894	1.36118043808608	3.10321226528133	2.60068377107682	0.973395091686673	0.163608074213123	0.234505919496872	-1.0839646090932	1.34142549476441	0.267539621768761	0.608387784797584	0.5227350437383	-0.0315698758593098	-1.32564915430522	0.982658744180885	-1.30916020792059	-0.801411576297793	3.95405927654522	0.299838495861925	1.18570107034697	2.29480010241252	4.67025283249341	2.40919538274108	-0.987201356646287	0.604808057995133	-0.0598444884804538	-1.39610203165102	-1.09231601571757	-0.410365624515412	-2.80257391501561	0.265401123243622	0.0858641695568014	-1.1099941123256	2.48232444856115	-2.37591009081701	1.10138230574547	-0.29825717076082	0.380512371435206	2.4563772866797	1.96030908645874	-2.28537279649527
GW7_Lane2_GGGTCTGAGACCCGCT-2	1	16.081272300692	0.893808642897513	1.90323494293609	-0.611928700769653	-0.739166887788078	1.96117488270093	0.608339866535305	1.28003409648575	-0.137431826478443	5.35590461661805	5.77523562710265	-0.0242250002088788	0.406110591026968	-0.50410897238525	-0.21955732926494	2.54206738751429	-0.00573237294967251	-0.451749445206278	0.828665460346947	-0.786443124797965	-0.341035928941437	1.4371588048551	-0.0734538716086963	0.00547158913728939	7.14882710773639	3.09118237603919	0.192082810397055	2.70338391493078	5.70599500150521	3.76059701631027	-0.726458947016187	2.03087849813281	0.79745774323209	-1.24056122899212	-0.261057091749914	-1.59600757787215	-1.46621224169803	0.589082670772159	0.421897814297114	-1.08959055958816	2.4105027347735	-1.60496707469329	0.121418344560641	1.66431273344658	2.65026997506535	0.436119232332519	4.0108019686113	-1.40640496610043
GW7_Lane2_GGGTGAATCACGAGGA-2	3	14.5431183263292	-0.836488025437809	1.69583147819278	-0.525962181048434	-0.679904057636794	1.34786066442372	1.04720624014217	1.46859341270589	0.456799554701986	5.17493145145535	5.0814115904642	1.47642786825513	0.458686572094571	0.845291168697803	0.059352179180991	1.44870489104419	-0.895394995232402	0.892432760427467	1.05813601244712	0.973967394526985	-1.64328835441943	1.02770374745589	0.200464054863346	1.13916601035596	6.94781869279363	2.81633934488934	-0.0612513696607771	2.58349591968112	5.7700768511379	3.0522160038259	-0.962258893676872	1.49329426729106	0.727262275737779	-1.77022829902302	-1.13506815808449	-0.817644395253123	-1.44607145777614	0.0277620829813247	-0.812680772089485	0.310377765365493	3.05007732439185	-3.19020188222932	0.0428515069582853	-0.278428999259775	0.692202776071858	1.46744539241537	0.921093476794917	-1.04385284182368
GW7_Lane2_GGGTGTCCAAACACGG-2	4	14.0562490241022	-0.0131169013441761	1.40999736828512	-0.664567279481382	-0.071423206179909	1.5039622658162	-0.0382008484558388	2.07809391489749	-0.651499560753001	5.04857316020787	4.59852179481177	0.380727692798898	-0.0650272203065016	-0.230209570991748	0.0602140183053658	1.62354526833133	0.180620693483925	1.16801806443528	0.767700364926845	-0.593827707408984	0.0712579898975269	1.20226579710037	-0.873363029320094	0.927453961841591	4.3012749918021	1.34476113272063	1.04003350310596	2.73592185172069	3.60984287130734	2.39214345951521	-0.902411650881237	1.39966746208311	1.02737007623279	-2.32742753437172	-1.17270845090451	-0.359293572779072	-2.01991584101715	-0.62317059163888	0.104445642746773	-0.856816617404484	1.92666611948047	-2.18157443292189	0.000913965696148128	-1.3598884038	1.69063944468788	1.24906205893647	1.77652230303026	-0.295206373351813
GW7_Lane2_GGGTTTAAGGCTCCCA-2	3	10.7277829352133	-1.04151729671435	0.80849061455477	-0.861642539973608	-2.03042222040092	0.841338895822605	-0.907775385660558	1.54735262390229	0.661367683902513	3.82519564447932	5.08383663153587	-0.239016388165806	-0.0563083463187106	-0.222967378208534	-0.835909286254117	1.359762260865	0.268306489434652	-0.29990361643513	-0.291779268027038	-0.172737214355104	-0.607009580788319	1.66206775303346	-0.918952368912951	0.436559337592324	2.86301880971678	0.552075268322189	0.602611277736021	3.39673825170693	4.30518114000292	2.66337494757881	-1.65680885448422	0.776080296933992	0.500934739738432	-0.229881686855233	-1.01546269279309	-1.33725757994015	-2.26866988798706	0.596252814507098	-0.533904730087327	-1.61316120599791	1.52847021755794	-2.22783204321848	-0.769219035934116	-0.53561121858592	1.51043095958008	1.86444237095695	3.05803267670094	-1.77104461959336
GW7_Lane2_GGGTTTACAGTTTCGA-2	5	13.1275110041258	-0.547014841444225	0.797226638206389	2.01919860709219	-0.603152644198565	0.793667916902978	0.685920921375982	1.70291659727489	1.236811353961	5.82716428141529	4.92112550399114	0.487516382696167	-0.0624721543985177	-0.00386958435607114	-0.370610050145119	2.1449291278264	0.524021342845849	0.103025696835916	0.88135173812954	1.24499821163932	-0.984215343308862	0.407836869267047	-0.0082436555827456	0.208740805047791	5.25153337337469	0.904238275706569	0.220164963693909	4.08861204652121	3.73096652343163	3.10709124091057	0.526295887343047	1.04129253778019	-0.0309425169369806	-1.82744054604599	-1.12662716701394	-0.780079253708722	-1.80034934644854	0.790919428393056	0.960611894918141	-0.493072075576787	2.18722222350069	-2.07332946206329	-0.0824245992705348	-0.323069333435512	1.37298089112746	2.59150457652632	1.60089881570853	-1.85955986957418
GW7_Lane2_GGTAATCCACTTGAGT-2	0	12.6697961223555	-0.126493762122717	1.80318650478813	0.764757790054664	-1.33495709942506	1.06054178660163	0.580132610256085	2.28274953404321	0.971548677991938	3.21340494385459	4.14588355787519	0.211437503816229	1.13906091770752	1.70337903927691	1.02351802889168	0.876154890312636	1.03973144333054	0.164636124113471	0.677093169658289	1.63381958039853	-1.93044286673138	1.73689968456133	-0.0734721559247892	0.370653591327184	2.59165050468804	0.576128108239541	1.95314564427282	2.03039593700204	3.90778373452488	3.39209463893794	-1.33216457941341	2.20434675399776	0.0461603824698919	-0.234536349252185	-1.03602488116366	-0.817872612706659	-0.733270493174275	0.455598895390869	-0.482278281628072	-1.02549206625219	1.36783155794296	-2.72827043241803	-0.336421538951133	-0.105602506662213	1.31062576908456	3.87459955400206	2.18296266577211	-1.59166275040985
GW7_Lane2_GGTCTGGCATGAGATA-2	3	3.89052884210949	0.643163333898577	2.26314874905528	2.04738426321116	-0.116780488641722	-0.143571232824996	0.895426104458752	0.189206863362903	0.53274211918938	2.04427398101378	5.32678287780285	-0.0333139272502504	-0.034108780707337	-0.383251845223351	-0.665658781377591	0.12796376145897	-0.460232260235248	-0.844672563189994	1.41519546177997	0.332270869390062	1.50653479943478	0.325389117469681	0.936563253533892	1.71541686160469	2.18212955686465	0.0878787697576553	0.965638905395416	0.591189399523651	2.56726753724124	3.24056998419381	-0.511506709027331	1.91905418216615	0.863572819425444	-0.13925072374683	-0.615106674383533	-0.81002125214548	-0.0397094666873071	0.948062765338087	-0.322652218635005	-0.12805850933283	0.596743029452713	-1.91259257585429	1.24991277152131	-0.00446104037206409	1.7964563032641	2.34768433486065	0.354924776774954	-0.643473550489821
GW7_Lane2_GTACAACCACCAGCTG-2	0	13.6932578227336	0.296303657146965	1.12026987576264	-0.351044775845924	-0.727470750500539	1.50898428067803	0.652464216938129	0.213088227665317	-0.513343655132233	4.46926699114538	5.34682035153079	1.10543630427591	-0.538025785386511	0.327318495561805	0.518436365036058	1.04860131156351	-0.576867848257399	-0.848313628398795	1.44943370308256	0.0129873982507635	-0.680693135475153	1.87928897587609	-0.569171606174496	0.649162752620291	2.90619982677345	-0.687923816636009	1.13439257075194	1.61620293672106	4.33837295358371	3.79454172942189	-1.57467443848782	1.35109872810745	0.585564867291296	-1.66689372107803	-1.22344210252415	-0.752159734889761	-1.19205925602815	1.16848023442135	-0.382761977576666	-1.24329273906165	0.99122251691868	-2.36846468747287	-0.0352917331122749	0.202244218164262	1.29911516458656	1.82817950605875	4.08874963238135	-1.74211463492762
GW7_Lane2_GTAGGAGAGCCTCTTC-2	6	13.5849202546	-1.84104687081472	-0.0401412271658226	0.279886822216484	-0.801616303720388	0.154561595933383	-1.11575640236884	0.48223133834646	-1.19771717786148	5.03690189730681	5.06908632832136	0.414732296242769	-0.0575308300199894	-0.354566213330545	0.0521199545157106	1.4157553458632	0.254683351802921	0.685065224240896	2.45338246958105	1.74183492996281	-0.628747392663237	1.58740174618286	-1.08260016715567	-0.761202502572038	4.99993192640247	2.29002789550347	-0.0380737529974737	2.70575100802285	3.71051598810161	2.90623095298179	-1.721376965834	1.66923152292416	-0.0719688365164436	-2.21122620372537	-0.213352139679924	-0.823607148301367	-2.09399714927936	0.892540911515211	0.268066352799854	-0.711685738554975	1.930800792451	-2.64176748541196	-0.571020671792567	-0.844398906294654	1.4091124795726	3.32753708514305	2.42168065309461	-1.71694062314507
GW7_Lane2_GTAGGAGCATGTTTGG-2	0	14.9024074884782	-1.08291660855762	2.01143849617208	-0.271050137123745	-1.58137054245194	0.71966828350677	1.09117565514039	2.04818441960693	0.533836458741097	5.61828942616238	4.31742157165608	-0.110163399343108	0.701621650222405	-0.0590068125919071	-0.870464050046948	0.959803060920464	-0.108064053820375	-0.888754737395737	0.898880652607652	1.48862077482872	-2.14259503609382	1.37609932536536	-0.662091685280234	2.07072648719	3.791902069591	0.352570285071449	-0.18976648200001	1.44788225293253	5.77776148777233	4.10938787833343	-0.766004352707539	1.78075347467854	-0.216530087528919	-1.3563011517872	-1.11019111793022	-0.96755661699092	-1.98614315694791	1.67584908104055	0.243883235375632	-1.49875614664644	3.34463230496953	-2.15312772860326	-0.0663069687322109	0.541147855827197	0.543924024347631	3.75195046772828	0.579968473379505	-1.58678431109824
GW7_Lane2_GTCACGGCAGAGAAAG-2	0	12.1731541690319	0.86081661105266	-0.312873256835981	0.900345397518936	1.22222539149652	3.98964417079647	0.41807591206307	2.24798020195145	0.954356461493981	5.33996924527773	3.37646700948136	0.161414296130089	0.883911135106334	1.09135276068695	1.9998607016095	2.37647558769381	0.286231479199844	2.18946985399477	2.03342017752207	0.611961403420393	-0.399889298585121	1.61224895828973	-0.420051301172683	-0.676236929140993	4.72991624811692	1.96176303954876	1.72284373099302	3.46927446543359	7.32240740944601	2.7563390472001	-0.436333499176053	0.94276581901178	-0.24049983370808	-0.208656598208821	0.0416434068694784	-0.223420965849783	-1.11618394744386	1.14130878155979	1.74059262110955	-0.939552507741904	1.56097698771228	-3.15268065459605	-0.0575581739858538	-0.512904689244237	1.78594884418735	3.7582801956716	2.95959430392227	-1.05162001006119
GW7_Lane2_GTCATGACAACAAGAT-2	2	13.6897772384324	-1.07282900485001	0.811915593462387	-0.608929272580935	-0.323146237339221	0.128579096938586	-0.303091083536729	2.31886620501383	0.382934296599508	4.1009193755019	3.80716201867519	-0.240014253448313	-0.624741890564055	-0.209994728798071	-1.02236448670177	1.26950013951188	-1.19328928675607	-0.344319847293102	0.769095303903155	0.313879040486104	-0.68625554702157	0.591297188261885	-1.22179353663674	-0.821261214203447	6.32515002268731	0.634709684196886	-0.307488085010108	3.18834083968472	4.56754275143531	2.43735117596228	-1.54665813701321	1.57142266686106	0.233414439758279	-1.85794411364038	-1.11937163593	-1.47410063856055	-2.72278972857759	0.657460588960002	1.33607939098726	-1.79458386189302	2.3124019855419	-2.63415586754831	-1.60276355804201	-0.778615248480946	1.39196791261614	1.85109220755692	0.653524839864927	-1.22235535541806
GW7_Lane2_GTCCACTGTAATACCC-2	4	15.7486847620203	-1.70891341667262	-0.502450877401739	-1.57120759856498	-1.75955645599658	1.02004833865334	-1.32940600760801	0.893129728902955	1.80975875692441	4.72691338298157	6.36977570623703	0.696779225230917	-0.0762473831656155	-0.64857798660367	-1.51322573563446	0.49432203512411	-0.450757502741242	-0.382169395173463	1.49040995271741	-0.546938690667073	-1.87863226094852	0.21877688421609	-1.24176171350741	1.77290257337676	4.58243811956141	0.647435448920692	-0.0238423186971268	2.91812015771931	3.63386030575624	3.2645998172392	-1.56233780586294	0.0347086703802534	0.430325760638689	-1.48799697982971	-0.845393616760828	-1.462057319132	-2.05571553550126	-0.287853997071835	-1.02014190813441	-0.564589758617558	1.57139781807435	-2.87885697505147	-1.64319637218692	0.444101373403461	2.23064905297711	0.163057526033579	1.82574925754328	-1.25333397956521
GW7_Lane2_GTCGAATAGTTCCGTA-2	0	11.7102798411916	-0.0675645883487657	1.3280561569555	-1.55114090138462	-0.685329752101283	0.579841068835827	-1.61656818193331	1.06791583799155	0.76676437181458	3.33507803914247	5.69773063827971	-1.16091432334095	-0.603225763627638	-1.03346652139949	-0.318981845405361	1.26521108436608	-0.395991777606433	0.271345210515779	-0.112281449152839	0.65162408702524	-0.549072629919454	1.06265746129766	-0.443197428420606	1.21231681529365	3.3653206647524	-0.408657608411697	0.765457710887798	2.40695229731013	4.45831612088453	2.08796584112278	-0.0733657124093223	2.66787129544621	0.446579593689117	-3.29023529110211	0.871487130365412	-1.4911157315307	-1.651395908731	-0.362021820865422	0.441875910057853	-1.12880313591401	1.30565730864033	-2.85247724762178	-0.945457087196327	-0.334221676535052	1.17227929838411	2.0734655013056	2.05213175255024	-0.610442490949619
GW7_Lane2_GTCGTAATCTGAGAAA-2	1	9.73080564665148	-0.979011464366641	0.785702896827325	2.00109539574961	-0.386084780238069	0.328531138562612	-1.44333451885345	0.852595786038557	2.55508467455845	3.45452839621292	4.83364328087851	0.792055554779288	-0.927208192966093	-0.808121885325356	-0.323326517299794	0.336741603443444	0.232030433486889	0.745670322828153	-1.12421088870515	0.655029705779789	-0.620752580043244	0.69007849428562	-1.63201450064778	1.67247010494105	5.92492127485192	0.338814960115501	1.75903546545734	2.55808149525045	2.85084236871162	2.45413161443956	-0.806492232865919	1.05961952051016	0.0190114651798427	-0.226978729046017	-1.00263877171666	-0.738521472125666	-1.42489362469759	-0.0996880478870424	-0.916588243600622	-1.57093847290725	2.10660062093893	-1.80436339401738	-1.41101293376685	0.0673678752905938	2.05018670565294	1.74544110979108	1.8579544116168	-2.19917082209888
GW7_Lane2_GTCGTTCCATGCCGGT-2	5	11.0311637048048	-0.239323509702821	0.278517576456598	-1.75639532689839	-0.705179524980486	0.604051948980151	-0.252117009293078	0.666783063217134	0.974630389152609	3.2180867417209	3.97343765517339	1.08318386863344	-0.0511844406506425	0.0614494842808538	-1.96073156725405	0.499103095761036	0.778499046196541	-0.639570312034073	0.511248027263262	-0.951918665629429	-1.4214301268661	0.854887913949737	-0.93910910847758	1.11976855569273	2.49214174261845	1.50221320052945	0.410983056808631	2.29907076746622	3.30700070056747	3.56666471998834	-1.41512916253771	0.788142266318617	0.190033265106433	-0.208963037067293	0.0618941262620538	-1.21556151835302	-1.67316297707352	-0.297867251074143	-0.42540043970383	-0.568232338892927	1.64188118562763	-2.47825677210664	-0.327544982843326	-0.486258151475513	-0.128062963857705	-0.0342324324050301	0.820380696608534	-1.19807515792313
GW7_Lane2_GTCTCACAGACCTTTG-2	0	11.2762528515704	-1.53177894191479	-0.0578651926336638	-0.853034228983798	-1.05741114563287	-0.101773651044182	0.206773799995516	0.799055360801819	1.04645953969936	2.78574378033105	3.69774860010046	1.20367419348272	0.567662968530432	1.06512543512003	1.09439426877776	0.769213613030414	0.558354045845728	-0.317806372980009	1.73050972473613	1.15843415213684	-1.13565406648168	0.617676133806595	-0.853051994633143	-0.760619797477294	3.7844751944575	0.219818934741865	1.42133492631801	2.32591909687638	4.15622905033867	1.93947194016071	-1.69986215593972	0.663088850670514	-0.436813019355567	-0.234692759607431	-0.169491469138906	-0.0130026382233581	-1.02875233677299	1.4521985164234	0.199561271054836	-0.369469435577184	1.30567969872245	-2.1925379087677	0.14705515477562	-0.487392244934622	0.3770480115886	4.34143482879297	1.86678509051746	-1.09048599696226
GW7_Lane2_GTCTGTCTCGGCTCTT-2	6	11.5319613219293	-0.772346914122104	1.33288036767811	0.445312626931326	-0.765811800357871	1.45234100890944	-0.964516694027089	2.45289178509715	0.605217348293755	3.38520836690818	3.44114350309367	0.221507390323251	0.650157403621574	0.327214415427708	0.109000335682921	1.46041339164871	1.09929247439044	-0.0243546591061027	-0.0796209178252033	0.44537093968192	-1.34894460930426	0.931545342578592	0.33999957379524	0.649699653403834	3.85701267982725	0.75208835754133	1.62970197046273	2.79831675568358	4.07907761196292	2.802467137012	-0.813506042964664	2.83764512783747	-0.98032587082959	-0.208498798854995	-0.921003541070417	-1.21286080245062	-2.54076553375027	2.11785094791503	0.487174499275546	0.839092951146652	2.18645137461442	-1.99637248622804	-0.518172587261059	0.872422599580491	2.19456204202211	2.83348559858792	1.48292244802734	-1.16660779160588
GW7_Lane2_GTGTTCCTCTATACGG-2	1	16.155068278706	-0.926989270310233	1.30353933005809	-0.925926486682229	-0.692424404043342	0.931786315123028	0.107392209574395	1.28434739118449	-0.585750594001802	4.33403412086518	5.72029388398057	-0.306222524511448	0.404540108394379	0.420505464126492	-1.35587715060004	1.26082156073706	-0.565683919490537	0.529114078747392	0.266236290115606	-0.0546774715034784	-1.77182775006951	1.49998207042903	-0.0252643560761689	0.430210449373598	5.85234823677689	3.05652973255986	0.285138995919004	2.32282689580361	4.69998390755926	2.79907794191945	-1.466689310964	1.0940220277684	0.518283998232293	-1.22290659941955	-0.518231241000633	-1.11119483917074	-3.33544668906897	0.649179534823045	-0.414159260227536	-1.23856376692343	2.45086443668864	-1.48713946240212	-0.699839175779558	0.195423080504442	1.23906997693229	1.11388611212752	3.57938130987636	-1.39149838374956
GW7_Lane2_GTTACAGAGCTCGGCT-2	2	13.5698055616688	-0.272869970918219	1.97299192162935	-0.0676723783251272	-0.942904697515494	1.58187047035838	-0.180182245607529	1.3177414854949	-0.57474199833474	6.2420436316542	2.75021093451447	0.365378063083665	0.46115235250285	-0.936096753936946	-0.152433076557081	2.39739682816678	0.383484696394098	-0.277730903063928	2.07880635866508	-0.518264270847029	-0.365311393046665	1.94725078520691	-0.659477788178095	0.174050416908592	4.43677069434495	1.05272263589099	-0.840846451929046	0.451646434089628	6.15060364285971	3.37436447530614	-0.00461929817725784	2.3103740758917	0.101110795891901	-1.31807242630103	-1.10929556895947	-0.9833911598703	-2.84563777481195	1.05115740200116	0.908393696314866	-0.705726207029746	1.39711934270668	-2.71184399124309	-0.412030709001726	-0.0385140682739216	1.28003286427377	2.55543923002738	2.25946125277742	-1.16078428462851
GW7_Lane2_GTTATGGAGACTACCT-2	0	8.90155705134134	-0.944955925150505	1.53412128351896	2.42092113897444	0.870083279402901	1.10304117011794	-0.664622375147376	1.40714971092611	2.58060894755127	4.14366353586528	4.60249550354516	2.30907370420978	-0.0504032626697236	0.464729081744203	0.374230616296001	-0.359274474658912	-0.355020234185336	-1.46496731242882	1.25741746129607	1.56019699633934	-1.02547177688776	1.44822351263485	-1.75137318161537	2.11724162337318	1.87547142369612	-0.140524226956267	0.0723314451346624	3.09545684705018	2.94899341157545	2.00220601252107	-0.11129899236484	0.59810785701927	0.240292785286273	-0.205773832622597	-0.908966056803846	-0.524337938204049	-3.12957408629147	0.304769728659335	0.829866944231791	0.380897151358695	1.02297262096917	-1.51067373681612	0.455555786276968	-1.2756383349519	1.35570313001065	2.77262303795887	2.44611121658695	0.0665877074701163
GW7_Lane2_GTTCCGTGTGGAAGTC-2	0	13.2092390152782	0.0767501745499078	-0.112072551009844	-0.930131554607971	-2.47869147301422	0.33756462056718	-1.02763472149875	1.91956217054103	1.43551626107875	4.88791547645808	8.14678145784181	1.65358638409692	-0.61544011630774	1.4532138670657	-0.45334218310143	0.90798768551936	0.562038058389065	1.27822473511392	-0.112967368235946	-0.271261515115269	-0.939590709099436	1.96694254280763	-0.307087321239979	-0.802454088767582	3.03181532928654	0.0143273897070678	0.63186532833887	3.1351983805517	4.55186779311091	2.28342858410215	-0.648921649338565	1.99860960677321	0.265037838187034	-3.27854087565011	-1.09373698845426	-1.44034089202519	-0.33578724781055	0.705939000270002	0.570832108330456	-1.66427433033074	2.82995766938994	-3.40142347562273	-1.58751705701078	0.862322770433568	1.15384066595941	0.737112207695869	1.51433306236803	-1.74848602423262
GW7_Lane2_GTTGCGGTCCAGGACC-2	1	9.02187813276293	-0.637715627949526	1.54312759628488	-0.983061767664566	0.116133684815202	1.95343016977211	-0.0890805651864712	0.716436032333534	-0.799496320540468	4.61963152826401	3.7165953344281	-0.933706845789782	-0.680803281683362	0.170985520615939	-0.154952876345887	0.72743994503881	-0.405882772610591	-0.0735803121403903	0.506687766495538	0.30802999303541	-0.100589753858345	-0.0254005214945565	0.685031112635382	0.441036140017164	3.03822358459369	0.520149319036339	2.28732077054064	1.67645568159697	3.16179303657315	2.95791216075136	-0.292001032250241	0.117384160437839	0.507744386956657	-1.50394722151778	-0.141859074743928	-1.32833756666346	-1.13978623314787	1.38517391906061	0.12769334124458	-0.777832690181897	1.82804851574958	-1.49433684768496	-0.600680112489122	0.35000930936645	1.03417363295543	3.04375246482361	0.0119765961985557	-1.55668945180988
GW7_Lane2_GTTGTCCTCTAGCATG-2	2	10.4037605567521	-0.449955326105979	0.723986867394815	-1.1662540231559	-1.59096733821159	0.754889392893866	0.592644584063547	1.26142114289855	-0.387257180515125	4.41951514417912	4.55872296152262	0.601563658918772	1.00539973333349	-0.14994067465723	-0.532604153462796	0.183236679941552	-0.115349315583929	0.0496246615891383	2.09624573243686	0.497049547017441	-1.25978646967182	1.1785544548401	0.674418776842365	0.174887976480836	4.86755434074683	1.2132914288095	0.553305659792455	2.65375143613075	4.23655446078477	3.50958633954824	-1.62082105739185	0.79827969889678	0.0770887844063252	-0.257616138483232	-0.396855647702408	-1.01059147645622	-2.33387808891912	1.45794010865428	-0.0903273620291471	-0.566129524414804	2.03311170124836	-2.43711819494127	0.117924807417904	-0.0569093648406759	1.03061833324617	2.32986249216818	3.24254058384976	-2.37993452765189
GW7_Lane2_GTTGTGATCTTGTGCC-2	5	14.4513021154035	-0.781097029834804	0.292788760760418	-1.9291238474884	-0.661498031819449	-0.0408616836271807	-0.457357896221622	0.769284432466192	-0.177218577538272	4.49285685140649	4.10458663417227	-0.097816638727904	-0.576239611169745	-0.512370356711454	-0.376646229704145	0.50944227989332	0.36320797176987	-0.903893416358573	0.432594454449874	-1.80533905507654	-0.346512958104094	1.68547863552317	0.00887219803345262	1.11208032303312	5.12131491682179	2.22226339895378	0.328172616088047	0.535235428452294	5.70365540130433	2.65072110262234	-0.832766766963354	1.14376148095923	0.323538132880552	-2.04164206021023	-0.417965865740781	0.119165855947724	-2.94761230635644	-0.929811585113959	0.673751167055794	-0.861188783965121	1.22983356064955	-3.09171212791962	-0.176972837144746	0.905285291691818	0.210251375629605	1.10656803959698	1.56802698876821	-1.53553992795555
GW7_Lane2_GTTTACTGTGGTACAG-2	2	10.0612553464897	-0.888485970706553	1.44006117589204	0.464275089559486	-0.613418023187543	0.140738127947839	0.332569511913669	1.63535763835237	0.131806148726999	2.64776641151415	1.19511866204531	-1.12815736542351	-0.046009419042561	0.345509872619124	0.614969460596487	0.365468075627465	-0.0906926511351098	-0.697558678111178	-0.430645148658807	0.228066816160658	0.731117595072211	0.127658089889743	-1.93896331714496	0.959002969225695	5.33505770188692	2.8379547356083	-0.0802626020903492	3.79685059474336	3.82661480079815	2.23715126374467	-0.617753549032301	1.20950903957462	2.03688131488012	-1.88108048112468	-0.829725232916039	-0.335046302990467	-1.22964091919035	1.52776361174658	0.893130445469333	-0.506846843727754	1.86136134428426	-1.68498661413528	0.372593594509776	-1.49116947611359	0.708085411353733	1.15589150248195	0.924870940851578	-0.552364472020359
GW7_Lane2_TAACACGGTGCCGAAA-2	0	12.8033294246141	-0.85923068002887	1.83530648211369	0.034086952819981	-1.757021275703	1.46476036037419	0.0462897816076669	1.41352440024484	-1.02696137277095	5.14214412392577	4.81509728138328	0.464109715789846	-0.536892559945598	0.229581198687153	-0.188158300106895	1.896068030886	-0.507064544482492	-1.66297887699485	0.550105724700819	1.47304850924839	-0.129923913960686	0.984531630517758	-1.08108819196771	-0.000580315353659856	6.44596703522236	2.31956372395691	1.41737188486937	1.1244069802828	4.20047706857526	2.79560747428143	-1.32608320824827	0.0727151236833512	-0.0615255055346293	-1.94701700037947	0.0922974946001807	-1.16564173600798	-2.54161612560701	1.33772599296094	-0.4491656636894	-1.96901812585081	2.1636360780483	-2.90372449183164	-0.0057890333818367	0.378903313729924	2.43287863307696	3.42026342220118	1.47815482406935	-0.466740221874947
GW7_Lane2_TAAGCACAGAATAACC-2	0	12.9438457642493	-0.399897809141769	1.57481194305743	1.32017974299493	-0.839134520936206	1.15983599580509	-2.07517201651198	0.722720314606856	-0.100060972735739	3.8400258956647	4.57589544371119	0.502503050642051	0.471945254693887	-0.321501347384406	-1.34163213829736	1.59253454870394	0.293158534983807	-0.238309393993482	0.459772214778507	0.641864608894943	-0.831380728468737	2.29050978483894	-0.265367642414928	0.170824721131539	2.46162828742083	-0.919748804261867	2.31636048021339	2.18698342113892	5.1294015070556	2.84290856757811	-1.04149987003305	1.0011197512324	0.416883351583234	-1.35286516393253	0.338957631826739	-1.02110520359113	-2.71685700064676	0.879865349044309	0.157670470738159	-1.25771680163589	1.85822110227158	-2.59219679844583	-1.05325539733613	1.1553584881248	1.77165167376016	4.48069127095526	2.45630851637786	-0.826066556336056
GW7_Lane2_TAATCTCAGAAATTCG-2	3	9.99890638457277	-1.07225916799818	2.10360147189667	0.264361037709138	-0.171039377757722	0.0932828674620662	-0.106686350915374	2.56183491988158	0.302094222067746	1.6794479972222	5.09757366741431	0.921858596339997	0.788233709534672	0.447066943165052	0.345823214262298	-1.29528190260656	-0.363703937173431	1.30996479226049	2.50181621782963	0.502750531124679	-0.958999039067562	0.475912147489003	-0.923028858022751	0.975666274885024	2.94628541612126	-0.0647501676930852	-0.235568724562557	2.02559681997401	1.09985885361772	2.53265968486291	-0.588036540629477	1.54509390253522	0.447405471530492	-0.185108299791195	-0.817677058573878	-1.07678764569275	-1.67220421782356	0.25255861727701	1.02521707686948	-0.011618779497167	0.267936070062707	-2.19882257964684	1.10365319780146	-1.46951508138263	1.25947776708893	1.74960850980833	0.0334649210155514	-0.331106927634594
GW7_Lane2_TACCCACTCGCCAGAC-2	0	15.3804283172797	0.0648451810776176	1.74014717322346	0.837485665132327	-1.14346694687082	1.26895883689661	-0.315251101644401	0.640368659815042	2.10388546881872	3.95760371705229	6.57207322885619	2.00591331247062	-0.564222921205275	-0.381636894024784	0.938927682051839	0.344701018030126	0.862149135421049	-0.732178300976352	0.187391078555796	0.00787656980237668	-1.39462188827985	1.07893796068503	0.215923394932851	0.0596131065547951	3.47232448367028	-0.0246649074894122	2.83565934469297	2.10965957642503	4.90666835726142	3.73025815861315	-2.11414423020821	0.867974378334876	0.160283560488043	-3.063613630983	-0.51044979466353	-1.58134282418984	-1.04182155846318	1.51734422399757	-0.792264276950798	-0.248097480146376	1.57437004812001	-2.70800315266415	0.335073761427508	-0.0448454149043529	2.25321570124216	1.91060546350191	1.43276220045522	-1.11072204667196
GW7_Lane2_TACCGAACAGTCCGTG-2	4	14.7492532410819	0.291895308899624	0.598642918524407	-1.07689225965621	-0.372517517177705	2.72777684112805	0.461725954406764	0.374307066324559	-0.54183758327794	4.9450621930388	5.27100355019308	-1.3698912478189	-0.0635061480424646	-0.33785235762015	-1.01783890099705	1.25889459135319	-0.223239901568162	1.13639904266841	0.820679349590881	-1.41704029476664	-0.698533648014164	0.664055777605384	-0.359827567557607	0.0729581935957127	4.0452561157408	0.476516443910736	-0.4475212360761	1.76402952510894	3.77527094066549	3.25241267251158	-1.40554029476942	1.76335589767916	1.27410781443143	-1.24553942074361	-0.175701108226139	-1.06686967430799	-1.8982037267499	1.8339577310351	-0.0852174616079085	-1.41100138890535	0.219340730684746	-2.25172800678564	0.591967486681647	-0.0692663037822707	2.61907987023928	0.758990069549913	3.58320448705197	-1.7677980645022
GW7_Lane2_TACCTCGCACGTAACT-2	3	10.6790327410194	-1.04425714680801	2.1688737585366	0.0914693634025557	-0.971545935854777	0.232869426507343	2.06328110174223	0.972970169779799	-0.122003903143276	4.16509245983001	5.29049922498269	1.16401221713469	0.552810486666643	-1.09274544120269	-0.149350810976978	0.813240485282622	1.00762600231617	-1.4483863788088	1.46321856464354	-0.251972901388301	-1.13284551746357	0.346084686752866	-0.293974496969596	0.381610435365924	3.3363747552832	2.12480853627097	-0.214802855784694	1.8051720688136	4.70004272681246	2.89835599189354	-1.20700486986958	0.196783989808845	-0.470755096107779	-0.238769645162673	-1.05472571665944	-1.38896489309103	-3.25715215828645	0.98945691042845	0.0495433421897986	-2.05575632649673	2.18361599042662	-2.62241522929363	0.346776766648925	-0.292770744812918	0.700804446931918	2.28185383864583	1.11249727914515	-1.50056192369459
GW7_Lane2_TACGCTCGTCCAGCAC-2	2	13.1375597294192	-1.92755420349349	0.51830122915186	-1.26568194444811	-1.06696655038147	0.868210188218954	-0.0662053872401826	1.42272552808037	-0.363998295523047	5.18184665180849	6.08072266440356	-0.54180426940754	0.135744613016876	-0.577590864207775	0.711701129541863	0.413559308667631	-0.155205856725708	-1.52771809152284	0.482039696719808	-0.666890154292768	0.137629020496677	0.193160876538251	0.974780184521507	-0.219544871915666	6.06057401836763	2.24163808862674	0.795156092846041	1.67318612765384	5.41110068673478	2.57591009441001	-1.63510428448099	1.47679902620416	-0.221251989411934	-1.15114406899444	-1.36273068116473	-1.23344223829934	-2.59586917361951	0.596850318704271	-0.588158725253546	-0.387442476682964	0.678471839286388	-3.29359452751625	0.501978049271091	0.659715084800512	0.69172010131737	1.09334163040933	1.00527285933335	-0.678403881642769
GW7_Lane2_TACGGGCTCGACGAGA-2	0	13.4544795288749	-0.795833083925573	-0.212240565161195	-0.396287262593574	-0.494853016695331	0.870589681569464	-0.604293466789387	1.21588767174875	0.928211227217181	5.27774949983264	5.21567571289561	1.23022783740808	0.281532416790222	-1.8412344340101	-0.892961600407512	-0.428206608522989	0.742984144435314	-0.150045323602412	2.23647482516966	1.152818185119	-1.71782199227917	1.84590397660738	-0.769038156073807	-1.01808304790598	3.36467562203282	1.09379129266584	1.96566402138838	3.92702974520636	5.03169995273723	1.977313706007	-1.75949248737752	1.2550585273948	-0.283940692294953	-1.90102564279278	-1.38764862502677	-1.49992562026374	-3.45836917966616	-0.220611987683452	0.613690198644241	-2.15805047480895	1.85316970227281	-2.79703502613223	-0.233012620187167	-0.517297766613887	0.712029473312296	1.60592641012616	2.7442089032324	-1.21804926960329
GW7_Lane2_TACTTACGTCCTCATC-2	2	12.067915358622	0.392520867551037	2.96774233040893	1.27777958488255	0.337247657994444	2.71886210003275	1.88814588567054	0.936223218462264	1.73925044654977	4.48159224579668	5.9244396792674	1.99475660281658	-0.618141798643953	1.01849106775742	1.15026770303033	1.28713850705291	-0.374071774053041	1.18558349470887	1.86445690461903	0.0135012636827159	-0.275540040706159	1.53119904930332	0.0208517509810002	1.68509973801494	4.97018059657023	1.27402407221541	0.409548503466011	2.63247665754614	3.67954824333713	4.2536688521159	-0.410856970396022	1.16928496576953	1.30133119302037	-1.84238080840875	-0.364418206272003	-1.49422019892948	-1.95084486977304	2.33474772238225	0.185142477740515	-1.65388866348233	2.45679004220757	-1.95072709658754	1.15892884350696	0.33277497385628	0.995558637157067	2.69001401054133	1.88455994262754	-1.91288518724665
GW7_Lane2_TAGACCAAGCATCCTA-2	3	9.89749652752215	-0.407601828240245	3.59881869254041	0.773975847250361	0.0506718726303142	1.14309168810093	0.300440469246507	2.58008975709661	1.0089620258703	5.36321491401308	6.13051355001868	0.216866071606919	-0.052939340414497	0.12637816502694	0.973093427457401	3.01354513247344	-0.230314327768742	0.601531018000453	2.29792413804066	-1.06635867690202	0.338524003081601	0.458597162366319	0.685495547453998	3.83748819311019	3.82165168186562	1.49167963133928	-0.721371309866507	1.33719039428529	3.92685506799754	3.91865393402065	-1.47233770147622	0.444668156493757	-0.247503529523896	-0.216127518285632	0.0452253531514194	0.0595559269134406	0.331668890499067	0.690406404024187	1.32850392238864	-0.440573484578396	1.611991760638	-1.38446635405369	-0.328062238380122	0.735303871966287	2.53947350400948	3.46026272756027	1.52921654250981	0.164861489152909
GW7_Lane2_TCAATTCTCTAGCCTC-2	5	13.5462425549187	-0.458401344947019	0.987980374071192	-0.196288358189478	-0.0387490824058214	1.36866878946671	-0.428104249614496	1.99947280484329	-0.194845404895531	5.28450224433529	5.27894744196372	-0.159460521666401	0.364526149228536	-1.48050863505354	0.62175002064333	2.87914196611335	-0.706623877965116	0.414042968927846	0.593988133933173	-0.790381595797052	0.600405512129607	-0.0752732647681161	-0.613277278945722	-0.124600343854966	4.51257980002817	1.78146809032127	0.189260948307613	2.83396869366282	4.98873841162762	1.73847850431018	-0.399566268512313	0.7047564197516	0.138115919746931	-1.88230926768235	-0.402760005596786	-0.71856934790561	-3.11898582117673	0.52992428516034	1.22050311013425	-1.14663186346278	1.3628921920874	-3.30384891457415	-1.04607014378579	0.746482408829638	1.19483130613541	1.26774726164855	0.646752363120497	-0.732778729914924
GW7_Lane2_TCAATTCTCTCGCTCA-2	1	15.7304718162341	-1.06259706809699	1.17466484342676	-0.105733546929512	-1.23404716777115	0.906095662347389	-0.788647727211085	2.75518193292515	0.324912298142772	4.5574559158733	5.19169900409199	0.151142183803957	-0.628578236110812	-1.26996699334473	0.870465833990961	1.36698417599572	-0.886551689486145	0.0137329674891408	1.2243873292958	-0.867336668460298	-0.5575298639668	0.7714601864704	0.00214719250992267	0.697405608764125	6.73735105480463	3.52234221335863	0.514537425202464	2.27541444435953	4.52620575320146	3.88021234620907	-1.49373406152106	1.47767105951419	1.10288236451546	-2.21514076541401	-0.397967043026808	-0.000179086259237206	-2.46498297352574	0.881095054256001	0.303006643190857	-0.861605215104786	1.2500551828447	-2.56333596300597	-0.728658060265881	-0.712185041044815	1.88065576221521	1.24167361748827	1.31696753262743	-0.483738128893876
GW7_Lane2_TCAGCCTTCATCACAG-2	6	12.2193096869483	0.253628284714915	2.88155153923861	2.00205012748438	-0.876927542221107	0.252107255190944	0.424976930851479	2.39667241257461	-0.069395159433566	6.08729439936593	3.72153213665647	2.36886391348713	-0.0551103136087541	0.390547504739603	0.114121278079078	1.36895752042445	0.514028963966271	-0.777733520382142	2.67015027182066	0.183530220127312	-2.15257048037974	1.47728650760021	-0.159124967820341	0.966284343781492	5.21142977171836	1.40974427265268	1.00345827371299	2.7919643664325	5.17673379587908	2.81069987084242	-2.01384296598963	1.26768745942918	0.873656828869752	-0.224990645824168	-0.993856355549187	-0.702524458209475	-1.68962953434538	1.64264033137072	-0.0574050605237376	-0.16205892950139	2.11327714194321	-2.07693603170731	0.217602051274533	1.28096822253379	2.00062707594692	1.89898757748424	1.16012214852857	-0.707716949601432
GW7_Lane2_TCAGGTAAGACGCAGT-2	3	10.4907083033378	-1.06853437751104	0.127665958014014	0.378585580397477	-1.20298561741177	0.541877189071186	-1.57071226745593	0.671053866420794	0.795493622651394	4.59469816807946	3.29872736629285	2.03826136464234	0.576100475876291	0.163604125305686	-0.202767877675407	1.25010670663001	-0.232214140480619	1.06060137170057	-0.727221550895208	1.61245906759925	-0.83897261962165	0.620126772631934	-0.0117724771678367	0.45644715038468	3.69343621894914	0.0687511443058519	1.62301012086984	0.626331334420677	4.5828076032828	1.80618525094263	-1.22764563046076	2.03122631602664	1.35562550836749	-2.29225494564764	0.747348326869457	-0.747252249242489	-1.43491179509604	-0.882706745417217	-0.0981937054426574	0.163818705432615	1.37346436918158	-2.34565523000531	-0.623558566520806	0.213883665745053	1.10862783357615	1.92067679078394	-0.258761802366794	-0.996735828359517
GW7_Lane2_TCAGTTTAGCTCATAC-2	3	9.85294757296166	-0.502397284750968	2.75644900124854	0.21609804877687	-1.20173626755469	0.95479860067244	0.749647914475375	1.97160148576705	0.556778023371295	4.77307759802808	6.80472649757032	1.27814025082045	-0.728925000820684	-0.80687781914456	0.690405465711802	1.13199934939904	0.473655438332274	1.64903282409558	-0.347881367114309	1.46458004309476	1.08421318662268	1.09479902936398	-0.0939249324843619	1.83800496230845	1.71540603957518	1.30703121735081	1.91201436004578	2.85627229143164	3.11236636736258	3.35681878178152	0.0626002496219167	0.771049891294943	1.64642755012244	-0.220229810915698	-0.0364872129833512	0.56845857155144	-1.00254555273276	1.54642539620548	0.516237571409638	0.0320553063575637	1.18351011863217	-2.54472185680618	0.982430647975379	0.136946190485523	2.24426333450036	3.76061140718946	2.44427935172684	-0.851427957471428
GW7_Lane2_TCATGGACATGGGTTT-2	0	11.0656373849201	0.341935452604626	2.71133266914732	2.10561684082779	-0.522281480759533	0.944199374288022	-0.124371712882215	1.94890898079727	0.620273812188009	5.00791839639918	5.91298988997537	1.40002709659164	0.938003299453822	1.17050786392719	0.408278591006852	1.02293641806738	0.772623770049022	0.446406336231426	-0.946631252496375	-1.00936991055183	-0.278414069116241	1.30946027642059	2.19857221734069	0.238510585704331	4.43276637210148	1.50290992099483	2.17315802544078	3.02059721966154	6.66051715995467	3.91880539687464	-0.789029271626097	2.27882037604951	0.0986669989944293	-2.50667566812926	-0.32638920135786	0.571080145854811	-1.49803783616997	2.39303787645592	-0.672236491088315	-0.219939835278676	0.853305567498243	-3.15274984297336	0.823546474113518	-0.0233006466107977	1.11692596298425	0.889765802751418	2.1664135743449	-0.452180868964238
GW7_Lane2_TCATTACTCCAGCCTT-2	4	14.1448039719071	-1.02786192470794	1.8964091929779	0.172793228409817	-0.96475748174778	2.87684875249937	-0.856744476016644	1.31327997350981	0.764840631015291	3.52798668261906	2.70921393357437	2.07697220811211	-0.0679438349986292	-0.480230552236484	0.359763751443211	0.783769813145046	-0.445899953381035	-0.101740372633167	1.69548779598882	0.684015224504481	-1.19776671647678	1.5300916021877	0.40673562564296	1.42221220300817	5.53428791839619	4.06630592033272	0.248061686741756	0.984621658533032	4.57403291916701	1.83842682946782	-0.957172601614462	2.56318091170873	-0.38799447730071	-1.31201700695466	-1.22531081077025	-1.15062696555004	-2.1579886908306	2.1415478973091	-0.440620294715224	-1.02356441647308	2.7734242363906	-2.22240032701702	1.20895950391799	0.452804045203059	1.19726724428258	2.14427987269361	1.43736161729247	-1.17496396936927
GW7_Lane2_TCCATCGGTGCTGTCG-2	3	10.0218139102291	-1.00760874980852	0.67247441023337	-0.267413578902287	-1.28846632496123	0.725419360073139	-0.102372894801357	0.441635900238121	-0.702723913873544	2.71713312311288	3.83052486727341	-0.527240828437131	-0.726309602815501	0.320243798743115	-1.10204458317148	-0.241707689148691	-0.458325248049338	-1.77601794353888	0.198134163015575	-0.36253331377907	-1.34065289883478	-1.4975841844404	0.142285905733794	0.553119964896685	3.4175529293142	-0.0656041365910232	0.789852811986902	1.10221605762823	3.23676934988072	1.45505397209609	-1.54996013405801	0.331167318924106	0.198844024425591	-1.59333099255299	-0.0452508636167456	-0.457629530846771	-1.90229440603482	1.51790053388335	-0.0628329176945519	-2.21886092780137	0.531049134839524	-3.04007474832838	-0.150205867337476	-0.224200927923437	0.00897229966671823	3.69355958313215	0.0691940741848442	-0.812351112561648
GW7_Lane2_TCCCACAAGTCTCGTA-2	1	17.0018259385821	-0.421723336239902	1.60225758307364	0.878469394997404	-1.31381449773514	1.41369087571295	0.281176576177258	0.881117723125851	1.19723219358492	5.54594787558165	4.56354861137114	2.41685794472785	-0.414111625246888	-0.845142287506413	0.115968977077364	1.44782520547101	-0.694098197605835	-0.95505398431004	1.94615005993993	1.48963346885522	-0.806537475939651	1.1255815051416	-0.812461964556118	0.304266499186914	6.65155806228448	2.21680747898497	-0.00178006755073076	1.71717574011706	5.3486561815064	3.47108697675255	-1.16398498743777	2.36091680947501	0.994162967092113	-1.90273935519661	-0.651153084441835	-0.857490730789058	-2.73409223142416	1.68508790957077	0.900817168059589	0.122029419845464	3.77850132732883	-2.45982500941146	0.369603057804493	0.301920567367075	1.61258786329484	2.17142769532818	3.33771163931016	-0.950256066353634
GW7_Lane2_TCGATTTGTTCACGAT-2	1	16.6814217860565	-1.21964699586906	1.0406689238073	-1.49631692448271	-1.52301393332428	1.5995948908894	-0.236214051528307	0.862713754529599	-1.09108359304253	5.59185245445457	4.38154502507639	0.494898714284178	-0.950276944454801	-0.699267403768843	-2.03153257844598	0.394363546819936	0.276580032820834	0.61238853634745	0.380720774550813	0.449886970772545	-0.189005806119757	0.0869891159368904	0.0838238232716612	1.11376159279643	5.54740943402607	3.38746666264159	-0.416946150579039	2.4056311995539	5.53097315058006	3.43471044804341	-1.32806081398078	0.657327292853778	-0.199110060456315	-2.08948471677821	-1.27695552691052	-1.68163435565662	-2.76045918272099	0.998731502062371	0.267994972848438	-2.29821396914195	1.19972225360566	-2.16384050216552	-0.640148022231641	0.465983501004666	1.16340188284739	2.40532022625056	1.85418701104917	-0.488251977157722
GW7_Lane2_TCGGGCAGTGGAAGTC-2	4	16.5554391386296	-0.432185679812276	0.55702750887644	-1.23968428505051	-1.98070198248557	0.438071823406764	0.691063840142684	-0.0775923615386571	-0.178913859584705	4.79827223236645	4.39229078591113	-0.103614684822946	-0.741340046098272	-0.394992482797021	-1.4820621897341	0.0257472434865109	-0.22920833175016	-0.444514273886401	-0.222537161189127	-0.877577866401425	-1.84553246923498	0.120643072521289	0.63197339774424	-0.0122208726464137	4.93622745798446	1.41406479802443	1.26368143184555	2.66822557921189	5.46708676319102	2.25732601914745	-1.0863509008565	-0.168166828776509	-0.154510739379501	-2.44689869836188	-1.21137884968229	-1.17164713530134	-2.23351254855794	-0.584780616499025	0.381487611649377	-0.761243450043007	2.20780657257398	-2.47634476392892	0.616157380169752	-0.144110422030124	0.187343760082898	0.493306214691432	3.28383359394735	-0.903626151125138
GW7_Lane2_TCTCACGCAGCAGAAC-2	4	12.4660863525241	-1.29566872054185	1.00252555625696	-1.26495227466702	-0.458928465558288	3.27621452257164	-0.315601714026753	2.13737989879612	0.356480282633159	4.38814420176266	5.53698720439766	0.0473367707915116	0.315705922920519	-0.527479192270754	0.24376087558364	1.98459530217452	-0.24249003215904	0.170205251076947	0.570755434633922	0.359229008502772	-1.2583897137142	1.01018680851047	-0.0341601023852574	1.46437081094491	7.15245124616355	2.20535904226988	0.75752533140763	2.26872774297821	4.48263426576181	2.30644295462243	-0.992843479544328	1.35165293169542	-0.0658035214112982	-1.11010999078193	-0.012632240104099	-1.26902951370481	-2.30017877133285	0.680799279660076	0.39933050287521	-0.85305940505296	1.99785509527215	-2.01591490022272	-0.637709077565161	0.856065410106106	2.58052384359114	2.05498382695643	2.83806576831428	-0.341346093943101
GW7_Lane2_TCTTCCTTCATAGACC-2	6	11.3262826068733	-0.493198801885042	1.77496788988237	1.34790424004301	-1.21273823195585	0.389872471698198	0.130695674920876	2.15570737113567	0.714768798484928	5.73070898767928	6.49144382736699	0.954240731819875	1.20995071616323	0.422658893555735	0.869007641129482	1.07891469168389	-0.915381312585941	-1.25328231757252	1.52738115767716	-0.462356160912292	0.37896193490391	1.97081653290805	-0.335262304377538	-0.8516369817597	3.80343018759633	2.11591316084902	2.89055772514624	2.37217206915467	4.13704971894214	4.35033978204515	-0.430978656758911	0.911646791309656	0.450029918445556	-0.262775674645223	-0.123935572888159	-0.716504822626079	-2.03092193656044	0.495139862267483	-0.407383013792999	-0.563651022188513	1.14556425218171	-2.71748928925338	-0.357699695888838	1.08325762839875	2.2811663268363	2.88982995391574	1.16785520355937	1.50883548260071
GW7_Lane2_TCTTTGAAGCAGCAGT-2	0	11.0836842161826	-0.264148980507233	2.76209345563402	2.26465711386951	-0.0432263773080063	1.3496244584264	-0.424301396428429	0.814455491597103	0.837839418435536	5.05948529184822	2.86678842300304	0.743220043244284	-0.0495422686969562	0.161123488125494	-0.415962790498517	2.28970998529628	-0.224555141815449	0.0458291171921489	2.2247222353628	1.29923225385125	-1.76228058223105	1.58960304938196	-0.516164216886287	3.47434644955366	5.90727047213889	0.731553414843333	-0.209707429170261	1.93780369491992	3.87900736489419	2.88038314542656	-0.887776519089436	2.63218713771836	-0.183696121216639	-2.16737725002526	-0.893438387130828	-1.17655945031539	-1.49005646862981	1.85363775742106	1.37941479164948	-0.556007165383372	2.04427840076653	-0.59048999424401	0.462593655178247	0.021449655013176	1.97281057881085	2.62596342101633	1.80370160431879	-1.5516083313086
GW7_Lane2_TCTTTGACATCTGTTT-2	6	13.0878370426218	-0.00799851680281566	2.10806770129326	0.343596262469745	0.682365335597048	2.1230492051037	0.258969341966864	3.37972318951819	-0.795886741969354	5.34210408641343	3.20415752194027	1.61250171577901	-0.423692050119432	-0.733468070632459	-0.147373627518834	1.68944470312894	-0.34622792653599	0.0248891730052666	1.04858141226041	0.281684447609814	-0.647274614654682	0.259416055786874	-0.199414269785988	0.163040009006956	6.61478397152912	3.10665186871658	1.66780350672852	4.01774238504803	5.85229159834217	2.36131948874014	-0.19282960680695	0.864313387976644	0.293087146572431	-1.35692838197948	-0.415300950255056	-0.836348914619409	-2.89377740739189	1.45190934878322	0.287259794430254	-0.891969106435932	2.11304102016383	-2.62954934185495	0.523429916012777	1.2000495752987	1.87994930956225	2.76778517824498	2.04118651724945	-0.682165649551116
GW7_Lane2_TGACAGTGTAGACGTG-2	0	10.4906835494634	-0.655764358278736	1.69317374592258	0.0378549550052517	1.10970967930957	2.35917010614178	0.388176366739442	2.95519371594797	0.0123896477906064	3.27760087717242	4.97278539340566	0.944003177991499	-1.32779351150865	-0.981619107454727	-0.664318971679273	0.67381283250246	0.189435692523164	0.849850599565517	2.74453546955742	1.65144562954143	-1.55971534522559	2.33567974793301	-1.91661222609851	-0.718978766435307	2.37611534180954	0.541234840698229	1.57770450301085	1.95645794277409	4.05346576474714	2.67867884177625	-1.16924598584459	1.72567211796527	-0.114342264969355	-1.52160556463537	-0.0967120799763823	-0.708911147031614	-2.09824792169063	0.641219856910734	1.27104474838299	-1.3902256095132	1.22340500250374	-2.78477430754146	-0.495922725700413	-1.69570660227276	1.4105856139633	2.93927548213964	1.07691287682727	-1.11998622110657
GW7_Lane2_TGACCCTCACTTGGCG-2	0	9.73431585465672	-0.290605885296717	2.84558509060224	2.01005217707742	0.233745925274358	2.40072447602782	-0.625409525500928	2.72483316459975	1.23056599665725	5.18038500469245	6.52762311480021	0.451236522312967	1.36607101531811	-0.225858677310884	2.02587813807646	1.09740429840212	0.466481102380332	-0.924476409920459	0.417569202860364	-0.837490958750226	-0.549040579545721	1.06738933560156	-0.739042932410168	0.160362113294122	5.01261871039747	-0.0527445431909373	3.21655485173752	3.57027555974202	4.71680941320457	2.23626730141304	-0.35275085742971	1.36063417949754	0.48940363189765	-0.26245386436898	1.0665271232311	0.139742483924078	-1.54248337451922	0.843403245537169	0.882174175250602	-0.908797983264435	2.6803169277802	-2.72294115379708	-0.50080606783982	1.00155903526696	2.35820590049019	1.72586800323367	2.06420417672197	-0.334585189972646
GW7_Lane2_TGAGACTCACCACATA-2	0	14.314976618251	0.187667568818422	1.38473385923161	-0.610532955229618	-0.627011529957803	0.932843592133616	-0.447221668680604	1.2183766363512	0.319608797321829	4.68320240401886	5.88519198581116	0.23932144038733	-0.410058711714103	-1.08991113992409	1.29711985405811	1.678776517369	0.154057271277128	-1.58741952657579	-0.805509505831284	-0.713296281422371	0.305181243462835	2.24134611324223	0.559654727163328	2.13858472754652	3.05444640305362	0.756805431112809	0.203708181147878	2.82927310061179	5.20827752155371	4.89870880301488	-2.04382941986249	0.849552750268594	0.00475480430892771	-1.85944742688882	-1.28062459372485	-0.591574332395753	-1.6498580642855	-0.138715697604996	0.764120164408417	-1.81827827282706	2.15846196958032	-3.04954763843474	-0.528117616346655	0.0228577672193268	1.15701731500716	0.025160434169573	1.00506432440514	-1.8773500326487
GW7_Lane2_TGAGCGCGTTGAATCC-2	2	16.2435094938697	-0.470809271379648	1.05786148247788	-0.78345841983583	-0.620879438204177	1.596087717296	-0.725371279686492	0.702094653285626	1.27688145697098	3.8682590587092	2.86727374010535	0.434407434979456	-0.747127618596754	-0.0842632847770881	-1.51949306085284	2.24313023994753	-0.0217757450499108	-1.24878182110719	-0.255067463179853	-0.954031988380254	-1.31024697228408	-0.390582955891437	-1.55188625937764	-0.00341688785516754	7.66701689627869	2.37034522826334	0.2544842862989	1.80789389176723	4.83563158817421	1.43787784680989	-1.41740147364236	0.0683511463925792	0.193091245028159	-1.66225228259452	0.716929158117831	-1.16699934281706	-3.91779686639071	-0.16874879658026	-0.659149378550059	-0.81835098159798	1.77820683372203	-3.37978790360287	-1.04184964867089	-0.733419538179716	1.05307926964128	2.67213842561894	0.560052425248116	-1.29450406279654
GW7_Lane2_TGAGCGCTCCGAAATC-2	0	12.4175223484691	-0.773261993617191	0.552678900364073	0.0983096489837797	-1.18123142410755	1.06282877633946	-0.359911066267922	0.131729476774018	-0.385130033433241	2.23817946559473	4.74411722309396	-1.2602640175472	-0.681349972593524	-1.39189276365724	0.860376397325628	2.15308113761482	-0.370782789884208	0.271526400097095	0.0334108750339235	0.979824917434858	0.423230683266083	0.697628583426393	-2.22400112458872	-0.741380505622868	5.36514085200032	2.57288796556472	0.675182065832456	0.637751272714157	3.99512811159406	0.999571350510586	-1.00421559515599	-0.410854415757143	0.504995383557168	-0.228756534218611	-1.01049228758187	-1.33071183687911	-1.94530678104866	0.507025332953206	-0.5347091101238	-0.909915490214218	2.30251054370302	-3.03985965038704	-0.587164441157696	-1.29204557622549	1.76516693074532	2.27502654144364	-1.06982385533168	-2.60804604735045
GW7_Lane2_TGAGGTTGTCCTACAA-2	3	6.70970074221037	0.242723235628036	2.81680132304704	1.78510818460666	-1.48144939472899	0.148622150020266	-1.27822661541914	0.477788596714974	0.0281013754379652	2.36565924950691	3.19752405497722	0.973844780543818	-0.0433113099349431	0.727002488368395	0.562964751349598	0.432267254149938	-0.777477577104068	-0.0655806607645539	-0.608374404936607	-0.541131064717265	-0.0311794534455016	-0.145972552580823	0.547607509380582	1.09730712518646	4.24950813531226	-0.588012541363178	1.22253622750536	1.1387454733925	3.81987988622404	3.47498413807918	-1.01607620704168	1.22809215524924	0.11101040733533	1.62716433482051	-0.781066537585821	-1.02857466769584	-1.38050479653311	0.000354025681276591	0.543505515360461	0.671141332690547	0.911950956527754	-1.69986859983192	0.481597727393173	0.217447404128543	0.454200658789609	2.29837967433611	2.33432548441296	0.303027045102621
GW7_Lane2_TGATTCTCAAGGACAC-2	5	15.2634707609757	-0.762164578775681	3.11814244535499	0.142708364153071	-1.10160621512751	1.72821416710048	-0.0657300543553065	2.11760845015227	1.37399546594108	4.1488158398422	5.80300582976124	0.985722080427876	0.407748550830714	-0.509399419493422	0.433126338507808	0.537193209951238	0.116054271305327	-0.101356345387175	0.885416954845411	-0.51253292613397	-0.904445760913637	1.16297464702627	0.401242082391189	0.678387297101804	3.8339456480122	1.49601034982305	1.1790822632208	4.73104753017921	4.82415655490538	3.40380449373512	-1.39586137541068	0.747258538113739	0.590514615224336	-2.88422848830261	-0.252467999826079	-1.15585280560966	-0.792988367756082	0.989719253309498	0.268496227476266	-0.850887867562361	2.2739264968182	-1.77310441895602	-0.925327586117058	-0.026952021946166	0.837123119869345	-0.796673161377408	1.5265607937758	-1.86526616169068
GW7_Lane2_TGCACGGGTCAGGTAG-2	4	12.5344138952644	-0.3496758521101	0.995515312577926	-0.399430714301983	0.233673974632783	1.75815388679141	-0.177170998666912	1.24505477279911	1.40195474190133	2.76692274044923	5.41627493675404	0.97665705844463	0.42316991281454	0.268641038234797	-1.6411979496025	0.643310014788332	-0.461176793517259	-0.525546272568803	0.658453272646171	0.358321821653075	-0.173368617996737	0.187442092172687	-0.481148868653465	-0.843659293813906	5.32452205498467	0.393716963340893	-0.141025977544161	2.40756073901803	3.94124165715626	0.958407738389595	-1.16336562882512	-0.409866912636374	0.398903499622648	-2.20196206875131	0.502462974363044	0.463231235719235	-1.43957566884557	0.155747982056466	0.731077799715544	-0.724481504631015	1.21775803605817	-2.57175139398665	0.102301850930797	0.0550936893837894	1.18874730750919	1.62564867327334	1.95066573462696	-1.00932930682718
GW7_Lane2_TGCAGGCTCTCTCGCA-2	5	14.113640751496	0.731078866611379	1.91702176672226	1.44225076103946	-0.40810357216606	2.004554679235	1.00551587642146	2.43324572895806	0.894576062427441	5.77153406320667	4.87678058382156	2.33005651742991	-0.0671598018186537	-0.319392228526602	0.946679821286246	1.59560133549635	-0.614313320632654	0.0133881197183315	0.993288998095699	1.27927261890382	-1.48214924233458	-0.093676285897237	-0.1961187821681	2.08272170549982	5.81633469094811	1.2868669552735	1.57368129582485	2.98679920354632	4.47721738364465	3.27869100741001	-1.35225108942993	2.48241876016914	0.542517337144392	-1.29719614874259	-1.21117039790463	-1.59499660384978	-1.89706001614434	1.25336106736411	-0.0349790293881374	-1.04782721589758	1.73381042665835	-3.35325618281874	0.930095204778426	-0.539563479744576	1.63388964673189	2.91005768236652	1.34866329216443	-0.756675200323602
GW7_Lane2_TGCGGCAGTCTAACGT-2	5	14.8544190436439	-1.07717691050304	1.14762504362868	0.200703705433599	-0.0843697450097902	1.25936390831092	0.184101279745336	3.68226294053099	0.602073447406433	3.82123985417015	4.87519085100431	-0.501459771846976	-0.62974655025543	-1.1571351054023	-0.514118851690293	1.78727057353124	-0.651186565176346	0.595341617255514	-0.0448980619975599	-0.788139826082352	-1.63051534475575	0.938038970351695	-0.043068973649614	-1.03701055752497	7.64164675826853	1.17039832189899	0.820393975148863	2.4598584947965	6.22143433883428	3.18368957803112	-1.9254543975812	0.913092706340709	-0.587515577413368	-1.44553139262757	-0.912327632312244	-0.405446372920408	-2.74196583538207	0.76105550915985	0.569623106839018	-1.92677269769895	2.24980511306355	-3.57250884835664	0.607759330025077	-0.659070539143027	1.05218480016795	2.84683457405931	2.12755493291085	-1.41662748983806
GW7_Lane2_TGCTGAAGTCGAGCAA-2	0	13.2288355045692	0.10976016873909	1.67686873634218	0.322361252258292	-1.79031246651817	-0.0631754377366561	0.159008916836553	1.35171960769692	-0.289761004084213	4.38316082404	5.29603138393252	1.01911754957741	-0.0555113652945395	-0.0610627667593363	0.475684214845799	0.439950190685454	-0.050649491560485	-0.623448442372115	1.17709787920013	1.0494625979103	-0.989046794581322	0.894427780210612	-0.841301714620324	-0.734481822197095	4.93078029250122	1.25711588785412	2.76265954428901	2.20729059693195	4.26478487606272	1.88464993389946	-1.6322573116447	1.03978861886935	0.654321865720971	-0.226627963514947	-0.143795841004213	-0.753826831257618	-1.04394315855588	0.701074540236442	0.398050857640454	-0.0931927445407104	0.910334004012049	-2.65895457536994	0.535479291940511	0.23190238591365	1.75636893278333	2.87562701600518	2.64706014696324	-0.510918184608281
GW7_Lane2_TGGGAAGAGGATATGT-2	0	11.2223951616038	-0.228668567090842	0.467368881108433	0.199313437203556	-1.42348806691315	0.783363823859651	0.768851009136856	2.28639580959225	0.108058939703237	4.31645775117002	3.57115000194617	2.45647066677735	-0.76840540238617	1.44460626683789	-0.304190013030514	0.586958808139684	0.453097399669683	1.02922597274113	1.97989409143796	0.138016266529349	-1.31887380444527	2.81318379803487	0.211100492529255	0.684538128771168	3.99065140486414	2.43325879693275	-0.863552408139133	2.2797649125362	4.70157924410555	3.75124548611496	0.138778185919814	1.9407697687802	1.17556123570699	-0.207310326229008	0.0797353440309833	-1.2059468428554	-1.44109102750724	1.15834168693449	1.39374838670235	0.702081094213577	0.704673682984515	-2.39127213747945	-0.612622745160969	0.347359772479872	1.9189326402285	3.19018000314743	1.69858703047349	-1.31768322299933
GW7_Lane2_TGGTACAGTAAGTCAA-2	2	9.27224000789561	0.813210825048574	2.39593420708194	0.292347391518039	-2.06075394572061	1.01528848198972	-0.496356915761607	0.908722473580943	1.4048147462265	3.74890115328255	4.45806336656202	2.19930880986806	-0.0518101546965286	-0.464488504838057	0.0821644968810968	-0.173212277129207	0.753327135318675	-2.530464534814	1.19789049971443	-0.350212250121691	-0.200169675155526	0.668568371475181	-0.702857886777057	-0.685509208489543	3.40240877599245	0.829441313231424	1.99478617508441	1.5865972224682	3.87681546435289	3.1246271386377	-0.739340583275663	1.26881801040737	0.0140649181832617	-3.65878167869363	-0.934338841438511	-1.2304224826353	-0.544356989104634	1.44290892962002	0.682286725529402	-1.20747703662647	1.38863962138953	-2.90550919496315	-0.388056401725057	0.623654952408467	0.979025127077791	1.89439190413958	0.240400774881281	-0.779915700588553
GW7_Lane2_TGGTGATGTACGCTTA-2	3	12.6654698216683	0.492253262604406	0.386109117028747	-1.04204375004	-1.07786758348	1.19138266757766	0.962694620323414	1.0714635072829	0.763837679306192	4.88264062368539	2.67120263365913	0.955404789796825	-0.0644247055083127	-0.024120347611914	-0.857418376441613	1.34444252483999	0.570512852586877	-0.753371977683262	-0.107865668054747	-0.322590792546787	-1.24289024309621	0.855437182912275	-0.359591511856558	0.180803308463028	8.38945441732074	4.38810569457413	1.79649595225314	2.45788873864844	3.69742537263448	3.22721799281741	-1.6532815376058	0.965329269936271	-0.0686236626859709	-2.33126944237007	-1.16184190597925	-0.828487148895357	-1.87255995519225	1.34925486190684	-0.0906070077390329	-1.06015069945013	2.36960118017964	-2.33624318721479	-0.794472524123071	0.559885587970045	1.64656708388079	2.40124081787929	2.38638865852636	-0.4872231314942
GW7_Lane2_TGGTTAGCAGGCTCTG-2	0	13.0783480978259	-0.43385342355327	1.10130196036095	-0.769727832194888	-0.325429030786408	1.17973264881032	0.457506502415793	1.52218465356589	0.264622545782753	4.92092185420674	5.00121894639168	-0.172248755625143	0.936208452049917	-0.744447887420507	-1.2722011093682	1.9098530914981	-1.60576185205811	-2.43847926282573	0.235035764496376	0.44417331358463	-1.22245050430878	0.902675567060719	-0.433959849924618	-0.849307026444475	5.02604222098673	1.89777908092756	0.293851583225673	2.88078005054757	4.62271384793574	2.54603961592206	-2.48424737551977	0.812681243722971	0.945523462383615	-1.28313028100668	-0.463704824548904	-1.52444461661961	-1.82598419493366	0.215667015545109	0.231413400525418	-1.04714350028191	1.98336593009426	-2.20373506806158	0.534998094529863	0.167793557850469	0.991698327444288	3.13832630696976	2.77328645753639	-0.403849599182064
GW7_Lane2_TGTAACGTCCCTCTCC-2	0	12.4578503514035	-0.0732137808439001	1.64937131321442	1.42134596979725	0.215912087168854	2.05205779069188	-0.223890430306263	1.85635496525935	-0.744126999187042	4.55270160006301	3.78505327045449	1.06195164575769	0.565398981215991	0.322739897398594	0.229408162295209	0.69154973645781	0.054707499042331	-0.779520682501815	1.05853590949243	1.35939945988773	-0.342754405271251	1.79461040746451	-0.721182787307393	1.60097964943933	4.90610045200758	1.23771688104774	0.77877577542511	3.45315533508799	5.66705958548091	3.70564182929587	-1.76642692134619	1.29828402814638	1.54612148559288	-1.97209720731615	0.1588790641297	-0.779806316063689	-2.56791079828848	-0.0412387035584133	0.892222739973288	-0.819490922082324	1.91271754179796	-1.96601894496865	-0.664187248341331	-0.557535538173256	2.59431277020008	2.81479052985381	2.80033824512254	-1.06426359930479
GW7_Lane2_TGTTCCGGTTCCTAAG-2	4	13.7893052505765	-0.369074760878126	0.28122354259654	-0.711154946724929	-2.09268770638576	0.245822461731322	0.944123150070943	0.476977126871369	0.645875553612895	4.90626949845178	6.74745574462484	0.353755052389943	-0.0724213884939204	-1.45423020960393	-0.317094578251956	1.3697214987933	0.836709296877882	-1.58908716321253	2.00838971203286	0.0316515789216545	0.0159713313633633	-0.366424797236469	0.170593016393041	-0.130796754363591	5.87112300984575	2.34768975029887	1.76846773572891	3.91226142253954	3.69848735575105	2.78224763313546	-1.95268781446734	0.567447335171585	0.295017347184746	-1.89003574085371	-0.698775654308551	-1.71997297394481	-1.63327896918529	-0.856021694785119	-0.348979581379938	-1.39715479985835	2.33363317451484	-2.69519447136146	-0.636766331761833	-0.320920812887045	1.29110423567534	0.43133100651943	3.09613649437499	-0.708749940286277
GW7_Lane2_TTAATCCCACGAGAAC-2	0	11.414975060211	0.437063490874632	2.28835068170348	0.284766652385513	-0.0296081487331278	2.06257635979893	-0.232202603521126	1.47399228447274	0.754479186245022	3.25017579448809	3.35711044770923	3.11435826082156	0.601549208216593	-1.46143278665334	1.28293434257649	1.58814793047712	0.653869868114167	0.37317542732041	0.0395844301439599	-0.16977313784338	-1.36093346489849	0.992392460865533	-0.989881176329883	-0.731784358316662	2.8122504995817	-1.3279406464364	1.91671945518405	3.30638925220027	3.59313321711494	1.82306606861464	-1.59988988362183	2.28380198133522	0.339291593941697	-0.225795667706618	-0.997412562118092	-0.113525598756217	-0.963810930107489	1.11540719816929	-0.388975432118764	-0.680857894968618	2.63374362328623	-2.83075589348344	0.182837770176263	0.645648132014575	1.6397392851541	1.74444752306609	0.706363764873668	-1.75716298177364
GW7_Lane2_TTAATCCGTAAGAACT-2	6	11.0345877167043	-0.587741915818845	2.41551309006337	1.44136921520538	-0.553111821570839	1.58636224191364	1.35665935179232	1.09034698084338	-0.54189413969416	5.25760937343144	2.71853995286225	-0.717522629194881	0.673519625886241	0.965152874031184	-0.388203289075876	0.029103422766503	0.776621522410128	0.682964093449463	1.02487639702309	0.402614749653049	-1.89318614467831	1.3444184669142	0.200421541444778	0.706761112248088	4.29866957282936	3.68379120039617	0.395512563596928	3.0780045039597	4.91264215513944	3.33257904666196	-1.36078706129043	0.829941734216122	0.842704951909282	-0.203853920676669	0.103091008585433	-1.18583919188471	-1.68475264039698	0.626610162195991	-0.207786521610975	-0.0430372207760809	1.49837045005764	-1.60674918035522	-0.504773325143153	0.162647199851676	1.75750617126454	1.89115360140964	1.81200342294669	-0.615917161402443
GW7_Lane2_TTACCATAGGAAAGGT-2	4	14.7014407673082	-0.774501318940268	1.00968213409895	-0.0872933090866416	-0.894126927303296	1.83404263298939	0.9138515092278	0.769861207777768	0.369864024518709	4.87928672235939	5.9466394769878	1.31379972690077	-0.0654082439137578	-0.0329771745087089	-1.50072914013083	0.861140764894134	-0.951864579695786	0.620196179164921	1.52863305836029	0.481230290711475	-0.539651496368933	2.04060183315549	0.0977928058370012	-0.865433811244158	6.743970832785	1.97247481734975	0.227324062159152	1.46917889846078	4.57774017668883	2.56018501023655	-1.27312827052256	1.96980484610544	0.377383363996651	-2.13827606528431	0.108658273867476	-1.12923908889526	-1.84208551621328	0.916056130853658	0.679399143558583	-1.27627229105536	1.95637059672079	-2.10730345870613	0.456263772119289	0.862750371756276	1.93067383588681	2.42986989228526	3.5302061359096	-0.847608559147881
GW7_Lane2_TTCAGGAAGCGGGTTA-2	3	10.5937593103832	-1.05789558087765	0.683870295995579	0.551153955814694	-1.40866548011455	0.376799557294032	0.16689004313529	1.61259139975521	0.369701380263208	4.26231502683242	4.55417360096477	0.497144773474313	-0.0520321771800345	0.46262515116304	-0.270867394095062	0.0165538690207372	-0.101879838733308	-0.47182764774137	0.837384787573431	0.486236773553567	-1.25479003260768	0.859682789390454	-0.777561565247694	-0.688446894743961	5.20000338291492	1.34191060163404	-0.61721836668179	2.20411942823142	3.78952522667881	2.85784070615053	-0.213076813318787	0.705641765045335	0.144636941070445	-2.0975889799263	-0.938342943987318	-1.23569561694697	-2.64208251571269	-0.119203179835841	-0.314066230397911	-0.515098152122586	2.11776932608591	-1.50760745516635	0.58621979615159	-0.28519967146178	1.85052368994761	1.56766700079633	0.800164357109493	-1.43048547926117
GW7_Lane2_TTCCGTGCAGATTAAG-2	0	10.5014010091563	-1.4438192358608	0.815815695672742	0.237248277524855	-0.283451964196974	1.66979132887814	0.586444870691272	2.79988303279174	1.33080371846894	3.65425893899397	5.19300381839788	-0.580326051056753	-0.784285885971174	-0.998908516317155	0.707784894272417	1.93160625914903	0.106833328492663	-1.27410029925201	0.483351604463599	0.631546082114322	-0.951731884268673	1.66335147519292	-1.21972560734637	0.704441454790355	4.18084976603227	0.405200756840246	2.77438136011633	1.95631877634851	4.075666848389	3.60858495608307	-1.41015083008693	1.51476453669289	0.830808727634201	-0.210040591394844	-0.927814387289935	-1.22183021900323	-0.99114827941716	1.9232413426133	1.09987322577387	-0.889737275410821	0.90703846510396	-1.67625919695596	1.56212110959669	0.0447312082453075	1.70577674483685	2.5906788122703	3.86996970828094	-1.68988944114091
GW7_Lane2_TTCGATTGTCCAGAAG-2	1	11.41507334578	-0.976213709066676	3.34188314599446	0.000201875385800688	-0.542500252206973	1.05617991281591	0.646478347194054	2.14930038968037	0.260052932184493	4.58886114937243	4.69715460051134	0.489001019855456	0.563324940249806	1.62929799051164	-0.903671765890505	2.37325826654556	-1.45392311141224	0.974151736076542	-0.323129258949156	0.959544167708355	-0.106710823712557	1.87494217782631	-0.591785370874308	0.411167592382773	6.64704917329897	2.76225999986867	-0.982175261471291	4.14522062637258	2.96252475320307	2.52445686275554	-0.763361540660212	3.54891809258565	0.732769200059372	-0.23528374522383	1.00436182719565	-1.36868497419377	-2.8802478559647	0.836587184652041	0.131499771003414	-1.67194139167138	1.97675411770725	-1.60005231461461	0.459670246176496	-0.498417968955655	1.03576928603955	2.58136645681016	0.604747170913713	-0.859946275063153
GW7_Lane2_TTCTAGTAGCAATAGT-2	0	12.256830433681	0.749751964685124	1.34761768458329	-0.171804843052123	-1.22480462481557	1.84711363811342	-0.463994650315292	1.55367552588535	2.02737717099147	5.22508574953727	7.30345028026966	1.0625697392723	-0.0666343014894336	-0.425208722306811	1.02252435277099	-0.701166852017365	-1.20597351664277	-0.903986382772763	0.426317863942052	-0.735904372756346	0.129570545877987	0.674688485993963	0.238622494507544	0.0413443115849502	3.28038697346903	1.01381589666421	0.833482072937782	2.95546531317471	4.85951533893901	4.76187351486336	0.350050924050935	1.92904381553054	0.476084683565787	-2.74007889895027	-1.20169276845796	-1.58251481046543	-1.1751708579115	1.36630756229025	1.63992257751354	-0.696064580503679	2.21585764109731	-3.04403159682811	-0.152372255862303	0.46150398869996	1.67935745551271	0.806861367397918	3.03153300594691	-0.816315104834629
GW7_Lane2_TTCTAGTCAAATAGCA-2	5	11.9665988255606	-0.471715760251883	1.51286708496459	-1.15840252032583	-1.40507348664112	0.848752287420726	0.479060947267309	1.0020180853056	1.51043621047967	4.40892327678607	6.84269166359382	0.860225517743543	1.22345003919052	0.282649185059624	0.162288695925593	-0.00285241844357242	-0.376036612285243	0.175224208722305	1.99341507706094	-0.57781183688453	-1.37967784523009	1.28621433690686	0.428508755218247	0.881718151533648	4.52100581104208	0.38831424653309	0.858729804491041	2.24161142483886	4.65091275685338	2.53206117497662	-1.13060903860394	2.34566184163674	1.13531802533665	-2.78792305491701	-0.567962323451209	-1.60661726239442	-2.19323042575949	1.87490688383755	0.446682158360574	0.182980437477471	2.88222636047006	-2.8246761762102	1.08004212418226	0.178388590157356	1.52298386341039	1.45227046721677	1.33978621104605	-0.746088953882008
GW7_Lane2_TTGATGGTCCGTTGAA-2	3	11.4450113305958	0.403200661921224	2.50376027210251	0.021642851601744	-0.189559807287023	3.0712015704449	0.928329734496245	2.90746856184546	-0.0214435033422828	6.01247006970287	4.94009827668536	0.623817528286642	-0.29037605793089	-0.0104512406330528	0.570376827765841	1.73290685263777	0.204001573087193	1.40005420108591	1.19871132012841	0.292189976202999	0.28914073768635	-0.216032613252243	-0.174581802295329	1.9713851232656	8.33328333730965	3.8207560110072	0.526842388072458	3.38259075890609	4.25846241477993	4.27349891849701	0.125728264846741	0.824832301371202	1.26829912517389	-2.14311241057565	0.0264803153058998	-0.610450557775452	-2.09943022337156	0.149026847028466	-1.20377454453976	-0.210423228104705	1.21903072624906	-1.79988775252331	0.385885802432135	0.629414993819352	0.486654057335526	4.49033848665523	-0.0565374406159654	-0.803604179626618
GW7_Lane2_TTGCTGCCATAAGCGG-2	3	9.76078230906705	-1.5575734277079	1.10331768662973	1.58635349228558	-0.505001159415536	1.50169234995169	1.0212339104142	0.571239831252434	0.636056379504477	2.59979570842265	5.29567892931971	0.883519212740605	0.17532762448492	0.450443331404794	-0.383256946645406	0.935483719160931	-0.734356646532433	0.0454907905008616	0.0194546575843474	0.609012903165058	-1.45322674558565	0.413130331959442	-0.97994377664327	2.75809235037416	2.17494122339653	-0.648750367709412	0.0381508350018363	1.70166832024048	2.68553907264394	3.48393501193118	0.870437475611646	0.264709377688207	0.734241353331723	-3.69321934899336	-0.154121257114883	-1.3301056230211	-0.435723491680082	0.970976143487162	0.273131207604862	-1.60983191895345	1.67805205140754	-2.88645488694556	-0.179172051872043	-1.43789678319124	-0.253157136715815	3.03753893945846	1.27674641598186	-1.8963335989565
GW7_Lane2_TTGGGTAAGGAACTCG-2	0	10.2208216436286	1.22955798843925	1.56767634293275	0.454447624767502	-0.18352848222614	0.34909059260126	1.35070906799772	1.15938168181691	0.402914565171642	3.85294246224995	4.22128768547276	0.0412557285793391	-0.05362914575224	0.158544267187308	-0.68789452480001	1.18671175843095	1.26610469365276	-0.18662005867741	2.53864843286097	0.0577348522900417	-0.177597062193487	2.84940024914365	-0.246647768827684	-0.709577179862392	3.70195886568738	0.446981997458881	-0.143698489869768	3.47723095651044	3.93569964489132	2.84343418823256	-1.95970771591751	2.2164096178025	0.417089753629459	-1.53627297559263	-0.967143813352113	-1.27362449269586	-1.12962843032488	1.43837875435188	1.06398170742635	-0.767304173370729	0.950099321913746	-1.74706067056438	0.828763987474355	-0.645238855169799	1.1871206376258	2.92001981716515	1.55972127241299	-0.242363944071619
GW7_Lane2_TTTAGTCGTCGTCAGC-2	2	13.7175776945858	0.0665535909877831	0.140642422582051	0.481307805932068	-0.41760511086236	1.73323401863797	1.2365604579458	2.52455830922444	-0.568799451639718	6.20248350521	4.72711342174478	1.5124005583923	0.472913538344711	0.226035424600182	1.20453716751512	2.97918700347131	-0.0236884125050316	1.69469359186373	1.23340034716055	1.43234036152937	-1.373488246269	1.37722989012727	0.659383481054356	-0.820520601471308	6.56069090907393	2.96577398244679	0.496907846299861	2.92482950616211	5.31695096218969	3.5109228033949	-0.752350864796147	1.19915496766424	0.574101059169601	-1.34516192647384	-1.11836215874732	-1.47277119783533	-1.51562746911876	0.284484085780411	-0.24252191123282	-0.936342251745253	2.28664601490217	-2.68665308550507	0.47931867306438	1.69798553916654	2.4920754919483	1.1450382965678	1.64630526272402	-0.836388094368885
GW7_Lane2_TTTATGCAGAATAACC-2	4	12.6853546146141	-0.80131224466059	1.75966136084343	0.144053221126176	-0.514201338454953	1.42534833263019	0.42241603995245	1.32167222084493	-0.451897335228781	5.10098401444721	4.9418867130697	-0.200621023492871	-0.577137047006549	-0.318749644671168	0.6406673157314	1.80811170744224	-1.08272490906284	-0.339274975502	-0.166976930221862	0.300281212278978	1.22763526132646	0.601823264880552	-0.477399123221825	0.547073619628403	3.51228486173918	-0.235287155018231	0.272346122064484	0.80343705707385	4.97851375736656	2.49423206973785	-1.51100052760756	1.96784723608863	1.31678317170651	-1.30716389942438	0.588327626189822	0.774756026607104	-2.63079430569797	1.44455473981102	0.721754099257476	-1.20891100984189	2.01618369184027	-1.60084082886829	-0.00477727430636682	1.3988535748568	2.82614509135192	2.25260288699944	2.23667024628726	-0.156797325379151
GW8_1_AAGGAGCTCATATCGG-3	0	12.3638296377866	-0.190402266070643	1.32022611186744	-0.531690209138646	-1.28703867640889	2.12274613999916	-0.168886605055419	1.13611484027225	-0.0268356022228297	4.81199673781104	5.34725692365478	0.0785055760960405	-0.61668958933012	-0.0130508521943622	-0.735984771298945	1.12347695672815	-0.530868908333037	2.14699073140026	-0.108255905735236	-0.948233125582858	0.0695037445603363	0.216401833470385	-0.230946983195502	0.252663701835222	2.29222770151295	0.329008400795191	-0.0397983235816861	3.56096353310496	3.84831744040231	2.28007439736546	-1.34950888385079	1.06493541152512	0.266095958142124	-1.38212931773654	0.454618923774244	-1.43387469791617	-2.02616777558214	-0.522158956615222	0.0142917861710197	-1.73207779379076	1.82466849101222	-2.05423195777912	0.951331744895197	0.328463543944507	2.29570617149538	1.86893021449056	2.47459104614439	-0.965075960930257
GW8_1_ACACCGGAGAAACCTA-3	4	9.284806975976	-1.61039660235663	0.68401554897972	-1.22477094901237	-0.304988747828656	0.344497538908709	-1.2406224978525	1.0725215303836	0.00722683149301623	3.74430672586148	2.79601453431165	-0.472971638824099	-0.0431730682527168	-0.097737120117137	-2.23304147236064	0.696666783660722	-1.49765766365368	-1.80857000403263	2.07613027946799	-0.0340559368071654	-0.857324493552064	1.2315310520304	-1.20310536591248	1.00881446885464	2.814429574388	-0.641146164368462	0.388096029796264	1.53550213140003	1.84282683932593	2.46173195729793	-1.57757096719955	0.0395799327288967	0.0627099954925196	-1.88276337263089	-0.778573443548005	-1.02529147797667	-1.08678466038981	0.965050611036026	-0.263175668985056	-0.842315601157359	1.44051752784317	-1.38683759317659	-0.800509316932285	-0.630800838912907	-0.591144443743798	1.25776521275108	1.65485394895061	0.687424897541612
GW8_1_ACAGCCGCAAACGTGG-3	6	9.59252904986112	-0.137514433482256	0.155505214393684	-0.642435236527117	0.0443324068391102	2.14646933274084	-0.0459787548531634	2.23620700720425	1.380704605845	4.40672678817694	4.40062863370289	0.33119978303808	0.194521786755818	-0.723367598059961	-0.835394452319233	1.41235896683319	0.240888538831245	1.37218870305142	1.11555105932579	0.702205436167574	-1.74658424046506	1.73211449235555	-0.937320118110193	0.733125443608253	4.12497937663889	2.67544647920077	1.35692501149095	4.30772326502811	3.92623675715745	2.79932639178247	-1.01032261289175	1.46989254851946	-0.947182416577047	-0.201450046793527	0.127340084645453	-0.502065504728697	-0.357748494079309	1.21558695513823	-0.110869781419275	-0.66799536495009	2.23998630795171	-1.09262163829563	-0.321409782128095	0.361465322110927	0.753430557062243	2.32379291884164	3.80023997796128	-1.51686519424148
GW8_1_ACAGCCGCACATGACT-3	0	4.99538160833634	-1.12428795111526	0.965062559510006	-0.365594939370152	-1.02551569263854	0.907941513819278	0.255917599557891	1.72929920016425	0.644228327374498	2.96410460734149	4.31467757679138	0.214651851606359	-0.0419126671518054	-0.336558257252906	-1.14687143870441	-0.225462751499526	-0.0727153374639166	-0.253723009223281	0.0678413183552624	-0.334630704496034	-1.80708830152809	0.0944971928371244	-0.476485072367856	-0.55455161823253	-1.54332232738573	-1.61539908379667	0.815606989757733	1.57953488018131	1.92527105770826	2.0472202294478	0.339875487555324	0.291518535111691	-0.804526528164481	-0.171110501428566	0.474156856935715	-0.995357484301321	-1.65536877561446	-0.751448468841343	-0.739419506825318	-1.7154808712295	-0.176998642389436	-1.98461735702565	0.120028633843113	-0.816151595874093	0.671199678134804	2.20864504957237	2.36585529920679	-1.96161599479994
GW8_1_ACGCCGAGTGGTTTCA-3	0	8.77436685770092	-0.212569665694485	-0.0680451692682759	-0.384253767414079	-0.993705659209088	0.0343189357198869	1.22740073689574	0.850823757613573	0.953918279868314	3.52051356054386	3.96539968673953	0.481684784384018	-0.0440715784628039	-0.629134119232483	-1.17023940984551	1.01748650410353	-0.744918525502587	-2.55812138565552	-0.120345674702999	0.178262150925648	0.386383343437542	0.62089169882798	0.162744561542641	0.983815863655431	2.016943098216	0.837130338458156	0.306095750323388	3.42183331660604	1.97881037901728	1.39230044222795	-1.07893519271566	1.02380956939492	0.038067452236333	-0.179924374697986	1.50524553281768	-0.289426876733041	0.829345400634466	-0.356169057096487	0.244155043655716	-0.886762581545571	0.961210050478596	-2.47138861591695	-0.550463667328309	0.852410443499933	0.652807535371839	1.54863356249975	1.9314375852193	-0.458478666959436
GW8_1_ACGTCAACACAAGCCC-3	4	10.8109085024224	-1.99111872943429	-0.0120583892024853	-2.52232118352538	-1.93818751006299	0.0755491713317414	-1.16000712559076	1.43428088898536	0.710984806202567	4.31438236019816	5.48300746047476	2.14179446281871	0.389119015087897	-1.31291004813805	-1.5499803727652	0.228447127519933	0.0294092626439102	0.861679584895376	1.45261798561018	-0.0222250087313116	-1.0749316696688	0.748576293595664	-0.34034904951819	-0.901105302272308	1.86190785991076	0.839399490139295	0.0615556681342375	1.7336941572996	3.87641517417182	3.12091945202736	-0.753776827538065	0.159003571949172	1.17136490008686	-1.21139625164206	-0.302627020826425	-0.59031063126194	-2.02443863655163	0.37722550488996	-1.84798221562033	-1.83644743682784	0.727962258215083	-3.06520040309017	-1.45411724179102	0.538279278277478	0.919973157365724	0.984147039439725	1.86797301565478	-1.09916345608365
GW8_1_ACGTCAATCAGGTAAA-3	6	11.4565705879446	-0.799872293345017	0.44395700369785	-1.84767973888267	-1.06742801887812	1.65279275045034	0.274610651235933	0.636997661396448	-0.663464781298441	3.25348154875538	4.99896287563878	0.757574135424276	-0.0588808067852596	-1.48175508432456	-0.833400568639254	0.579026283270394	-0.862935242662298	-1.4581795986205	2.23378604227173	0.0104939556175433	-1.22799304083924	2.23973171447024	0.140324539143435	-0.779064853277308	1.84787114719839	0.129046903068286	1.21757650948724	2.71611016016309	3.693613457056	2.30979371107804	-1.04729729976212	2.37620952233428	1.30261922268178	-1.87475343484422	-0.265365113467514	-1.39835625764968	-1.830182135188	1.44474381965382	-0.333394293079843	-1.77485681321848	1.37603935430806	-2.49826557235807	-0.278987957868217	-0.979794080040784	2.05323777511948	1.10137392147581	2.86453349857906	-1.0944449091977
GW8_1_ACTGAGTTCCCATTTA-3	0	15.3462050220713	-1.18083902713034	1.00180161712017	-0.189438640730252	-0.890902411436809	0.810985727312087	-0.807462051543598	0.230104887511174	0.432539636276987	5.77093081219697	5.92399638455289	1.51014663378123	-0.0644721667954695	-0.242066120124425	-2.0686057564213	1.29168377743971	-0.20272316514968	1.43302769863486	1.31137958908353	-1.09983919522804	-0.487858373250151	0.318315423179815	0.47868793312433	1.32508520043685	6.32935941765352	2.65144698693842	0.317900762978996	3.61852571966853	2.86809070483549	3.40323028729214	-1.3159126355301	1.14874372617439	1.13897019566212	-1.65644001217601	0.79266657355478	-1.10195526093086	-2.12420223550906	-0.211129097646893	-0.658917328329282	-0.507533465037846	2.46038968892523	-2.33728497614549	0.168050672339346	0.188276323493535	1.73063382965067	0.971491566673978	1.61244595343647	-0.980552369654397
GW8_1_AGAATAGCATCCCATC-3	0	8.61447735446597	-0.515011152657143	0.121947002257755	-0.883628096079647	-0.091230650469754	0.697797442389444	0.55728197287466	-0.612831190495512	-0.277905651972463	2.22804532235362	3.11987887416173	1.15435476979897	-0.85237110904782	-0.490527653080394	-2.40024285625041	1.07319130406046	-1.0578579863416	-1.11865416357748	0.382493179292783	0.0832154621779035	-1.81405176622328	-0.231283918423374	0.429668123760736	0.928045595928931	3.28560224554571	0.39152599353918	1.13461686092442	2.6979781347119	2.32808258854854	3.59040505287548	-0.968290963762326	0.553903851970539	-0.867089838613593	-0.184416308641397	0.661780654655772	-0.335469637192934	-1.84168667883856	0.72441810391844	-0.36399735485271	-0.95591357643626	0.247379589256605	-2.20019470592704	0.12757572301676	-0.319577751895011	1.04311279025066	-0.112817797021099	3.65375145879538	0.59808343222491
GW8_1_AGAATAGTCCTGTACC-3	5	12.9688939970824	-0.93410074620468	0.965153998198887	-1.50842781399077	-1.35810967683665	1.08531127926591	-0.233715537646563	1.05163720122936	-0.510066697763574	4.7934869718354	3.64579155059578	-0.728662195534278	-0.0644583394497632	-0.539524724731977	0.419282988571132	1.13781014456576	0.21545238689052	0.17233701270464	1.19576394130737	-0.890547589186084	-1.14780676434978	0.437874133684926	0.0642760052465475	0.0659874078955083	5.12016843803528	2.2107681133707	1.33766334729866	4.22713627767182	4.88625960013158	3.69716237811682	-1.28258089657226	1.21977905256626	2.17119024756987	-1.25550557578505	0.186273635018916	-1.08676434580897	-2.61448754641948	2.02549589983403	-0.841703676182238	-1.02496898363115	2.71314424909336	-3.01350790795177	-0.157898619112857	0.751526552889031	1.63731484916734	0.958931737389163	2.88214248842372	-1.13888332747918
GW8_1_AGAGTGGCACGGCTAC-3	0	14.433884131271	-0.564960241907238	1.20155753215442	-0.462544329411598	-0.507695296654981	2.59691860521193	1.34226111919523	0.896728619379117	0.243937207749351	4.43837341696262	5.81764309538647	1.43846983550278	0.126381018763104	0.914763891300413	-0.419112558868463	1.70637680582778	-0.869440009928786	0.175584554823336	0.932104128261525	-0.294470088646723	-1.24840652737626	0.988994578850496	1.08505704518691	-0.858594201917293	3.29045799560411	0.190156584342576	-0.883918524350616	3.09809090280701	5.20050648765108	2.5162445611986	-1.75745603261938	1.06169019792388	1.96879292029352	-0.264922279938483	-0.506187946251648	-1.10383578164972	-1.87039921497207	1.76760388324671	-0.0313167473740258	-0.628132426257725	1.81696361758665	-2.76096419858818	-0.107224940942395	0.539679131288933	1.68555974664513	1.13825650058104	2.61993312509922	-1.07161126563562
GW8_1_AGCTTGATCATCGATG-3	0	10.5921633822634	-1.25690166339812	1.00803109612018	-0.18490095431761	-0.527842475554291	0.833905769801405	-0.294018855611545	0.905923937929187	-0.00268710286287836	3.89056160342535	3.12998793121383	-1.3246653135958	-0.054022924240493	-0.347610698601721	-1.5154227179371	0.267987990510952	-1.0998631233372	-0.998146196979528	2.03657235356707	-0.397064323321561	-1.33718910594701	-0.209707533363317	-0.287788645847085	1.69167448253399	3.63817998100844	0.00937248472509843	-0.220989893253651	3.20456158610312	2.62227064624681	2.34096566030812	-1.15786438159357	0.729341053724018	0.730227271152609	-0.220551313577701	-0.974245513260326	-1.2829769880368	-1.7447949895379	0.886171173560483	-0.449153835708271	-1.02431971640972	1.44633646799274	-2.14462590683934	-2.06385726159615	-0.527029552466062	0.347896655055511	-0.405916705306697	2.48431336274298	-1.55002523557762
GW8_1_AGTGAGGTCGATCCCT-3	5	9.57661919923648	-1.10159174376358	0.363674237630863	-0.648522991366709	-0.562245356425003	0.00901851798515308	-0.0876197751888104	-0.32076616555365	-0.484748144225143	2.38729785761993	4.28667288921315	-1.01585553149266	-0.0414296805713467	-1.26618970497598	0.132474945247775	1.59979154227541	-0.630648704491824	-1.78479011717731	1.1430045815987	-1.10844616176451	-1.20478559176378	1.16134658560345	-0.0521010288381251	-0.548161069284332	3.7295972263999	-1.07192847497524	0.0856769287190876	1.67803576639732	2.55678719874557	2.76645549150666	-0.796302527786177	2.04403275653618	0.568354249186216	-1.92042839081262	0.442889652332542	-0.983886792109163	-1.31079494786186	0.827794193544747	-0.743122854983623	-1.6957094712772	1.00835288244683	-1.50786947854759	-0.864194385461824	-1.34272584870281	-1.20907501700708	0.963088609484508	1.75867996548459	-1.93046205894609
GW8_1_ATCATCTTCAACCAAC-3	4	7.29989582515331	-2.50553410344187	-0.639810459375581	-1.96134542822354	-1.80058143353124	0.238535611505592	-0.206327525194309	0.386700884689119	0.515571047967515	-0.346151893277362	3.96391963039495	1.29634515787644	0.800793201600958	-0.579799083112175	-2.17211004304466	-0.648589738242889	-0.981121611251865	-0.333790642744377	0.913542437937497	-0.921861373047155	-0.871345303725759	-0.0829510469863271	-0.472843684405369	1.01873887983282	0.511547170453877	-0.64862293623905	1.44049846487933	2.81066043160668	0.662969898077561	0.230916644618663	-1.05315450510183	1.29074343288152	0.0628692126342288	-0.178149313374067	0.738916531968839	-1.03630462866971	-0.67246288421174	-0.380476446365731	-0.821578819306061	-1.31895698785301	-0.129589832212907	-1.40233156073068	-1.18413420953657	0.134832407160705	-0.351640879822442	-1.13982656278713	4.19003653192118	0.923500689740801
GW8_1_CACACCTCAGTAAGAT-3	4	7.6064597710143	-0.992364627302905	-1.22655027964747	-1.66300649490477	-2.00983454597535	-0.860094519072905	-0.753471479180983	-0.520591991506066	0.514427628375307	1.59115892032114	4.02390163207	0.113520787832988	-0.0423695687639552	-0.515652376589536	-1.66778612577921	0.447992916811313	-0.950992162804532	-0.0929976347865731	-0.103897224529865	-0.196736842344926	-0.972223805283058	2.52955589984316	-0.663222852258729	-0.560597031734249	2.72235400004727	-0.12345746294455	1.7731735442469	1.36510437801168	2.15295938949761	2.44080056652717	-0.493646939763953	2.22826400214823	-0.813297178236972	-1.85205777143648	0.376881151534716	-1.00620868917114	-0.802014095458583	-1.50777783109543	-0.796014358949584	-1.27921620974035	0.605585180695209	-1.93002409935272	-1.04961758294925	-1.373190188809	-0.0311113044487945	1.18184761428952	0.988018257849287	-0.799320488915393
GW8_1_CATCCACCACAACGCC-3	4	10.5757782113047	-1.57399417870612	0.40778013226159	-0.948880965310474	-1.77122567023266	0.568553703686697	-1.56634834459922	0.189725907291756	0.169386121594908	2.50852390181502	3.97081887109367	0.227805868715242	-0.0442274939286628	-0.438544582227901	-1.49427576522659	-0.145026822906054	-0.637495704581878	1.05132766832482	-0.557324648000014	-0.869639510266445	-0.933807490890501	0.282620795033426	-0.401151361631704	0.94401353620398	3.25753345248229	0.926114278505014	1.15493719405469	1.55506649941946	4.79724276796452	2.92028412720258	-1.09743173045972	0.585697227780261	1.73937584953113	-0.180560908171832	-0.797589306457955	-1.05033374617426	-0.854635253867221	0.278239358904385	-0.331793485211559	-1.81024134881158	0.943251144666272	-2.04126688572965	0.315240461107507	-0.443944261703608	-0.605986857286554	0.467737440095608	0.989474903117692	-1.38483939782373
GW8_1_CATTCGCAGATGGCGT-3	0	9.26009704843297	0.0159443971009266	0.363725380161176	-0.743897311722145	-0.310467973831111	1.14380128113048	0.19949213408462	0.059433673066781	0.281645492899296	2.94877489032812	2.01622311903668	-1.65214855206318	-0.889082802960157	0.306496500888419	-1.24811445906085	2.46700970806339	0.0103068523406622	0.426153787395962	1.30064996083275	-0.254113872939909	-0.984162513101912	0.178992718351145	-0.531329884804532	1.02711198522954	2.77962752203176	0.921959098236542	-0.699338796369286	2.59130942627806	5.17315112299487	2.74434147562737	-1.03661923083917	0.301478335277995	-0.82942079220717	-0.176404962492613	-0.779230776078913	-0.253545886603868	-1.17837230944342	2.25014112383076	-0.0794254623677164	1.038483014804	1.21759409946494	-1.61754870160075	-0.583706683874304	-0.36590478490586	2.75214648146941	3.37796269123789	2.54669084305462	-2.20515832219712
GW8_1_CCGGGATCACGCCAGT-3	0	10.5059245556656	-0.745239167443206	-0.115376489759275	-0.446586720418538	-0.850994615060775	0.420261811141516	0.942240672879346	1.23119810711967	0.761065203529917	2.10545938143774	3.72929219158103	-1.07568234322998	0.782745246186908	-0.381487939683216	-1.08053232039611	1.13439471246179	-0.0450839362219184	-1.086399389773	0.887919018626178	-0.87488877713129	0.470158240401363	-1.40762245511373	-0.700366502579339	-0.580442669569216	1.51420748071953	0.837630870033406	2.54168291797026	2.27912544742594	1.85413139673137	2.65238986809823	-0.543178263325526	0.353500434476993	-0.842089146328192	-0.179099236200328	-0.791132492769889	-0.286803687835778	-1.03136135291102	-0.543561685418152	-1.38389934944747	-0.881126290332332	0.716616223630979	-2.46005138917466	0.339445074969947	0.852801090408251	0.50415073336736	-0.326805020866991	1.19612666405295	-1.95808721185719
GW8_1_CCTTACGTCCAAGCCG-3	4	8.48462500173903	-2.43535723853417	0.083473735984652	-0.389217048060021	0.0107311472212611	0.71486280630526	1.05546158152178	-0.984652822177718	0.471074274109238	2.90600090377313	4.41152876951765	-1.38194328791072	-0.0446596377202602	-1.72237478609347	-1.35445313900929	0.79737215368378	0.362000014409879	-1.81961484308275	1.16079061200349	0.160848986992228	0.0147160185342293	0.550791657762248	-0.996958393339313	-0.590897723226456	2.84577987856866	1.73374738208496	1.32367124610245	3.14096310169562	1.97264557930413	2.57077466013149	-0.434654134541861	0.585834502304115	-0.857257315939736	-0.182325159047413	0.666113620412221	-1.06059704913474	-0.407073252555644	0.626332852164233	0.181830236557624	-0.935393016489784	1.59091870985674	-2.17163114081111	1.2237094036641	0.931673322081754	0.141831268414044	0.598995565321515	2.23368819236091	0.426954393441487
GW8_1_CGGACACTCAAACCAC-3	0	10.9601625456983	-1.12724163744017	0.0407502050619272	0.108814254930069	0.0636163247274575	1.09580373652403	-0.935476541335513	1.04365842969565	0.508695683134932	4.5172948428609	4.0305145982751	0.744545078998369	-0.0438490956654534	-1.64179782330792	-1.23553165638773	0.914737068456042	0.916986795918822	-0.480762837219343	1.44618072718836	0.468027539860101	-1.34920586100429	1.52348249661617	-0.947775698020548	-0.580173153100914	3.0598098014013	0.720578582024194	0.477729206891839	2.19272292351155	1.3611467101132	2.17063286011703	-1.60227652723063	1.77201129051359	1.49114850194464	-0.179016076445736	0.302465675690705	0.0529568394610871	-2.39738676553385	-1.34767884793466	-0.0779550650618996	-1.35881012889663	1.75219266409774	-2.02913293538035	-0.230803602204361	0.39844055170416	0.339531141250359	1.65041276648466	2.62213642145076	-0.918815924270516
GW8_1_CGTAGCGTCCCTAACC-3	0	7.68986994227707	-1.55476767276738	0.438232081597094	-1.52930878971866	-2.36212568911754	-1.80207043627987	0.252046979894584	-0.796939034151415	-0.770910495699231	1.64708704328138	3.82842186650815	0.352737465370239	-0.0387898517976401	-0.427972934805449	-0.112329231589196	-0.369656086243642	-1.07413618125781	-2.84416919469706	1.13831227215546	0.424217149196904	-0.0830362835648157	-1.07084137338082	0.105913288832627	-0.513232712852038	2.32153010641712	-0.356403165084762	0.753033843411439	-0.399433956064171	2.41029084364961	1.79936721585892	-0.224272742412773	0.273012348755007	-0.744581430851052	-2.05813926141721	0.591379048745553	-0.921192496792724	-0.406717274227534	-0.677798310808132	-0.43595398428165	-0.558210627872208	-0.356602555992602	-2.55893851966605	-0.276037569769502	-0.688094245671101	1.85804918766588	-0.439485173415991	3.02991393389084	-1.11842536920121
GW8_1_CTCGGAGGTTATCACG-3	6	11.3447372896551	-1.56401773169182	0.997001920108468	-0.5627475103596	-1.06072268246341	1.4392032104033	-0.741707346516632	2.18279758408605	-0.190667256154065	4.77096768715396	5.761722570403	-1.56892599713154	0.499099048027493	-0.0284730188497422	-1.20548158040669	1.62356599320711	-0.72512035204259	-0.192523617122442	1.6073256702958	-0.524469964796569	-1.94752571687265	1.23206649144092	0.0437591152323549	0.278699212819128	2.78550816618256	0.761484983469794	0.604598275271788	1.65843423937494	5.07653980984454	2.47166567626832	-1.06896511929466	0.701726540777384	-0.13614926517263	-2.13231975682175	-0.283264719364912	-0.373023438823524	-0.819827289692323	1.04079858601141	0.865127894164564	-1.16489301337941	1.19389544787589	-2.5036302200916	-0.3119007869015	1.53388673312559	0.0165672700689199	0.982183467321963	3.28656312559051	-0.80132812473592
GW8_1_CTCTAATTCACATGCA-3	5	10.9470160771991	-1.08182334736762	-0.643835558999762	-1.99220621015706	-0.781003745954744	1.30523846025777	-0.148086882197341	0.184014444648334	-1.10006533173185	2.84935285295282	3.52208325240256	-0.100435439338771	-0.0467207762594885	-0.345000938105519	-1.71741555353241	-1.00302912391509	-0.210571962134392	-0.274621816564522	2.81327293576255	-0.174086815647923	-1.23937067248425	1.02282708863201	0.641595366464124	-0.618169425464798	3.48526008814327	0.634981510089272	-0.407397464519785	1.0911335616065	2.09496868582289	2.84874416365779	-1.70722431661957	0.443066303401567	0.694107358862502	-0.1907398719676	-0.842554158951912	-1.1095487841144	-0.492894629941447	-0.599083956515621	-0.818147316710526	-0.396033868888043	-0.0218459767493082	-2.00470664193346	-0.593776807544841	1.015540675736	-0.0939250202073626	0.438938464034138	1.98999919532148	-0.653432447448503
GW8_1_CTGATAGCAAGTCATC-3	0	10.8067786147212	-1.52172736210337	0.0336722558173655	-1.30699031080203	-0.546860334817849	1.42955988526764	-0.563347431418199	-0.459674806658299	1.13054140230712	3.93192784752247	5.02401369344322	1.55412816779259	0.529351052986188	-0.959785572869107	-0.708266613423938	0.601194544901857	-0.214730012097242	1.07709276747635	0.0591863857927686	0.911920060913416	-1.19701092772693	-0.0544420953000823	0.581377024782885	0.347960856795987	1.93018848746117	0.935319128666493	1.80956827542466	4.216706774162	4.14034620199137	2.31772220002516	-0.289047411989973	1.68543797713814	0.147174973564926	-0.234920831041504	-1.03772335013837	-1.36657365313338	-0.697843718516796	0.933881844934301	-1.04379611968288	-1.38134095972337	1.11793822015706	-2.98501622370914	-1.27402039383235	-1.50607450053235	0.701305234397405	1.1388431506506	0.606709294368797	-1.06237123592609
GW8_1_CTGTTTATCATCGCTC-3	6	9.19734964275458	-1.32970173931653	-0.250120266934209	-0.477069161637031	-1.69179047536208	-0.605662315878789	0.863189642432971	0.417545069973842	-0.769886183013491	2.60006390357483	5.11313379673215	2.05174893393147	1.97122901311348	-1.73294243359893	0.318142696675153	-0.0894823519664681	-0.0715278488846654	-0.253260373954288	1.65638196501629	1.62892375356053	-0.289697607684838	1.844457716103	0.357322638126403	-0.549437163895911	2.39528831281905	1.23914843385442	0.809800286824504	2.19483765519917	1.71780360936081	4.03688414189777	-0.955542722260086	1.93440598478828	0.137460578482752	-0.169532424656957	-0.748872015246991	-0.185695284836069	-1.3010318706425	2.06188021008206	-0.7339950235933	-1.2148881772323	0.418098824177601	-1.13732061400499	0.632160360386877	-0.484844693310911	0.20938470695779	0.368251308959739	2.32472338562259	-1.15874124969146
GW8_1_GACGTTAAGGCCGAAT-3	5	12.2840908810435	-0.701017689520236	0.0274815444345327	-0.43167129116519	-0.459203251810277	0.532132655043981	-0.0920505045282451	1.29426908710328	0.0507774378251979	2.7776868378175	3.07378163919622	0.424263947512828	-0.0408438936743428	1.05456954411075	-0.298273388238189	0.438610485197742	-0.590931945411639	0.555522861719568	0.945217031685179	-0.438870245963864	-0.380437465361747	0.349817122834195	0.548149579917841	-0.540410341082379	1.20860988487663	-0.329128151049565	0.203075434476093	0.0895030350684578	3.43330739487001	3.34391352238016	-0.924522614940413	0.537676409626858	-0.784010465740204	-0.166747176057395	-0.736568480891849	-0.16081565794864	-0.815421616266919	-0.579287138576576	-1.28844706031425	-1.18170827116168	0.742498485825216	-1.92500565798254	-0.226865276417193	-0.620933620388367	2.38718822047292	-0.263793345763156	2.07200396754794	-1.15108285719536
GW8_1_GATCTAGCAGTATAAG-3	0	7.3977792113716	-0.632093362551453	0.474632448589803	-1.19438199605502	-0.273417638927237	0.252542175249996	0.116904196322277	0.0686674992617693	-0.107357280694051	2.53432756716044	3.20529405056655	0.622858528659259	1.02762412397576	-0.839143730448609	-1.68345731620618	2.12325679127289	-1.80599153574926	0.201795377738592	1.59865739645182	-0.269075338279052	-0.94019529638842	0.355199037847654	0.0950757682280837	2.49636688239525	4.32401233111364	-0.718674243000486	-0.496272380839245	2.40597582012841	2.13753687069907	0.948421145719373	0.464747388579185	1.04136404731609	0.0150935444739889	-1.84819690471823	1.46102570968924	-1.05821165121946	-1.39311708326877	0.765751583502364	-0.8692091803141	-0.0179762495119235	0.639104975956844	-1.71996787286018	-0.311986418336102	1.86367037062707	1.47974137073101	0.217001810322036	4.22767496100025	0.855803790578991
GW8_1_GATGAAACAGCATGAG-3	3	7.44967788476801	-0.789465617149397	1.02035693009562	0.0311194404286008	0.0525891777313239	1.43809058675147	-0.226881573738444	1.9997052214785	-0.364719791514298	4.60612118958918	4.26450362146343	-0.214416706177115	-0.0415235721410541	-0.863069310494244	-1.63329011873685	0.494258256201696	0.401453929217728	0.539861742094534	0.0416219872082652	0.441103506290589	-0.869210477415218	1.35994483324128	1.89175839232089	-0.5494033782251	1.78480634549023	-1.6004006760494	0.250007271106245	2.82163861933953	3.2882172275146	2.48309720725014	-0.948934346337277	1.21602159101095	1.09377139147524	-0.169522000007734	-0.748825965457441	-0.986116668909522	-1.63685980888783	0.0917853885509787	-0.727235448073851	-0.228492359851517	1.9311986925659	-1.23173322538704	-0.516911997797402	-0.00525190204546296	0.560182240259997	-0.0514826859772724	1.38395947585868	-1.01759093283975
GW8_1_GCTTCCACACACCGAC-3	4	7.87812568815441	-1.10089382566978	1.41684414096284	0.077908064447731	-1.42348336337066	0.294510361320001	-0.180647404501921	0.0257274612675036	-0.369142853589932	2.96639866994836	2.26978425535179	-0.423286850595064	-0.0420271371600453	0.209165764851623	-1.16944451148095	2.10577442583101	-0.911206718859208	-1.80744430211233	2.36309220653693	-0.479502384788096	-0.421838070469573	-0.374144132163353	-0.186621678291244	1.08222435091998	1.37361072138782	-0.559280617649128	-0.0352559442183314	1.82839298462619	3.05915886025935	3.05078359609208	0.298621828131534	1.53685720463995	-0.806723885246871	-1.9409996424691	-0.757907388510625	-0.998076093151756	-1.56725896840615	-0.259914875360567	-0.18652797922063	-0.281956122246788	2.80111407977834	-1.99925972415202	0.186211373620464	0.227938297382866	1.30109318218475	-0.0206721607061812	0.854860830961766	-1.57156593710528
GW8_1_GGAAAGCAGAAACCAT-3	0	8.87079088804256	-1.53731616726514	-0.440031992579053	-0.991006841048843	-0.901117876357306	-0.739948086735032	-1.03054825639219	-0.402716193682234	1.08799874572144	1.81402209415384	3.50780221381852	-1.10248014469756	0.756983321984125	-0.684782554030936	0.101867821551255	0.735094134226191	-0.668866916212392	-0.888758147584379	0.390520024502867	-1.13711282742585	0.144298118066277	0.952003281341289	-0.292475100531754	-0.594902269132703	2.55313876878569	-0.261102552195626	0.311146034029152	0.724319783073792	3.02595506577699	2.58959859272656	-0.614735749761809	0.850395539229875	-0.00787666879705489	-0.183560767128361	-0.810840947137556	-1.06778505003015	-1.1131477597623	-0.523129742407041	-0.891313191197621	-0.95314291391236	2.0143603928353	-2.19060563375896	-0.733189351292911	-0.00172350020992583	0.550318461814414	-0.00263037778956691	2.11431897530373	-2.11726780485606
GW8_1_GGAATAACACCGCTAG-3	2	9.19942612718881	-1.39858200837336	1.8517905601324	-0.77315613138553	-0.299759070923148	2.07062267787639	-0.224792885568604	0.141349313319412	0.739389238021982	2.5158660909412	4.25663492307069	1.19453341318115	-0.0442208283232013	0.659291996549312	0.1821153923271	1.61806300634681	-1.02107243305508	-0.375863801367674	1.68143983041293	0.565032626865784	1.87471550207403	0.345800856693284	0.326628284944346	0.95199989118144	3.68373887504189	-0.211854140483017	0.867410220378974	1.21951304508905	4.25543531958538	3.64105238070714	-1.09450951678528	0.262202855324615	-0.848833917225565	-0.180533695470329	-0.797469096582551	-1.05017543990157	-1.06318904747012	1.12178131035952	-0.860519787399793	-0.317936679258631	0.438727214064004	-1.80902109977586	0.793064316864469	1.55048850173997	0.739394168418751	-1.10423142599616	3.19309019643893	0.127964301808285
GW8_1_GGTGAAGAGAGGTAGA-3	4	6.8478254863831	-2.33170375502185	0.446294651979424	-0.483111819828732	-1.11309995324053	0.423193002702991	0.940380035529566	0.107014388878276	1.011088146738	2.47592357024827	3.13043746263697	1.17360071473742	-1.06887504085052	0.361739854724661	-1.19966131296042	1.88702274604687	1.01385142365904	-1.860690746101	1.55049651546513	1.64444052394839	-0.321330126427656	0.593595985935842	-1.34696632034926	-0.62899880740292	2.8005829302991	1.30950759503859	1.37560761115573	0.0897226341339722	1.88244277307025	1.39166550700014	-0.746524207283695	0.598336644532714	-0.0886383415719423	-0.194081284147534	0.214427123470031	-1.12898721372064	-1.87157882063326	0.294892761869581	-0.147719475161269	-0.526205129282635	0.690161497813019	-1.60747154964341	0.118800771928361	0.0286774772849253	0.882508517207429	0.659876754462797	1.53781708427947	-0.896852187460885
GW8_1_GTCACGGTCCTCAATT-3	4	11.8494887519253	-0.307635129369768	1.96118860979455	0.726820839923929	-1.01530563698592	2.02952475807444	0.293777667866238	1.86525725321962	1.50206367029102	2.83385980265715	5.5038645141137	0.246248835462717	0.443625356155428	0.463435139750058	-0.198381146920952	2.45825290950021	0.148056720665857	0.987083145238421	0.698203422913915	0.0285357780757141	-1.64913334181505	0.304859828027737	-0.748471283045408	-0.840726232386339	1.98238444053292	0.277262208519622	1.42031003311461	2.30198285573208	5.06704089929189	1.60891856999279	-0.976083071591132	0.798301625744717	0.094793534902894	-1.29472264838526	-0.139506439630129	-1.04575324895341	-1.11120861071049	1.62236420939407	-0.624839567589493	-0.637073002650057	1.83289277247064	-2.72678203719985	-0.520465604792464	1.30487196222371	0.526746235034665	1.03673183176576	4.12769319425087	-1.79808752407973
GW8_1_GTTAAGCGTTCTGGTA-3	4	10.7116336043474	-1.79974917589027	0.924837822419561	-0.340947578873899	0.140574622205912	1.82693145126698	-0.21520431488784	0.40653030821088	0.153578457889684	3.12510791313515	5.45716411811495	-0.340499922501388	-0.0516911599043885	-1.00171323008708	-1.25606108707961	0.885394456989026	-0.475999114163802	-0.936993256879143	1.39716135474731	-0.41551515407091	-0.729932558117233	1.42437976989565	0.0956070765569912	0.566548865231986	1.43199222372805	0.560894908265124	1.40531064905261	1.94767015029325	4.18930771218099	3.11120238801835	-0.463374223796924	1.92640790457495	0.126963961919725	-1.56157803215419	-0.014442300967831	-1.22759630462684	-1.34677085091788	2.0210259185846	0.10851259472088	-0.885814672162249	2.73004475959395	-2.19307446260492	-0.698359345083321	-0.866164149468481	1.26518726751925	1.32398025623208	3.19373388468297	-1.44805414129133
GW8_1_TCAGATGCAGTGACAG-3	3	11.0452800353344	-2.07561669581116	0.378881968744765	-1.41720055878919	-0.931598669851185	1.74366358096664	0.400580580278696	0.191085282294133	-0.832936374493918	4.49111727763787	4.92236568277568	-0.278019642608175	0.728964083286135	-0.587590789819158	-0.387218535352335	2.13605447592783	-1.5769111095469	-0.500717951776262	1.66384067944378	1.81369170663709	-0.698200728620053	0.555018859457848	0.518949718821422	0.70136540534173	3.35870460458722	2.13753243013248	-0.186226760965808	3.06250404796367	4.60103418254967	2.64582557536531	-0.445867753154361	0.786673140185457	0.658160181202128	-0.243520756705228	1.1444543363643	-0.901755138190634	-0.551816997915731	1.27433262940847	0.488645389757968	-1.69350560791499	1.61669177824604	-1.99730403163896	-0.886739423074348	0.497558596997064	1.73899502374879	1.98062740896898	2.41332907417681	-1.14348055362191
GW8_1_TCGCGAGGTTTGACAC-3	2	11.5300504173689	-0.276667323558933	0.802141373259486	-0.42679258476014	-1.06859569925084	1.46675645627485	1.36817294116637	2.41589022047649	0.922040794118069	4.95863851856967	6.67942595335536	0.337639154235938	0.778750211860788	-0.818276731053428	0.483743579388646	1.27761259536873	-0.23077096956306	1.04859920077721	2.47935636793488	-0.645842040037339	-0.474262676223215	0.798415967702378	-0.746012971284782	-0.14379088024094	1.15219233936829	-0.511352886812749	0.972885936197337	1.74313504123429	4.64983506572339	3.0690731986675	-0.263451560228532	0.819311915525749	1.19417787243239	-1.16026921226193	-0.111726184194224	-0.923833675072608	-1.12559228227582	1.0954955859246	0.254840023778066	-1.51983386088441	0.515128041957891	-3.23049205215349	1.13054458538532	0.105913666447207	1.97854082329271	2.06872654730269	2.63710505845502	-1.30938416964301
GW8_1_TCGGTAAGTAAATGAC-3	0	8.00797404383919	-0.439247057885341	0.210116717620495	-1.66810890117989	-0.413770670110521	1.31563146523401	0.162116246648926	-0.0423268831082277	0.132217279830513	1.34568217804797	3.00111316950147	-0.639666345520847	-0.880026784219352	-0.101877779724995	-2.24324755759454	1.75068383766228	-1.2850905884764	-0.826955782309492	0.419452354369949	0.459490530579372	-0.967832484894955	1.84184274966116	-0.137502632625105	-0.563997957150722	1.68315660419267	-0.106030127928832	1.2527065689369	2.72301555463672	3.87517159371161	2.53370101302338	-0.483943856718525	2.17635775536218	0.350453554859738	-0.174025189679078	-0.768718352241921	-1.01231317986169	-1.38377039649039	0.561502437182245	0.856613546629045	-1.28149890412472	1.43846695134615	-1.69967025231654	-0.373939748944537	-0.614781620834115	-0.218249220323434	0.189208388988998	3.65775304164905	-0.0519018239436785
GW8_1_TCGGTAAGTAGCACGA-3	3	12.117807219939	0.321416674796484	1.49464522796826	0.153427447318892	-0.826348252872656	1.18418349286881	0.0949011692038027	-0.375590925048763	0.475253528016335	3.42068439483951	3.78674514973201	-0.124164786883238	-0.735823513487027	-0.364210264035083	-0.78742861557157	0.821045538204615	-0.1735940236303	-1.8697696732503	1.6476883086997	0.371339284928227	-0.653290413878931	-0.122217520080108	-0.416734524872857	-0.675345346462138	2.75421641573822	-0.406438335994519	1.38229266153588	1.75056781531279	2.12877022848502	3.32861254730728	-0.548130215348628	1.86025848411194	0.895146231513869	-1.60628922097495	0.979377871039857	-1.21217842037442	-1.81064907176999	0.84896350804887	-1.3176459648168	-2.08921637114623	0.765679199681329	-2.86241345844806	0.358145479417478	1.24239072288011	1.31703230774438	0.830487939592893	1.22748094904947	-0.961473543237609
GW8_1_TGCCCTATCTGATACG-3	2	8.82576585735955	-1.19267551831134	0.527989245973975	-0.401532234912116	-0.38947524677304	2.08087688933011	-0.960878893886682	0.849125125161055	-0.77190713890537	2.40472148652283	3.87011427331566	2.19745207736134	-0.0420832083962334	-0.194303943435717	-0.0261023039406689	0.858824021662507	-2.17183746640746	2.26508655113004	0.0594483976411542	0.877908226265594	-0.458354858295064	1.06636478370696	-1.03012350574588	1.08795719264579	4.84684456335209	-0.0249358604618097	0.892466375291086	2.11006658255606	2.96377088915576	2.43839405394615	0.402172340819213	2.40919866595018	1.04809905222176	-1.9482224420884	1.65536311716453	-0.204599717566947	-0.219853239877203	-0.184336971165236	0.388053476879197	0.202689373439012	0.550336295465339	-1.28337086005703	-0.0651266877782199	2.14500307892593	1.88572758827658	1.88397509869006	3.63214929077805	-0.0122061240710245
GW8_1_TTGGCAAGTACCCAAT-3	4	9.46090102509973	0.0307543397963353	0.432552429118175	-0.734792064913755	-0.808408008425554	0.81126001679486	0.735206905278747	1.00081736537925	0.131772510880544	3.5459280608973	3.48336890402405	2.50639132383973	-0.0431395816320256	-1.30828916657239	-0.272684898520046	1.71135102850321	-0.574017839860794	1.18128677125187	0.139783214643609	0.465309710505387	-0.538673413992363	0.203735639609911	-0.39154615373905	-0.570785328694643	2.13190679668259	-0.625268075466157	1.46059990900517	1.81982458562637	2.97988312217091	3.21511442607428	-1.03278940474453	0.700260887872214	0.349974601071235	-0.176119446531714	0.398166421795945	-1.79901358993507	-1.40012741712374	0.906381903209851	-0.246448801190321	-0.358829472838974	0.257849929030907	-2.06944210114427	-1.09058507810834	0.675676550076742	0.114741396296659	1.34013613061415	2.33039821175774	-2.12792569469443
GW8_1_TTGGCAAGTCATTAGC-3	4	12.3332266004644	-1.17992973198313	1.49464125376593	-1.20064271254911	-1.43974973294704	0.313883786938065	-0.783855423025741	-0.797021029750713	-0.748482761686479	2.84035021846523	4.3867656185275	-0.156297741296968	0.455525445228765	0.755647157255718	-1.28057719267817	0.952006984417616	-0.0114764498800093	-0.652131191496052	0.946821526789381	-0.377899405267878	-1.19817775315764	0.579638199730937	-0.745277341323603	-0.838859611082693	3.58035655767924	-0.0869712664631	1.22572937709458	2.78208077546237	4.89864834223905	0.857176811617526	-1.41996440469313	0.44366204696849	0.911452606918882	-1.7664142994995	0.0771727979850875	-1.50569081070089	-2.01802428427413	-0.0906494988717564	0.387252639066574	-0.342907175000227	2.37505829301895	-2.33657145707493	-0.182930741565723	0.0433724164657809	0.30708954163877	0.611788171958461	3.85163264494085	-2.25056946604672
GW8_1_TTGGCAAGTTTAGGAA-3	2	11.7625662697772	-1.21613041944141	0.874367135577597	0.120922935143163	-0.935656800282431	2.19903942311406	1.01304594518791	0.84187166247266	-0.221624321195317	4.85744531134681	5.41418744947801	1.6092222884215	-0.0513469510021688	0.426143233182414	-1.13692880740636	1.5026315592628	-0.168415126051992	-0.456437671504694	1.11044874390434	0.843517638293981	0.649328169822231	1.95701965767734	-0.0834398580304786	-0.679380340436936	4.36630614763089	0.235634461717263	0.0546478714865917	1.93358440275796	3.20195668584211	1.74425639995664	-1.19005939797277	1.84243667016296	0.271163651586068	-0.209626495046004	0.96714471329542	-1.21942120178738	-0.239503723038931	2.13850513307423	-0.565621633743611	0.427500878328434	3.26906400428857	-1.75383510517882	-0.705237735786289	-0.119719886622553	2.30543771234456	2.7197830808666	1.97116337561698	-0.996941867070056
GW8_2_AATCGGTGTATGAATG-4	4	13.0737761001129	-0.963591011226151	1.03262985772677	-1.58707315399911	-1.22871405217113	1.48845890757091	0.829275369037797	1.15973928414546	0.624928133513378	3.01679664591445	5.64937587858025	0.755186523616836	1.18199845464295	-0.149417790701563	-1.2063304973767	1.60446757744027	-0.619084419541942	-2.19325443127921	0.88002192420535	0.707235681792377	-0.926013950365721	0.850837449191307	-0.409633493727053	0.840909126218786	2.62401303110173	-0.029569685766386	-0.481854712586208	2.62282952360226	5.45815320196996	2.47137913370652	-1.90545248938298	0.759397122661177	0.960884029157586	-0.249547107449728	-0.392208289402254	-0.98406128787127	-1.88205960403437	-0.202839770003287	-0.438430022742058	-0.603422052604305	2.33036977174776	-2.34417663481975	-0.218851601334167	0.808556011544006	-0.0110200658292172	-0.00287787274024071	3.07407843119629	-0.59817769706878
GW8_2_AGTAGTCTCGATGAGG-4	4	11.7783097737316	-0.801063367091279	0.448964032465431	0.372036389682148	-1.78501904951159	0.384624450047503	-1.38320601397085	0.9176784391717	-0.536089102565291	4.03221899019395	5.86807853185826	2.02330159231589	0.525068334599487	-0.0928651926897999	-1.19211147069031	1.65067605154917	0.623754165561676	-1.18086714654289	1.2561632324217	0.437136410137238	-0.844430483596892	1.23478525879372	0.429358456602065	0.358481328068491	1.48196477796473	-0.562351829254652	0.233771954165763	0.769124519653531	3.74457157038176	2.97272427766272	-1.29776794714166	1.49079348768574	0.062053492760692	-0.228219621241884	-1.00812045501199	-1.3275882685425	-1.48854402098364	2.85700699239599	-0.236185409993257	-1.19671628007247	0.802064644702599	-2.08159881717853	-0.711461770897773	0.756141465742721	1.67812476912234	0.413936522208842	1.7706382726459	-0.594699759979676
GW8_2_AGTCTTTCATTGTGCA-4	4	12.1593916274895	-1.14856791984028	1.34638339569447	-0.0819746997236779	-1.33355189177363	0.273952044040773	-0.300038087198935	1.54667360206658	-0.978583156770592	5.03298910963745	4.98502760492609	2.02411783431666	0.500905117827046	-0.0730716763487962	0.160657938101928	1.35917519769081	-1.1195878636408	1.72676309962806	1.35478500047505	-0.165202652399624	-1.32599937858764	0.999365060221693	0.813829852138441	0.714122107448996	2.99240654668581	1.59378199443748	0.797009661138309	5.39798882573177	3.89258864967726	2.46875547860455	-1.04907945866958	2.4004868404962	-0.279036268746492	-1.37854347858249	-1.04838592370934	-0.663789974921889	-1.32884322718372	0.915451721194305	-0.364261066019514	-0.708496554675139	2.0389933829223	-2.61285560816172	-0.463748977765521	0.479868114820901	0.811235454403914	0.148785220160905	4.53983254668329	-0.332968627110152
GW8_2_AGTGTCATCGCAAGCC-4	6	11.2475976959229	-1.45192204533948	0.185907061074399	-0.478284757343462	-1.16753126634722	0.819367897828365	-0.31919648243524	1.27045586593764	0.183655235471862	3.88855847176827	3.2515538486898	0.819368817101067	0.762951055979653	-1.17181646817112	-0.22294941301174	1.49220742285568	-0.757625998506181	0.0039707956407471	0.528145580739681	0.375620542213742	-1.4671410207345	0.764015592114117	-0.167296215894699	0.379374371007537	2.30215434088867	-0.0505661836542823	0.568483614088688	3.37255444928132	1.91192830468617	2.4207922124938	-1.26610608597325	1.10335134477502	0.708531244733995	-1.89598071989076	-0.996679023957574	-1.31252056716726	-1.62803750710422	1.09775807904041	0.17502328513067	-1.48448865170358	2.08869125482649	-1.55029176988227	-1.16143984803263	-0.212915850533933	0.33598720046602	0.596461828743298	2.66958246293863	-2.00542121805569
GW8_2_ATAAGAGGTTTCCACC-4	0	10.8843682516605	-0.664786631263636	0.144505032309528	-1.5931790023008	-1.17075938488384	-0.0843390800864276	-0.0224227206201572	-0.0982718789467015	1.62350465068219	2.39513176767994	4.29529171174098	1.40485767114588	-0.0432094702286994	-0.57339958736303	-2.32769018350864	1.68346343690109	0.583091934812418	-2.01863143943029	1.12013430786727	-0.18963502125258	-0.459108171941841	1.26271599840086	0.714339006149817	1.45527215099611	2.24986203439378	-0.0120434826806003	1.57691597898628	2.4996380731973	1.33983458162849	4.42125234522972	-1.57890128121698	1.31646707166493	0.0397850773569913	-1.84035597542356	-0.77922992817885	-1.02615601152046	-0.69691136404639	0.464176104238429	-0.291718369417117	-1.17538874486759	3.23018101979868	-1.98077654035485	-1.67322411299737	-0.246224874691136	-0.532173777902321	0.737904560804962	1.57090034707279	-1.58406220429329
GW8_2_ATTCTACTCGTCTGAA-4	0	10.2531903764199	-1.69695956287354	-0.208991183397677	-1.42441264888471	-0.936909042275202	-0.247598268099496	0.0173758884060122	1.92283999118726	0.310056667870134	3.35726884920662	3.90501724462099	0.89325512396484	-0.04020758474096	-0.308286938941079	-0.549266905241982	0.951867308646874	-0.34612433530359	-0.995710631569799	1.64538663264981	0.748765414332641	-0.583935240692716	-0.0421276195123094	0.335354370102427	1.65756653253312	1.78526627343987	-0.455668592452861	0.86851056971394	1.56854651640282	1.91044767783403	3.18717782161076	-0.895995839088328	1.86291780252516	-0.771795970036086	-0.164149410724462	0.515213820551425	-0.954862705819167	-0.672698402697799	-1.29453364920908	-1.26837268294738	0.973087342935872	0.69051368519796	-1.77696063442258	0.280637243407475	-0.0480333699121207	0.171869374456483	0.235233413297848	1.33740859122699	-0.40831756497041
GW8_2_ATTGGTGGTTCTCATT-4	4	6.79591018607574	-1.71298547477186	0.208553990323214	-0.709019096020607	0.469519191670474	1.37476780331609	-0.405183854976037	-0.116195543132766	0.936872498633809	1.08129384840747	2.55961775349136	1.66493513448347	-0.0491978013482044	-0.348370502679676	-1.04256145507185	1.72654846792904	-0.989472706580842	-1.08753163324802	-0.512671011762457	-0.481871338494249	-0.45536304660952	-0.864107829076701	-0.82937132778344	0.74840858333496	1.57151189499475	0.368389325301327	0.0188136152475677	1.53311645152064	2.64432756361669	1.66192205861971	-0.848481783703488	0.469839480737392	-0.944372586183355	-0.200852467383928	1.50729083075737	-0.492140147741566	-1.10151835829394	-1.99052826808239	-0.57886383086397	-1.19465102911062	0.714175194258587	-2.45358486539819	-1.49389382692997	0.609017940490536	-0.315684195620955	0.391763655983363	0.816894623971573	-1.94974800280719
[truncated: 1,635 more rows]
[truncated: 716 more columns]
