# Supplementary material for: A single-cell transcriptomic study of heterogeneity in human embryonic tanycytes
Source: Sci Rep. 2024 Jul 4;14:15384. doi: 10.1038/s41598-024-66044-7 (PMC11224400; doi:10.1038/s41598-024-66044-7)
Supplement: Supplementary file 5 — Supplementary Table 4. [file 41598_2024_66044_MOESM5_ESM.csv]

Cell_ID	cluster	Myc	Spi1	Smad3	Smad4	Stat5a	Stat5b	Rela	Wt1	Nr0b2	Sp1	Tp53	Zbtb16	Runx1	Stat3	Etv4	Mtf1	Creb1	Foxa2	Nfatc2	Cebpb	Fos	Plag1	E2f1	E2f3	Hbp1	Yy1	Esr1	Jun	Mafk	Nfe2l3	Phox2a	Stat4	Irf1	Atf2	Nr2c2	Tfap2a	Hnf1a	Ets1	Arnt	Ahr	Pax6	Nfya	Cebpg	Znf148	Nfic	Rbpj	Hes1	Gata4
D8C1_AAAGGGCAGCACCGAA	A1_tan	2.74694337479125	0.0219931545377662	0.178404715800458	-0.27223266596999	0.118215207078373	0.199584835037734	1.12900678973374	0.727011202804229	0.309144195168916	1.32927568885535	1.8383927794934	-0.159051180369416	0.153979909589418	-6.62134453452549	-0.0123732043125041	0.416245168633621	0.810169467088026	-0.26217813115623	-0.221468882055765	0.1951298753913	-0.0321853752948627	-0.118006603882453	-0.0668525040378632	-0.137939271584532	0.251021924640975	-0.0951034799971107	1.25979908225513	0.698073479638188	-0.120535997386558	-0.638201591094489	0.382293061655764	-0.093190549288918	-0.155286245382715	0.217174138212665	2.12684081225569	1.14944908150799	-0.406786051128741	-0.0600545291095863	-0.127797592495482	0.339120818774833	0.294758810145431	0.282005805776086	1.86872571272654	-0.209517280734697	0.34682874726109	0.339970536849406	0.103323920702671	-0.244341620244711
D8C1_AAATGGATCGTCTACC	A1_tan	3.01396875579105	0.577933798723112	1.19725162238556	-0.251851987836262	0.863839476627269	0.253477416679059	1.91290208545099	0.455523712562605	1.15382326160322	1.75673691593295	1.55826778301859	-0.0549054251586116	0.592259155313595	-5.25706046885828	0.316135367023181	1.00227915144356	1.36292242158011	-0.209538583274477	-0.298299172883502	1.35137322660544	-0.353469224152981	0.202124844897273	-0.0586148580116211	0.214852871100586	0.314290224967618	-0.54408149561542	2.02098022306844	1.67076482009046	-0.191879878845018	-2.335226116111	0.279124386956381	-0.737837610408548	-0.271177675818097	0.423700159889711	1.57756881905473	0.820477744599659	-0.404768693370554	1.09779130583686	-1.53550579657596	1.09600894036834	0.402269665760256	0.654328107494626	2.97040125277456	-0.450545994937316	1.93748294425177	0.0583542765938269	-0.0580213121747912	-0.00352214585321427
D8C1_AACAAAGCAAGATGGC	B2_tan	8.19507497337063	1.25643667516653	1.18136706481904	-0.661001318980615	1.4011619105846	0.688929667743672	2.47148601087174	-0.0931111181286708	0.982456183952536	5.21060584355684	4.02129963700051	-0.13379439864917	0.911527876240152	1.31065344122998	1.13371334573676	1.13542644938291	2.24453100011559	0.173204247958911	-0.192386976865662	0.860261821204409	0.108605564592717	0.629678013059876	-0.101001604611157	0.440807764483437	0.387883509900006	0.576944715385826	2.24151594379833	3.16527503287612	-0.436358739194034	-2.67508324637681	0.0709326217480363	-0.881351537886319	-0.662368474889799	1.08283189579021	3.66926766360117	2.86669888774477	-0.471051194118547	0.581207150619099	-0.652428921897351	0.806682308585107	0.280492758108046	1.24665668047071	3.77517872776033	-1.60525388149922	1.4283300520376	-0.338422025062163	0.139309844284373	0.459891422211502
D8C1_AACACACCAAGCGGAT	B1_tan	4.46191179977848	0.524925056912088	0.949402981347927	-0.38915100049045	1.85436542830723	1.50766739261329	2.29459182688611	1.10365156406184	0.553488257647145	3.20883838513682	2.73648827809088	0.0818642284791015	1.25840499882997	-2.28879954392257	0.716377689879897	0.626145223230745	3.17057579863168	-0.0593615891592306	-0.142350743217318	1.30787639878023	-0.4633967578213	2.51914018766054	0.857199660369004	0.54688768919133	0.503258553253732	-0.446462513324361	2.6423737139867	2.34676565755067	-0.299586931652258	0.0937252977908706	0.982290057508271	0.251629298159899	-0.380823736034724	1.46905810852269	2.98905032172091	2.30977337119489	-0.432950136316009	1.15332009866107	-1.13749717972161	0.949437348706552	2.13534805731461	0.540300949748806	3.14749709878044	-0.801338311482961	1.63764297244903	0.0404029183354012	0.490554917045284	-0.359160132083917
D8C1_AACCAACGTTCGAACT	B2_tan	5.50806728923852	0.736150433249379	2.04489338280936	0.343239786449846	1.85556561727802	1.38640437108919	3.46089350708702	0.920225572700985	1.76966405051945	4.99540926198961	3.7934816938313	0.011421363371211	1.96015488160757	1.48022722307825	1.1869620248824	1.79170363023278	2.81333975418425	0.448319182022463	-0.376420541877634	1.8529177199462	0.395845410994692	1.23569142510023	0.829161455656491	-0.0781876946809636	0.967046473337619	0.0838089378451527	2.55328512603311	4.01160709160117	-0.10862925645425	-0.762101052248683	-0.114021768625196	-1.44872509217255	0.0287303911344906	2.145593052981	3.72339768972558	2.67708781846694	-0.437904052622946	1.76538864289745	-0.819024956142441	1.81168391613847	0.41457749538152	1.96135369550608	4.72433286257976	0.113288468132107	3.09791096633097	0.0173327405765896	0.710573901899726	-0.0645211706122626
D8C1_AACGGGACAGGACAGT	A1_tan	3.03209376198088	0.859716151009533	-0.0769802279955191	-0.586650967897751	-0.192321769612216	-0.102246536512401	2.63257166013329	0.652356408536155	0.0601360730140879	2.18852052242418	3.51584648025373	0.0570550390671137	0.0689098535578381	-5.85098045022843	0.417423429862406	0.264955170555846	0.887781348284244	-0.0986680963647753	-0.402522858788242	-0.0677995278030128	0.249619717652504	0.0844799366664477	-0.28376202982041	0.0380393509982905	0.0589239828737445	0.114218524137897	1.53543924736506	0.134388415419245	-0.306050514553326	-3.37027124647454	0.200706446724804	0.497977659752238	-0.348756498559397	0.0264858293077511	4.83729793834231	2.68493562942909	-0.463046357364099	-0.102681717959765	0.0361970608594998	-0.0946236729552535	0.181720725958425	0.439745431044913	3.39840762088256	-0.636407864937978	0.143335657040012	0.234511796770424	-0.045925274709938	0.148407539498482
D8C1_AAGACTCAGTCATCGT	A2_tan	4.93050359526527	0.372294047806784	0.628614502441779	-0.398256368444794	0.508337581454409	-0.0150015141451733	2.22819565485369	1.4850683108625	1.15764945958381	2.6966710810003	2.7635670068846	-0.0438367961821031	1.21092963738796	-1.91246187367863	0.61688378294682	0.28435891450878	1.61560283573639	-0.0523183969832311	-0.428853009422667	0.105320952559177	-0.303923303250441	0.0117829890566308	-0.135900948997634	-0.269178796352445	0.536745898632127	-0.131206515966204	2.31242643536417	1.55903337148141	-0.368456439054888	-1.4326851963483	0.294626399774745	-0.292911487153961	-0.459824313576527	0.454146676565185	2.9121922946843	1.75869257404675	-0.318459524669947	0.843873306996068	-1.16937384004633	0.720128793200452	0.0823477197403654	0.698067825645089	3.27696148378852	-0.746828909155081	1.53204633920539	0.224427017984674	0.458819015628171	0.0108993567261917
D8C1_AAGCATCGTACACGCC	B1_tan	7.9188009373342	1.55243466739626	5.00305612460524	0.733144228187357	3.15145966480421	2.18262482446951	5.58240047823277	1.82869403853775	4.87598758220054	7.74129617335526	5.68592964001681	-0.457616585699627	5.99772214349566	1.00667537439542	1.5965995963676	0.422290945059632	3.04398814490001	-0.398984639998141	-0.207941521414642	2.3555904688493	-1.16569966963147	1.62946364597284	1.22731361244071	0.766480627576371	0.338291077030799	-1.45646173107638	4.89760007008005	6.0043879164271	-0.370954910557995	-1.63603764725063	0.284087061273487	-0.389638237792641	0.780625443509747	2.66549444494786	6.15977135201878	3.03799910506038	-0.455518532085859	4.58595138578229	-2.59253024929075	4.15604013178746	0.609585614923351	1.42816760601055	8.25353004486686	-1.27857242439869	6.49736611470369	0.385740959543741	2.23404174106539	-0.431375599987711
D8C1_AAGTGAACACAACGTT	A2_tan	5.01252985935822	0.89656487599362	2.33772984836799	-0.090956156554025	1.79952441608225	0.347545071941412	3.18634233929463	0.732294947241245	2.80397651468203	3.29580229540262	2.32780717774585	0.228395157418896	2.02458282437414	-2.70627350946344	0.656163318684789	0.493898112683837	2.63982409066344	-0.0235964388515704	-0.24193675563097	1.6009995123601	-0.438935671846814	0.859219676829622	0.118255800745423	-0.0803674237109133	0.101724840409886	-0.934636381845755	2.8805356128064	2.60468711640043	-0.209283290316685	-1.01627665905078	0.353826644443384	-0.0228518668668624	-0.471168683192373	1.08714825005008	2.89171631048171	1.97963604269325	-0.479211089885471	1.88798237661301	-2.49721558056503	2.26841429478598	0.50260006542642	1.13566510465042	4.26240212971418	-0.680906239396275	2.99018986035422	0.156088699131686	0.405487676162401	0.10998712141207
D8C1_AATCACGTCCATTGTT	A1_tan	2.78298240501521	0.690121445920904	0.937076450601033	0.204256908754379	0.0964544797237749	0.507899420012997	1.77534927903533	1.10866829584892	0.911920141652023	1.92437857755876	2.1681900457698	-0.0153582435615605	0.844299364432125	-5.62525962927723	0.469787931188183	0.0668769516420036	0.381513714568065	-0.0403063783390794	-0.299747318721986	0.369041567075463	0.460013198709126	0.136766362799045	-0.270110944776687	-0.299160030612763	0.383468525826957	-0.0978675384017151	1.4606142685006	0.92433337918726	-0.200690092568186	-0.720998912742499	0.245872673068472	-0.280770071014138	-0.0970026859244395	0.624008531992246	3.00436206084413	1.6403756961362	-0.174254237512274	0.345901913816979	-0.245106810843568	0.712822481233847	0.295537192688258	1.14056947695824	2.80345880589535	-0.569644783110925	1.18994019975738	0.314937465433973	0.756036732478703	0.349570328145416
D8C1_AATGGAACACAAGCCC	Prol_tan	7.70653117760565	0.576617126734737	1.08805661005091	-0.0576779686021196	0.362562605323791	0.498402016681759	1.49306944770513	0.887526544119592	1.17489934777285	2.38238326901368	2.07800435809783	0.0886418269173167	1.17814825296057	-0.0228760331447837	0.909294227234519	0.540225887285451	1.61497405373294	-0.151259931872715	-0.659112634980715	0.898661815407229	-0.193196799417167	0.467971244221055	0.900942122293127	0.177910494828896	-0.478527441300504	-0.195451082346533	2.11382391751933	2.68126021097967	-0.370772822331766	-0.335104950896916	0.288284221693849	-0.142759043221283	-0.327203058544151	0.862241723505498	0.886076270085755	1.6290880967901	-0.561518395884243	0.711172199968076	-0.342006338557035	1.36797838291555	0.453896310349412	1.27018309701701	2.39076461392596	-0.400170956979147	1.7394237120625	0.307742199788351	0.121248105819215	0.198675457164603
D8C1_AATGGAATCAGCTTGA	A1_tan	4.45390886363859	1.29175665976731	1.96474716591176	0.108406930274572	1.70586875330633	2.67710475460943	3.46954598280855	2.04828515479538	2.40587494508675	4.05136112461048	2.22105356521846	-0.107297700562827	1.92782290243716	-0.618013834278127	0.306399991772314	1.94185562624383	1.83663577618308	0.0297706863208921	-0.270257373472663	1.79502442307858	0.856087854232663	0.766590467196867	0.754074507815102	0.759991856843725	1.67341541666133	-0.573196880386728	3.42211137668642	5.01880769625732	-0.449579955726657	-1.35901790557895	0.0558711746422735	-1.13057330546852	0.37439382310968	2.4196610135262	1.282509829869	0.933750144806906	-0.565226156625946	2.86750484606544	-0.726322727425267	1.38988787610419	0.875378849574641	2.90778907149614	4.20968946469159	-0.168500185879106	3.09329850451854	0.0336344152608152	0.535661700620804	0.0156871133479917
D8C1_AATTTCCCAACTGATC	A2_tan	3.19703487265652	0.116699280243403	0.297785935524368	-0.173090450427823	0.0341852083647136	0.0589628717902143	1.25796992006537	0.450660266550154	0.164649494058243	1.3642401409282	1.93390020748777	-0.151560914649207	-0.0193839034202683	-4.37808550938302	0.534865488158613	0.375311801146446	0.930492211782725	-0.110506682683767	-0.337804411569822	-0.146495307222314	0.188548273640667	0.223548808622823	-0.140813478632346	-0.00452999752515498	0.147461106280282	0.331934927197443	1.10890969348615	0.666883954860231	-0.0957637467485368	-0.332316442652066	-0.079862813497478	0.234256333124326	-0.23444314231802	0.409384543175511	1.82913772195716	0.965489318922578	-0.234540021960038	0.173087068397739	-0.301205519179877	0.195222210908255	0.309241074714637	0.580059514638904	1.72020550662305	-0.46956334193459	0.246329293670217	0.264149921544574	0.102605744413896	-0.160136567990014
D8C1_AATTTCCGTTTAGACC	A1_tan	4.79432022718594	0.467151449886481	1.24994546611013	-0.139415347351583	0.993655676206826	0.217960835295596	2.21869139677648	0.96264169422225	1.32759651717024	3.18189118758926	2.50563892197884	0.174451290001598	1.7679879923945	-4.46444734616437	0.438934515868506	0.759179705361738	1.56016530735104	-0.0631330565405579	-0.374216222855179	0.605621104961135	-0.914537825427353	0.620952634645705	-0.0544625492360951	0.107547391528303	-0.0906627423337418	-0.130445832904641	1.96795779299061	2.54341173304272	-0.336592987041398	-1.59383861467509	0.0733054366051724	-0.0174159836157775	-0.613684626070636	0.421811996132364	2.96559727400922	1.48247605965894	-0.452646961845715	1.07217396492918	-1.62730943592772	1.00288741476777	0.163421759483694	1.32267544327725	3.25481117106242	-0.549655253844782	1.38413808471973	-0.0265284969228366	-0.0568118392118108	-0.20282521717656
D8C1_ACAAGCTCACCTGTCT	A2_tan	1.95213794051209	0.0939769284935905	0.463886521584558	0.711646380133107	0.557853132416924	1.69350721329539	1.29729717623774	1.27209689585973	0.641942953321236	1.44577016893988	2.22364525729218	0.628184156251913	0.276197329967279	0.182573768118036	0.5372161278133	0.0216961468049661	0.796246667469884	0.507646766369808	-0.0936891520215815	0.0558169250803644	0.398452231020216	-0.220799119173981	0.262330344907402	0.0513720578313002	0.0928455293846931	0.422538947261305	1.02511389766466	0.832013310565101	-0.28963557930644	-0.940699906747152	0.172960078330918	-0.299629041003297	-0.20866771232425	0.858126768380627	1.13602434652046	0.934680380322273	-0.449330451050942	0.443694160268744	1.07375517497075	0.164629782448835	0.323407279858883	0.870880314063239	0.945337112509037	-0.254973242573215	0.0100355196625763	-0.212056578634641	0.410644642693972	0.642819488152344
D8C1_ACACGCGAGCCTTTCC	A2_tan	5.3471373516517	0.246613250928279	2.72753111748921	-0.145208729105905	2.13772138674015	0.0535392939116828	3.58945114193668	0.52604523493205	3.17897228128835	2.59898868412465	1.93247172264056	-0.0553021206570401	3.02581227734177	-1.67102748162456	0.0841185200760696	0.973724206145699	3.45515519692752	-0.300280129862626	-0.281272240772664	2.08526417678214	-1.34485453459673	1.54428478804105	-0.124226740977512	-0.436141765730641	0.120929660450809	-1.50333771971169	3.44654824695769	2.53543970429097	-0.293843928659754	-1.48626532630476	0.500489481900901	-0.234901181797499	-0.431801613835723	1.24437953551186	2.11633475231194	1.3468271851645	-0.287015734135453	2.22220806214238	-4.12669347985275	2.59814998538895	0.306525139046375	0.804701059972814	5.14894101498955	-0.0437432137640551	4.21697018462737	0.436970527669795	0.802788494827888	-0.0871808930483317
D8C1_ACATCCCGTCAACCTA	A2_tan	7.27714910358461	1.01530460117009	2.60175154972425	0.680009258974684	1.41256112821848	0.688809549552108	3.30879786446181	1.3907033067208	2.29449046622315	3.31463862787213	3.51174279887606	0.416462677204646	3.24806135062126	1.33757041287151	0.968042136167738	0.706935942587236	2.69154234081457	0.287377887669281	-0.516560434059672	1.20538446009011	-0.6813081440563	2.14232430615882	0.71767002239204	-0.0431033677136403	1.39449889590154	-0.41277933030357	2.78507306766724	3.20167384450987	-0.407173010339075	-1.9854119944036	0.38428495793616	-0.29522887908446	-0.0607908987206855	2.97146467244249	1.88920532404848	1.72647372777238	-0.346765558446413	2.63950563282977	-1.75785822205147	2.36984276574676	0.0234607796466022	1.47336462081865	4.06890101330775	-1.21727474653207	3.0033758451971	-0.449343673171631	1.10283601182188	0.196959959343884
D8C1_ACATGCACACAGGATG	Prol_tan	8.32133417746722	0.115681883338979	2.86656268800518	-0.058386439758804	3.05609407255435	1.15369909818551	2.26341419611057	1.66304711388748	3.1020428616848	3.46179201194757	1.50089429751399	-0.18039113153386	2.85335632055454	3.85997216128436	0.669715997873472	0.564068454981142	4.20982019318051	0.0616703334385834	-0.177139561168005	1.94005909668086	-0.398845780456036	4.92491428676171	1.74427523989725	0.740532262432061	0.00626729950826905	-2.29553525771877	3.66656979075843	4.56754620777248	-0.585682006493565	-0.455076721638139	0.681327098606718	-0.605890390866743	-1.64930360546965	1.16500545970718	-0.101510268405352	1.34544152095686	-1.00709443060271	3.90860237055408	-4.29081357435293	2.8883331095164	0.481155299317364	3.17378684986779	2.43853353264876	0.626423951149971	5.6493079307257	-0.174950865056386	0.247585889095779	0.561942316168958
D8C1_ACATGCATCAAACGAA	B1_tan	5.80399719216574	0.343801800647209	3.14097639750451	0.843499721490881	2.67733871127	0.596414650836431	3.66620927271021	1.98237344754573	3.14536669796788	4.83185485159893	3.41287940417713	0.453570413587684	2.91503010319544	2.27887708776216	0.921962988917988	1.06321973620601	3.24373503411019	0.593871870930435	-0.191868295228901	1.91390821919463	-1.82359871740418	0.120056953199521	0.229815100067211	0.256371051556875	0.167388453813024	-1.6794509655804	2.88909133028099	3.92362414108802	-0.151402882410646	-0.778414219388236	0.377880996720684	0.185274833721222	-0.182406024675433	1.23050008115033	4.41955450145429	3.0120888953253	-0.538567950786057	2.57720292454039	-3.04476704083214	2.87851488998068	0.641663007335954	1.12624615948081	6.08223158482128	-0.803030474822243	3.31847966075359	0.154014580749028	0.57734142526116	0.300455075240494
D8C1_ACCACAATCCGACGGT	A2_tan	2.82680047970897	0.114002854987635	-0.0149193825543116	-0.418423917493601	0.00240734640722049	0.331001242965331	0.902306244740965	0.252185666347695	-0.132171027484566	0.951494960982549	1.69848250736084	0.307010699708455	0.107654937899291	-0.693267020224841	0.401164181444785	0.331595771622666	0.609262960706851	-0.0692151220307248	-0.369994020394792	-0.426679208390109	0.452457309144395	-0.205149915471977	-0.182970078653552	-0.17664421884215	-0.0342848887931359	0.417276085477386	1.12085126007436	0.617063911922665	-0.269107539927642	-0.730698979274171	0.379477652202761	-0.190695792823626	-0.419777419758077	0.465417527335517	1.00336302209325	0.842272001857282	-0.436634388077298	-0.367277818242579	0.404241364890193	-0.228692451795216	0.39828454986076	0.425472966878136	0.667163859262591	-0.908558765049314	-0.0265234313165612	0.174883899377485	0.187467193918303	-0.00623874827677194
D8C1_ACCTACCGTTCTCGTC	A1_tan	5.11025183321134	0.372321742426317	2.43850400338833	1.20547644017545	1.67848179822122	1.31765262885635	2.24818594247814	1.03990526899582	1.83544301012053	2.64118745117639	1.86748167512346	-0.873635909869764	1.61399802291465	-2.19509962400307	1.73758084035334	1.47143927426266	3.07874082795231	1.05321329317439	-0.189941374060925	2.76998239566033	-0.945798119273712	1.79828682634646	0.793158193722968	1.10135828486482	-0.549980527751751	-1.15873818491779	2.64154317726971	3.7330869194736	-0.209644618417259	-0.275189047294804	-0.133982037480585	-0.276710048238207	0.794463155042748	3.15564398174201	2.0309792475093	1.06435373666966	-0.410383383291246	3.13059989160011	-0.623425117018775	3.09395296235424	0.593123580534561	1.05811633509466	4.41702851995282	1.15399943068449	2.39715777828081	0.629266519392254	-0.259743312622174	0.246736617368969
D8C1_ACTATGGTCCACAGCG	A1_tan	5.52827613644115	1.00371033104355	0.880179808216246	-0.555201439891112	0.525568028128738	0.527621176353506	1.7439126387962	0.576644255326991	1.47004282961641	2.59244201008967	2.80971521682321	-0.250626388183899	1.28166871656429	-3.253057183398	0.332012648844275	0.0895648530593429	1.6724760085791	-0.483015049861203	-0.441858393384434	1.20522915474361	-0.0932644378519516	1.33054192146282	0.0155894270343457	-0.077957426846584	-0.244982205475227	0.197434728006276	3.55598956845224	1.98465138661172	-0.176387543384057	-3.13083538006802	0.439252892622493	0.804160430975563	-0.384189411746014	0.513568265690507	2.21539854875151	1.7909631098532	-0.629944291153411	0.929634287628509	-0.508892867352717	1.43830731422581	0.44419458591043	0.707408943197137	3.82758967590328	-0.860163712642439	2.11720640804341	0.0948184892875196	0.2660915013455	0.190878230089212
D8C1_ACTATGGTCGTCAGAT	A1_tan	6.4804811402863	0.566582069939988	2.70559551246266	-0.598054679894971	1.86673519643347	0.390538582609707	3.91402937951755	0.86428796636337	2.55150398874802	4.36729672488363	3.21985956664138	0.196870576329895	1.89364491148398	-1.57246943859718	1.44809536140799	0.154123016569805	2.63354609004448	-0.224569247177292	-0.43576953891328	1.40994747243812	-0.739569744542235	1.34746139340861	0.321100581633786	0.2899112762888	0.367694098029816	-0.677766828797506	5.04579834971239	2.76699725299631	-0.298123340350292	-1.9103221791058	0.368944634389594	-0.317675250290974	-0.636446490452507	1.26465311752913	6.17944584714196	3.38735775016974	-0.723563345512599	2.19170209932781	-2.41910393060976	2.32581788608027	0.624258689224549	1.32383905599359	7.19069625272461	-1.5354050684006	3.86450201592326	0.380485353852523	0.549483305282339	0.0160921645394062
D8C1_ACTTCGCGTCAACCAT	A1_tan	0.77587376923648	-0.156439003434906	0.277595846642269	-0.503516426964654	0.804178790162063	0.883369188149702	1.77335092178674	0.256633473616833	-0.304992726861074	2.02742273313109	1.56423354472254	0.220115200543732	-0.291260192466233	-6.64760181120459	0.164842986037665	0.495925404070762	0.732853008106418	0.194393946914175	0.818276241435061	0.462903904856228	-0.242516205003839	-0.180996694423518	0.332671797051005	1.18085833063069	0.490066359194661	-0.226667432706647	0.985830536934917	0.146874902134136	0.00150985018690969	-0.499107062884928	0.778096675941865	0.221275827847763	0.0425018254867966	0.120733103693863	3.34572489104545	1.62134264683956	-0.275915887148313	0.0469878248831214	-0.219586916479255	-0.139436125533058	0.748955648469884	0.128917499907412	2.38506817993039	0.0144753661007431	0.113780961663547	0.0595004418964408	-0.231136797273274	0.400152463568378
D8C1_ACTTCGCGTTGGGATG	A2_tan	5.18390590199257	0.0217774698471813	0.462713149921065	-0.374565360176478	0.135213341483009	0.29278731420846	2.27361671610733	0.354867430633701	0.650342009264634	1.83983895095183	3.66439550060526	-0.0887955977253916	0.816055698779317	-3.49720422279877	0.621724114638931	0.164305007322579	0.878307645511749	-0.340215138476366	-0.523819755330393	-0.324573821642387	-0.258178429807989	-0.0178442665577018	-0.260774477941961	-0.355517258272388	0.383697239961716	-0.313586630541901	1.34483260767842	0.799456356161651	-0.325190451360285	-1.30767892127107	0.524312816976081	-0.251023560703248	-0.486152914852428	0.247693999453301	3.29063674503046	1.16245685218319	-0.678706663707606	-0.157578674819117	-0.247403919797152	0.257145871504496	0.546565111551204	-0.14700398988198	2.55514728513632	-0.541724699795751	0.927745605499475	0.175947583086004	0.685237196314385	-0.479775638738433
D8C1_AGAACAAGTCGCTTAA	A1_tan	5.40858849739825	0.656823715689791	2.14484895333496	-0.185764671039216	1.70748751143688	1.93470421346137	3.37145398864723	1.88837289098256	2.44364598785717	4.01705599576565	3.09037487834943	-0.478751310781354	1.84804534318664	-1.94029390812156	0.60427731170053	1.26618379949014	2.6787262849632	-0.0659022385272763	0.350397324638489	1.12822697489254	0.124437919569125	1.34507117659495	0.989741115931512	0.534613926694761	0.180416719713416	-0.923925557066145	3.403331787646	3.23004036862542	-0.305240308912676	-1.24730881504229	0.0872037604986267	-0.244294091440985	0.0763071506458475	1.89746641459519	3.46143452005905	1.69328199381762	-0.651619860756215	2.57761438349626	-1.24910571868011	1.5410899594	0.667284588810326	0.993722276604462	4.43537218831316	-0.773377786813884	3.26314412405908	0.196508702509229	1.14093914078381	-0.191407643161644
D8C1_AGAAGCGCACAACATC	Prol_tan	16.4977731681214	0.274882505251314	-0.239035725559065	-0.65455444891388	-0.372448610259056	0.80383102218584	-0.380956381007576	-0.160619441826866	-0.286759160960814	2.08717365282445	2.37361944553457	-0.162028229888952	-0.192030085635581	1.40050688642694	1.12111957541698	0.412602404162908	1.59691889962757	-0.624850564737406	-1.08773782866018	0.446816719330672	0.16506854551265	1.88539351931138	3.12404276101749	0.837385821792482	-0.543429505972979	0.664483420382493	3.04330524915791	2.11718539775992	-0.282503503539573	-0.229905299095075	0.11920626827094	-0.442478901808902	-1.4826350704974	0.292574121355275	-0.0852964894052405	2.13157868028045	-1.13375397883587	-0.217693288279115	0.418856829333305	1.54500781728669	1.20839512025986	1.69805153327882	0.826632003312183	-0.308618784800286	0.0200040161126015	0.80362183415796	0.118165565436733	0.0949921896814835
D8C1_AGACCATAGAGAGAAC	B2_tan	6.65944423290073	0.0222819757539143	0.902190285087038	-0.260909535322234	0.396478953256592	0.252389095854734	2.49130535215818	0.776847396400379	0.747294599963652	4.52450944604764	4.51586131701918	-0.0645040294425495	0.746321440152994	0.015854405935349	0.876076242654592	0.368704619324157	2.03770296165162	-0.020855144223694	-0.0624957471300499	0.626027732220094	0.113499305456212	0.265021135024511	-0.187362271568569	0.232228682894708	0.472320325022029	0.636851946534812	1.1695894242415	2.42891223313216	-0.244491502968283	-0.775392794035196	-0.129727373890176	-0.204061536876452	-0.392940878931032	1.07783962466598	4.03582077930473	2.24003675285978	-0.309368817025077	0.189227338505204	0.00844432819337941	0.337153026379993	0.286831505942211	1.11534620933299	3.2462790096223	-0.489235661325837	1.08619364739166	0.273553490024701	0.467138214694687	-0.0400710992559372
D8C1_AGACTCAGTGTCATCA	B1_tan	8.02205997409008	2.19566415820686	5.15542474998198	2.02758456733547	4.46205152350576	2.1895913924714	5.46411434201633	2.02134663229285	5.12778143171741	6.25377309896816	4.61556382350018	0.947480502892084	4.67362073837826	3.6610717713105	1.8918264240454	1.62097472724964	4.29865162796856	0.912714825363013	-0.178269837478884	2.70517961235349	-0.851694235211212	1.98346787424381	1.33899203041593	0.324087788715172	1.3472869964644	-0.618621641496266	4.3886440056811	7.2595671822923	-0.461403305040583	-2.57305994290249	0.417291958955955	-0.242604739982959	1.45935366072662	4.23468233893184	2.82005177511351	1.97867272281699	-0.296977811699832	4.1972137246803	-3.043490653046	4.29371056127784	-0.0902825806555645	1.43086831546189	6.09159244761589	-1.97928264018108	6.63817624077544	-0.348544150311504	2.36509988815514	0.845550787354747
D8C1_AGATGAAGTTGATCGT	A1_tan	5.04839207183473	0.469135360000017	1.97148504982786	0.596774545654415	1.20956442439851	0.356044853400246	3.54007894642774	1.11538797005275	2.54046606383721	4.03059410370071	2.73201261634892	0.270791955781213	1.96376213798518	-4.15570563132906	0.536767841116343	1.91861470273888	2.49678511948377	0.0419419906506222	-0.27557482688794	1.94648630057856	-0.773919005750896	0.0166232453829325	0.28364368981878	0.00724410081551521	0.0389186897496726	-0.18092061177873	2.61256877617013	2.86638115535612	-0.27988248576298	-1.12369406089414	0.00980053837053695	-0.457283148866579	0.213181524915892	1.3118978667948	4.27266826638121	2.57841119473501	-0.519302258936895	1.65544897182117	-1.19781860161391	1.93927888968482	0.903343990620542	1.27175231005449	4.49515819672395	-0.348297813130765	3.70768624448023	0.0361117311388099	0.59945618328989	0.843970659744991
D8C1_AGCCACGCACTGAGGA	A1_tan	5.65695917438502	1.41173230438926	3.27296140512457	0.622065490632391	2.09662721910371	0.696634897240373	5.01536942491625	1.92210979145343	3.17874921321165	4.18206723481293	3.66649832698154	-0.427105286653649	2.99250277728178	-1.93274681661505	0.607606117549735	0.579100602668681	2.97427094180132	-0.0206526968957163	-0.270248053813191	1.74625640788875	0.0507955794689525	1.77940373812776	0.124464698755603	-0.117550460148119	1.79874884794972	-1.29228518713861	4.28346522252442	3.17234398197235	-0.308528799969349	-4.02562201394188	-0.239133854001614	-0.0294836814574527	-0.0450760393203549	2.15527203144496	6.28939450508301	3.20881512219769	0.118903179071497	3.76689789422973	-3.14850596330157	2.62318000733401	0.184960586320487	2.47856767959106	6.6638722149327	-0.760046990798399	4.62264644397131	-0.0123999300922797	0.834830165200795	0.192927537282888
D8C1_AGCCACGTCGTTGTAG	A1_tan	2.54807803964397	0.0387018788805303	0.745003741836189	-0.471843213312971	0.384874723813092	0.0433594419426636	2.63608173458026	0.385915093380792	0.748065671686154	2.50239906923434	2.6491596382223	-0.0922415398550336	0.547843009236498	-6.31254310004942	0.0487823970309832	0.980050227372841	1.32855555354411	-0.258184286428243	-0.010348501164752	0.907499419390033	-0.0625313022781568	0.516428340504698	-0.0131441905940886	0.326378359498883	0.0615080248178805	-0.399658493095718	1.36215781995794	0.972211239782321	-0.114450355413106	-0.976069716260249	0.240918805772527	-0.366770593846852	-0.230335142417223	0.174394907788608	4.47026794791616	2.28427377873593	-0.37293136755043	0.716501027104345	-1.08799980834516	0.498109110933638	0.668327612910899	0.818676031730608	3.64058611452852	-0.184514609750222	1.16620255950863	0.116585960563983	-0.172253223520708	0.241869188992051
D8C1_AGCGATTAGCTAGATA	A1_tan	4.88562004216426	0.410212307774107	2.49463352864839	-0.0450465035636073	1.51774831189731	0.430004773837023	3.20632190410567	0.626096921710019	2.0902440721499	4.13389102835069	2.65166752974761	-0.066583300722131	2.63104381883984	-4.0821027172958	0.412908732396705	1.66341070456339	3.04747950355729	-0.166111051371314	-0.0942686793619552	2.15317007923822	-0.759480658343002	2.03005274063005	0.635574143386491	-0.0582936526542058	0.350692923733496	-0.927306513876804	3.59670187054539	3.07803338294298	-0.189068040856071	-2.13626987969909	0.487378742760631	-0.153392756699278	0.0436049126060871	1.29740806398148	3.41999347870764	2.19574085806379	-0.519785453926678	2.38737981796167	-2.15654587197075	2.26584810283278	0.780847552398949	1.53407822139525	4.22842536445653	-0.648341041775509	3.61352016515649	0.566826600488331	0.649736988834062	-0.0224815440432479
D8C1_AGCGCTGGTTATCTGG	A1_tan	5.19919418229753	0.422103551303668	1.37715298488418	-0.519670805986458	1.54021081815854	0.627909335512693	2.42160474334977	1.1878898224918	1.78994662941377	3.61098635083197	3.21562288112352	-0.135610212390535	1.9177516238755	-1.39183542849673	0.891789703318328	2.21007319301879	1.77369712927723	0.134305275896843	-0.290744019218607	1.34561636933306	-1.45877981589382	0.322398393330915	0.317052726954255	0.588978117030767	0.143783007610831	0.0456140766198066	2.73722819124731	4.04049254351095	-0.424492026783918	-1.02568460195059	0.171465222462438	-0.146924493087066	-0.626500650004888	0.737618888625575	2.79107076392053	1.59311941358987	-0.441678869751851	1.00130040039984	-1.49963601142012	1.38993654933304	0.384909753695637	1.25751958582384	3.59470957232938	-1.2129657889878	2.16544951364851	0.263529453814496	-0.199709038740422	0.05042752500677
D8C1_AGGCATTCATCCTTCG	A1_tan	3.48758574410234	-0.00305474516100838	0.992012752509571	-0.243784453948787	0.63591035424025	-0.0214224079710545	1.90688250737134	0.389320984487768	1.30785394395309	1.64397925617992	1.79149297861517	-0.224400806135866	1.02599342834328	-4.79068968212045	0.0836062682598592	0.199278491336342	1.06844571192905	-0.204440883218129	-0.128757169408452	0.757373007608832	-0.627167820818808	0.410189827833811	-0.0876282096155841	0.00899429130140567	0.105554725561828	-0.429872381543539	1.69725111710139	1.07401686061006	-0.0954594860436503	-1.52225591574324	0.00971476780663685	-0.205183647295255	-0.374208388866961	0.374017624568459	2.33801140535404	1.15334838109929	-0.359297681612982	0.589069530789314	-1.57066176671458	0.877905626805782	0.0311905363765967	0.568434217165191	2.6323036899195	-0.301221155994628	1.40501049566138	-0.165780362176291	-0.0878991800921324	-0.350776348800612
D8C1_AGGCTGCTCCTATTTG	A2_tan	5.98074367583764	0.764170765764871	0.353774245790426	-0.510953606587189	0.574818950835331	0.682657900164431	2.12154636787117	1.15516808176397	0.741929048239937	3.39898147305319	3.70587363606978	-0.610100203132682	0.553012727125839	-0.364082773840495	0.422282934491616	-0.14613253426692	1.78771933139951	-0.246388940751257	-0.3998527212527	0.348427998370834	-0.148501310203113	0.868019467179895	0.102325743041433	-0.263082974360462	0.762289053860934	-0.296513850718908	1.95909805294861	1.70880386813989	-0.394214784452862	-2.61665661255019	0.488459916332358	0.33548897129148	-0.822703596378216	0.787232944209698	3.73289017755575	2.44618023968725	-0.718634093937814	0.551815152180846	-0.0545493567081415	0.806193978858257	1.17535002898193	0.833911295203513	3.39561614524488	-0.789814209871794	1.23048303731881	0.882207485500608	0.918806712242662	-0.160876713717018
D8C1_AGGGTCCAGCTCATAC	A1_tan	4.84945847045387	0.33184406032606	1.17769798851243	-0.183856770157539	0.921426649707187	0.176647169732373	2.53762564476295	1.20887229080627	1.2176029011411	2.66406131255435	3.00171910607473	-0.288208488265847	1.24676303576428	-4.79095059833216	0.697093358838292	0.695306657550305	1.20765946915086	-0.306732078713659	-0.3221225414621	0.679890067916926	-0.818193529977623	-0.0903396235728586	-0.23892657468028	-0.162483645652458	0.485615447810668	-0.432595100555703	2.46719711096573	1.47364288526129	-0.364302486916779	-1.4863790324305	-0.16586892967722	-0.26385881225857	-0.487844242454085	0.264759121093086	3.61272383552505	1.7294636178497	-0.554619759136681	0.76475138237598	-1.50788365238486	0.971143022017763	0.337013123992533	0.481005558616426	3.67721484089906	-0.753476922004665	1.33830178633112	-0.0115903377832116	0.291167598807656	-0.369098470211547
D8C1_AGGTCTATCTCGACCT	B1_tan	5.21693432637038	0.885743222841386	1.24556358617496	-0.438856249068803	1.4839901866365	0.593053412663466	2.73423830254127	0.839666587230367	1.72210480003346	4.15953483471781	4.07708008938836	0.188590269776509	1.03123181977158	-3.23154972094836	0.742925375726212	1.02169669491536	2.04645677914914	-0.064270470718468	-0.39036852104157	1.21505808498591	-0.772761945818005	0.983299654922973	0.146074186665087	0.355393442696264	0.604232236678201	-0.439737082380362	2.12167584759334	2.99186587897625	-0.384633545832481	-2.40079310501822	0.161603451439978	-0.802495337465338	-0.789628796943214	0.958425719595179	3.91700541391338	2.28194691384032	-0.712216463172603	1.57083900943193	-2.23162242615019	1.91714403425915	0.651257076750183	0.91676711461114	4.22160696719766	-1.03805635827155	2.69902295450427	0.596939883519112	0.162690630309426	-0.0907933366589191
D8C1_AGGTTGTTCCTGGGTG	B1_tan	5.20821997835886	0.623815576404635	1.6188415949095	-0.0902329803600693	1.29062528796552	0.72351157391924	3.28621172182805	1.95689903256118	2.51140006852111	3.00202900673021	3.63591865721032	-0.428712404903003	2.00415497878171	-0.77336827480043	0.846232625462895	0.310793721615426	1.82220489210852	-0.159291533254373	-0.198297817050527	0.951310193356912	-0.420400996005167	0.1256973574588	0.114813290438985	-0.337584441440167	0.520576658576915	0.0447180903642884	2.9764238034141	1.60998822218862	-0.44310953360622	-0.810978800506514	0.130933093516458	0.10068820172965	-0.0745130736596403	0.753466807915874	4.35667478172728	2.6614592541544	-0.386692374936322	1.05032808157269	-1.83903595658825	1.84949089401656	0.1289340891363	0.974471007678915	4.61717165356374	-0.746908719416592	2.81301264116471	0.122625408539227	-0.0177739770861118	-0.447527329247164
D8C1_AGTCAACTCCCTCTCC	B2_tan	9.40290253493381	1.14736723717125	1.91578401512682	0.115222014195683	1.05163482268953	1.17110266973354	2.39907543805509	0.557573852270037	0.884134893226451	4.82119236076356	4.24401903199272	-0.212878856434729	1.11382402764061	1.01493141779789	1.53849328979664	1.48895836347076	2.41384594385328	0.121682237191358	-0.0622133767796254	1.11951725193052	1.04401367210493	1.31209168309235	0.809253643016489	0.228544646665281	0.944032313179861	0.569332811116604	2.70370366535408	3.42774687856964	-0.247520972356249	-1.46226654936051	-0.0932867857216305	-0.784059579029946	0.249808506895995	1.81299992413622	3.1571383212189	2.1942881328169	-0.547105338907692	1.22689861280684	0.0136011093817066	1.15871669017507	0.432955043403869	1.03296029277349	3.66068637581668	-0.633103888670876	1.78970647021636	-0.0406343991211118	0.448896228018152	-0.112931466174128
D8C1_AGTGCCGTCCCGTAAA	A2_tan	7.57752212925277	1.12549733256806	3.03045953139353	1.59467592237216	1.24031955921252	2.21280807582891	2.95796910996602	2.55849031275133	3.25586884522349	3.50835589280589	4.26902724897324	-0.0458460473682495	3.21197213480668	-0.311736560430902	0.971141754265078	0.357944346901393	2.16906925604814	0.402445848128373	-0.511034115617612	1.29748911541133	-0.19555217314561	1.63558085250225	1.63821335728364	0.00428899545580047	-0.0580495688120732	-0.635881087484477	2.65213812692638	3.08830960909706	-0.444865326166445	-1.75596415271255	0.0615938176522079	-0.135414305850529	0.994914947804523	2.57715887218997	2.49554995781233	1.53412215004531	-0.222276423319855	2.92645536068155	0.729797969218014	3.45261519402415	0.0773062161513044	0.638060943812286	4.49313245052816	-0.391625522412185	4.33350392380483	-0.122040478081498	2.28360634841782	0.124804804750875
D8C1_ATACTTCGTACAAACA	B2_tan	7.23222992821696	0.485225123561795	2.26976488338562	-0.0239228441315352	3.09435034345431	1.39550378827813	3.80341466446418	0.606985888130192	2.25466329964778	4.94531115057903	2.85264784623596	-0.0613364267166909	1.95884305195188	2.29545664853644	1.08054903826942	1.52221696260488	2.80816594522107	-0.383639481276656	-0.14186515801197	2.10241753992627	-0.31977425791622	2.01359199846563	0.952338334924707	0.129440160024355	0.847220563974915	-1.16471787279437	2.81512209974941	3.33621664602099	0.198648765858327	-1.30652498670775	0.0463485101867646	-1.80394565447924	-0.159251420858143	2.11970332685018	3.72151399075527	1.83858999622276	-0.400185346696733	2.71975122930087	-2.5015252340374	2.23962554470013	0.872138195349533	1.69298868534883	5.03966010614317	-0.393759158430173	3.66578407161286	-0.0626548132887202	1.0811358232158	-0.0871284829667755
D8C1_ATAGAGAGTTTGCAGT	A2_tan	5.62987322799346	0.575114217675579	1.27220921806709	-0.500219129304799	0.917911263525556	0.431289269830159	3.72149823877861	0.854518179292385	1.40068844159802	2.77884723856379	4.00708013112899	0.85763860963292	1.32871747469355	-0.164480818506339	0.407910481903023	0.187646026366896	2.5203954218825	0.570710223190736	-0.489151430961893	0.391070867790377	-0.99365481516427	-0.36881448289484	-0.24909680490056	0.382855963202339	0.485750424610403	-0.464882995734721	2.19909662621167	0.310714156885444	-0.208322159464265	-1.39451356891955	0.138388991232183	0.0378032268945973	-0.637270342736112	1.25430570072279	4.48675246701627	2.98363771148539	-0.475281560121467	0.328472307393037	-1.07768978059341	0.876207211491702	0.429713005052138	0.721231690122894	3.63089169822258	-0.683565445010682	1.15406515439393	-0.336573354981163	0.185493201969765	0.273514346491822
D8C1_ATCACTTCACTTGTCC	B2_tan	8.31403835333989	-0.151328765313434	1.30172887358998	-0.382467279464704	0.555837849448885	0.83919815769705	1.2739383696557	0.48145472002836	0.302714639617577	3.98631462224598	3.69615529711806	-0.0669797055531305	1.45793637267086	0.589733379246292	0.979453913952417	0.349999183272726	2.44788034638282	0.332778824544264	-0.218004444559244	0.537439874410219	-0.53456744670905	0.754105078505564	0.282860767454162	0.136143158619966	0.592705550765297	0.791947449766872	1.86529356814036	2.43359961437383	-0.479934354125403	-0.967617284180538	-0.269854234011202	-0.158754983257542	-0.494027032202971	0.850315970685578	1.84755403663769	1.49593670051717	-0.483466577319912	0.338173646926613	-0.0724474794328408	0.437342082488174	0.472258908126256	1.11208552060097	2.13184022287806	-0.584163643552178	1.31844874930234	-0.221655347593455	0.72458178934059	0.521972667405033
D8C1_ATCACTTGTGTGCTTA	A2_tan	6.61607699632963	0.70556221746008	1.3728491374537	-0.428676438769845	1.23109378195395	0.200608619939547	3.65976365387501	1.54411378083787	1.73497085425551	3.89505192115895	4.28268250104482	-0.106740286902401	1.65143169941059	-1.79000644051244	0.386976471223126	0.481736301899633	1.6451990349979	-0.22306750003716	-0.402012829846674	0.722379433871501	-0.492921487473717	-0.0731139276968028	0.0530249477308425	0.31104250012696	0.472379903116596	-0.564901397224773	2.76287469365261	2.09554572198373	-0.202135052512476	-1.53108173013511	0.530672367501251	-0.140731913219988	-0.306227652678868	0.568202090518645	5.83691725105727	2.77266221753292	-0.770995404809479	0.804876033896586	-1.37299240805658	1.3328659652693	0.50249246069256	1.05034779387712	5.03638160296674	-1.19729055856783	1.62704692485806	0.508407042579497	0.88945292677808	-0.128315050397345
D8C1_ATCAGGTCAAATTAGG	A1_tan	6.42728662103947	1.7133556336376	3.15273116713927	0.204867925851674	2.48260554188372	1.59636009598663	4.68907573649516	1.12280202047658	3.69474849523884	4.56834620348027	3.49342766817516	0.204531042065276	2.73224773525901	-0.196058848503936	0.490207777091718	1.76062927153016	3.80955322086504	-0.00641956365153768	-0.5529459402865	2.23171898978591	0.119629276123302	2.19439377013705	0.47042567472505	-0.341282554986655	0.443718465223661	-1.47214767968879	5.1223566847619	2.77432062735132	-0.331334489530804	-1.88647827722027	0.219035388969247	-1.35848770556038	-0.363892792802338	2.88280251839468	3.51241413409879	2.60563471416693	-0.843871203558217	2.8077649581086	-2.77403871013606	2.87949995406483	0.72581057144665	1.22097002199373	7.0890429437919	-0.208837326468291	5.11928472269959	-0.261753705112694	0.601440850141457	-0.148398431011365
D8C1_ATCCGTCTCGCCGTGA	B2_tan	5.62903446107649	0.285612124485071	2.47202510806123	0.244085902217305	1.67372977288777	0.684304219398564	3.44181887760397	1.05415300179762	2.23680987175951	4.10186336790205	2.96981116292351	0.103146370262689	2.21347089305166	-2.3456453514224	1.08732380951303	0.510342870960115	2.90909883418237	-0.118160688039714	-0.241245331007513	1.76955152515777	-0.495559649154386	0.551272016113289	0.099013378639355	0.19350993715308	0.733402693077028	-1.11355248189525	2.06616184156579	1.8448290434144	-0.263341899638706	-1.97732476998858	-0.0628892312100827	-0.458097631220407	-0.166427809779932	1.17502908669196	4.85816339499131	2.88471984443912	-0.105705318140961	1.86404238428981	-2.00375315672779	1.91971496837845	0.102587048340393	1.43726135938393	4.99896713090907	0.0322537565881781	2.90589939957192	-0.156267379943141	0.547838737920195	-0.246468960851522
D8C1_ATCGTAGAGCATGCAG	A1_tan	7.07551454728313	1.4512158114733	2.5850192627457	-0.352881983469624	1.68617065106417	1.40543626367704	4.10191251042194	1.83052396379365	2.56076292127561	4.26095797056226	3.82448357232553	-0.202275635090129	2.56861798889235	-1.85779304376812	1.25694047065154	0.733738376669605	1.87603125364691	-0.407179043433638	-0.415144804261748	1.33291214660717	-0.326211632692786	1.08335499950917	0.283881659923357	0.578646131239517	0.348029400866655	-0.69402062822994	4.60129317404819	3.41332666399962	-0.23180980992684	-2.19991931296895	0.358569644291204	0.111973943420346	-0.030965381379171	1.44648125069536	4.36773578492728	2.68298624197158	-0.73266967281212	1.93948926714372	-1.19727962814306	2.24590406317518	0.417813017264477	1.23329380736321	6.21329038295007	-1.76466424411122	3.25443675981741	0.477307450690254	1.08900455737445	-0.223247562691083
D8C1_ATCGTGAGTGTTACAC	B2_tan	7.1740847555642	0.987676890164972	1.20325174341405	0.31478059397912	0.0714245749497055	1.03694350290445	2.78407742821219	1.29243406834483	1.21320625239094	4.1840654824405	4.00576755355215	0.0474488206583292	1.69858827996915	0.343043347185003	0.662579676261328	0.40355940313667	1.55589872092796	0.576431567329617	-0.199702658534555	0.632924298011742	0.805899719124227	0.615644012494635	0.491779384425188	0.576429535171373	0.443442685855677	0.0139376665798669	1.63757524113629	2.82409178840727	-0.306362334218125	-0.310815285518428	0.0108206992309406	-0.0802777880343489	0.502632252296829	2.14912867599333	3.06683492739844	2.15317410522885	-0.179166121490385	0.920007944085503	1.26378584993247	1.17275775027584	0.314494869716688	1.23101642221263	3.33735709038024	0.423501798159564	1.76907264132339	-0.161103652006997	1.27090071329188	0.096699561104699
D8C1_ATGACCAGTAGCGCTC	A2_tan	4.28235717598392	0.36740808600309	0.638346221868778	-0.146177946733	0.275416340316836	0.40615725827912	2.25857618339059	1.35668656568224	0.65577185464171	2.82935186792596	2.92604163078137	-0.171261961419844	0.598512692798248	-4.31961226109635	0.376782277873208	0.279175179390432	1.11213549571093	-0.281824462224958	-0.142014073382187	0.399854302956519	0.602538638306272	0.0847041861693631	0.0331661974588572	0.616992318466118	0.173760862341893	0.0222765333416297	1.66485222621817	1.89984322970939	-0.352627434324544	-2.11852636519303	-0.315242075696893	0.0616409622898845	-0.306482821098732	0.60857481947981	3.32078233569477	1.84093133186125	-0.496504871420157	0.222018615528019	-0.144068941071357	0.646769288091697	0.33625905054983	1.26753136766702	2.77601115286231	-0.718674524838504	0.476406904899442	0.177089308142447	0.597713489074565	0.202954240439971
D8C1_ATGAGGGAGGAAAGAC	B1_tan	6.61528965459025	2.15160192829554	3.61001934140938	0.931040576394845	2.02306224384112	3.22715691594667	5.11912144404844	3.60007646284182	4.21643832179577	5.34367381470001	4.47850749270015	-0.0429927475230003	2.73561377348801	-2.45433947794205	0.690135293248251	1.38240116116204	1.3200481482765	-0.284744867814022	-0.199697148269354	1.90563932537682	0.868479556403269	0.605729244787981	1.33758180665796	1.13108295994564	0.647130065852199	-0.649622841739774	4.58731273565492	4.66964834954473	-0.442604506864587	-3.83192291550183	0.293779123071234	-1.59561808872127	0.703590501658163	3.3823438851539	4.68337065008311	2.70861817661552	-0.930705167833618	3.00174858330149	-0.32629242301489	3.54542433907545	0.755874932857328	1.03794101383572	7.67713062957789	-0.467429749922837	4.98405657028778	0.266418884260231	2.20336212875453	-0.743545762395913
D8C1_ATGGGTTTCACTTCTA	B2_tan	5.07420081350238	0.655228749763475	1.43290901914536	0.289117483607973	0.885991236753389	1.079296624999	4.12112487897002	0.502181080953548	1.88143449954131	4.59491523832197	3.97682309070883	0.674704525482495	2.55442212064855	0.383875158632308	0.435129113475262	0.4354852090557	2.50342306350076	0.117079161057727	-0.311823146265292	1.36527183428642	-0.761085239854789	0.553043177328952	0.715297559043962	0.168850812431202	0.523499885084505	-0.408974457047782	1.399306255148	3.09701077126941	-0.0600466370845612	-0.819777234609912	0.558108800942273	-0.208838726120438	-0.184065753864921	1.78317639828745	3.87510325758335	2.29213887665429	-0.298088057347637	1.53559270710437	-0.833456316854523	1.40830209665596	0.618943704776436	1.18264883806977	3.52103631943244	-0.218531674904595	2.18785778054729	0.262276679176024	1.06118911785549	0.63768242968194
D8C1_ATGGTTGGTGCCTAAT	A1_tan	6.33713891431898	1.59853520445071	4.26511539872526	1.40387433138825	2.16569207249427	2.41331205300789	4.73576685700196	1.72863456318027	4.16999993523401	5.56465359223018	4.27952523662717	0.205225809137253	4.07374813043631	0.648440038129536	0.556851824869348	1.21427950678168	3.27384205015709	-0.392839096874126	-0.144756087879194	2.68177030875584	-0.525808656211137	3.50436591127677	0.810911839982902	-0.0285207994409684	0.354662263910308	-0.856048128225029	4.74820016238199	4.66104663761198	-0.321454397043136	-0.498638671212477	0.0525920641625004	-0.838692398751292	1.10768179422153	4.60910568729374	4.89487538647825	2.92768790129925	-0.599717271043858	4.08880211609161	-1.05214421977155	3.81036807559443	0.517000440135673	1.29303396228537	8.19525374261472	-0.759457124849317	7.13029708528172	-0.100577859324654	2.01550750961401	-0.234653957756091
D8C1_ATTCACTAGGGAGTTC	B1_tan	5.88247224377275	1.49604825956842	1.68647122461337	-0.172625721757435	1.59408356979538	1.10455629064461	4.92294900324096	1.56762626256245	0.964331534994328	5.5019699863832	5.77652129515539	0.019617339952958	0.860448080481177	-2.70306319189809	0.915648818543761	1.13150464184945	3.08677358597055	-0.0964500894692226	-0.574437108076399	1.60022786875653	0.769941554458629	1.62546373695614	0.518419699647679	0.105854014932001	1.86597401671813	0.641176992781218	3.44873636917699	4.01476552975951	-0.228741407359738	-2.97608160245411	0.171078402296282	-1.22975647606188	0.190509393330957	1.68593425770678	5.09328794252644	2.77834047574785	-0.661964629794048	1.63274463083837	-0.659960410764115	1.15578051276291	0.319582654838857	1.66855530763807	5.34425170107597	-1.44325442073676	1.64926253287293	0.4133264919487	0.634820750233531	-0.278183040400034
D8C1_ATTCCATAGAGTCAGC	B1_tan	3.81022093415451	1.07816041229015	1.66776104264929	-0.0797602080320421	1.29254493620112	1.13468867875938	3.90025505698834	1.68204384773139	2.28684985891029	3.42174780294243	3.93792509083755	0.00895345044640483	1.75870016175391	-4.54740357462207	0.520462897358949	1.03189990658426	1.41167313447472	-0.444278038464964	-0.42702066718274	0.763703492979496	-0.104601406088306	0.199068391374939	0.449312907227168	-0.0985810654438549	1.02795117106166	-0.696471213454886	2.55174422233834	2.19089063359621	-0.259927715694337	-3.97198729123648	0.18545201888355	-0.00137453230271216	-0.0413460518196261	1.11343952511152	4.30044783537636	1.93246856549795	-0.51839378802623	1.63699789566838	-1.1388124231775	1.90761266487128	0.287434079953303	0.842180708943254	4.62092695829103	-0.614897864684414	2.82180435860063	0.335455724832923	0.956351099588213	-0.430587549234273
D8C1_ATTCCATAGCAAGTCG	B2_tan	8.76240849050686	0.784495024455314	1.39980997008467	0.14531125056035	0.585767492623331	0.791532124003019	2.9293587433338	1.52824256510801	1.84800528515639	4.54767907381399	4.71388682779313	0.64844291960628	1.91659598538258	-0.588659724924686	1.31289262082657	1.07905992754492	2.71237707269323	-0.0898641647012359	-0.464878033511942	0.668361554885241	-0.523920846960089	1.3246989065165	0.506505307184747	0.0250997490818499	0.706995182795512	0.602911637583993	3.13675093011441	2.7676439928824	-0.223344479186709	-2.95678438094895	-0.309794962759752	-0.353861763659269	-0.105031458431398	1.62454724863726	3.62454126228491	2.43429289945557	-0.897401318572678	1.39119236444288	-0.555290411307449	1.64513904830659	0.88134421995472	1.20297309914804	3.93603670275906	-0.664036959389053	1.79926049016818	-0.138405866059991	0.81750371295679	0.0136922060454184
D8C1_ATTCCCGCACACTTAG	B2_tan	4.85611115978882	0.403122978371592	2.1314965847321	0.42212663380304	1.65521665599767	1.63606579781167	2.79650200973944	0.66806809940772	1.30208923802107	3.6518717867659	2.37318731921416	0.228598796347432	1.24111246865307	2.18791186222577	0.641995328575474	1.66944745533823	2.55926491478896	0.0173717007741936	0.186540098340452	2.06349288605955	0.47873509430014	1.05480010979342	0.747251802594535	0.0765268630655082	0.886436788928422	0.128358177506404	2.10913075525138	2.54870087677947	-0.17289767702036	-1.13221928153124	0.371143009045725	-1.92633222562916	-0.00404738658292932	2.68237217319136	2.28035134714297	1.10334148100274	-0.077750729847362	1.88694432836734	-0.661267059633147	1.5785417969594	0.551284283540849	1.12537946972081	3.54275971899847	-0.0676788465281046	2.32146457298288	0.12815398182484	0.691368469123595	-0.206662988129127
D8C1_ATTCCCGTCTAGAGCT	A2_tan	6.22623926187737	0.938769787168065	0.269739352625079	0.0158709162768855	0.0193917516102661	0.44242193774338	2.13158042620964	0.869710279393856	0.746174144386451	1.84758661795518	3.08453898670965	0.354080823523006	0.0998170458105911	-3.60939118027239	0.483952441224272	-0.0979772622772853	0.67253261137439	-0.096838347169123	-0.522173512693495	0.332843104328565	0.547458974181859	0.035823150093928	0.385837215519255	-0.188671789076348	-0.0843963696537146	-0.16775689972552	1.5106467450439	0.992985072990522	-0.253610871904201	-1.7566990521549	0.504790531001243	-0.0688662167847782	-0.404683291057193	0.378365427768231	2.92335977152852	1.83182900942489	-0.491155622895044	-0.126798945363432	0.317303876101418	0.66126554591709	-0.0389864006208583	0.550898444191539	2.96255725247315	-0.472767772578339	0.8502848951245	0.7459133221866	0.537296859612128	0.159578992589397
D8C1_ATTCCTAAGATGCTTC	B1_tan	5.11805032674054	1.18307906673931	3.87041184363365	1.49310425204965	2.07226699470864	2.29326675628464	3.85181159596135	2.55941797057046	4.89454409094765	4.17386359545233	3.1135551811494	-0.0801343453879347	4.76790773694562	-2.15333842532024	0.70973405078758	0.712642174042493	1.80482191761745	-0.248366983572154	-0.0401410928963389	2.11636098871517	-1.05174287642823	-0.11367911173373	1.08840165112719	0.0740541866163077	0.333019823540921	-1.63648689955723	2.61285751193682	4.14059365203851	-0.159704470182935	-0.389141382649429	0.290786201630672	-0.423149351617836	1.42467561357148	2.26905329846178	3.59086134755363	1.71174791814021	-0.448758332425004	3.61670619102375	-0.659700165688278	3.94420677616295	0.375541453843533	-0.0242446679378179	5.96625593711599	-0.527293555009005	5.72402012882776	0.129393968422496	1.58073873875933	-0.268865558038375
D8C1_ATTGGGTAGGATGGCT	B1_tan	6.03474540163791	1.01333320964752	1.45918034154237	-0.169056360601552	1.77564942988548	0.920215332350911	3.98137190383169	1.84226909184323	2.26135059710866	6.22926721985815	4.9085422840378	0.803502490427356	1.85401650365203	1.95983575412703	0.785555595809466	0.876936564474666	3.02981712674529	0.519965112285687	-0.0755839619524512	1.31487430802832	-0.280484801149814	0.914923181049947	0.401052439897853	0.0174947495217165	1.16563647507189	-0.071939011573452	2.86738112372462	3.45618445514025	-0.473518693235169	-1.76144717594884	0.528824336335901	-0.970819858506482	-0.582780547283486	1.47116419550943	5.5678620712494	2.98813841387996	-0.439884047844559	2.13402206428664	-2.10255933256629	1.90631919055289	1.06112069164115	0.764778964479758	5.83893121802982	-1.06147009077366	2.65254703370817	-0.257695129900658	0.76148478588134	0.698506131582742
D8C1_ATTGGGTTCGTTATCT	A1_tan	5.39828010611852	1.14676827973763	3.04596984297362	0.0620331184811308	2.0107669904514	0.667895995230345	5.64017455900888	1.59127922429021	2.97489276618585	5.20414315515188	4.10857729994665	-0.196422623394602	2.68533366021637	-0.430965835495887	0.815708786348632	1.08264200465461	2.82387959023719	-0.31455041515079	-0.289372495857373	1.81715815186564	0.384269931451655	0.754240489512364	-0.171070481825033	-0.0924061191800599	0.763807922420943	-0.408789779867725	4.92279732688727	2.99077478422669	-0.354797465265791	-1.8346333143479	0.391776172900535	0.00503473028668446	-0.21232011149333	1.65589388547344	6.66452061099574	4.04866974597388	-0.489553183716655	2.2614446266	-2.16200951440581	2.12849843424095	0.197129170633006	1.67852852423451	6.95980538546252	-1.18174004625562	3.97438528429815	0.370241380332312	1.01398880505463	-0.374976707944507
D8C1_ATTTACCTCAACTCTT	Prol_tan	9.37024066127856	0.933495353562035	1.23208143397964	-0.247191026895732	0.371295256404527	0.974156774587318	1.94983691340611	0.692559263104536	0.756990690244828	4.42595181581751	3.60670689424671	-0.123443657729765	0.102730903834794	-3.04365263542274	1.15205771639362	0.56636378227734	2.89740533957431	-0.737272727559284	-0.277513942377423	1.43383463906762	0.953786250618408	2.39404151943765	0.648031813692291	0.286629887835007	0.0689896285486382	0.934412715799849	3.52569483986523	4.83395305518668	-0.239447368752424	-2.75707517002725	0.806076677890755	-0.353649980124784	-0.405022090227809	0.885274431761056	3.00170837623617	2.67596510498385	-0.738401351476899	0.91459439591162	0.158968869383064	1.34724711897638	2.17688949317863	2.45265961780456	3.38841762745549	-1.25884655855508	4.59200577827342	2.11679058438731	0.68747211334776	-0.397597638009196
D8C1_CAACGGCCAGAGCGTA	B1_tan	7.08716968355578	1.25316877855475	3.77904692915862	0.385710894295089	2.99789353216529	1.96868667302435	4.39774140809914	1.14410717304077	3.65941656818433	4.43741484394087	3.02171921729224	0.0322243538638556	3.20346984569283	-0.650566274125521	0.0908248534666156	0.858608247838652	3.39772243615971	-0.510188810873361	-0.663544285666994	2.39619031012474	-1.01706872997676	2.43851824539965	0.617541083519632	0.161726534438304	0.667553456452854	-1.67013634305747	5.12501404274853	4.42883307683945	-0.32031125461213	-1.8298238044845	-0.0393245526337036	-0.468078667170352	0.150760223158141	2.51714176265102	3.97839047101077	2.16854088815481	-1.02419046161949	4.24117273048618	-3.34413703231477	3.11449068803296	1.29307341142211	0.716679561916476	5.76343168400667	-0.645541713029113	5.01045537299721	-0.0367566170809731	1.30656650938566	-0.430693985882251
D8C1_CAACGGCCATGATGCT	B1_tan	7.98758485166	1.07096814731616	1.69557660654167	0.154337651396742	1.32537243347221	0.404060123998505	2.88185538198446	1.67359611698686	1.44799186113877	4.97986920387585	5.43653350154748	-0.239016446377813	1.36780207757142	-0.360429077583885	2.03709266891206	0.75411304825219	1.98267177888217	0.411658464264944	-0.47441895436309	0.494938460182006	-1.04292889778405	0.020147995997883	0.310649716077404	0.378253248472943	0.98192024376447	0.0626547485718796	2.37157872860078	4.05653449548127	-0.139092763098854	-1.10865597999856	0.435264834030781	-0.425477036459785	-0.349551914487403	0.551605888507939	4.10280941473605	1.6668063723395	-0.936490716651815	0.812827162379244	-0.743416511762671	1.81461295018075	0.681930531277552	0.404060123998505	4.32939656229334	-1.83472381060115	1.87887686738179	0.00978540730808979	0.343394231828367	0.137049226562916
D8C1_CAATCGACAGTGTATC	A2_tan	3.98461316284197	0.102481939394605	-0.0652057247738661	-0.696758830510989	-0.344730055276574	-0.159607559764817	1.53311691625956	0.742609938907661	0.436313809228596	1.77138590230522	2.70619360337012	-0.0729066049574554	0.397908681786589	-5.95969745432906	0.521242753074161	0.425449784335132	0.633812082683111	-0.172845964629838	-0.534286527931377	-0.145348743001242	-0.135317775682244	-0.250459426259309	-0.215653487093304	0.0504292060243125	0.19078318507599	-0.339865316045959	1.21589605043745	0.730583650183997	-0.328542879982678	-2.23322299352696	0.304847980847185	-0.198784053225053	-0.500660292036961	0.11772425889793	3.12048238538415	1.75889155188667	-0.438543290651604	-0.0153113437248589	-0.153861249053946	0.273075131023887	0.416130534724867	0.790359988047389	2.40075463767135	-0.424299572022717	0.348358675864273	0.397371007144805	0.495117189314237	-0.290753522763979
D8C1_CAATGACCACTTGGGC	A1_tan	3.24206393220776	-0.237014989552651	0.00891535653369288	-0.183801280831555	-0.191175658605205	-0.0344400058160917	1.27383137004469	0.65124340228391	0.465510467262367	1.30292674129295	2.07556625537869	0.00135321339288869	0.520120012783269	-5.77716640518286	0.290381899406786	-0.263205805379493	0.995701820388319	-0.0615211181491847	-0.317791064918157	0.117127788419389	-0.238961389873055	-0.112968692197568	-0.0895132908493632	0.012596871592241	0.153850714008677	0.145158095969924	0.935942952513118	0.862526765267489	-0.227284006469256	-1.11744946005068	0.41392281931981	-0.239166865642765	-0.63370354010189	0.13315136441223	1.78697422191601	1.11068257022537	-0.275199896458338	-0.100264652830702	0.012541121886289	0.294842053461583	0.888326094001206	0.742558197992784	1.58272972521929	-0.459264801968535	0.974552131367904	0.619004390080914	0.0708615790711532	0.0400859980838722
D8C1_CACAGATAGGAATTAC	B1_tan	9.93836041127828	0.772203125728387	1.70877256308476	-0.651345738424677	0.962374370691683	0.450909176382985	3.087637904047	1.2533524792409	1.27650730967647	4.34718355964776	4.50340690040542	-0.289467806305405	1.72433039683632	-0.854032750907339	0.944620243323936	0.244441679020565	3.30642979009442	-0.265287960144335	-0.38471510129261	0.695487320664505	0.705779654030053	1.37657526780362	0.510463207921463	0.148872126391491	0.584852473579699	0.0937770563206191	2.89435795440388	4.0551752884513	-0.416885564916894	-1.96347160055093	-0.0158904711624626	-0.437577637421847	-0.559581233563811	1.33766618896804	3.11384525556108	1.49390317754687	-1.03336507689192	1.18723610299699	-1.07553161792322	1.7555500415526	0.64587312493663	2.70396844542568	3.6005864524739	-0.566276208616954	2.33963273090065	0.297132566260844	0.520324442240865	-0.465232476222805
D8C1_CACCAAACAACTTGCA	B1_tan	5.4145784467965	1.24627803998605	2.41557111828943	-0.32012668210195	1.91427010798167	1.06053765117951	4.0617271059854	1.95461171617595	2.32295638830577	3.79664949663311	3.77391376931493	0.443006216734499	1.96111359532991	1.1784016197883	1.01664117930328	0.643188142464478	2.29573303369259	-0.0839633287755347	-0.156290907724199	1.52677733363434	0.156609032688051	0.973527984152676	0.499910068820456	0.945084927617733	0.0872785020215902	-0.470810584375413	4.38933142710531	2.45206781339983	-0.335203703160753	-1.31899002897612	0.823426705872063	0.0995003778871062	-0.132331254820768	1.0337753547213	4.17753302225442	2.57228345990708	-0.626701025564456	1.72084947684678	-1.05552416794668	2.82746078775234	0.492776215689214	1.02590528415631	4.88377425112331	-1.27631392426633	2.69884459323429	0.0324882719413518	1.06133106313521	0.0298530743003235
D8C1_CACGTGGTCGCTAGCG	B1_tan	3.69776208397086	0.189352972317623	0.769601620212086	-1.10223817940804	0.226419210980364	-0.00294511146469859	3.03596873329714	1.13121205008901	1.16100118125116	3.39553386054086	3.48204438622609	-0.131511903306529	1.03259531525638	-4.20171607597811	0.241150703007294	0.139523712453532	1.1030104839165	-0.222111244184101	-0.188192191670448	0.843366778127373	-0.811274329099522	-0.145444875621102	-0.228526371903153	0.660017635972365	0.039589150163008	-0.746125717652004	1.69348095311381	1.65439913962374	-0.280499939088792	-1.27242186249392	0.22881755426028	-0.0610266320536231	-0.451967618933258	-0.0858332418178916	5.12477633977148	2.44333861767239	-0.585974969587705	0.518682427217613	-1.08601821862486	0.939927138047003	0.194461137403544	0.374739572803683	4.21700870171235	-0.466307008815788	1.55982918384219	0.312207991964923	0.149407712085209	-0.381605458280964
D8C1_CACTGGGTCACGAGGA	B2_tan	7.70248334478006	0.695402114346844	2.20198447913407	0.127427798004935	1.23271793272625	0.721603116132293	2.56127474681344	1.12464419289428	2.12445790607429	4.99520603420298	3.79902507759197	0.397345605011225	3.16441729009721	0.444645528018897	1.66512465407113	0.60927143478031	3.51104225183384	0.350872229463936	-0.116318352630957	2.18302417492423	-0.802651654784572	0.769787874502522	0.351923824543544	0.489257644499224	0.197156291971782	0.0597372306985448	1.94148594288732	4.65130994269761	-0.274390861323938	-1.00661258359323	0.0912551034103629	-0.141972339029595	-0.127343779076273	1.66695070962444	1.97940673221161	1.82409973982619	-0.216820006529248	2.1436580885865	-0.78843507895509	1.69897520951834	0.976993204125455	0.805425158675531	4.17508015697534	-0.600854876454983	2.85632758363935	0.0978739820564337	0.873160954830354	0.199342722555536
D8C1_CACTGTCCACAGTCGC	A1_tan	6.58932242423782	1.56716986698763	3.65492721242739	0.0731280194659988	3.01178100381227	1.1542484762266	5.83882478828145	1.84388896643586	4.23638021353347	4.77092499501736	3.27085715895958	-0.0213015047718019	2.93199387009108	0.169120483993259	0.995775922514953	2.14968213341862	3.19020812619624	-0.538049187060349	-0.398397465009914	2.01174947408272	-0.240886438968486	1.80720207590413	0.477574311947754	-0.331738064928737	0.964372706453406	-1.48422159314761	5.85737888170482	3.16592089027841	-0.34451775567215	-1.86404571840182	0.1303396558133	-1.14394255077251	0.115902796617917	2.05110526273185	5.77421039816657	3.07498921210919	-0.725415883068101	3.99736287791249	-3.03177302578281	3.44606618831163	-0.0480407916311992	2.03659114577865	8.32487504450329	-1.11737521876966	5.5504375692298	0.0137272290539604	0.860194988397907	-0.420167535521676
D8C1_CAGAGCCAGTGAGTTA	A2_tan	7.21259177262189	1.39095378944713	2.67289044369691	1.01631871504946	1.82535031790171	2.38452944353281	3.98170684484251	2.46954661669806	2.86512762626454	4.72084776942341	5.36218137780971	-0.177893764633027	3.04848652244816	2.06558746057529	0.422339434835652	0.840977643039844	2.08176613909629	0.449101548639567	-0.111493977380804	1.46236191366113	0.482366803545539	4.48658593588923	1.86499692350081	0.106825860666559	0.134275676730681	0.23717012296202	4.33839421680314	3.35310738691297	-0.526045533268997	-0.491762853740524	0.640833706196796	-0.347759352728157	0.350266649297272	3.54931269690277	5.14957401849579	4.2090792884907	0.0344371935657943	2.7624552016127	0.290806081337357	3.85231320609189	1.69784390797032	1.11459224103202	6.48975239795982	-1.02727247529718	4.96123360420926	1.15551817356395	2.36583563169686	0.0124715964411886
D8C1_CAGATTGGTTTCGTTT	A1_tan	6.95207651768576	1.14630445615191	4.26423050128401	1.22486819245997	3.33895678138746	0.978269028099668	4.20397611708118	1.54971287922931	4.63244031564243	4.88885303888917	2.05565042683642	0.243295781943134	4.31156273305469	-2.30008185822538	0.901317415109337	1.2057419126844	3.72990145791365	-0.137407196370647	0.0526385068510621	3.42817782361331	-0.973113913578688	1.39458115660168	0.960885114444038	0.0608404659622791	0.74179595752084	-1.47200618896822	3.84722903719482	4.84739074130108	-0.312838982021623	-1.45101197314725	-0.249933843989805	-0.148383746333714	0.479121005148519	2.62141180599467	2.82801624169271	1.60773752227987	-0.338048268652221	3.82370779877408	-3.31551764934273	3.88149146521533	0.404908376043048	1.8128223521654	7.33174040523904	-1.12771236538371	5.90989778170436	0.375735658494103	0.982574044073512	0.330083371785319
D8C1_CAGCAATAGTGGTTAA	B2_tan	8.50533115451447	2.26856376770606	3.50219164303	1.91322881127868	1.02973988013223	3.30485687002958	4.13352810874115	2.3048382894846	2.46656495750726	4.11989258876853	3.98581868331555	0.225155583053341	3.70612955705359	2.42465044630149	1.695830523242	1.63205862054004	2.290521624446	0.134376170377602	-0.506080826746967	1.74979709286929	2.09525009633183	3.19914015480409	1.32139948227166	-0.449252611023593	2.22502399301159	0.421847729929882	3.57591435319202	2.58302572374373	-0.197361915504856	-1.92269648859014	-0.0807030801852574	-0.790921957847201	1.70254406917925	3.92317867295151	3.17643995242932	1.93714467001169	0.159327268181443	4.3455726617664	1.30287037104084	3.24469110239065	0.106676500265079	2.37445339528723	5.5736865696539	0.0206939134232807	4.28307221239502	-0.227818234927577	2.66125692219026	0.235514374422908
D8C1_CATACAGAGGCGAAGG	B2_tan	8.55963296030133	0.970863590221234	0.806458113145932	-0.232324539057268	0.594287577189984	0.305407323581526	2.86060316416465	0.178801801407311	0.394691772971264	5.23466495429731	5.35123224568255	0.436194179440982	0.710215096429357	1.34258693536339	1.40429169359166	1.57801653307831	1.92018428501694	-0.0780634585364205	-0.284522959053528	0.872850900345417	0.945975626896509	1.09855282115129	0.364170015121913	0.0127612381014415	1.03060766609941	0.246801479250112	2.81594324162979	2.76745432879608	-0.218678372012062	-1.46887392494779	0.188831202304759	-0.863883855038239	-0.622438710802697	1.36149335995681	4.15365995568493	2.67811141403531	-0.748775511659026	0.642926134211506	-0.699721328185224	1.18022410308185	0.566100351862445	1.26261129800623	3.87355514359339	-0.858001878319232	1.06946196080565	0.577899223440066	0.31427153560648	-0.14335211693837
D8C1_CATACCCTCTTTGCAT	A1_tan	3.1199591846947	0.195278410525125	0.452903161535631	-0.0688014842889199	0.276808923852111	-0.183781393716674	0.890999518659153	0.736913605240195	0.963147905797946	1.54730937840915	1.58553617193966	0.42912388713714	0.731025819982783	-5.36870938815589	0.00854440807841671	0.808324128759492	1.24114840725888	-0.0604465848008397	-0.2420042453329	0.263827885209788	0.230037857923886	0.937266090580789	-0.150390231969501	0.193563773793943	0.305932692790761	0.287075294912987	1.56782792950488	1.46109448514438	-0.251900757122895	-0.345148454531724	-0.0884547334350692	-0.0503786933724464	-0.169722592191176	0.747530266656707	0.826073220503747	0.645941560703976	-0.523852648375881	0.881034370284044	-0.676970616270783	0.958526217309241	0.2476668685953	1.12514065539995	1.56909869911999	-0.0124602012488716	1.52322218875119	0.383576006504041	0.103041886077555	0.0023919551496231
D8C1_CATCAAGTCACTCGAA	A1_tan	5.13555529491412	1.10583462441002	1.32090675709619	-0.00102583201340425	0.560559324753708	0.451426410089534	3.25908044816819	1.65941524263569	1.79583489025096	3.51438865872809	3.80418417105372	0.0990417561856744	1.28882604099022	-1.13449486173904	1.01913826583344	0.553205652425343	1.59287733914047	-0.203688087032786	-0.657278129830444	0.515179729639545	-0.236710127963658	-0.0391298211160503	0.1679480945028	-0.249876317846356	0.391603450543061	-0.298687098018201	3.34561443225969	1.29697952051945	-0.305555576136438	-2.25921853294061	0.624668684724521	0.0823837158165043	-0.435969707305363	0.525242410402829	5.01619055824821	2.98850250331387	-0.683823634993383	0.784091606743367	-0.626187737229489	1.21541389518512	0.13981132699418	0.354125823494411	4.8188500302851	-1.38551505977033	2.23043937857095	0.24938150703146	0.923196739373141	-0.160058750342793
D8C1_CATGGTACACCACATA	A1_tan	7.67547513083419	0.598354466778567	0.556583698880872	-0.710432610688151	-0.141173145323023	-0.407181787694582	1.93439743407392	0.682847094868595	1.13972838417715	2.31415433109957	3.69887061560918	-0.0618307059633898	0.286922735326979	-2.7009559430804	0.997041437863976	0.544268202984086	1.27179439411077	-0.207045803758843	-0.286545586532545	0.218390492738101	-0.328496412523454	-0.36001763006094	-0.537387509417779	-0.30267138818765	0.219029165819859	-0.103449072798625	2.47233707599974	0.736382884108494	-0.300673709768728	-3.63495780329565	0.0519307656513754	0.265835220602969	-0.572148892386238	0.151131541299988	3.22832727492459	1.77321468035416	-0.611656902753852	0.0952489638006723	-0.829581892281813	0.217977002346855	-0.202636371951489	0.58607237308339	3.05689089816316	-0.736724135841848	0.896633346247271	-0.412740480844035	-0.179296309094126	-0.157131261811668
D8C1_CATTGTTTCGCCATAA	A1_tan	3.54725633707477	0.239389450425998	1.21063327581518	-0.22308314970506	0.592850965072503	0.25288771368696	3.28693649014678	1.0333973160626	1.07165622117077	2.44655485986117	2.93427443114914	-0.245622234805999	0.759996596246882	-4.61610233892878	0.53945845583083	0.570034862109327	1.72668914246671	-0.176835051237135	0.208483405658734	0.77893141025489	0.133650520361551	0.531129547459339	-0.185387406642669	0.0990240751377992	0.651469784411892	-0.519645369637042	2.2232086964411	1.12971240359885	-0.211227977342266	-1.55725162517706	0.155874105630017	-0.0692086350429757	-0.0936672159420144	0.477575367576854	4.97510418214724	2.31735679641447	-0.418256218648077	1.07392783643408	-0.905868206803552	0.791731609192027	0.291491583385286	0.53190004843579	4.16815418985598	-0.477659504310522	1.43637624797788	-0.0306625886411356	0.354282573617592	-0.161907084181865
D8C1_CCAATGACAAGGTTGG	Prol_tan	6.02485617681631	0.49356940765935	1.96379807317271	1.09655075838326	1.16001225389337	1.75690796405489	2.31739389480292	0.976763174695908	2.03389518562747	2.71181256838312	2.37431121736497	-0.564657798234621	3.39250527588288	0.664817355748621	0.906477925815067	0.373458227694541	1.64511477213718	-0.0488407786585681	-0.163229529570869	0.709341285441697	-0.544636973071941	0.837954582368483	2.05277527201573	-0.293056795633259	0.809098944057632	-0.30287500493401	2.46665497473442	3.52472572095204	-0.223845969810066	-0.417984080704157	-0.114095190819221	0.447699291158604	0.0926881609958106	1.70007198672435	0.461541935384717	1.16597518771916	-0.612770365482314	1.2373818980087	-0.186293033436729	1.53444365713311	0.577874291242701	0.82846907117152	1.99442695426028	-0.682351605722064	2.66840452351265	0.0186502153597603	1.3989807840656	0.315725592414092
D8C1_CCACGTTTCAATGTCG	A2_tan	4.4764378824253	0.591249786893404	1.82466133534488	0.203072944957857	1.14093424619538	0.712222739365582	2.31805379486729	1.16835441974838	2.59460606059071	2.45257950427721	1.93070782152686	0.39058429728493	2.1783595975235	-2.1048156098703	0.199158655920056	0.000968297229758699	1.82777094209198	0.0569254489747207	0.00159767290879633	0.450315251550327	-1.29683107650405	0.165464511279758	0.0155142955629482	-0.131817069728397	-0.16650725272644	-1.26637726113823	1.99881152980055	1.81139201320333	-0.168885073017118	-1.56089652086383	0.544437030242745	-0.3572276798712	-0.0658140665436504	0.885646668404548	2.23306557113111	1.40341362753594	-0.593555309895832	1.48596429872168	-1.60184332943641	1.93773009868097	0.518397252239289	0.247989338469185	3.21533619522188	-0.799059864389563	3.31554269733035	-0.0488255792199314	0.76355759818329	-0.0266279927288133
D8C1_CCCATTGAGGGTCACA	B2_tan	6.61472122820595	1.46445819768221	2.69568644513069	0.58409616701543	2.15240763788339	1.63933112260736	6.91966237921535	1.68606298487312	2.7021965994298	6.89587439376138	5.99514836800236	0.855809277198477	2.56509621162353	0.946681862524138	0.649534606560395	1.61868917514594	3.24760196294565	-0.0314872706138874	0.136672464018409	2.03231036774532	0.406182658703386	1.10918523357799	0.814328129283867	0.350821819706479	1.06651644135132	-0.606621405284113	3.12659918363442	1.16144556217284	-0.368268895811788	-2.65792978937707	-0.390443236315797	-1.25471529699026	0.609173382224856	3.19050172114973	12.1598836874942	5.34318498564494	0.0420796100957242	2.60562584223804	-1.29462603300283	2.66130280902445	0.462972412299167	0.88248016105439	10.3093285121596	-0.704735500855439	3.85680689552301	-0.52461782977736	1.4376312545183	-0.393166168334486
D8C1_CCCATTGCAAATGAAC	A1_tan	4.98990122793266	0.630713694794518	0.795269787611663	-0.849489772828499	0.731501281480276	0.22092217333606	3.32526002870914	0.742322790267552	0.854804943714815	2.93607725347832	3.29980382378766	-0.115996568490278	1.04347479220512	-3.29140804932521	0.73866250246411	0.887722345347864	1.90480224856798	-0.0738086578417559	-0.0371767382302584	0.694323326939228	-0.178306980986476	-0.0794542037089225	-0.368359092250396	0.405466664220771	0.21426038113979	-0.263587808392362	2.69085400319878	1.39932192796703	-0.261106890604599	-2.30527795521002	0.316240255457238	0.471232819160263	-0.585450364586732	0.116809020636188	3.6457947384714	1.92245862952341	-0.476347024444269	0.295813156574774	-1.03868021024774	0.635425407224431	-0.0491561058578676	0.11084304394917	3.22520265619178	-0.74393258890646	1.28913057000408	-0.330296147436363	-0.188449143328023	-0.287762977686482
D8C1_CCGATCTCATCCAATG	B1_tan	7.69295623925438	0.462664610670931	3.17720515002157	0.0978155580591832	2.16260627591111	0.348700887921056	4.0510053006713	0.759388515342934	3.24551739959958	4.56363821406106	3.60368312562479	0.473747806628585	3.84625275620589	-1.07412710256208	1.09175713605153	0.447371914768056	3.46757005446265	0.25476053257518	-0.372130585020384	1.61021087876711	-2.74455881469739	0.726864882902613	0.28513173855359	0.263916513172279	0.970163672480894	-1.43424592226706	2.71088980699011	3.28768781039605	-0.21466814390368	-2.12754359246577	0.364454899167495	-0.0222306088406995	-0.571400202504015	1.32765650647178	3.45172077325129	2.49347044464905	-0.747920922085095	2.16645250257368	-3.56798347107083	2.32952859972695	0.210118508063246	0.634626309134747	4.70033287592293	-0.990142852241957	3.70435941236106	0.0637407077608417	0.991771085497758	0.499053675878043
D8C1_CCGATCTGTAACGCGA	A2_tan	4.77006341867452	0.279725823538535	3.87183929534643	0.892857988130954	2.76127689061256	1.29446338002129	4.73128243901596	1.38752577390312	3.95059839928514	3.57920591730856	2.3567788029839	0.308385660698776	3.37125400961427	-1.68963311044922	0.355830658800314	1.05013083855281	3.09135806446894	-0.295531108734141	-0.226506888683901	2.35549817750425	-0.792232006983555	1.72183496117835	0.555394194257748	-0.21934066153503	1.61672862273317	-1.86692663964311	4.53029548342184	2.06617040289985	-0.165470945655841	-0.962614382434208	0.467087683194845	-0.551738047765888	0.114717614448201	2.38897250248595	5.33743040598453	2.94139162861095	-0.254670322305959	4.17907655060941	-3.18782745271544	3.54528973223498	0.0586390459599968	1.29446338002129	6.67401157003411	-0.7546084752246	5.02714350050864	0.239822742005571	1.34630260976825	-0.108133420297101
D8C1_CCGCAAGGTTAAAGTG	A1_tan	3.23762792399058	0.263880713397695	0.685719491544086	-0.959403828764655	0.0969030091514274	-0.165251477711594	2.70071475073433	0.747360433924133	0.700214843427182	2.76610211450846	2.82621545414403	0.00569771241525594	0.209933223998654	-3.33629354032366	0.742999803624901	0.295499073441182	1.07715807387105	-0.318473439655646	-0.430190084303536	0.205495736105638	0.139409437564013	-0.0310564326557636	-0.575532689852775	0.409366668722537	-0.0347238104569039	0.136624870540969	2.98275962061416	0.51538548295363	-0.286214611072329	-1.77486130809121	0.302731836999249	-0.152838347166454	-0.74421786394978	-0.023286617387199	5.16508546478524	2.84767623966084	-0.53858874558066	-0.0286171997898193	0.0406249076632676	0.155226232312574	0.0743998254777383	0.868218524311126	4.00994609125807	-1.30757107479088	0.843646531654975	0.297957102808576	0.320636552461055	-0.223076851532672
D8C1_CCGTGAGTCGATTCCC	B2_tan	8.68618904661389	1.56848411094487	2.02200052080286	-0.726291049342204	1.43774624266607	0.697663338433849	3.39148879534129	0.302039124323744	0.756958606857118	5.69476257835047	5.29880141823098	-0.0218999821102151	1.26992409761979	1.05167100018891	2.8473678260251	0.597206483337671	2.65564454936839	-0.363613067573914	-0.153108515233577	1.1499521510395	0.243534651436007	1.07365303096143	0.0763850830913237	0.491815145865672	0.568571295670735	1.29289738657307	3.11855122892861	2.86585558197527	-0.395322884414458	-1.59309618298392	-0.228839724701757	-0.260115889412303	-0.377971221117612	1.18001982192724	3.87609717462391	3.05968815854034	-0.405798937008516	0.46675757866087	-0.416521606669034	0.908385860008247	0.437788393225897	0.836742755330496	4.0139924887462	-2.41889273883521	1.54822665929331	0.186886331711447	0.26627017792363	-0.165363790115865
D8C1_CCTAACCGTAAGGAGA	A2_tan	4.23731295637152	0.757464013121957	1.16714522285793	-0.0118046516073795	0.341421060470057	1.06406222568981	2.94952686538708	1.29604723221412	1.65834707280074	2.56229543416895	3.13861729114161	-0.00156404448407218	1.23326929360041	-4.45112532460717	0.536325720201094	0.387560196132559	1.25791604172255	-0.346284529084137	-0.194130770892175	0.379930255214445	0.335383862033862	-0.270696992958285	-0.10032613390841	0.114138879665236	0.0810197881339506	-0.0982582537119234	2.19710012323855	1.44965436420838	-0.249173206670769	-1.26670841798155	0.121559871723488	0.253558517938548	-0.115250726677721	0.806911702522658	3.51364643042256	2.01891213609866	-0.346619667500477	0.92319010997896	-0.0308716187067846	1.45530218649362	0.313665832860415	1.11980536620586	4.05710205508747	-0.411662940238095	2.08387769029096	0.391958179551226	0.94479398252505	0.0529303184726664
D8C1_CCTACGTTCGATGGAG	B2_tan	4.62080162359861	-0.084783180028565	1.2043252520341	-0.274373602558408	0.697750129982345	0.44150564053717	3.3456971830154	0.435608549844689	1.18712923883497	3.9981321821561	3.36636861290019	-0.225862936306941	1.21768946442708	0.2995623317473	0.445727282066536	0.648680046390851	1.7979187306365	-0.341455184931407	-0.369104885709781	0.987134282677471	-0.123574461280065	0.237687808242168	-0.244843130739347	-0.132255380991879	0.515999515835727	-0.642310705566428	1.65629869114166	0.967835545050425	-0.29265522126647	-0.782921077098289	-0.0574771483547622	-0.4904349030217	-0.240625628130596	0.932510185259513	6.58978438974077	2.99941649327597	-0.387188169656177	0.844692082440607	-0.774790795016025	0.704003544529605	0.849192228776382	0.871146257632924	5.16711762565253	-0.254176251165335	1.73788087117248	0.376707309619462	0.77452970979451	-0.0870533448243926
D8C1_CCTCCTCCATCCAACA	A1_tan	3.64664989379459	0.4176091434364	3.44167189505517	0.335104905690839	2.59578097770503	0.547630635652054	3.0738863393522	0.869380376381472	3.20861603801758	3.59814972204381	2.40097562301913	0.105487996645367	2.83192460014471	0.30868297029859	0.558859284223977	0.845831553077695	2.67623269113557	-0.0871782517388501	0.0792722941486752	2.76134634775626	-1.27068625843095	1.41180426696529	0.929598630207843	0.266005634471072	0.0244063148207836	-1.12416276077499	2.52361889793919	3.67494238060612	0.0899188099401443	-1.34369816295586	0.467774728408965	-0.263111705878152	-0.166625896367696	1.4798031737472	2.52576320716688	1.39611719302956	-0.435846812948291	3.08112609385726	-2.97107493812322	2.70270581777112	0.782426462658422	0.870154952773126	4.59313848417257	-0.535283319162857	4.11979758334551	-0.22150050350144	0.0543174365082113	-0.669215394450452
D8C1_CGAAGTTTCCTCCACA	A2_tan	5.1935534931724	1.30804430607753	1.98509241831377	1.11913174230723	1.17883811951422	1.83233655167979	3.03165530131765	1.66795296229253	2.67027704829689	3.10294777763404	3.18122541490196	0.0392175005750249	2.14658384560199	-3.35960428515234	0.40861645820439	0.81630255147991	1.03062978907113	-0.259192065008639	-0.193331645541684	0.862385110189844	0.0241041182384381	0.0424136980910833	0.44923475851035	-0.2816089211574	0.266501821817991	0.0618867560319361	2.79964456817501	1.60755235298594	-0.305546420692075	-0.836072651979749	0.316652228709978	0.205276279215078	0.748665942022615	1.60713773981045	4.77065842960068	2.69365595827947	-0.182316144306286	1.46269186859911	0.896475626047471	2.44597901409812	0.597337655563924	0.311608910612925	5.20751992453866	-0.89382042704518	3.61906031547935	0.249026658047511	1.87376809396892	-0.243443396990976
D8C1_CGACAGCAGCAACAGC	B1_tan	4.5535752941123	1.45281744432549	3.08183060964041	-0.0124230272871629	2.70630851127818	1.86791281777561	4.34082317025404	1.72392679356413	3.43941879927413	5.0054051788559	4.19046570416967	0.0817217413922969	3.1981202123448	-2.15525169872242	0.295987864667444	0.819003089488191	2.04668255530447	-0.0686099988917815	-0.353890806561128	1.56114660249832	-1.06870468037779	1.1107537996916	0.514222817872577	0.522046473675593	0.389748143032029	-0.592862811758044	3.35070391239405	3.70542008379228	-0.196985071630293	-3.52997348747196	0.134560978800504	-0.57557019583003	0.270853430594645	2.0766739085151	4.81657763012837	2.02478742077129	-0.323850166786843	2.73190731255891	-2.11461324189652	3.17895541689568	0.183116070170173	0.707217325580562	5.882352675247	-1.05515353225237	4.85601883839111	-0.191459157875651	1.16320320577247	-0.0436892795727591
D8C1_CGACAGCTCGAATCCA	B2_tan	8.0125253297206	1.89663804687676	3.85982381900312	1.84259664190932	2.77863275818883	2.98029027157944	5.3331751291584	2.61272918152531	4.22638345994971	5.76402931359525	4.38552723946648	-0.158284301735528	4.24649227729458	2.03101944644156	0.891974826799213	0.917079319055451	2.64259155658704	1.33557667885517	-0.0725980001690735	1.99415602126505	0.333016236081389	1.87092520355477	1.90665177090503	1.48884649509827	2.26899495002549	-0.617985491375285	3.44862179817996	3.54636885349422	-0.218580597710212	-1.68801014718423	-0.190442222917116	-0.415709554499678	1.48852484033046	3.44144990433516	5.71045073179919	4.59878243183538	-0.159167800104566	4.26036162636971	0.718216628824337	4.05059009464491	0.35855135456976	1.43665359495843	7.50187149276972	-0.353753276393824	5.93971989235229	-0.385254349361163	2.4373816461757	-0.279086708242975
D8C1_CGACAGCTCGGCAGTC	B1_tan	3.70612659395548	0.285016402404932	0.767542931311372	-0.515161599328261	0.809490006808807	0.74782715001638	4.29877935665113	1.06274666845694	0.996385096047781	4.07314648280504	4.83264658896579	-0.44788197589152	0.614550988735417	-2.22294628202063	0.458102625576741	0.81981711081006	1.64331529875347	0.457469456018393	-0.233131731398442	0.490914328540924	-0.557922547301715	0.726840880189863	0.0416752090633016	0.29907073112803	0.581531499628881	0.211837895634074	1.78880401579359	0.258194252032423	-0.402428939427213	-1.28190347478428	0.521775040275567	-0.416314229412235	0.0572255305142423	1.74031176103477	9.3531596632832	4.02179094702344	-0.72863544798783	0.768162141333005	-0.521260871077265	1.64799516104774	0.781205853608482	0.83177453413726	6.43221046123255	-0.801876598328319	1.25940530902545	0.0907151234631413	0.129614081372467	-0.153429423116615
D8C1_CGAGTTAAGACGTCGA	Prol_tan	11.2915397251529	1.01401785204391	1.42449883971784	0.0624994741676645	0.442638334953059	1.83567749214446	2.70717962540316	1.3112833597381	1.7081283936389	3.3451662043044	2.70636858621046	-0.547008592165424	1.4535402483733	1.45797216729312	1.05620683025021	0.630898813509295	1.42755164166501	-0.513724022193378	-0.624596831829623	1.85739230789454	0.516076695930211	-0.259566920439086	4.12587461044309	1.30248843397376	0.0701677612334044	0.171446198400519	3.57426588917893	4.02287702131031	0.0170350450830744	-0.598218525932036	0.833873269557925	0.224887434979759	-1.0725038713614	1.12246178001331	1.43606248257272	1.45286905428254	-0.853656656797628	0.680867877125661	0.694704233907283	1.87526265910303	1.20564833136808	1.31204296666157	2.5874980427278	-1.69564799155179	1.51303369722827	1.11263439696755	1.54935819183842	-0.285964387631742
D8C1_CGAGTTAGTCCTTTGC	A1_tan	5.17745085900447	0.844387495747523	2.40690048351136	0.454746744949552	1.69270626542195	0.761475358746405	3.80686397837757	1.7899500644178	2.98749685715701	3.83385364334516	2.91733336505615	0.285490040300704	2.9564882045163	-2.80209952541511	0.712260720288168	2.42123654203012	3.25857224649817	-0.24870368379454	-0.408656770218685	2.81208725370698	-0.583667779551618	1.67964782716789	1.48236032196232	0.700524802824461	0.622244489333321	-0.349855880570052	2.9926821382711	3.78702666567503	-0.288168094741106	-0.730739343446462	0.0240831544488497	-0.218426781247155	0.407809714976367	1.71241565950754	3.26773397012062	1.82259999773031	-0.947479104252136	2.33824872766095	-1.57560738296303	2.46907803908942	0.05707305259721	1.08070873736758	5.08501850239016	-0.411018339462564	3.78050031745724	0.397844023341635	1.20981486760023	0.0653749864802163
D8C1_CGATGGCTCGTGGGTC	B1_tan	7.00744777368796	0.714709152768484	3.2712889592484	0.675219889829822	1.5855820708018	1.04103037284533	5.93617281458316	1.48376353652459	2.51548507669745	6.20174233660291	5.5026198164208	-0.149773933997479	3.66281321353852	0.482791596342056	1.08610127866013	0.632947772259226	3.03297089635746	-0.0370015492423409	-0.414998981583438	1.42829327477886	-0.746669795964025	1.0484616868612	0.20110421658327	0.30325168995891	0.571670567075684	-1.03456167126314	2.5769554336772	1.19318556964909	-0.386220250691269	-1.05396437589374	0.227367416994869	-0.399546272256031	0.171952879742939	2.28582484077666	11.0375087572356	5.66856391320206	-0.460696977173064	2.36016495392598	-1.66301129847896	2.1679789349647	-0.126112648525953	0.223064211428057	9.00612891876396	-0.921530279087168	2.9930713879662	0.562087147148615	1.26863043599448	-0.156252561151144
D8C1_CGCAGGTCAGTCAGTT	B2_tan	9.32589157651208	1.52759364094795	1.38731462389254	0.397412934067826	1.23791552957721	0.895745248186442	2.05313331708618	1.12644907429858	1.58714386324614	4.29443417711642	3.95049591909375	0.325296731030935	2.94664423822423	1.54664560245827	1.63274993752285	0.654025558320159	2.13151801226437	0.428297887726463	-0.411447114212151	0.574577461946423	-0.706809151405956	1.14133251243781	0.59092593627298	-0.00192156147380166	0.585971164946229	0.458089850779737	2.23586577155628	3.95555678363868	-0.209489987034781	-1.8975592001869	-0.0324555078955986	-0.700294336526388	0.154709441961538	2.39920406271676	1.01013124687404	1.71427422867667	-0.326783306213857	0.982462914448135	-0.327444090918471	1.35562495518572	0.754061662469457	1.10462047169426	2.85328126809525	-0.612422238759971	1.69879090490052	-0.248021898117923	1.18051701862279	-0.00753852183428511
D8C1_CGCATAAAGAAGTCAT	B1_tan	4.18133626680031	1.08709697129601	2.28524501858817	0.19506077919876	2.10809855720831	1.17185506868173	3.90352007135221	1.02796458702094	2.78624116933663	3.92010832212157	3.04086287014463	-0.221903598422846	2.69431998370516	-3.63878330102722	0.565659392510185	0.331223159791647	2.15097679407981	-0.0373476991095222	-0.166428901667351	1.53797915451839	-0.954180099286863	1.02303609902146	0.505910919162342	-0.112165222783166	0.676212647867461	-0.535751623219591	2.42093348650761	3.49407055653766	-0.217824648055139	-1.51545859017758	0.0850239873752298	-0.482527272742932	0.728179935634904	1.53799251499634	3.98450626899393	2.41136177809804	-0.456728519943225	2.1889780002505	-1.93013706990619	2.3621429193825	0.525042183824985	0.990691156587305	5.11657719271626	-0.830972769195129	3.48807747315588	0.525478815249504	0.674365294083573	-0.412680693453419
D8C1_CGTCAAACAACGCCCA	A2_tan	5.82429434826157	0.308209766743602	1.79567125391852	-0.076769532683918	0.796054537768392	0.472791276707917	2.56573905516648	1.19826568815173	2.09060150619173	3.30181858553331	3.14722418678112	0.0222499904177742	1.32293109121547	-0.602746959063161	1.07377249669021	0.35270485333471	2.34224178215504	0.0162628663599824	-0.551496173704054	1.13313463312062	0.0717589856564657	1.22239490427159	-0.187155320941588	0.393083259722383	0.282546811123373	-0.332013478480143	2.12859369997496	2.17920938339162	-0.138810040744415	-0.88661223752826	0.591697828121969	-0.4089783081079	-0.130518902305679	1.79000955971844	3.01215070198047	1.70002071233096	0.0836880151140617	1.79559766163524	-0.866870266724658	1.69532037358076	0.152970258097372	0.967800378198114	4.01965689748756	-0.268044522992437	2.8152745911082	0.252338070435353	0.497904597929398	0.287455345885944
D8C1_CGTGAATCAGAACTAA	B2_tan	8.17695510810253	0.985833180806204	2.43147448700336	-0.215092305367503	1.9747876626549	1.31566232727638	4.97834030918374	0.809829568831691	1.99217105846581	6.78830072079586	5.28160098106509	0.395741252158219	1.60350020068101	2.18375932374502	1.28721936953812	2.40935702260737	3.7788108948994	-0.101536202504527	-0.32008025875341	2.19349030899974	0.983863908589083	1.43497160607297	0.662004992442116	0.142299280108527	1.1995481772385	-0.0804539982103437	3.03512366039009	3.66527015296709	-0.399440735699476	-1.15346946380643	-0.0543404748090108	-2.32968430281569	-0.205890218689514	3.2760507696612	6.04506294734109	3.87893215449118	0.271440759087054	2.07961514045772	-1.03936947315746	1.3056804835704	0.325176656856044	2.24706477152736	5.85670176448336	-1.30476041423166	2.58686555914562	0.835005038863382	1.58392568458058	-0.00178057297416257
D8C1_CGTTAGATCACTCCGT	B2_tan	6.617577051269	1.49734408523507	4.05075519223278	1.31296055904068	2.93071473646562	1.63109602843274	5.54296593232714	1.81553571575655	4.25899724589166	5.95153832405515	3.83829502555291	0.275606813005846	4.70558585786684	2.27921791024604	0.378705842211906	0.608357682354652	3.740887071754	0.482174879277232	-0.168009880438831	2.79399414073972	-0.939311699123379	2.0275854185032	1.39910490361126	-0.0138838576227266	2.39794345902665	-2.02279422766214	4.03022066263033	3.56983389777035	-0.229565721884934	-4.14430139612814	0.257021188561173	-0.468385648059888	0.453104069575548	3.30930015826312	5.47309383960686	3.13648495505113	-0.424144030107303	5.03907736474847	-3.26230025224995	3.83616539586525	0.880962627490346	1.89246352965309	7.95038417290601	-0.192157663024966	5.89466631812734	-0.0368272190498084	1.47690435444537	-0.456842828130622
D8C1_CGTTGGGAGATAACAC	B1_tan	3.28649146780614	0.2901651081757	1.2422407656243	-0.614915758862364	0.756939393279394	0.439533917195277	3.23578354697278	1.42478493957468	1.74696552758991	3.27221248649887	3.1637180669391	0.0276415370946433	1.26778678683508	-4.23097537545561	0.13038994924555	0.544958047287666	1.54874469526458	-0.249287925992498	-0.410424765314653	0.564760420681121	-0.434272470965965	0.681206264121541	-0.235823203715716	0.297893684018043	0.672790625210056	-0.793470055860404	2.34847838912451	1.50336225873823	-0.240893891311102	-1.1414462537614	0.163408883827356	0.0656358419773474	-0.131834556453394	0.58751886110871	5.06760429744608	2.52578306356079	-0.667667403163161	1.4223240206474	-1.63766155882087	1.66612771731762	0.876336828458794	0.482562484718152	4.44774049832255	-0.360520376898741	2.2371271856572	0.0846889739520328	0.665628417374972	-0.444214496445147
D8C1_CTACCTGGTAAGCAAT	B1_tan	6.57377390201675	1.41158723363334	3.46133946585621	0.959637066120079	2.36911210310017	2.10656891855178	3.95061890347148	2.07524670966264	4.3274684128893	4.75111446154071	3.65349283556838	-0.157954393455278	4.16857009161842	1.64915292531485	1.40115044562026	0.265148583399101	1.66047416089278	-0.266518086169672	-0.278086077204306	1.85881021226543	-1.2360076380707	0.306962997274292	1.2019707573174	-0.200324570020531	0.343211694811601	-1.86059050172805	3.06963049383037	4.75406812376773	-0.34481021177196	-1.40261568432955	0.291124336692836	-0.0703136662781656	0.161698164087636	2.03128607100906	3.2126023340911	1.9051162171114	-0.672714754667605	2.93941970688531	-1.95379971550339	3.37104471366639	0.937089617583967	0.690267884038326	5.40094454444389	-1.69646203445061	4.71885664001744	0.113321748982838	1.73393849969361	0.250777909036937
D8C1_CTATAGGGTTGGACTT	B2_tan	8.99969186513276	1.16106000576942	1.67938708534258	0.109864579685092	0.933916962979668	0.524455272577637	2.59703315489882	0.937104816380132	1.15846013323894	4.73082383529573	3.97549144536922	-0.0226791714976981	1.69478072689656	0.540436497431391	1.85461571088221	0.531307558677582	2.66598316302922	0.199982685009517	-0.35700623163502	0.685102343363732	0.271480895324834	1.07854613769838	0.433115883683125	0.133690904086639	0.436018987818625	0.261888428024763	2.42524558440705	3.3876358097602	-0.43395761405841	-2.30497129034875	-0.105960664176644	-0.538668246834547	-0.519247513843769	0.737435525787766	3.01860451461817	2.58432601684061	-0.786512938855932	0.935108523801104	-1.08952467427733	1.40591712382395	0.341366380688746	1.48315034402972	3.95517202083156	-1.06692240481985	1.80854622439817	0.000706302244835612	0.578879600327345	0.150775629023326
D8C1_CTCAACCAGCCATATC	B1_tan	5.25392213317192	1.18594217673968	1.31444369242283	-0.322683746284151	1.52937234597156	0.393063788445856	3.56997692697251	2.44749376384133	1.80205501961365	4.95875932087263	4.33407190532415	0.144677173808515	1.22725130426519	1.92788479552816	0.179341000701609	0.755088693715348	2.31511011827712	0.435546926196548	-0.0116649187388331	1.56903051188143	0.328919754118584	0.858861756145988	-0.136430002888241	-0.349108685533868	2.68705946885626	0.284344262008626	2.91973512113367	2.00672309850741	-0.130975975297535	-1.68332267953813	0.623091373029206	-0.774577550980007	-0.871213049659821	0.788679291439869	5.53909993032129	2.82678055771539	-0.559322518941007	2.57539856992132	-2.10416963059701	1.8817338519456	0.775526032568198	2.4554491721418	5.07523034272341	-0.791211796162054	1.64656458427848	-0.192662007449422	0.159469954441068	-0.252694926756572
D8C1_CTCAAGAAGCGTCGAA	A1_tan	6.56224946527899	1.6885285100208	4.77595254208643	1.72518916714206	3.90104004629726	2.68778510578412	5.09724849303179	1.64210942097749	4.64961646677136	5.30508236537248	1.63347518652621	-0.491001036262994	3.54172061305498	0.42257450449777	0.293344648942792	2.64085580674129	3.19378456580748	-0.144319619923461	-0.294835565395803	3.7261398454464	-0.223162822035603	0.616543542463769	0.950643497812309	0.743344070113726	0.485955830798674	-2.60414966996418	4.75401587778127	5.55166516821942	-0.290779164012931	0.26545406423007	-0.0850336010330315	-2.04351606982434	1.04427197083575	3.15455257136917	2.39888395086628	1.36662168797654	-0.675267677781679	4.54413046042638	-2.92076060598588	4.37820801018893	0.574551079027535	2.73705606463691	7.00990987520026	0.0117489928085671	6.07752705837174	0.419848310117954	1.3160734193272	-0.153030882494629
D8C1_CTCAGGGGTAGATGTA	B2_tan	6.73854863868919	0.896844256367653	1.75068153248997	0.157763391559001	1.03174074952828	0.648405491978104	3.18484969763876	0.634951275020218	1.55060239421965	4.46841097235373	3.95590226539628	0.143429045346695	1.89332906817423	-1.32448910610308	1.17519275312889	0.563369036712346	2.30018722370711	0.062865163215341	-0.265964543968368	0.8647913093391	-0.152742387360727	0.408347085034973	0.449651823015947	0.0840325587877777	0.593480875333922	-0.278710070582022	3.0491436863948	2.75910911358231	-0.276064319252948	-2.08320609087114	-0.0848404943406093	-0.159211178981441	-0.413578028193331	1.07564101442338	4.68727444206555	2.60074652633605	-0.563438527317038	1.0890082867422	-1.34455924788255	1.26681410520731	0.827289505422597	1.46212320399653	4.54744018350727	-0.749664095577891	2.12923368755427	0.251716580258719	0.406580699799342	-0.461506957829562
D8C1_CTCATCGTCGATGCAT	A1_tan	3.33506032618489	0.552716649337394	1.87329787544923	-0.359120805807606	1.74306318757016	0.357715407928796	4.93442142877976	1.60102738096468	2.16805954223308	4.57352545603707	3.23478341946416	-0.100155517844129	1.71702128301992	-3.66049189256194	0.930988564845131	1.18995826073031	2.73813026600915	-0.173093240281862	0.134856573353009	1.25390866714819	-0.334236301023959	0.72922436274475	0.104944209485271	0.554782427741778	0.716220523902415	-0.940199111996215	3.19052317615841	2.04540505213027	-0.158393160086405	-1.09442522933367	-0.137153208574524	-0.226757826817172	-0.390597787921946	0.910016351458978	7.04864777427761	3.32947225029571	-0.419309315107202	1.64943189896798	-1.7915292737456	1.59339877713951	0.189079361803302	1.10647361904937	6.19529021212447	-0.488691267194385	3.53099053716689	0.153952403600459	0.0397229858085324	0.0756747637209892
D8C1_CTCATGCGTTCTTGTT	B2_tan	11.2137139286246	2.45388086397349	3.25195560145022	1.64969696304232	1.35996413771333	2.64383095162967	3.96248612064419	2.19157587039128	3.42500804967888	6.81120422546766	4.96082938566019	0.680751444103489	2.85770411922279	0.476701573086513	1.4817006089348	1.88258145309047	2.21566635692486	0.170232290954395	-0.504825367871131	2.06574417132639	1.2524249241691	1.73939246764605	1.56150238112312	0.322278119212494	0.932028767728927	0.190567585093323	4.04126378491803	4.22406646895762	0.0384069676618551	-3.16686520871972	-0.0316221012281539	-0.701380755317513	1.1216771450376	3.32474526645819	3.40338059661247	2.67657029320265	-0.0708718812368007	2.77452902576675	1.27983251253216	2.98426460099784	0.564364710473442	1.97921155793509	5.12208241875645	-0.606219357459572	4.53853861675538	0.205144276889895	3.14760054308212	0.461801908401795
D8C1_CTCCAACGTATGTGTC	B2_tan	9.12972572824196	1.54338506475711	2.35452355060895	0.671022068672208	1.51676773594751	1.65228005969646	3.30474879140716	1.46727352971159	3.01942888682643	4.31020119867714	4.00177497536652	0.282700899790552	2.2694781243115	1.81796434731555	1.42890911527021	0.805153727930884	1.7612450613425	0.196066679387877	-0.597491122569279	0.839358280894037	0.546545885563345	-0.0998129963908042	1.02128275246822	0.928260807627123	-0.162638712150371	-0.351106611337158	2.14210270347141	2.34155215856363	-0.359883878459888	-2.99388427371539	-0.287377255723026	-0.651670217904949	0.360562876066399	2.11688128635156	3.96244657843863	2.2570970150782	-0.259263637858493	1.39665716356545	-0.0192974309470207	2.43934271882247	0.658276766895384	0.947810703253997	4.57596726374683	-0.378831063272619	3.72321773269504	-0.139269860949333	1.91057315944154	0.207211028523576
D8C1_CTCCGATAGTTCATCG	A1_tan	4.59533592755573	0.618875417219973	3.58683378859916	0.988816934131243	1.48002743669673	1.77368280597258	4.9574777505293	1.46159922746366	2.94355534824338	4.55515070920959	3.48615786102263	0.0314973165318174	2.52526953219843	-2.45881469611857	0.195193932998198	1.18733702113622	3.32061535933862	-0.0173674886081092	-0.139620825071705	2.54754882401717	-0.786408798712409	1.50717169706431	0.936794865088228	0.61261931100668	0.482314315182861	-0.617483037016131	3.24375097748798	3.5998477794888	0.0678269967907741	-1.18644451937749	0.582322971171553	-0.171537732875995	0.135266631352725	2.01454614386104	5.58917978552446	3.02889655223958	-0.480332385583301	2.8948888863021	-2.18898536969473	1.99150467011165	1.33075942453161	0.997014353767533	6.59467728289118	0.0840668716312365	3.99405828080027	0.110453523496123	0.339981125930208	-0.645339705537039
D8C1_CTCCTTTTCAACGTGT	A1_tan	5.02268256527635	0.0548290929100494	1.72800672509092	-0.510674480205071	0.911229361777337	0.410771965716991	3.18828314173992	0.899736543589316	2.3876636619821	2.99432157305231	3.57232482792579	0.196085585034122	1.71208604950263	-1.02710781110962	0.285426573594535	0.0986043313037748	1.8550087934849	-0.246448871317374	-0.193227994951527	1.60049329126781	-0.2343016546167	0.257131265089226	-0.380008722776948	-0.0628655741673202	0.205102143215199	-0.243412777097679	3.6659407920557	2.22260354119304	-0.392431543006049	-1.0956119223715	0.000386113961186374	-0.262179870130589	-0.679133628076726	1.03619010514305	3.70883530682245	2.19725226199956	-0.15479030347276	1.20998871658534	-1.82429439869495	1.78266193869955	0.235990289196452	2.24634903993732	5.46741510856177	-0.695870711504279	2.88430270581024	0.276437811752972	0.613467470690662	0.720457576791045
D8C1_CTCTCAGAGATAGGGA	A1_tan	5.22997512203131	0.47826435436218	1.7985272877579	0.130478642778419	1.23299463493294	0.239404286426843	3.81977661213238	0.865955617512194	2.76789724321622	4.03175051549387	2.39383609814422	0.273906980925054	1.98580276185965	-3.98469127308719	0.327812697438914	1.29176821410144	2.69020922746012	-0.0211245984515843	-0.175369648852491	1.8739571055265	-0.571516633470525	0.235944540802277	-0.219207428607687	-0.14103617133976	0.37727715630066	-0.924615092758141	3.04692541886301	2.76455251046869	-0.147297579204458	-0.664187024952344	-0.0298538129094709	-0.317401742407926	-0.0648079578359047	0.660526210339651	4.61730401680696	2.77001595411933	-0.333438796358482	1.6476328757756	-2.54460326621307	1.49832837998222	0.530866535342563	1.55821276644764	4.8838462880866	-0.215841005522757	4.16669919164298	-0.0697851015676527	0.458766624987606	0.542011599464641
D8C1_CTGAATGAGGTAGTAT	B1_tan	6.42097013007233	1.38783935156857	1.95127192618924	0.0328219510145133	2.18524724761216	1.1659649290394	4.10479690917073	1.57388250974714	2.4229436583522	6.15589263412269	5.77287850429197	-0.256045107140625	1.89181542053883	-2.21511263384295	0.968231763924192	0.770069300722069	2.5089834288502	0.014278848250067	-0.193368375933176	1.70742434936747	-0.683147915966467	1.10898505681668	0.892879652661937	-0.0562511628758611	1.02989030225036	-0.166349102701919	3.23319953686918	3.9509628193328	-0.233018953889849	-3.98034262928002	0.25618186502926	-0.174411129980546	-0.510347508446702	1.31616576175991	6.76911740828798	3.44406655529044	-0.617672056677137	2.05513722555879	-2.19853630601407	1.89737356437111	1.15036176982059	1.42753858051362	5.92058814618485	-1.12120900781491	2.92456436024086	0.648353424206967	1.18128176754237	-0.147137101548934
D8C1_CTGCAGGCAACCAATC	B1_tan	7.50089392692863	1.36483557000888	2.57794497086816	-0.377227233641394	1.36087883848905	0.546476959439145	4.24236563759465	2.25706727498585	2.5493626547051	5.49762743191608	4.394290330928	0.0916292156476441	2.35489363406596	-0.811239292920198	0.872332557818282	0.522769828570337	2.66796978720327	0.333022643703266	-0.345563569797521	1.34197666533029	0.626716562011561	1.19205650057145	0.02281333539889	0.194653540557725	1.51572132414694	-1.00142513297842	3.93845901259463	4.39662733281298	-0.581708938907575	-2.48854264230972	-0.0550882019624821	-0.437379676860442	-0.523482476084675	1.43663596297125	4.06330636118674	2.03341918198751	-0.40485543170809	3.24001997142985	-2.57981814762427	2.58595386559844	0.771806478891961	3.51387482442499	5.42865684170995	-1.14165688028091	3.23195160047057	0.288948849222558	0.693594227999255	-0.173217015494905
D8C1_CTGCTCAAGCCGAACA	B1_tan	4.41523114357586	0.623901051079047	1.50734475988682	-0.425662531853862	1.30418326196781	0.161310768211906	2.40111406104025	1.31451953628924	1.37200359772009	2.98451192888509	2.39520728709097	-0.135191900937066	1.2290305777328	-4.08889842089128	0.571250273769296	0.921303698397962	2.38529750769804	-0.294217694417559	-0.466683446018608	1.00082587651567	-0.431664765057293	1.35636781835513	0.0106286312600493	0.434227748711176	0.442151631549812	-0.372100315460241	2.56199122402842	2.08660361389519	-0.211697926548507	-1.61155131490347	0.395452959827309	-0.332632599822428	-0.387145675060415	1.04563683844257	2.82484264248363	1.46014807025327	-0.291082546822776	1.60857803843141	-1.56116887654264	1.10721307846809	0.569703569822422	0.565938595094186	3.22822070023362	-0.642647437933613	2.08981567875517	0.0678506671459793	0.205615234018236	-0.242045346451869
D8C1_CTGCTCAAGTCGCCCA	B2_tan	5.4296267845551	0.522223215078874	1.79023669280343	0.18441678411041	1.35861672566398	1.21227450311919	4.15671871440735	1.1253635918936	1.9320573853652	5.42101380692642	4.00357340256851	0.128898456915672	1.834142626934	-3.51209449667846	0.353914244511121	1.36978452943399	2.14406586532671	0.370923664973236	-0.181609735517948	1.30759525629345	-0.680263333022371	0.399957794759032	0.46809119883127	-0.0517110463286064	0.80778775160411	-0.769350180706767	2.19444635610509	1.21235577419138	-0.229230516107193	-1.39037968632768	-0.147823120192011	-0.587126388550796	0.0686386025653019	1.37820335553735	8.00378423531353	4.39420710936958	-0.16033902444506	1.5094480634327	-1.06534503432125	1.54735165961886	0.6205361733503	1.11982387370094	6.604478318699	-0.414426465047991	2.38711462889303	-0.362986628528042	0.510255549547536	-0.340977223770555
D8C1_GAAATGAAGTTGAAGT	B2_tan	6.57318643188576	0.654390351399484	1.33697810976749	0.0910607875376421	0.806890008366141	0.738089062909047	2.54894931215108	0.582674179224036	1.50170050157387	3.86616059857724	3.58592546405398	0.212022035338535	1.64254946401503	-0.324149632436668	0.693956642437248	0.865661521654504	2.22559655162035	0.168702021722399	-0.222548242655973	0.724978461757414	-0.446591251064431	0.267298492892847	0.181108888055462	0.152869051541927	0.46871212416564	-0.426795262377204	1.84034139131943	2.43930559220547	-0.250102489094736	-1.23823238313025	0.131267272384598	-0.553465992647192	-0.322210326215776	1.18352023480865	3.70949646879269	2.11368250990279	-0.472357149476759	0.786513037357668	-0.982919116787372	1.2365745635281	0.359977395671704	1.20075952764781	3.39848037379979	-0.650666298549723	1.34006176370693	0.0218120940039123	0.736252137961243	-0.0987156977486776
D8C1_GAACGTTTCTACCAGA	B1_tan	7.65646088633735	1.53025586135636	3.53188454305431	0.618703604525918	2.6194153461997	1.45330570414171	3.82991233499377	1.08976484991406	3.66385612415508	5.02518601465923	3.07049273936149	-0.192681688319512	2.88588912895522	-1.99284021741354	0.60487883643221	0.892130177123499	2.56036448453205	0.26296121372038	-0.39466395969611	2.03894811935115	-0.413897143902589	1.63295869952948	0.744599488594077	-0.0735833836555325	0.883916795433518	-1.23484995095345	3.09978018280072	3.82372419846584	-0.176222611898304	-2.04106528689379	0.0889613999478144	-0.451252816507031	0.616209735666624	2.05411796719447	3.21825373913834	2.87033799105178	-0.0442338150079655	2.8132214926494	-2.45955799542875	3.36360403686029	1.01561319966793	2.09191483969338	5.71403695847125	-0.951412487356816	5.33625052169658	-0.0415172597789832	0.964403132893568	-0.164011577643294
D8C1_GAAGCCCGTATCGATC	Prol_tan	12.5310495673781	0.388331686678559	0.0237898990330149	-0.632373093429928	-0.298937160613546	0.380051683566765	0.582369684639263	0.206334568617546	0.239116708450494	2.33178364985278	1.58021455681719	0.234766808389415	0.673119395782017	1.71854724358472	0.886247894937116	-0.232384952029503	1.61030890624389	-0.432860445726445	-0.574393950234685	1.30519894589372	1.03165746346588	0.862486718809456	3.82525694513661	0.774431107322514	-0.134010895508039	0.522599386793359	2.36792199735283	2.82538378197396	-0.298183530969159	-0.223610017098806	0.818510285734741	-0.531641570118075	-1.93174445349159	-0.133274223070762	-0.385883264819195	0.794201470295499	-1.04107382975661	-0.176492758389885	0.134811867468249	1.20683536769321	3.10765009359747	2.08780536058395	1.35439492170378	-0.297618147818101	0.00934035952295328	3.298645616597	0.0270703806457428	-0.162486281290949
D8C1_GAAGCGATCCCGAAAT	A2_tan	2.46566445528386	0.339392688069552	0.87536904543766	0.258829695229856	0.367078445456139	0.654961328320271	2.67724143791612	1.12922609673421	0.652452423812404	2.11112158200053	3.01389752143601	-0.357668592957341	0.527647939282844	-1.42203740287506	0.0956839808944709	0.0463204069059287	0.783623507729481	-0.0496158486091921	-0.407554925861807	-0.13874651777537	-0.495379042007684	0.0965566014084029	0.346949676000141	0.214063789185506	0.174787980146688	-0.391832653512449	1.1190548591597	0.386892924816713	-0.265366927454667	-1.26603163342246	0.272532781166067	-0.184400080369995	-0.186315780772038	0.461153457206445	5.34438788718551	2.5084662867297	-0.503889076657064	0.45313336040986	-0.239558249467198	0.628117102743321	0.12360234430413	0.315160688768051	3.54156404773159	-0.665002865815511	0.773845677640319	0.119967828408802	0.428461347341543	0.0609281504310052
D8C1_GACACGCTCATCTGTT	B2_tan	8.47856330688992	0.688461006591308	2.7984206936979	0.558217216125761	1.91879775995417	0.478441057038089	2.50694575087526	1.5496740195949	3.31745769056603	4.40836649505415	3.20454431705136	0.18154867630024	2.76218866222928	2.08168317774779	0.667508649649018	0.423550757057592	4.3083258284821	0.278794075865928	-0.243774233674466	2.85057814188651	-0.795808032775006	1.0806302365301	0.794505146909174	-0.362517176399038	0.297091333204395	-0.328555568868798	2.0815755809849	4.20751915374133	-0.491328752884985	-1.78821575331063	0.0571836934598203	-0.508281483799304	-0.413371008096253	2.45597951595927	0.619123852006712	0.838741015855216	-0.429320190246626	2.3947641134515	-2.28226903110917	2.60905071209906	0.748268271349669	1.32937826099959	3.67439411003582	-0.852635046458567	3.83601735860841	-0.391092371964601	1.07102672893353	0.334932718952344
D8C1_GACCTTCGTGCGTGCT	B2_tan	7.13178817330606	0.715099793269928	2.24182081725673	0.155523649123384	1.3004978396286	0.925753154901145	2.06849698795835	0.206436431760971	1.59851691615213	4.22616875535871	3.43044575779679	0.454420203074895	2.81911805850798	1.73559914305253	1.41219000284404	0.56971118287362	2.28438798409521	-0.0512618472634579	-0.417792066654162	1.42383143779877	-0.787566173698281	1.59951302377479	0.929456025590675	0.166959293359363	0.578466462047711	0.920488042161848	2.23868668974012	3.01685347116013	-0.371964238123388	-2.27132305970415	-0.0950323807805379	-0.435450476913745	0.000211157624535692	2.09656122433103	1.44278604873188	1.43344611722796	-0.293503853911398	1.67102795418191	-0.882842586188572	1.48765108980679	1.05781157299033	0.730461418840828	3.2519747308135	-0.929769273347712	2.1257023918422	0.148083612219053	0.894333928667439	-0.755537334473196
D8C1_GACGCTGAGCTCACTA	A1_tan	5.21592190658883	0.263398718188689	2.66771492784138	-0.311193998237071	2.42888958263589	0.648577974694726	3.91419312216804	0.728793792878318	3.02581010286757	3.53173714754049	1.94982945508903	-0.0916899828824232	2.25268259068788	-3.57713998810909	0.0815651428566238	2.51963414774181	3.53712990709093	-0.331548629068746	-0.348241029016969	2.68218892579922	-1.19968472827041	1.64781350788419	0.111880036941645	0.161536664796249	1.03430294094397	-1.33300442964265	3.07844642269007	3.09382923868318	-0.216715172858678	-1.46715481444265	-0.311035490781759	-0.915444052778706	-0.303742808990965	1.55493530117213	2.80661677796773	1.81064136964494	-0.22661938730017	3.02905210456017	-3.69603790865306	2.60105238681097	0.466777786723664	1.73043714232116	5.21720128833383	-0.306284111936026	4.38984976034058	-0.234705435295686	0.164245540527787	0.0331522669148822
D8C1_GACGCTGCAACGACAG	B1_tan	3.55852887340835	0.167323194260299	1.07303538031552	-0.00756163296570939	0.384765781316021	-0.0656117097821882	1.61104483371501	0.583702357591617	1.25476608723658	2.28741389197382	2.2905042031193	-0.0273751766565208	1.12557305329677	-5.3032296785668	0.255005094692043	0.45985170566322	1.59322662353983	-0.34181215438928	-0.240700080730132	0.316638896170886	-0.661351036619657	0.250971461523375	-0.262440891600125	-0.186074810278609	0.0806170657429943	-0.645979130647507	1.44162149803894	1.86785887334107	-0.138517595163458	-2.36576597162421	0.0506537984107175	-0.21380631966291	-0.399867421885169	0.341756988094994	1.73131591007448	1.00034877160726	-0.426853069175587	0.768563206378575	-1.8365585940085	0.864707233867466	0.311952935127014	0.192638059816082	2.16752088238811	-0.628202927241453	1.18765617170121	-0.173837452827177	-0.0290938441224198	-0.383567613304045
D8C1_GACTATGGTTATGTCG	A2_tan	4.00941753924401	0.413975123707625	1.47533193583936	0.457685864696426	0.701194809840792	0.287922703359224	3.19004021735213	0.838888660412112	1.92545513203715	3.20102529658042	2.9906771236396	0.294276861234896	1.33295598246482	-4.73064095531167	0.61945076852027	0.457545604464133	1.44706883422691	0.0850004636957321	-0.0421638077702959	0.739693284078043	-0.928087032742058	0.28109388824844	0.0548205309466649	-0.0498237624969075	0.0404334405682742	-0.874693112182608	1.87714695666506	0.696558240657439	-0.292752457511699	-1.10782785426287	0.246553057251442	-0.038216524331477	-0.284179940829833	1.30656964801204	5.68048172396491	3.38904162324622	-0.291990785592266	0.815298277867888	-1.30647308496658	1.61688800084326	0.505355209565047	0.251755863837312	5.16310708302441	-1.02534095589039	2.68863066669274	-0.0545887730075921	0.62007803711239	0.06166522094359
D8C1_GACTTCCTCGTCAACA	A1_tan	5.37175518453061	0.887517769554974	0.227174421320441	-0.707576458381652	0.120194146688277	0.206939905860106	2.28284859785583	1.47783934087437	-0.0726847063688322	2.37143531749324	4.14873414612548	-0.16978860235374	0.0662683075001373	-0.545260239124193	1.08153891624127	0.441788975563277	1.64002241647058	-0.309151073436679	-0.185202794094745	0.431346243745706	0.274676763699067	-0.340518158979208	-0.254883721001953	-0.149344151363159	0.204225688349299	0.607636404754725	2.37967824589931	1.93811083373188	-0.285200171758771	-1.15532276105725	0.827731337752088	1.27340996182339	-0.511295739919147	0.137113854321436	3.93416920459712	2.63132687434197	-0.362152363750547	-0.264657463031087	0.0983665735300799	0.169121078464364	0.598456150193432	1.184220770396	2.42342595883634	-0.997391330614519	0.110591773700341	0.333831683064467	-0.250506154667827	-0.153573767292099
D8C1_GAGATGGCAGTAGTGG	A1_tan	4.76222005191234	0.797304359314715	1.74404277683648	0.425388697472784	0.976557944888327	1.39261406661847	3.97081643345257	0.999836351930161	2.1760712021064	4.02877670687733	3.90856202114203	-0.0387672299261529	1.82185480127977	-3.3033656722415	0.225998125660343	0.145536048798872	1.3974796340923	-0.180642151292264	-0.358154501522855	0.687398405202222	0.0431641269825863	1.48832668802664	0.467761911189678	-0.0803315829307026	0.127750710663826	-0.530953352837558	4.03803263836687	1.92040181432615	-0.352565464065735	-0.777409575651309	0.280468064511717	0.0829914631212393	0.177351861399474	1.71524833904106	5.26093371684607	3.26790571971846	-0.549003717480783	1.51369096988708	-0.444387424075777	1.56585356636452	0.462462815872344	0.737594474713299	5.86992216957281	-0.394067290152506	2.66828773517999	0.291651328909409	1.12586938606038	0.205633606388863
D8C1_GAGCCTGTCGGATACT	B2_tan	8.18803077205158	1.81645389905002	3.22023235707048	0.734541929097951	1.69529525318918	1.81017410143198	4.30196629042005	1.24633840640025	3.5993009937938	6.33618926427205	4.71884409614436	0.109440416741803	3.78277154929769	1.31215821957176	1.49410759701978	-0.967484643681755	2.33903963218322	0.182793969535619	-0.650915415633907	0.965864133835053	-0.628130836828105	0.935149790228902	1.33693827247117	0.199251389866407	0.336906525574998	-0.262322694962718	3.3869499223858	3.25705823337327	-0.240515257345146	-2.29143776357983	-0.254762616852393	-0.260056923581282	1.20967462406469	2.90096698409906	4.69258773428428	3.62160691861723	-0.129088614088256	2.30346342579216	0.0428532150933799	2.60693462027764	0.179130913429197	1.03795314803733	5.22863265203301	-0.658414857935624	4.52069240468068	0.350993323463415	2.53323481784828	-0.000658177454354596
D8C1_GAGGGTAAGCCTTTCC	A1_tan	3.67151235056111	0.214483736572789	1.94025194042853	-0.195190701587784	1.28151230940438	0.240457630461413	3.77464541111476	0.748266994513184	1.56325595524912	3.30737351645367	3.28117035870345	0.235358208285465	1.7336646588212	-3.86988307133002	0.357700557156591	0.601095589435101	2.36902475390933	-0.128540301184644	-0.443659268220609	1.34969281280303	-0.132043537533634	1.47879617555625	0.151546953114487	0.367962378116652	1.0256998852587	-0.822845993525729	3.55653914574991	1.70007056328555	-0.0920390908726251	-2.0809614340179	-0.0755756838902084	0.0517854272965394	-0.229745748564966	1.78492426408171	4.76471068138791	2.63329512310952	-0.485123147560395	2.12273815982501	-1.9747330703881	1.52203263391595	0.567355137584038	1.23916285418589	4.53351967176675	-0.376100906960667	2.09269421701695	0.807287168241723	0.74761292256284	0.453653234475885
D8C1_GAGTCATTCGATTTCT	B2_tan	7.29951123394653	0.585249339563049	2.45453047766403	-0.0162833928049548	1.95573615136813	1.24210733663839	3.02410233426732	0.716843219197611	1.56199856866893	5.24735053770015	4.17932828363313	-0.0363898723265777	1.89429127678474	2.35431397082959	2.13982064474818	1.59676300169591	2.8928825493913	0.0161504553946876	-0.624776703334106	2.1046777183534	-0.266112169240211	0.856162040320019	-0.025395736923821	-0.376764234621907	1.06760951237194	0.861847910403812	2.87515080545692	3.25175757649382	-0.342712372339466	-2.24529827656034	-0.126917080265824	-1.92575371040123	0.0203523867606838	3.06723554096783	4.03153525189223	2.70762702958062	-0.424617444036934	1.45662888902701	-1.03776641557061	1.24039887491052	0.808003557363177	1.72303387168059	5.0164359620409	-1.71785635810349	2.7664290552419	0.491950727900579	1.21352497581748	0.0516744580298346
D8C1_GAGTCTATCAAGAAAC	A2_tan	8.36065195768937	1.16770507328381	2.33141520939039	-0.0733170275908222	0.801718502324629	0.223536167843258	3.46129707634366	0.964543101250916	2.04132722293468	3.78330012131851	4.99092047114974	0.0357324770845838	1.38158686032452	-1.50054778998411	1.8338283720436	0.599079911441047	1.39833807618459	-0.274706243600031	-0.607356979116962	1.07155340631247	-0.553678682004722	0.504546991881882	0.0795841826906231	-0.256726337923154	-0.187337515820044	-0.436711964126744	2.48858564934986	1.4262669510725	-0.597632938302641	-0.685740595722441	0.0798814849634043	-0.618253692572516	-0.739245655994887	0.0735398617578185	5.95748353104847	3.90658434229259	-0.572329648177243	0.722583983724476	-1.18791875977557	2.26056649245731	1.44289511237597	0.457466423499326	6.21993167661061	-2.05083171215373	2.52538305004223	0.498560957644906	0.459511372849273	0.5963212260684
D8C1_GAGTTACCACGCTGTG	B2_tan	8.8172651265393	0.536347552307644	1.45445689972963	-0.388781010334717	0.800604378436941	0.174640837739105	1.73399752307228	1.21437052711153	1.2871550502388	5.12533197550397	4.93196003666359	-0.0655911661488887	0.888982016659724	0.418854908072925	1.61701874865477	0.894771710940631	2.37964443287609	0.0511777135500354	-0.601361457948562	1.40602681396877	-0.426373144038939	0.65936549092066	0.317375333891403	0.269145470734345	0.553485432032634	0.338044949533245	2.32259805400833	3.45168848954668	-0.234044747694456	-1.70703927459934	0.306042130173659	-0.0963656430296723	-0.464983699260161	1.00145992242323	2.10920085499624	1.66518939704411	-0.413912645968744	0.198991481403713	-0.776212196957548	1.63986723393065	0.903099267940638	1.10890094842997	2.69144138037512	-1.21538419045003	2.45789208436022	0.16940693213688	-0.0579104664283727	0.71119267342776
D8C1_GAGTTGTGTCACTAGT	B2_tan	9.42903068021953	0.0512970210477405	0.802669592240371	0.171894794523234	-0.244074509513281	-0.173718082796488	2.24899580586816	1.0068467332024	0.346099163169422	3.86412962787711	4.24280956460467	0.289792863210222	0.743310387113723	-0.936121218859999	1.50350616936228	0.941203104476439	3.0675082658455	-0.297433706196348	-0.371836894397914	0.629193970721289	0.249835562318275	0.560606969930066	0.162435632838766	0.15967244868551	0.935991098710973	-0.684186213980258	1.19433141120183	0.884900704791406	-0.33145375335453	-1.3014165245462	-0.128688299718702	-0.212087816997879	-0.374084895749968	0.596417191194531	3.97896526868813	2.28614489341075	-0.618318533217675	0.42887391475886	-0.252514380153937	0.29842157711586	0.510198556331832	1.43575693043053	2.91820733291187	-0.150912874590115	0.876980797933143	0.0661184697041564	0.452628243774987	-0.279973841511418
D8C1_GATAGAACAGGAACCA	B1_tan	8.91931131935748	1.48315669874462	3.89607310506314	0.251104835556832	3.03760768876346	1.40478322668877	5.46471212893015	1.5224041233268	3.78872355441861	7.25501453985783	5.08923422454614	0.0232752658819027	3.69583413732323	2.35208052447857	1.02784928879189	1.44569311457514	3.76302016311178	0.0113501794939995	-0.523552826619652	2.63582924813191	-0.983766087048283	1.16613796800247	0.174025160593147	0.029698054680943	1.22323225352835	-1.66077074765581	3.92926465164158	3.40025717695803	-0.222815091427347	-3.86142550932213	0.252947809077085	-0.827363449960003	-0.387774813625608	2.48966216715445	8.3945114437249	4.29964523370037	-0.340191406115112	2.73555619656511	-3.7271191308978	3.52372631707053	1.05674022704606	2.69338291418881	8.48914146907111	-0.387971932305827	5.05932766221925	0.275805683251424	1.46131259921624	-0.0135695575991718
D8C1_GATCAGTCAATTGCAC	B2_tan	6.30188562912993	0.695576603129888	2.25718038038278	0.241443875325763	1.45888492602032	1.76385155414613	3.74431545292846	1.99904074815624	2.36801697902034	5.73287417563192	4.81355431699903	0.294991146626567	2.03369572492233	0.143904904923863	0.523197159659838	0.735145926283999	2.50375941601918	6.35281941060749e-05	-0.400908422628411	1.2621387358687	-0.117234458373245	0.818194965605314	0.676535792101674	0.646897902499484	0.844245305488996	-0.725259973165639	2.85385043102973	3.05841520641611	-0.184850381051424	-2.28408933105117	0.230545265748101	-0.206156199867333	0.587486034702321	1.7811808197602	5.01721784987828	2.96694050651739	-0.242645696786625	1.9794291057232	-0.564590110415017	2.54592293744374	0.779054072613212	1.490424104408	5.73567364242365	-0.330646988929941	3.52913309663106	-0.0625651308566098	1.28399900364882	0.3420569895389
D8C1_GATCATGGTGTCCGGT	A2_tan	3.61446960371901	0.356904361072166	0.946718554120798	-0.729922832198451	0.81748240625087	0.504604914986149	2.30969745405403	1.1622413411296	1.29960412986025	2.634201675233	2.25943746851914	0.0039858847954181	0.610689727550424	-3.70849830991856	0.566936844040596	0.327938669265069	1.56667852529471	-0.383073648241506	-0.383692552454525	0.592578792012803	-0.213990005604428	0.280932804729383	0.105167887410788	0.218088124218761	0.376319000961101	-0.465282868381527	2.22489287204241	0.726474103322346	-0.361353934593511	-1.04308610442696	0.151494621669503	0.381231946675578	-0.325140095879982	0.366442180727646	3.76218590283337	2.39740905942811	-0.369644527815297	0.820449623809139	-0.972193731205914	0.980923750667816	0.277414924138787	0.594981974025489	3.67931994002062	-0.639374644508909	1.67877668443767	0.232918315740074	0.130452238273014	-0.162517110007991
D8C1_GATGATCAGGGTTAGC	B2_tan	8.91741710475609	2.60294077180646	5.11037847597504	3.54862159728286	2.01944217395778	4.75232351926404	4.93452793922613	2.95439636741136	4.94480866082906	5.5709382072083	4.51747710846268	0.434736056879003	4.40977376852671	2.93540638203009	0.477362940262014	1.81419904082156	1.93576431333399	0.0896267731676879	-0.605733972191682	1.61355274795335	1.38341192205023	1.68785936407057	2.11318268767315	-0.479601642402078	1.84614469072714	-0.370087740851276	4.11889974342963	5.25936659216393	-0.208381662918355	-0.943510598383703	-0.0757698220650744	-2.00032256437786	2.09900420848981	6.0481421674164	2.80953720522122	2.21651868524579	-0.228221711478848	5.12232209130075	1.39634007988211	4.52234877727107	0.902497279354879	1.94700407737626	6.58396470123273	-0.48896643702001	6.84002065057647	1.29135676377613	4.61270610292183	0.750739584517644
D8C1_GATGCTATCACGGTCG	A2_tan	6.65708312320653	0.829811322842749	-0.038459379589117	0.0178960190846406	-0.26250451532673	0.00327112351766985	2.71335920540966	1.54527368191129	0.478918986412521	3.1395947570878	4.66152688991557	0.450517947755396	0.474820097944566	-2.48679118299276	0.855053244381874	0.954317710832329	1.09331251742254	0.260475806997158	-0.554782411693151	-0.0905017230278242	-0.175144905596154	-0.169387929582015	-0.291032459861399	-0.634666114144354	0.359282930155305	0.694217707363211	1.86530180509971	1.06116037904182	-0.377101227489032	-2.17365885419203	0.490971838039639	0.274624203401286	-0.596761546839097	0.225081292994931	4.16026639875856	2.47693847563622	-0.67844609063184	-0.233989024210948	-0.623490481949514	0.538698865558492	0.975457477469294	0.510499646557077	3.12133249101663	-0.839568039783774	0.32054774165621	-0.267408984170463	0.0331209804178388	-0.501373283364997
D8C1_GATGGAGAGTCTCTGA	A1_tan	4.05010123258752	0.9816912287784	1.38507779165336	-0.0987177917900863	0.667434317275304	0.652013171872588	4.16906206627192	1.08107919453257	1.89811862164405	4.12547160532329	4.12520756390074	0.0891212042185677	1.57808280540246	-4.50368525338962	0.668020153268678	0.725819873811343	1.01013798396796	-0.322379879739142	-0.194290690223807	0.954210695765042	-0.174808776787677	-0.119950624456877	0.00845559218814779	0.0422336582913839	-0.165595033599858	0.0433100035070895	2.4048621598024	0.943344814005612	-0.211659028939372	-1.8631706005902	0.29455941538054	0.113162659790561	-0.172648600759704	0.545969274395856	7.84365970420797	4.00142014175825	-0.491092509706777	0.897887922352385	-0.472551937987801	1.44514797854682	0.374344801461488	1.13221912970886	6.4937793281973	-0.99199458519616	2.20761150247267	0.268729959138992	0.599280915071408	-0.0309199748640401
D8C1_GATTCGAGTCAGGCAA	A1_tan	7.72937598206017	0.902664948811461	1.63893863526605	-0.134068072206506	1.51168967085804	0.338644012178549	3.30743776411974	0.684841500246105	3.25880901395625	4.37588363031749	2.16028676946459	0.159251544865271	2.79364455919888	-3.61424804062729	-0.20319653758132	2.95203653814836	3.59697695797123	-0.43555734712558	-0.149679273422205	3.54997768441634	-0.989457051038372	0.454819908237768	0.750159405782545	-0.638068187593267	1.23015316453324	-1.90261027823141	2.88401405391	4.81169801432281	0.0363791428351406	-0.567246161409948	0.619367296184322	-0.720813983836154	-0.531007186229146	1.02030804429424	0.504446433581091	0.443728601060578	-0.0405458557315826	2.76202321862945	-3.12895212219929	2.79897681338138	1.08040760534069	2.43550729912744	4.07309895828146	-0.639262111815026	4.3747675385134	0.57704534519824	0.529618051515871	0.709162983257455
D8C1_GCAACCGAGCTCGCAC	B2_tan	7.0288237911344	1.00789644020971	2.27314574802304	-0.411009358316915	1.45109184699493	0.651054651160888	3.91606671027535	0.567175241885276	2.81343332758712	5.87093137077185	4.5675941526277	-0.0221106906958345	1.88461783336332	1.01217985415164	0.941014165713806	1.07638965712784	2.53542473408146	0.0166435914760659	0.118157249345535	2.08995517457103	-0.904832240905009	0.904545308316049	0.391473773786776	0.406922017997006	0.796946938971987	-0.762156055551419	2.23248582186605	2.60248507151072	-0.261447111934782	-3.10000221341741	-0.0344489850636686	-0.445410244310652	-0.048978265404091	0.620817530410345	6.68272284649014	4.01195392100941	0.173795696416602	1.80601200670673	-2.56147601162247	1.99266829962733	0.241833835159856	1.09604053366931	6.43229527987407	-0.537202160315986	3.47688003748096	-0.220057797810935	0.600491171959963	-0.386161306771561
D8C1_GCAGCCAGTTGGACTT	A1_tan	7.18406165751605	0.699055527928774	2.15786244709686	-0.545458257665217	1.22184771598862	0.0397804524523229	4.64067787686151	1.59860341906528	2.20872655713843	4.17743795660763	4.03210764837523	0.393208706136858	1.9461643262017	-0.878835591721657	0.910201213146787	1.3419935144589	3.01718105021841	-0.0758915943790578	-0.570449630946465	1.63134398058382	-0.848883023507626	-0.202936632998439	-0.137589639158354	0.411311043163179	-0.27038691318776	-0.52553578205089	3.70068775355262	2.32284521029216	0.0789194790585565	-2.80934123843087	0.197380766576185	-0.187424681754354	-0.824737212012753	0.419721790293278	4.91813752701772	2.88657067280342	-0.829023722092719	1.48770309253932	-3.13410426678454	1.87494288543261	1.07384783342408	0.861040974329464	5.18071198260907	-1.46951823520299	2.58935362299844	0.450232760376651	-0.00522815788900222	0.337931176510606
D8C1_GCATCGGCACGGCGTT	B1_tan	2.56232566374274	0.234909706836679	1.43193812341504	-0.327534034537723	0.791728999787954	0.0948114440671227	2.2549897193555	0.70069746793385	1.52178716992331	2.19828449056165	2.5002883087651	-0.0386778861568931	1.52875936315149	-5.95878765237143	0.157254444290488	0.111327659304958	1.39085495458584	-0.0668448236154894	-0.286397202252355	0.985539797579683	-0.603800909428884	0.662914693756215	0.198214518407552	-0.0312759341505047	0.548490163340281	-0.813704786780209	1.7149950331107	1.88152181110793	-0.207639201578397	-1.64932221618738	-0.012694354072374	0.0420090839049814	-0.220135984706964	0.758824306075855	2.44041628427104	1.11899728683159	-0.4187053500917	1.38171582489209	-1.7251860687422	1.35886829379453	0.258446641638154	0.766686458765189	2.97999587224551	-0.577918733390789	1.90470809809771	0.288299512004288	0.728209039938157	-0.239726925153151
D8C1_GCATCTCAGAGGTCAC	A1_tan	5.59970348600897	0.225407621882403	2.31787747083219	0.144692689257173	1.45830276718305	0.588750322033212	2.53724193420033	0.654833534676806	2.50814345208006	3.2091193440098	1.80384686399062	0.127165060741493	3.05502904454506	-2.75097091951768	0.444684095597341	1.03707300768997	2.93386662351169	-0.355126744461946	-0.309562645391322	1.78325639524931	-1.71779279422585	1.67184003096392	0.637180708185571	0.0241091146262113	0.653239457957266	-0.867832580369801	2.63516088353101	3.49879113995686	-0.307703469197177	-0.961346212799874	-0.149598138280406	-0.191000885859626	-0.192383365011239	1.66216934971005	1.24104287416439	0.841303399700322	-0.461642137830413	2.14005829226067	-2.45127299109829	2.1080367459211	0.234575325189122	0.624078721222803	2.99238960289208	-0.455557383487535	2.92845270622599	0.217941173411229	0.796806619952008	-0.023459720961653
D8C1_GCCAGCACAGCGTTTA	A1_tan	2.55698322755178	0.326953690439446	0.440549657526327	-0.230663381418217	0.0745514741385385	0.160566283576974	1.49828375181148	0.645810143458893	0.70569732910255	1.71623639081944	1.963889791276	-0.11915216102089	0.547741801427566	-4.92995126150441	0.428923367734578	0.626536045057364	1.37847177352766	-0.0781258271940547	-0.202536597562687	0.277069570642824	-0.459968891644604	0.0979664775617736	-0.185415179080613	-0.126027562261424	-0.0418286007417234	0.236490972647628	0.990029622310667	0.876982203668827	-0.311717713164945	-0.613646867198046	0.10457534204235	-0.202400818535277	-0.370361541501213	0.142163353669863	2.73081639915561	1.39615519032019	-0.448056863040714	0.074736824918607	-0.423355931883235	0.341986269431901	0.326349593186792	0.0977406682633314	2.3567540785512	-0.668529126717495	0.491565905872737	-0.034246653802584	0.120135350051273	-0.215565523303398
D8C1_GCCAGGTCAAGGACAC	A2_tan	2.92754200396945	0.125465614075199	0.336052070012526	-0.187980823999326	0.0795840686522856	0.00875117757136938	1.4678208471573	0.216807239079887	0.592481563801372	2.13946376118275	2.55075829396661	-0.235125203623969	-0.181741536295456	-2.8441850333579	0.358171387081715	0.321273317786721	0.217323291087238	-0.0952959169298829	-0.17462312723641	-0.182445595510468	-0.242663851144015	0.143179858169551	0.16995954290196	-0.0757862496142304	-0.0360044423530616	0.412911485855474	0.774965419240011	-0.392162160425303	-0.150503919228115	-0.790291354069117	0.0477097066841143	0.137632070271038	-0.46313738620179	0.0538041776889824	4.79257236710032	2.45372191275946	-0.176733934956282	0.0429114023616082	0.000860991703522611	0.350184863672893	0.389590104186563	0.497097879247491	3.00978400673458	-0.847305009372239	0.456817008064028	0.206417527867905	0.127017425340972	-0.322499414419173
D8C1_GCCAGTGGTAATGTGA	A1_tan	6.29915929335819	0.486754733804659	3.24295035606815	1.01068937858415	1.27925375202287	1.03528745607152	2.56229704173186	1.77699417767995	3.18200896479043	3.60495742992448	2.77408209396408	-0.0303598875588889	2.43967030670678	-1.44312336008468	0.785674859679871	1.02223291242215	3.01082051815057	-0.0260925897158724	-0.502688712383683	2.10688791258344	0.743678551710852	1.17885315956525	1.13377348181947	0.612410599561187	1.2812483893479	-0.757731118679442	3.12270548573293	5.41836498526736	-0.194258418440512	0.482805265542165	-0.214965212146452	-0.0140336329592462	0.0866644612420606	2.15219720740974	1.37477608022871	1.02135210138767	-0.637082799889291	2.55259998983299	-1.41304484518213	2.34863726903339	0.79058478712175	2.47980132284044	3.96826004220392	-0.7302438696923	3.99340049678047	0.0687254095077855	1.54048942483677	0.355134399664841
D8C1_GCCCAGAGTACGATCT	A1_tan	6.93293360499836	0.613504031469715	3.08644649216072	0.33331673138528	1.6309077549099	0.827573192596265	3.39748422217195	1.9024753512033	3.05481041967367	3.68364457330344	2.9310234053422	0.182708346841097	2.79365438862073	-0.620625548158629	0.490229375364565	1.08836615613131	4.06365187331894	-0.140623240031227	-0.515730763107139	2.54709285757109	-0.600797287529932	0.537294542521532	0.592575316981285	0.628859029024069	0.923323915058498	-1.15707684472697	2.6708783036948	4.71245807448234	-0.341482706386833	-2.25996731792799	-0.0158073367125848	-0.358382772786751	0.105621596858775	1.73830634508418	1.47014108724892	0.850741296037807	-0.564654838744905	2.71651582126584	-1.52652519239628	2.45800611458602	0.549364406461965	1.53054563793076	3.76299816875742	-0.462293398481325	3.85375924978282	0.0183394007454268	0.643167503403315	0.101403766906289
D8C1_GCCGTGAAGATACCAA	A2_tan	4.22590154031542	0.71867888592132	0.034539211520902	-0.388251720732839	-0.0871279031467577	0.0313408380913053	1.81276769986514	0.912253090072846	0.215057716710383	1.7554263996841	3.39378528247885	-0.33632589035362	0.187497999020752	-2.0326421556228	0.72801196389794	0.423614811967909	0.521908807341804	-0.0675161150901443	-0.0630822989329561	-0.0568699111565267	0.710191571367458	-0.285904144989494	-0.141036873677591	-0.0588486177371097	0.201877822975581	0.420646820768107	1.898632462793	0.598124047687009	-0.255060068774841	-1.65333010497144	0.327769774359875	-0.270755950272772	-0.595190362191383	0.0308313405478462	2.72975291894562	2.00618919248616	-0.676659833822046	-0.26661668204873	-0.284626558050741	0.425809103851633	0.265956295846549	0.220755334876697	2.34312835582448	-0.66682104838439	-0.198391419259396	-0.277553201774207	0.243369747877213	-0.400870237650094
D8C1_GCGAGAAAGCTAAACA	B1_tan	1.81661195986911	0.254499052406466	0.853920014880709	-0.406588368327533	0.587421554742415	0.048496915430363	2.5630585119701	0.615678891632237	0.557071283937005	1.94994509397363	2.54635814799238	-0.0846502089031458	0.632178101381525	-6.04559460289241	0.109256223087906	0.457031745460398	1.08202938807162	-0.084645292358026	-0.24309352048719	0.470594945215388	-0.630088639317829	1.12957585787011	0.108273938227059	0.294633021131419	0.120072431269331	-0.113785780471134	1.55607131678751	0.282014645416189	-0.100494848257335	-0.971375367284632	0.333372682652612	-0.184790641223678	-0.295501573843812	0.372004628282816	4.51060972635131	2.20036589648282	-0.198400886460907	0.576153286444716	-1.04506931124685	0.78621373910145	0.342850650690599	0.268530392381872	3.59033883604082	-0.508830854936125	0.881280866454824	0.275437702208527	0.146076585595481	-0.35504677507839
D8C1_GCTTCACCACAGGATG	B2_tan	9.26343099132349	0.856586261080709	1.58449926504267	-0.342860798404182	1.41948729781416	0.580308002094595	2.94185850656898	0.468166880307159	1.55697564429607	4.51857038292632	3.39643418023482	0.125226449555394	1.21896945958699	0.17384565465571	0.746889791093069	0.806729688368109	3.05182712643956	-0.155877641377146	-0.66903263848611	1.15212891581114	-0.299085040398141	0.18892299443685	0.398643902802433	0.134837414361243	0.534150849114194	-0.907962615261761	2.11480592162885	1.96663395751507	-0.406809671461502	-1.03956828301578	-0.259538289037049	-0.805093038921354	-0.540711992655147	1.29082477012758	4.4556358725771	2.59043026955773	-0.488716291724968	1.01319321141521	-1.79317759524141	1.60420235504845	0.144308934696524	1.02011536443734	4.69394967009495	-0.0945028263579857	2.34735946279291	-0.0528730721116049	0.812840313875176	0.0398745571978096
D8C1_GCTTCACGTATCGATC	B1_tan	5.51624588137161	0.5302654920437	0.478841747580207	0.191805062077007	-0.241641020188473	0.0782980939657767	2.3605627534302	0.594104047383856	0.266966244041259	3.43475173562907	4.43635753727858	0.123233188755531	0.171156265642525	-1.41026902148556	0.409461782454533	0.0738170403282226	2.06162249157104	-0.362778317956127	-0.584007914266084	1.16334303722461	0.459909071404536	0.610174997918876	0.199553880328752	-0.117873019086318	0.939424587523663	0.178737523254773	0.576906510399869	2.38404246176087	-0.264534346669687	-2.47982345533594	-0.0691623719837235	-0.00436330633911861	-0.677904734559717	1.47138245617155	4.18015844645862	2.0619202317365	-0.288980824285079	0.235468974254157	0.10848641695875	0.328836615896887	0.732963498859358	1.12445044331076	3.20990351641965	-0.357874675491689	-0.047638772956867	-0.0735261788047687	0.163628997676526	0.0689200684840696
D8C1_GGAGCAAGTAACTGCT	B1_tan	3.72853922264867	0.511326456134268	0.158660100112362	-0.486659883431059	0.534004578876398	0.714811040552006	2.35270884696761	1.08853138389837	0.488786252247959	2.52926863225571	3.32381580750899	-0.386728941805199	0.229791849956754	-4.88275389859353	0.361667487414236	0.472561755976124	0.456930223520218	-0.215807779805474	-0.31522752654729	0.0517760213421655	0.0792713729272637	-0.111965562971637	-0.103473518529602	0.326018470020739	0.220594182465421	-0.296152070558183	1.00495008983091	0.785191654420112	-0.229475928706555	-0.341295147565616	0.33788492159889	-0.0263960273111374	-0.468980064517645	0.225197547765438	4.91290136045245	2.09408073829156	-0.466746203431158	0.237741330596882	0.0698003340392241	0.299820628604545	0.642081467597671	0.328400027715091	3.35535539153458	-0.678728516862421	0.244383627739598	0.177677569943875	0.371343358166312	-0.0925277687436346
D8C1_GGAGCAATCGTGGCGT	B2_tan	8.49375213135843	1.57942271123758	2.27701886199072	0.338308069902672	1.99440289725945	1.72964328128963	3.84286781658503	1.25851840821571	2.95979936094871	5.48443937632411	3.58416169461077	0.285636158700517	2.25031355095827	1.61073573946463	1.00263775853282	1.51319130003811	2.59544915376738	-0.169425950652575	-0.153972213801805	1.69099537652484	-0.656401647422798	0.668702689801609	0.796787997372867	0.135061072323015	0.52230439093684	-0.538128258027157	2.1556694704209	2.65561294164852	-0.267064217923501	-1.42764266524196	-0.029290343799132	-1.24168104096911	0.177887561995145	1.86513236322869	5.11199877341159	2.6799245750322	-0.440967857638003	2.57088074090912	-1.65474330098923	2.58339170650429	0.307663632550116	0.419984068274227	6.16373038446702	-0.640961093881796	3.61828223594312	-0.00275730562646343	0.856941712019653	-0.535763477177299
D8C1_GGATCTAAGATGACAT	A1_tan	6.54881637217117	0.850903963537577	2.82905886603383	0.365215413247094	1.76414641061198	0.268347771192202	3.99522975239366	0.981250039698514	3.61189955436414	3.46557245299626	2.39989309137995	1.1873546231361	2.65605528681304	-1.23124204069829	0.835294167981313	0.766486439939666	2.52205238722318	0.54872328371651	-0.415265291163684	1.34562501530591	-1.19467114119337	1.53797975440928	-0.178344676140863	-0.238515540012774	0.196349861092092	-1.28066512599723	4.20637424758888	1.98583753718734	-0.364556329961563	-1.4384783797282	0.459320589573898	-0.120056495454938	-0.261988523379534	1.44835901548637	4.19587979125709	2.82365279952476	-0.702520609307624	2.4775992155909	-3.41456860102507	2.75380441333012	-0.0450871867235676	1.16288574663351	5.3257671711055	-0.818079535114966	4.03545174872254	-0.778717087521963	0.501907948280051	0.348307957298644
D8C1_GGGAAGTGTAGGTACG	A1_tan	6.01000808521455	0.388045416000627	1.74135898509121	-0.896828073265356	1.65320998111093	1.73543684270132	3.27994584052305	1.02285007393311	2.21748442655628	4.20360055814673	3.1875386269934	-0.258574172118717	1.70973612164962	-2.92010799770577	0.393837958242722	0.506976004634987	2.25002346347262	0.0279153347696479	-0.011002160999768	1.6782786079689	-0.85495297147308	0.860921250189817	0.204734548275128	1.06564570323533	1.04811360339274	-1.2122315342392	3.30412315408751	2.74678962693024	-0.296972383872003	-1.99607139040084	0.0990445450664067	0.072676604899915	0.1353285384326	0.781047998808545	4.86712045166668	2.33308214415325	-0.558046508563075	1.89732238419853	-1.62838385174608	1.5009779761455	1.0639530408017	0.948519242481436	4.99410960644335	-0.257102384254535	3.32509208003342	0.0871697341699585	0.216616924249726	-0.163073777757973
D8C1_GGGAAGTTCGAGAACG	B2_tan	9.99301357679225	0.566707585262213	1.30548199955485	0.0166022371300413	0.801205184055341	0.687775473787639	1.72741162238883	0.389450340575123	1.25966298525558	3.94785358331354	3.77484538503915	0.0694604478663094	1.05833448185863	0.231646097307236	0.831074555366247	0.989841996049104	2.58398795075485	-0.332786774590243	-0.393985523813446	0.781308331659198	-0.15617782985777	0.507097739032892	0.240942909188847	-0.208895823325817	0.327213282683239	-0.354990343732722	1.77797074912859	2.48597312510721	-0.425397571086996	-0.444438018629944	-0.350956301612567	-0.913853650236765	-0.552937664309906	1.03553281554475	2.03561499035214	0.949796057121084	-0.329230805107182	0.764991014330277	-0.8189097556564	1.17686042740018	0.214385060501147	0.497783300184957	2.25592675277079	-0.146056904043504	1.67684812207143	-0.0376583734461924	0.583648944581152	-0.453119828071214
D8C1_GGGATCCAGAGAGGTA	B1_tan	3.90898298143202	0.411386102435309	0.793801564312078	-0.878103947570129	0.65408409105787	0.295896537652823	3.17387049968802	0.49574375761655	1.11083894305531	3.77881571733563	3.96081565882793	0.250107099825335	0.79074163002638	-4.55848330697359	0.323612186844456	0.390681545711973	1.6355111265785	-0.197912920316378	-0.260054440020643	0.668473180798291	-0.300319891331916	0.304322662395711	-0.470039046558342	0.825610510449338	0.34025956434003	-0.384801779816323	2.14180472417328	1.85970708914208	-0.276113488207343	-3.08378731219748	0.178212783033855	-0.28894352949693	-0.4444316508586	0.541382470638933	5.26076274990893	2.68075334053693	-0.349279644374057	0.934209527705855	-0.931208097696877	0.949021573745386	0.0160232005711256	0.568108449999062	4.34094066374397	-0.616213460179709	0.926689771477709	-0.206602062090349	-0.013295299238549	-0.463591584423652
D8C1_GGGATCCGTAGTGCGA	A1_tan	3.24752294636635	0.408541773691113	0.980864278050259	-0.2357960652919	0.519934962444791	0.39492920685385	2.76298949920116	0.879734639817234	1.12737919028919	2.69882591445441	2.40275937666936	0.0687196756307168	0.710733321096994	-4.84921922011126	0.433848204260952	1.01328959645606	1.30801552097489	-0.423037679079238	-0.401570030035231	0.902631404141436	-0.2498112616789	0.0116098584181446	-0.291828192082306	0.0858934395803928	0.179505064762962	-0.636199289666961	1.27927657609333	1.48504399346728	-0.0805397473581003	-1.64458014546756	0.35763546890311	0.128038085744226	-0.5377050898039	-0.0716635843784388	3.77937337191383	1.82124391824138	-0.334054707100144	0.596563983947898	-1.08159556658585	0.905148247233698	0.626485459542476	0.435248583030077	3.63279634915759	-0.774883093500523	1.08692292095417	0.0368625941932508	0.236952050854574	0.175865529467505
D8C1_GGGTGAAGTGAATGAT	A1_tan	5.10125065841564	0.836361540582744	2.00840086486103	0.187226607017756	1.45820562394815	2.18801263490809	4.32442788148597	1.17211243405614	2.08291407322792	4.37507766885103	3.43500111293416	0.124628277703769	1.66031396845216	-1.58156091240196	0.75355159120989	1.00794624402117	2.3365061455228	-0.00271772791675231	-0.376910169727606	1.48143770292271	-0.558419932086421	1.27288074582145	0.177485257388765	0.274819063141109	0.525805399755738	-0.811731842229297	4.45826850947169	4.3210755499386	-0.132886232998258	-1.90782309002586	0.743997831209297	-0.239160880413194	-0.304780206390063	1.34331516804873	3.97615762365143	2.14679634957379	-0.586604847795344	1.77797179253148	-1.84752459586371	0.812490204411792	0.353238622640293	1.18683983374607	5.30320085238338	-0.764375631813301	4.15661146778982	0.00505627249941837	0.232732796825342	0.157215715497282
D8C1_GGTAATCGTAGGCAGT	B2_tan	4.01052013839345	0.33551498090812	1.1619812825176	-0.0219794033975573	0.749238834126062	0.548950145349845	3.98944507662187	0.38893280768352	0.910037596049018	5.32909255074333	4.42277704173526	0.283393242777969	0.964000519645968	-2.22271091234581	0.380436679035383	0.994798564863586	2.09928346380748	0.283143408844785	-0.319719522691716	1.01084397781469	0.200425836432176	0.383360945568983	0.238344067481646	0.377478948975326	0.537769895494158	-0.197502990805587	1.40813480969425	1.16417644047759	-0.277206125844887	-2.00249392180174	0.0704850405460373	-0.373345760300907	-0.352432790466653	0.88252305658931	8.36804955236009	4.64990359883904	-0.459077966965311	0.740278508616112	-0.465756964368828	0.697965269879364	-0.0380512340476216	1.59091072673365	5.79444875808697	-0.201406854280534	1.73392220111187	-0.0595173606062081	0.666872944714262	-0.11017120088199
D8C1_GGTGTTAGTGTACATC	B2_tan	6.76224605294369	1.58280428808734	2.21235850335965	1.1691239464832	1.11282583885681	1.32000676848037	4.5628488806271	1.12885250000748	1.53018964422911	7.08762761269225	5.46996797667734	0.86800991397598	3.11351252569234	1.96691536194539	1.46024250502099	0.44921931059854	2.83264324935135	1.08941570413664	0.199494777256193	0.846870517274137	0.772155821800633	0.800909533872249	1.34921047876467	0.0459872504068499	0.960094277237649	1.27452529802852	2.36611598436079	2.22545875174879	-0.554377517209452	-1.77008094351905	-0.0463179154611862	-0.0456788296266986	0.420174145603691	2.82024673629542	7.96693081217503	4.96182445095861	-0.248295620211431	1.12971969983307	0.368346862892947	1.1986585616614	1.37438982476994	1.55465585976775	6.45065050598601	-1.0767602562272	1.53154093440972	-1.04873081007081	1.38574417942275	0.127150567986184
D8C1_GGTGTTATCTCGAGTA	A2_tan	3.7861774802459	-0.166591669014137	0.780262876868873	-0.303867653922257	0.361210351327659	-0.117588126735667	1.85254052103727	0.346362382586174	1.33195243081805	1.59685445754316	1.78389578899541	0.402367432604902	0.86098681063428	-4.77971710706038	0.241679136266884	0.297694967310077	1.40305696607316	0.0744733522356138	-0.296601662334088	0.552579979918122	-0.310147339471313	-0.0864305325752255	-0.113310864006053	-0.0346150496009498	-0.329988170529598	-0.403282683099099	1.06470363218128	0.885329557685009	-0.216903037272515	-0.412187801713871	0.105247624003659	0.0400547287710714	-0.467192580330791	0.614810368314738	2.29792083445373	1.45647529612091	-0.364636339492858	0.603160231083291	-1.08923103067933	1.10711264816975	0.463121087232681	0.463545796228018	3.3198612974109	-0.358030763575664	1.52400612575628	-0.0921991355648786	0.544665194835908	0.141756950167916
D8C1_GGTTGTACAGGAAGTC	A1_tan	3.16855055791272	0.414651806993071	0.903134397738756	-0.122600910702069	0.548090460889008	-0.0916288981520726	2.21737548052523	0.788897589013201	1.44370717857889	1.75708582092824	2.08815979532433	0.00264405006940886	0.903895569951839	-6.0896109936179	0.242706318215551	1.10429608845127	1.42597184121269	-0.106616962110091	-0.33396918055081	0.930707325686358	-0.295457872117444	0.0348617543556613	0.061573390526513	0.225844642778044	-0.150716366872584	-0.289307004808686	1.18420037217533	1.35206551371889	-0.21014662079383	-2.01563013003083	-0.0988821695204006	-0.173621748531961	-0.137450648531602	0.137847392280267	2.39124026958794	0.840760041097794	-0.479268210730308	0.759363202002833	-1.03190475734962	0.688494845431282	0.132910639850885	0.484573686738363	2.69176454664302	-0.583126088873971	1.47272118759088	0.185219287093559	0.497444967909133	0.104082618760269
D8C1_GTAACACGTCGCTGCA	B1_tan	9.50035110653118	2.06472682202449	4.24782290874423	0.838108815155419	3.29342396238863	1.48242841869653	6.53099649881431	2.66463946257107	4.69764094872303	6.67154311825215	5.3322469412139	0.451895046430698	4.64095490399574	1.89548679578593	1.00722531127335	0.882621550384154	3.33787684083679	0.0423671399979807	-0.549832926699772	2.69240181644493	-0.109969085050718	1.01213758129144	0.521645024146026	0.0937870905491885	1.6030565238045	-1.39522076491711	4.17166444669576	4.75958687157271	-0.0818808925377544	-3.56181183149709	0.288085914190155	-0.63931275136878	0.277256641091383	3.79623119608626	6.49942324054356	3.64774755167076	-0.665693606583753	4.37732025831146	-3.16296338632702	3.87458960716952	1.47121659222225	1.93899667901249	9.21723306028237	-1.16382319112537	6.0581778165756	0.432884797769128	0.895626496788859	-0.310779465720755
D8C1_GTAATCGGTGAATTGA	B1_tan	4.79765596222018	0.199234771416008	1.24684160289034	-0.0774387238061635	0.595803610492028	0.847188223995495	2.8443052931922	0.964976993997212	1.73408793561125	3.16407641989969	2.75645748239672	-0.201551361462876	1.52304578700347	-4.82078633374825	0.386551748300283	1.51757696104242	1.61666832144818	-0.0793554550707379	-0.493076074937223	1.10718097461854	-0.739251764937684	0.934283106000068	0.212819374769756	-0.166923672628241	-0.192221026692977	-0.216157333876501	2.11022172708229	0.967619756814947	-0.329163795586653	-0.984652198327152	0.0426715972786083	-0.340521135886194	-0.101165362695225	1.45057872325702	4.86373952072453	2.75176103379042	-0.501109432474807	1.35832960709759	-0.579638865463163	1.80443999997173	0.311152128031087	0.333820124029071	4.75406629912273	-0.175717582731274	2.30100841665339	0.0393427539882634	0.820395553661305	-0.582730218378375
D8C1_GTACAACGTATTAAGG	B2_tan	7.61674017889329	1.42903158145511	2.51562731620258	1.68927634294411	1.55050610331812	1.58093668724728	3.59822111807005	1.32276124642293	2.46431139984396	5.12137562841125	4.70270378201145	0.267863091764534	2.4054637925688	0.634882270232753	1.98318641373124	1.2927478714182	2.28281387360429	0.197223896839976	-0.103912989351441	1.65031387836855	0.456150806370586	0.520475051422627	1.48844239332128	-0.0639008016344637	0.713817559672745	0.241015213738211	1.96075237132484	3.22528066345407	-0.295637979723745	-0.615743643173025	-0.049793492751172	-0.316299893174415	0.350196473712276	1.9436894067066	4.18156136190179	2.68425459239198	-0.425225226411063	1.89480301470895	0.150586584588587	2.21259830026938	1.11992342198531	2.25164235417267	5.19831631385236	-1.10154318356662	3.40856782873836	-0.14517957967175	1.36762620003661	0.314116395794135
D8C1_GTAGAAACAACCTAAC	A1_tan	4.54518094641376	1.58667130113505	2.35639356158351	-0.0738033737672312	2.3246295154798	1.46894069390433	3.91286568364618	0.858449630149796	2.29963071435464	4.40176439361921	2.86752916745676	0.510201862289122	1.99210251962351	-1.79645042338543	0.305521990939687	2.36659762920762	2.73551851276204	-0.331770583292054	-0.0988111670848091	1.92396962480286	0.0474078367781268	2.09919994470124	0.290641213057072	-0.113252835055753	0.455272649350447	-0.550315283323058	5.37079047991402	3.47909645609994	0.0743093955544873	-2.4190205443552	0.186775955806835	-2.08229914609928	-0.161283157899323	2.45936081541223	3.19892950599523	2.20671911242765	-0.535894293810638	2.21749946954837	-2.7816427366833	2.1985205431541	0.291028200030446	1.30486260561704	6.3136810164197	-0.564931955938607	3.91556002726309	-0.516160972303916	0.360374649777125	0.0795030606293904
D8C1_GTAGATCGTCAGTCTA	A2_tan	6.05637542549486	1.19456720780685	3.71085890219363	0.133902043117603	3.05274791380149	1.37942985351167	6.14785603005399	3.30898937021414	4.52116283943327	5.27056135102693	3.73223071965796	0.224013544013422	3.54756035514555	1.35708639825233	0.78134614305497	1.41368537403227	3.42587317696721	-0.190865910071132	-0.787972547171129	2.44044111423782	-0.216051062334882	0.882635632802437	0.82628585756943	-0.0403098012662811	2.20721662344989	-1.74846251677374	4.82107497459188	4.01984655852093	-0.458380941521804	-1.72658796858905	-0.259671203463979	-0.898827738457079	0.0615561897986917	2.37523630679138	5.97185118704301	3.6070542267138	-0.372334066508845	4.15703433982198	-3.41008041790623	3.78137825363694	0.718351799730549	2.5232912036757	8.06211708851078	-1.01329607050219	5.80655681258866	0.337486382186576	1.35942283556278	-0.208568215604617
D8C1_GTAGCTATCAGTCACA	A1_tan	4.6199960531018	0.238795870311187	1.81080439192539	-0.276398860018201	0.733416599452206	0.540045126181513	3.08871256492833	1.31480395339828	1.15880430167309	2.03401833161994	3.15592012301868	-0.0374069418544701	0.859553869755936	-3.02902623861467	0.869377320308356	0.118861326003222	1.88132392372617	-0.486333707904435	-0.167132652728351	0.625883509516051	-0.205048486649815	0.977175301788876	-0.248982231471382	-0.235106478333787	0.307709609100862	-0.332176643810428	3.06808958962423	1.86950642028015	-0.207708077911819	0.0649610756135246	-0.110225347570217	0.456626869217886	-0.46725758900199	0.640388774886478	3.27531259247865	2.23430313173157	-0.426213010707637	0.611957234188948	-1.35556813052209	0.82154438255944	0.770915546625016	0.784369769018838	3.022976457919	-1.04284757170126	1.35933054933639	-0.0942270902568797	0.409650428861806	-0.207814753101694
D8C1_GTAGGAGCAACTTCTT	A1_tan	2.14500242730833	0.377781453689705	1.3207255837499	-0.0022016282486835	0.839330645537238	0.307648103800637	2.13696071667535	0.742649044442999	1.27808579781113	2.36779485566338	1.63875534947465	0.301954850772984	0.743246390515561	-4.14732328831528	0.26212825511654	0.280209406614112	1.49307882209257	-0.11022223453891	-0.0409032994300203	0.692498958109496	0.0913064406504152	0.612345144889937	0.104879943411751	0.532609044715666	0.659266032282185	-0.555222694629788	1.71938628216532	1.34275414116073	-0.169253784402355	-0.839185950799275	0.367052078575815	-0.11064185187831	0.0534658102314549	0.426500244536229	2.43203220203925	1.36807792846948	-0.414779276229381	1.39432987309921	-1.00608073449209	0.991842860515366	0.236200578891688	1.00848402844989	2.8247012844256	-0.21070019531313	1.6283123795029	0.181740357230541	-0.00749559511188566	0.333618662218825
D8C1_GTAGGTTGTGGTCTTA	B2_tan	5.56296904176355	1.63856640070405	3.85986596491437	0.994724251072028	3.31074509718053	2.82977981289813	7.51728936474901	1.46940514475237	2.97919554144566	7.11504939013528	5.33666861158166	-0.157728650584544	2.38307659471503	0.994890771271252	0.940734632452031	2.73707677895074	2.63283706926031	0.862808740957111	-0.211468534171481	2.59718242015611	0.815723751793723	1.04658828252999	0.632265130343187	1.15111438712479	0.975534201387085	0.173948159721365	4.27231077107997	3.11716534021086	-0.421334158964971	-0.810478196534694	0.25961600240071	-2.23596610367148	0.406930383543481	4.05340707920761	9.34520788199985	5.11432544606836	-0.50951864337662	2.80169623090798	-0.600554205815619	2.68917738557059	1.39126997574063	1.37515636643205	9.39744958401119	-1.37607674500689	4.61951482569639	0.57274217001134	2.25760996780422	-0.460581836980178
D8C1_GTAGTACGTAGTATAG	A1_tan	6.52019362974958	0.997004314719762	2.74467230513715	-0.398779616003279	2.1404021935133	0.0487220439080157	4.24263111356996	1.90733259826546	3.25915970797219	4.52851810738699	3.30980626806177	0.174989182148951	2.60714843152938	0.0492619480298857	1.1161840221165	1.04842388033927	3.42248593758129	-0.136013353916249	-0.110450482703433	2.10713359679831	-0.0296962269487217	1.16251810143302	0.0135831522870685	-0.0740283264773342	0.687750088559757	-1.12703348356884	4.29825516122379	4.54637703896207	-0.375757537597792	-2.91255437141113	0.0988793588119193	-0.394116932247541	-0.446646640374005	1.31739538948029	3.18302067673191	2.01693313911534	-0.380413424578624	2.59169056331707	-4.14277868416821	2.72878591642599	0.431941565078189	3.11184510782302	5.16009365794228	-0.589000768140078	4.24608537396151	0.64891365883551	0.670503066742759	-0.48643615892011
D8C1_GTAGTACTCAGTGTTG	B1_tan	5.90390129078346	0.440743647569185	3.18584610176577	-0.0178172235414444	3.2204845305325	0.993187745543575	5.3699064863882	1.11082254114095	4.11325794365107	7.02259748310185	4.94422058913014	0.537033313856981	3.77510263681791	0.667371939930629	0.282687219884563	0.456115039723301	3.61699385825621	0.0388964744362051	-0.131502122827237	2.55832185540248	-2.26207224888536	1.29400310009211	0.415531341246059	0.00763655583909379	0.142067525666783	-2.24756690826903	3.45749348475764	2.73763331399252	-0.228499040845223	-2.33989141128869	0.0315166167653237	-0.443377040876879	-0.435465319967844	2.03296871486886	10.0290361035659	4.80857499135171	-0.449816819244527	3.07763151773777	-4.79205204444928	3.54106043834798	0.455354235909748	0.466682685920012	9.69550089068872	-0.658030377276335	5.16454491004724	0.301681210924812	1.09863680782894	-0.0823478252989474
D8C1_GTCAAGTAGGACGCAT	B2_tan	10.0802652800093	0.84830029708004	2.53572410060394	-0.296741053064187	2.41094635115467	0.775416794282602	3.72402731519385	1.24230699624508	2.84434623237748	6.66611149662848	4.61104993557363	0.245347979867023	3.05492564365364	2.45570874581663	0.88144786111532	1.30244298692716	3.87468573701237	0.041329268483343	-0.589062136698038	1.8442412412308	-0.942645856092186	1.41702620571076	0.641141279988823	0.364452167668455	1.17514962852635	-0.937292784501386	2.90285555311737	3.264603172284	-0.290527266010022	-2.70155062800012	0.0360670001841475	-1.17335607492761	-0.405104622994371	2.19234754858335	4.4069868856672	2.36416530508195	-0.687637487718709	2.52080327932415	-2.20384493238876	2.11098065773884	0.893958846523023	1.43593638252789	6.72504974418592	-0.711509583996332	3.70596151455737	0.680562994737919	0.623526491566455	-0.694196347186587
D8C1_GTCATTTAGGTTACAA	A1_tan	3.53469803289426	0.291304327096973	1.57726169349197	-0.119943300589161	1.22020895899002	0.419357001971794	2.14359391620968	0.80407317003276	1.98393193094234	1.84868168138233	1.3131829459167	0.012033242215295	1.13588808492463	-2.79300913877246	0.0432030979467246	0.577614366234373	1.87536596066962	-0.212559844988833	-0.327180805795654	1.14489703736056	-0.466581097085004	0.692662138292285	0.198965646655642	-0.146590055101213	0.629680312995727	-1.42157992230329	0.988865421475341	1.86847632225373	-0.200431331443391	-0.958637680130539	0.0806575821965166	-0.524319724448189	-0.114526708242319	0.50644506802803	1.60837736669885	1.33029575446189	-0.166357950261771	1.80204255728976	-1.69271541607441	1.65561259158302	0.55302938836945	1.0923974688012	3.13814395684254	-0.172046841759733	2.61095604975665	0.327489363453729	0.107827357446707	0.02516614037968
D8C1_GTCATTTCATGCGGTC	B1_tan	4.48314682041567	0.462546695253923	1.92714588287319	-0.41104908802174	1.41137909183233	0.588516504304145	3.07182931030308	1.4107522603946	1.99971897163195	3.52935145621108	3.12751127861402	-0.191262486719036	2.12884365338316	-3.12247667213694	0.720855545791625	0.768304187973738	1.93014761951722	0.00620664026288461	0.0466308044905972	1.44499482532592	-0.542787981678508	1.09248767750065	0.294796319025845	0.381444401645024	0.490237855837462	-1.1547719400982	3.63714508724677	3.06432399715152	-0.213047667095279	-1.52743077961219	0.434495495688691	0.0972522781429299	-0.270098866379867	0.96540949388994	2.94997048786582	1.61866945480767	-0.350548998601043	2.05852683962659	-1.9360164231351	2.07559400133357	0.78171657596023	0.993209240405712	3.78000205452325	-0.221927443287098	2.74639219136502	0.141884140414422	0.385908470824913	-0.0423376100388142
D8C1_GTCGTAAGTCTGTCAA	A2_tan	4.86445542597013	0.289301180667902	0.925296313388355	0.0311689511018788	0.18595037356632	0.490584101133548	2.15217092271533	0.923452147999512	0.827737546277971	1.92706705848203	2.63541142120111	-0.540360699715338	0.280291507914419	-3.66791370891097	0.452594606655267	0.152402626911052	0.962261943999207	-0.255896299706635	0.0361042179456063	0.188200560968982	-0.0270570687926201	-0.0452737948648774	-0.241380314572563	-0.152919609326627	-0.10712035990446	-0.179706388035821	1.04201251949887	1.31256673258816	-0.0788845387362592	-0.961116413571341	0.512569084643985	-0.099534235973934	-0.558687899029933	0.0447220526767325	1.97898923445654	1.45518219969407	-0.494056304484389	-0.115199652646164	-0.600303394811167	0.911712744558013	0.0029064346019998	0.736828450041393	2.50320187410768	-1.21940754813912	0.619871688375508	0.0287201109786636	0.829686166673221	-0.340142730149945
D8C1_GTGACGCCACGTCGTG	A1_tan	6.27712607961578	0.555733067774389	3.13622671655419	0.00406003289969422	2.17428689276399	0.669035318530525	3.81401988490703	1.12994810922934	3.15164978594784	3.84263365726672	2.98322565427373	-0.222416958090949	2.4570108141088	-3.39497210862242	0.553108288276793	2.02153552282241	2.84585952586398	-0.312052916038937	-0.488006928982691	2.36090121852857	-1.09309557432814	1.03033163640045	0.134881021737417	0.327925246040963	-0.0934049147117061	-1.02410840287218	3.23208967914989	3.05032004947263	-0.239666336668718	-0.962515819380489	-0.123640832233029	-0.0770527138632199	-0.354559561017993	1.00671256703468	4.31610933004304	2.27895523123044	-0.613239909919487	2.27218310584946	-2.51589112465467	2.69409242715392	0.669249904965967	0.962431062644337	5.92360255453944	-0.635306083332881	3.95900564221338	0.279885036174107	-0.0608449958037797	-0.38108958233385
D8C1_GTGAGCCGTTCCCACT	A1_tan	4.47034357449591	0.560275839690017	0.132144022091014	-0.248248739980444	-0.225944195458841	0.574663608117545	1.6335278491376	0.826971842458185	0.10882907518562	2.25554872957613	2.44814812239486	-0.270576892883944	-0.468177866925483	-4.97029821648034	0.54533830104484	0.23923170756781	0.472634516938964	-0.592082409456823	-0.488181607722832	-0.210221747554788	0.901070568940527	-0.303721185005302	-0.521587428119455	-0.503470722099913	-0.33958705885027	0.00962463424535964	2.62268063560453	0.19127611548187	-0.142635075721237	-3.43713829713803	0.350587896460567	0.212591524700791	-0.529652604455778	0.0952457769633932	3.75057098890513	2.68038096441121	-0.428604642716739	-0.321743561758877	0.0869829880306289	0.167711539173261	0.577509899739598	0.776571767985179	2.92598424840205	-0.470349246674774	0.296289203546214	0.384969819640472	0.0682695044167175	-0.100923905067558
D8C1_GTGAGGAGTAGATTGA	B2_tan	7.02342065037258	0.960274972825705	2.42457566860424	0.194361036585678	1.73305445736219	0.98704815877415	4.32951557701058	1.01253462551329	2.93569611594626	5.88535896813173	4.01791800489511	0.5048175669796	2.94585109627778	-1.93974769412556	0.572775177811852	1.09817314463402	2.52403749134306	0.124286331130287	-0.176933658326458	1.73591919367192	-0.58340384767116	0.782312295898429	0.485191489905251	-0.0971562040602262	1.06106156182582	-1.19451350263909	3.21455490013703	2.06771676066689	-0.302746961591928	-1.85891989582521	-0.148709506161048	-0.739435841604671	0.0813664315965176	1.79422412291331	6.25047827892288	3.56043990333008	-0.353493672684951	2.23172448261788	-2.25078165568655	2.50287885369324	0.567050795642271	1.52854649423695	6.98317082389314	-0.419829792712016	4.23755863819045	0.39688212846483	1.23284798723941	0.0367188429107094
D8C1_GTGAGGAGTAGTAAGT	B1_tan	5.79072017668706	0.613492634920935	1.39303567560661	-0.330517860620494	1.14774963973237	0.291496701366835	3.39200104039856	1.21993526092754	1.79364234379759	3.42715310992926	3.52748167777993	-0.0445434957514303	1.41385023649409	-1.86086756873045	0.840669065398739	0.0815543059696452	1.95893202612996	-0.199480979698786	-0.570885630481338	0.277144191176417	-0.628767674712718	0.0208960068538484	-0.0170504673416162	0.0389312793102513	0.184300730153549	-0.443883139146664	2.21824730419041	1.4269608131775	-0.333558422523685	-1.65585654226263	0.139592889090499	-0.242934049464436	-0.679259615498069	0.371701205152655	6.21956861279189	3.18940462057084	-0.772237039687103	0.956621831939609	-1.35744878719205	1.40928520093575	0.291007931971521	1.60670236666437	4.93763645264552	-1.32644441484343	1.52258949220426	0.106226061482861	0.401532437756814	-0.385843780365699
D8C1_GTGCTGGAGGTCCCTG	Prol_tan	10.7758032756729	0.441903266194189	0.0673601304053718	-0.486130387053559	-0.0156861748165992	1.22566225315967	0.312466151205741	0.0335205514922026	0.467820321890374	1.72587891540067	1.53061775789496	0.362473702309205	1.05816044191541	1.68848485687201	0.812595879817622	0.0510645275581865	1.2334122417287	-0.353126161163563	-0.723941978267194	1.07120478705574	0.0872852289436887	0.602322250308697	1.98216026076208	0.224914638346607	-0.169870499018753	-0.263868400318597	1.61696116650715	2.43476623334698	-0.21592348750094	-0.106048848769471	0.12049516153786	-0.173678396726564	-1.09813572070097	-0.178992770750905	-0.0950477645123573	0.592064093178116	-0.827212074323802	-0.304686565454115	-0.296016334626387	1.03553747190736	0.352121061750387	1.7507896618391	1.25379628075177	-0.486512782589735	0.337252580260017	-0.291255133024395	0.138976217898722	0.590520138088064
D8C1_GTGGCGTCATACAGCT	B1_tan	7.08630268850243	1.16758528865327	1.54233536950676	-0.583919082385684	0.983125395993084	0.0252850579416383	2.02449786972123	1.07877982964422	1.28766356232385	3.83265527998618	5.11264224862198	-0.280327972558001	1.1222468795839	-0.216150296498708	2.30197053716103	0.646847535147798	1.49288987422953	0.294518161025258	-0.71814959801614	0.809892872313255	-1.26855541252706	0.615475954638499	-0.0490488667994744	-0.234076447361792	0.390744913598724	0.266896691284344	2.49454344517842	3.11580043957415	-0.398486267034988	-1.45385597930704	0.119163225222608	0.484273675100557	-0.950870703123097	0.326939011583236	3.16547096248763	1.73639917282554	-0.848911397496733	0.503975709211041	-1.57992764779777	0.845334288820726	0.115344506301403	0.241309756812229	3.33791541444967	-2.64933042076367	1.01318937158109	0.307635216705223	0.328533455160332	-0.241207727552701
D8C1_GTGTAACCATACCACA	B2_tan	11.286778371832	0.517726285570387	0.751716770474855	0.0174729939339489	0.297146178649973	0.583977181798432	1.50692703076617	0.385004962904094	1.38890812335251	3.5595624670682	3.21493155426058	0.38329129203	1.46761413150534	-0.627138879447752	0.584565781100641	0.722813449267179	2.70691191124022	0.152235068229738	-0.544664284656699	0.339795114172968	-0.212656471295703	0.724513426751618	0.835025480204085	-0.125777586482592	-0.000711227020388838	0.00436457564073361	1.04328854443486	1.21582137588655	-0.221624247599697	-1.23336179121782	-0.247289089802367	-0.243177209745906	0.196702676629703	0.98514445099487	2.24762087580143	1.45584875639662	-0.761412720192237	0.853996344670123	-0.27126711477753	1.3811628503246	-0.0193161445984263	0.679479198039303	2.50473973364929	-0.125209052974762	1.49076394324605	-0.398877790087217	1.20309711495122	-0.265608183718006
D8C1_GTGTAACGTTCGGCTG	A2_tan	5.02520704503008	1.24245485694086	4.49066754135975	0.3755397712702	2.75653584625114	0.90965335615275	4.92130725635018	2.41937802614486	4.97605893983853	4.41375590214708	2.61781693101574	-0.336048037836411	3.63988091431974	0.634650057143008	-0.0502026633929125	0.250271327620905	3.34075552823338	-0.279029620949917	0.661536123977402	2.918784191352	-0.0494621027185106	2.37416231197257	1.30957001051608	0.0787363637615686	2.60023542640595	-1.65773953746614	3.38508445722918	4.36391451550695	-0.393034748707901	-1.48951651560367	0.477766424861213	-0.406595899188469	0.260290934903137	2.16007331598719	2.75884531218166	1.41759158137488	-0.450585064037111	5.53111977883348	-3.88488592083737	3.94952170003333	0.0726295678832877	2.72604583289409	5.33697234571438	-0.0653379622987987	5.99090049559226	-0.118726687247921	0.640048272853478	-0.623336246508642
D8C1_GTTAGACAGGTGATAT	A1_tan	5.17716665732903	1.38897896673416	0.691942215046377	-0.189663344611027	0.0179845354568049	0.262855325550677	3.34564561580702	1.62980460152651	0.783626784256526	2.88124351177271	4.39142111750644	0.243584566709555	1.18247191046025	-4.24508393155255	0.817068599983775	0.972318617841574	1.12158655002359	-0.159564316461305	-0.51377700275556	-0.205077979093182	1.24073430642685	0.0450358955334783	0.229418771690791	-0.0173107129498249	0.622385479307753	0.229176672147283	3.23697689246053	2.28541084517242	-0.345094784947054	-2.20220791641318	0.143716148801731	0.226416273217571	-0.395955223528363	0.710462865467123	3.90295195262387	2.34987398968161	-0.484166473961063	0.40908554811054	0.0393706375520053	0.685952459670221	0.17623759177556	1.68753177417397	3.29522123860535	-1.1436860043175	1.11406146938126	0.304939858739533	0.441258790243892	-0.2172413479129
D8C1_GTTCATTTCGCGTCGA	A2_tan	1.50130793649642	0.570925267808442	0.212190092271961	-0.437134919107283	0.0372638395097483	0.0830590952530466	1.73297634445552	0.573171712939791	0.31888841283171	1.6615088168591	2.20144434118731	-0.338292386121836	-0.0227816046996608	-6.51599485126552	0.49729398585599	0.123715300419964	0.494661500020114	-0.234577378297351	-0.311671122381513	0.000441742821800001	-0.149472484467028	-0.0556169176518357	-0.224642142404961	-0.00140480656453072	-0.0872443727158331	-0.0235267713086849	0.88003404939199	-0.0984026748873617	-0.150781113477604	-1.2128529679242	0.472399241356602	-0.0247816080864298	-0.378966035383642	-0.279345056214756	3.69835866622495	2.20653028818222	-0.430838153013773	-0.0980487846675374	-0.12781221750734	0.419000597334387	0.0128571625546496	-0.171775343483922	2.5612664896033	-0.581870530948493	-0.0429533208032714	-0.0804602318793339	-0.138063569350928	-0.124159649013092
D8C1_GTTCATTTCTGTCCGT	B1_tan	4.81894562284971	0.836188940334837	2.28572565327718	0.209526469576318	1.29509040001347	0.756266563008271	2.81554771826141	1.27231748671956	2.37351514682845	3.78440956953829	3.73315387381235	0.0426629205852178	1.90873206264066	-3.33232119508245	0.521953135166617	0.905382316346091	2.06787252991265	-0.154398834781078	-0.142542026099149	1.41108900475518	-0.509313063937302	1.41568596974702	0.485709628874244	0.488159754749181	0.827961724892234	-0.606878035987416	2.99738721255721	3.31453963620155	-0.161668132311273	-1.90548040506541	0.130661184215579	-0.687449619016279	-0.0942767069435756	1.71793185215726	3.13547206567215	2.02528610816777	-0.549004050757	2.18460915645798	-1.85341338536882	2.30691773573169	0.712859564599445	0.790535792208525	4.72379514157621	-0.253385732316866	3.2201832033387	0.00782268351776789	0.515588014412862	-0.280041338121827
D8C1_GTTGTCCAGGCCTGAA	A1_tan	3.3489576202537	0.241843124608971	1.67437252129138	0.520937544959373	0.799036600706567	0.496968488385099	2.41846920108401	1.04191684206721	1.05569526957475	3.34944211201497	2.71296470849039	-0.220640719176571	1.58885474898714	-3.24347816597518	0.155684561092852	0.880457909618268	2.55614180470712	-0.0715002762391431	-0.428703320641141	1.7813963325924	-0.287350196155299	1.38139809332211	0.443858770446862	0.138561473889759	0.206658310782329	0.0990456149850522	2.27021307415313	2.94373599114057	-0.289210216609963	-0.315810435846147	0.124381337009349	-0.551691388083122	-0.176597368517766	1.40546824540654	2.51678414228592	1.78762513366135	-0.488784950405972	1.61834949107063	-0.774021388749665	1.14092736334514	0.56680454866536	0.731528647519808	3.78510889590441	-0.251095496006947	2.13504271707533	0.444418323312879	0.566029466685513	0.118468190754857
D8C1_TAACACGGTTTGCCGG	A1_tan	4.57435717255121	0.60192468713357	0.91611226279065	-0.513650587721529	0.289829905901116	-0.166776256928778	2.49145168714157	0.674077188256115	1.26829605937839	1.86663604608999	3.21308444608021	-0.19683868039189	0.722268330012758	-3.46975912243143	1.01556197651981	0.628393151905634	1.17824332311288	-0.469797196817006	-0.458527046293387	0.623442046704962	-0.0980035533518055	-0.0253305877713997	-0.144473790335536	-0.0704438437013249	0.257344636041442	-0.205094446874184	2.19118837195338	1.49639387835402	-0.26323180939	-2.14607065826314	0.324387865721099	-0.175627297815533	-0.463464792061801	0.277260732208097	3.46049507670456	1.82518516980047	-0.455561023495083	0.254002035121797	-1.26820550873865	0.691048458796053	0.131374219722646	0.85688939504861	3.56844401979549	-0.914387401497998	1.26848788060478	0.34551847877153	0.220882315688947	-0.253426316066934
D8C1_TAACCAGAGTGGACTG	A1_tan	7.82049715980021	0.319163773980803	3.50112088338499	0.898020344231916	2.45800826547706	0.199236167275943	4.68263491425208	1.39248001703276	3.53648256462274	4.98356559959825	2.18713641863427	1.52352669689056	3.18926379318642	-0.0678497025974006	0.484382054995647	3.45897921340601	4.91236498897715	0.372672440860984	-0.514909068780001	3.87286384502813	-2.25795472158383	0.752115295395289	-0.397009407732996	0.371772395752429	0.587509251350412	-1.45053657869857	3.37016092531654	5.12550617070301	-0.360063008834645	-1.41841337474906	-0.253664693932263	0.576359663319648	-0.387979218722839	2.68181135320798	3.16654583039338	2.17569589595143	-0.567660773980238	2.79934223904055	-3.65778540617283	2.61136722584663	0.785480133122681	1.30371370129661	5.56855398885793	-0.17840856658105	4.87166798459599	1.01750699331183	0.534095490248511	1.25707834298485
D8C1_TAAGCGTGTAGCACAG	A2_tan	6.21571272444361	1.23203755081368	2.31854576078203	0.108231252030169	1.01839453724176	0.519182559949461	4.03142844468363	0.562626794924204	1.4959377556352	4.93407392547917	6.08683360926423	0.193868469017376	0.966481311487276	-1.00945442198388	1.86723518618498	0.16231914205878	1.15482147512683	-0.32297498372362	-0.532432550881878	0.796927225494113	-0.162607612835894	0.132794101649401	0.414285861317891	-0.299577255014649	-0.376403544419268	0.253480529225183	3.14065660546855	2.44183060435128	-0.29670917545633	-1.72319791395759	0.606148195860655	0.392553077391558	-0.693627793806812	0.600497854259304	7.12101672003711	3.88591434517556	-0.329779272468571	0.386954361190014	-0.502322900645385	1.08912909241477	0.734246122020688	0.900447416488163	5.21666802955288	-2.01524852445337	1.25297886817157	0.331457493562178	1.09597519170316	-0.0284117784340547
D8C1_TACCGAAAGATCCCGC	B2_tan	6.60227516940544	1.78531445443919	2.74359672729953	0.184514987453963	1.95193699359749	2.38906479254729	5.90783050977422	1.6645279681317	2.28748809802703	7.2503880570777	5.65087764463872	0.515445156110455	2.63217560183917	1.00519088299062	0.386537848838448	2.07681866329078	3.37696815950963	0.549179333567032	-0.357432458899093	1.91695765933067	0.746634513924682	1.65884181974339	0.814271360424084	0.525233594681775	0.978718546059546	-0.394017839579876	3.73561534595056	2.55134810404281	-0.181657794695328	-2.51129167912822	-0.0313915419868339	-1.25338071913353	0.324238310737812	3.02921995675488	8.59734930559842	5.08421252537827	-0.384842680880161	2.39993491541906	-1.08326274661762	2.46953367511162	0.759055243686383	1.28599323046147	8.46106015102556	-0.496948082963713	3.59169560397016	-0.210504712745953	1.58781347863559	-0.379394905910169
D8C1_TAGGTTGTCGAGTTGT	B2_tan	11.5547682392777	0.468743250462757	1.26565737456686	-0.245537959412145	0.46458660443783	0.550473721653758	1.80098063094711	1.32247076153984	1.04270485613098	5.09379572935287	4.47736672761119	-0.239598735403686	1.04532563273384	0.0122683630032931	1.54263916735757	0.564862848592115	3.21655265389728	-0.19650714632013	-0.581844196121436	0.422186669037768	-0.285356399760668	0.746328902194214	-0.410025545543895	0.0580610132537435	0.0167539788326204	-0.0699005517547308	1.61600345278648	2.50544607995101	-0.335056908018628	-0.478148604455129	-0.205188395568026	-0.546775506131476	-0.277049664285071	0.553262619565	3.64749665258726	2.0510591319626	-0.402489900264702	0.621640574925435	-0.537680973967551	1.29000115023696	0.111400769471216	0.923823933868708	3.08024382547129	-0.0430195920029494	1.41872413886453	-0.315000071203215	0.396108371408401	0.199398328186139
D8C1_TAGGTTGTCTACCTTA	A1_tan	4.52908572427392	0.259497103651418	1.49184362921017	-0.803213447807692	1.07385300146461	0.252187811517782	2.7220102749817	0.686585617026797	1.73099269369529	2.78790618848918	2.58044359965643	-0.180209852644001	1.10081812878871	-3.96152810283869	0.339388929340652	0.181291008290404	2.17730735347839	-0.192714179265131	-0.258538274454215	0.963085039453205	-0.384595457588379	0.24166910459065	-0.417985691977147	0.34863570229696	0.155904855029538	-0.60003081683192	2.63611517442419	1.9634540610118	-0.227281892286127	-1.84829441128263	0.555869616260235	-0.119063536327144	-0.559995115404748	0.331199464327679	3.39795601323217	1.89845103134035	-0.237007153454335	0.986640140683929	-1.76937507766256	1.16909257439604	0.384890602121477	1.18210232785735	3.97162407099717	-0.370217400349296	2.25187603536972	0.125989507991946	-0.103217451150273	-0.0780504503337554
D8C1_TAGTGCAAGAATGTTG	A1_tan	4.82367840554435	0.273922986222472	1.49730890063564	-0.336007270669919	1.08998842642872	0.121664433151364	2.8171727987758	0.644792191327375	1.67632886267333	3.22093966880079	2.034734028509	-0.207197541906084	1.16348002716458	-4.0480127231159	0.517333502716399	1.09247708087273	2.15260755812469	-0.265624259998518	-0.0567688136186691	1.27206617332044	-0.431646983871471	1.25702673818971	-0.285670293774398	-0.0193995984131371	0.248236220753256	-0.855185427091337	2.99608206362233	1.66175735034693	-0.335360095143105	-0.625268341712758	0.243383905150599	-0.442963926102071	-0.413238324638559	0.5987390103981	4.41058605127719	2.24960491634782	-0.425341310350323	1.45321871212937	-2.09700531793216	1.42871386637938	0.499431663087824	1.33725496708856	4.77796966468253	-0.433128420664423	2.95020358415307	0.0746255161402949	-0.010379602745354	0.0135475684069055
D8C1_TATCTGTGTGCATTAC	B2_tan	7.49555651349019	0.50665224908415	1.81331746695819	-0.246150650460883	1.22995857699028	1.06805168769992	3.34827320645533	1.02771413793767	1.34961192441404	4.85898939371395	4.21340575392177	0.0355557630020117	1.71774147580663	1.43740246753919	1.450755916556	0.908226124887308	2.38100554196117	-0.0767350133541284	-0.302773475813063	1.32658089863866	0.632733752338815	0.856154382191532	0.20001316645079	0.345250511795788	0.84473367504528	0.115221945873908	2.75533110726632	2.60277494889706	-0.435556264222195	-0.769515313267791	9.68501053576259e-05	-0.713264358616512	-0.078403913134036	1.55426578289073	3.96552177130628	2.47577422092164	-0.149350175074571	1.05133203393212	-0.521599339844493	1.01706176137891	0.870949156186631	1.46507109011395	4.1224273763884	-0.796040917286341	1.84479036688017	0.346095154774243	0.905449928624274	-0.252674106750154
D8C1_TCACAAGAGTGCTCGC	A2_tan	4.32229721597691	0.198887620038636	1.1817949406564	-0.178157085196198	0.64040325642819	0.154234458205738	2.56771251986397	0.864079751740721	1.52266755416622	2.5349751221608	2.67428660911157	-0.0130710298847244	1.21916705993205	-2.5867531355518	0.534541651481851	-0.192890288503689	1.66210516054475	-0.0998082428503998	-0.224357120278992	0.0176388790105252	-0.59263153241394	-0.00895326870417297	0.342962103888859	-0.0604056288749316	0.0515830235865794	-0.298393088094779	1.4199163946176	1.89169589372943	-0.203028138548034	-1.67217872749522	0.371237473102122	-0.302867919990765	-0.761824560506591	0.406602155176556	3.53105678284899	1.74373252937406	-0.366171813025775	0.675224625142384	-1.45071048435078	0.836936062378549	0.01015564833221	0.959560558114591	3.12264613714	-0.646491164632154	1.3467094462102	0.105149351321134	0.504435873557041	-0.0925580824073629
D8C1_TCACTATGTACACGTT	A1_tan	5.89155142897489	0.428729138089194	2.66501805826657	-0.664012762911156	1.94290486779111	0.0868586397281577	4.12344881702901	1.21597448089585	2.55242168988246	4.74541802843039	2.75089549397923	0.185157563516291	1.89733276035142	-0.471304944584531	0.637625795356886	1.56670594363854	3.70287723022318	-0.30365276077417	-0.182156480357559	2.05524070623089	-0.298397617954782	1.7859789210657	0.157062818272219	1.07354010774093	0.757312061814633	-0.855987355492952	3.62528814980565	3.51568843411776	-0.345687877596333	-0.398698193733306	0.0683360669332433	-0.123520228709711	-0.658032000853156	1.36296006247714	4.97233474396612	2.56363822018157	-0.637553828542721	2.39694110306584	-2.6847609769217	2.31964753857764	0.509878121237429	1.97332544226967	5.37461753676686	-0.680822728018665	3.41967056085781	0.36961924923258	0.5320233583392	-0.232074494626269
D8C1_TCACTCGAGTAGGATT	B2_tan	7.26051051121796	0.322290993862591	1.80377819522488	0.136183685415507	1.10780016784942	0.491876567005946	2.99768903392856	0.507615583705481	1.78371816460187	5.0345669172676	4.09232235149433	-0.165619602103597	2.4579859292137	1.22520591711778	0.755002928255936	0.522619038949418	2.85276539815029	0.00400532236922218	-0.210859890648805	1.4781303857611	-0.665828198183655	1.75856875012891	0.255508193130717	0.0857861563694674	0.476486569487224	-0.715451187344439	2.5724168810386	3.20890994140214	-0.432849932325104	-1.11935541151586	0.134528535776417	-0.317931564544598	-0.199881661825266	1.37686199976116	3.523566800937	2.17072997751883	-0.554283787770586	2.01795997413307	-1.6124373164903	1.74445635667367	0.691902957350936	1.22909863754821	4.15015847614428	-0.209496896765827	2.71441830327741	-0.407689938091392	0.701215607282445	-0.115923389077813
D8C1_TCATACTAGAAGTCTA	B2_tan	5.98701722218358	1.40372680150826	2.96304132667943	1.05084885649678	2.641427794768	2.63071366092172	3.23713925014849	1.77577674832171	3.52960853546416	4.73482802728555	2.58719717872949	0.0441619628957884	2.31193290358789	0.581328575054942	0.351485846395275	1.76941876086411	2.45477827600419	0.746276888646141	-0.157991471058595	1.96497709777493	-0.245253353427329	0.563214253938265	1.20336559012033	-0.219414300229119	0.656636279350361	-1.06968526969616	2.57875859469224	3.43736152181833	-0.217679506848306	-1.74798375281372	0.0831270814145282	-2.26633147300938	0.752233552406473	2.77751467968331	2.72332231813143	1.61737629035456	-0.421757372872832	2.65896588389776	-1.55512194316624	2.79017795420723	0.580862304856933	0.871025099726894	5.30625159737637	-0.183453736527558	4.5875061182735	-0.965389479116557	1.27600782252475	-0.433666685038692
D8C1_TCATTACGTGCTTATG	B2_tan	6.26143447558406	0.986344403477566	2.73900563129895	0.87642720632504	1.00767454445855	1.71724385095419	3.65983865223441	1.49016783149786	2.40285494074648	4.29463066270911	2.94644229338493	0.404414294134641	2.74931287068998	0.781502890138762	0.726042512874767	1.13729840671247	2.22603250831	-0.0959495837606893	-0.117602175614115	1.22091705979806	0.662861810476542	1.01669336860438	1.07338500016316	0.237729111113529	0.750800014242967	-0.213581474597074	2.87634900174664	2.86451961075007	-0.131267218777666	-0.979579819817612	0.108730483725096	-0.673264341479403	0.58085063226403	2.7259326761427	2.67167973704529	2.17222159033045	-0.223146457546822	1.66961096228516	0.673665741433875	1.86379111447581	0.653837088089231	1.37456218982126	4.19481055632706	-0.431441628134947	2.80945557500516	0.0332227052681364	1.89979637754475	0.00668836230019816
D8C1_TCATTGTTCATTTGTC	B2_tan	5.89009975854809	0.674399556548152	2.51595920994927	0.135974363556386	2.15302647108346	1.39809501800425	2.80540879997288	1.17072479609123	1.9424334626988	4.66518115327753	3.11181808759781	0.0236582997454538	1.90683094066774	0.152125331712571	0.803732876933197	1.54164170847572	2.67208959828527	0.386921322854826	-0.204974392740289	1.65562169033479	0.0733610017250847	0.864812950523987	0.384636390133962	0.689401252062119	0.604655318554897	0.168030886429872	2.91498509748107	4.06642527099679	-0.288281933862917	-0.796905888038814	-0.145481358561459	-1.69964528034799	-0.113788557864532	2.41107360280756	2.04921517641575	1.52717432667667	-0.323231773942551	2.08642355034742	-1.71700911043776	1.9577214581414	0.478208121174357	1.49835328853107	3.9452834666549	-0.738516807917876	2.72676670588049	0.418566375451268	0.986010953199024	-0.516974593387474
D8C1_TCCCAGTCATGTCAGT	B2_tan	4.8743055064415	0.717378831451193	2.92055917590877	0.885847570586627	3.24901652247023	2.73447480888867	3.10263139708683	2.74778775867352	3.33877257804139	5.7033712153862	2.70344403767478	0.614744920639951	4.21464071577096	1.4080016049002	1.71388445046684	1.66240375018841	4.11796284095968	1.47460997279906	-0.25629296887961	2.27630349006442	-0.38297731431528	2.98241146341995	1.64396165689114	0.177424983483801	0.661681630475482	-0.894921036917712	3.89049513074007	5.79470976059276	-0.238004635053433	-0.863922179409685	0.453352637525834	-0.458196149520313	0.401192500227702	3.16566148797388	1.37974485030028	2.3565744370848	-0.100017110788374	2.86713068423846	-2.04923891920852	2.99741515165688	1.11561155825966	1.33221492085016	3.82331241594601	-0.198247189910601	4.64460577830387	-0.198704483125139	1.22565338001751	1.28526268712725
D8C1_TCCCATGAGAGACAAG	B1_tan	5.62458984704818	0.713935747120662	2.9404419251486	0.0489236180932945	2.06945081735577	1.00839360225029	3.36592313346947	1.5191485966334	3.103834813191	4.44790793714123	3.29543968214247	-0.216808373747528	3.82861708514786	-2.96094455821748	0.613951404618436	-0.0331661946954714	2.21988858125333	-0.134980486553844	-0.250110856385551	1.47448296291937	-1.40590447925485	1.10685894724633	0.607396819956969	-0.319334901645065	0.753408195082149	-0.685498185455374	2.40682034881724	4.59432361346467	-0.228497936772283	-1.70230140840471	0.0896256014057522	-0.0149911449594846	0.143289176914564	1.59466415367568	3.09129040418614	1.67475241981376	-0.690550395555402	2.89817230934263	-2.16808838749797	2.63082815894837	0.411055199166974	1.29801874726882	4.43318815573205	-0.927838491435013	3.70289726922269	0.489913280901752	1.07606929810401	-0.421100009170589
D8C1_TCCTCTTCACGACGAA	A1_tan	4.47197973657689	0.529914057424429	2.04662556202642	0.0737024910516848	0.906283408887408	0.732821263655975	2.85281087383593	0.997080070510818	1.91727063422709	3.40454372719104	2.90091405602922	-0.246345607486257	1.81375965035281	-2.42941730377876	0.606184496334316	1.0444802234521	1.74033685066308	-0.246352579544966	-0.363799370286537	1.0793020902171	-0.435081787988392	0.151211855726528	-0.064698241039632	-0.0882145291626128	0.00212583727879503	0.0472850987686602	2.86303711510061	1.48095417199028	-0.297056239282682	-1.9819914734353	0.416091359865416	-0.222550393232606	-0.425350656115638	0.603877187813856	3.7339575031117	2.20720481038894	-0.275112863145635	1.0281797831001	-1.04562623299491	1.50173321250177	0.643327536073164	0.684315393036618	4.11494142802237	-0.342645123702667	2.37208028040161	0.511612135512297	0.784421584745188	0.559105231230345
D8C1_TCCTGCATCTGTCAGA	A2_tan	3.7562850328327	0.577432214536769	0.98751011722179	-0.183307134453306	0.567207391940336	0.473311531389244	1.74883395011645	1.41764180422318	1.78369798546951	1.64039847919807	2.25335036854424	-0.270273490060414	1.51092664503906	-2.10497093205255	0.0312278035812872	0.356468453609168	0.944369650275287	0.113233956933458	-0.419669788819328	0.395025305886371	-0.324599390359706	-0.0195232330548817	0.459983908763451	0.124397181025652	0.496627195019676	-0.724663716566704	1.38431257478786	1.02562876684882	-0.258179389799448	-0.474056660881934	-0.0970452854038386	0.0783807451981825	0.092536001998002	0.671132285439016	3.03847887310149	1.70715626863147	-0.477442901813375	0.98658505220747	-0.680298540716476	1.25945578368203	0.510205371383722	0.285017504617535	3.47263633597001	-0.491079155118152	2.1962327485161	0.125046086910331	0.703373701511475	0.0325750677301332
D8C1_TCGAAGTCAGTCAGTT	B2_tan	8.11966189973193	0.480447980602345	0.984616827397098	-0.3938529060575	0.724193182317573	0.520710405080586	1.61594420654875	-0.155902484148607	0.656979608062262	3.61878528896561	3.30708791597918	0.183269381238799	0.438372846391397	0.700957071419416	1.17383985865913	1.20526754619691	1.9860519149398	-0.106118167435535	-0.545427341168661	0.796947161686929	0.275592089787745	1.17743814956711	0.378795035276132	-0.129932754326665	0.415517411935345	0.479952686783349	1.93168306060363	2.71279634004525	-0.374384643949956	-1.54483606522456	-0.174389053181583	-1.0625685459746	-0.545396437475027	1.410851468468	1.67408962978108	1.12309757332513	-0.154544552633949	0.391329152972463	-0.550543412120852	0.506438271945816	0.737264682839173	1.51366212046224	2.11599390960889	-0.725938847572449	1.64392740217951	-0.220846654364907	-0.302219060364703	0.66736894380439
D8C1_TCGGATAGTGGACTGA	B1_tan	8.46217541484855	1.6070591552712	3.91009388290045	1.03178406162478	2.405590309763	0.862170026399191	5.96689498220892	2.71340997450871	3.55348960367143	6.49320314136044	5.70403831174429	0.0236295226765404	3.21204573235227	1.62718172110999	1.92211539340167	1.71350398921633	3.60090769959148	0.0341823315036924	-0.345687164033885	1.90588813604572	0.733638698162722	2.24797994918052	0.823595713891202	0.222554701309958	2.29046115936099	-0.758624636272415	4.84750211199309	5.67595505796349	-0.436721171535932	-2.61315441524151	0.793427068154438	-0.157008829887289	0.0661561958573715	1.80820155382563	6.93512386869345	3.82597731200954	-0.203194818496019	4.36984672306476	-2.75991504464531	2.84020507395174	1.14340923096719	3.670472354438	6.87960112010144	-2.10610875730634	4.8842521919895	0.295892173871513	1.28464715475352	-0.425367749809811
D8C1_TCGGATATCGGTATGT	B2_tan	4.9454214616047	1.35356147102393	1.84357784878944	0.2760556803358	1.3718976647892	2.0876649720666	3.66264181912774	1.6842900477511	2.28153714042876	5.50396306330737	3.94557005957158	-0.206197678552955	2.98849670548443	0.895976079515357	0.234464005684248	1.18276924721824	1.05138427337954	-0.0633350389194548	-0.173474082361101	1.36558509703405	0.927257712149607	0.110391082496802	0.929219211222615	0.38107824120003	1.06271373751692	0.983264998762451	2.66173598523789	4.72938449219024	-0.13747772897978	-0.241885326468788	-0.000547664855743968	-1.05557518435691	0.667234591608813	1.94088670486952	2.88850809369132	2.54537025425949	-0.111608883093313	1.83333151410369	0.927152331347042	1.90656339777102	0.493648486797949	2.0876649720666	4.97436662548314	-0.185451515171124	3.27035317495915	-0.0629560419277952	1.57334936150998	-1.13117559514323
D8C1_TCGGTCTAGAAACTGT	A2_tan	7.45791861900285	1.32365341148871	1.63083890552257	0.396255823200667	0.536454587011636	0.354452415052675	2.95932272639453	1.53020013729999	2.41451839848708	4.39307460894467	4.26077929868424	0.653405508195339	2.42517440181784	-2.48971403066089	0.397040154747181	0.469985673942092	2.64744007158068	0.170981479287475	-0.193249211933162	0.827156794365681	0.0865295016370155	1.28077848774586	0.176443493120655	0.10864590179187	0.529076803796029	0.399725211665059	2.95303312143529	2.61653318895506	-0.570121895269648	-1.65906577519242	-0.427150192882797	0.137056881407634	-0.107407202114147	2.50050422382318	3.95029266435431	2.4385865928924	0.00316036247369272	1.76209588153635	-1.68698041831923	1.98212835100922	0.139342446178369	1.27751617925262	4.75015432542783	-0.334279804132431	3.52149606051628	-0.364130438142344	1.11343388367177	0.374507225215574
D8C1_TCGTAGACACATGTTG	A2_tan	5.71341538760921	1.02422392546944	1.83629778669156	-0.174682932913788	1.17170397462129	-0.0462172173516156	2.44211977273555	1.55501154234656	2.47544775167176	3.36017184019299	3.49093488396435	0.275727786096833	1.38334095169271	-2.6519871275034	1.39702150344127	0.214766004733057	2.11531814117603	-0.359633040240976	-0.563223312683177	0.837595757561066	-0.664931233791508	0.00245186544953559	0.0658062326084167	-0.269953880700687	0.148639845018156	-0.610272381875116	3.1101701079566	2.11689115309849	-0.223333154053779	-2.16512205773634	1.1505854495876	-0.144236535946229	-0.543698331533279	0.147391597436644	3.22191113698611	2.32867101118509	-0.481481387145856	0.958674916185364	-1.81420601225993	1.64178099199109	0.132149072374245	0.53664847382652	3.866419118369	-1.59830077720482	2.30797620385893	0.312871784797818	0.303501852598833	0.0187944440750665
D8C1_TCTCCGACATGGAAGC	A2_tan	6.53321383492715	0.745387110312643	3.43502395090854	0.133024484897437	2.0590636689982	0.287364013244283	3.2880859572454	0.836707437898963	3.35533971082534	3.65336109711052	2.81562307520855	0.33442929570636	3.20403280247358	0.338102422903522	0.849774400926564	-0.232904786325352	3.20422311277873	0.168396673959174	-0.293724459957586	1.74518726501335	-0.887290093702547	1.69017206769215	0.72105185767535	0.247334094980566	0.850141477264407	-1.52795128122752	2.88792766142293	3.52964974931982	-0.232429749695187	-2.54099712071503	0.325269950198593	-0.16976887243363	-0.261579220335011	2.89319786896712	2.75048160539531	1.37948077728935	-0.594074826704482	2.60948408800747	-3.64702632321615	2.69644020981923	0.350595436995517	1.36607529600413	5.30804309002567	-1.26925298125135	4.01141500483415	0.15081251696412	1.41191839495163	-0.389690716408025
D8C1_TCTGGCTTCGATTGGT	A2_tan	4.87630185187237	0.0581415951684933	1.1975247086304	-0.550489597663502	0.857530066443014	0.275849221533849	2.25193749206113	1.15117808009904	1.35602467250534	2.37966039896926	2.78703713822359	-0.352530236018825	1.01981096705603	-2.59450051101043	0.602454968707592	0.568908242391373	1.60242477215404	-0.0648628728960749	-0.339779527654156	0.690977129675287	-0.872316114661379	-0.129869849494177	-0.258506513812815	0.278415489153468	0.0993651821229716	-0.715982143060992	1.91618003283665	1.64109804348241	-0.327087890600266	-1.16491145511864	0.330750554920854	-0.15267761408335	-0.393169546834562	0.54869510463439	2.88797099392518	1.40821214349264	-0.44698584720211	0.485849709549709	-1.57222632040371	1.10503108844907	0.353393928735208	0.504254877652146	2.99011214365625	-0.420610475999543	1.53210871690438	0.146669333189093	0.112700049909337	-0.551082655676104
D8C1_TCTGTCGCACGTGAGA	B2_tan	7.50777803434331	0.933862443874876	1.99717586606262	0.0741101808874	1.50600273328122	0.493896479905756	2.93905065960964	0.705186694749136	1.74697566887484	5.3513383272418	4.29543280791143	-0.0538318848629403	1.34049226921881	2.17616040112625	0.954928693845864	1.57510215047939	3.15836259779176	-0.376812390530548	-0.447257649168922	1.57149097597552	-0.2628298195771	1.15145111827688	0.275778657246982	-0.254024663715304	0.897017916943732	0.0850912206513072	2.93864227666769	3.62688295335586	-0.32004679104393	-2.24656319893646	-0.193381446476475	-0.713638987718465	-0.327335712958559	1.12343561093035	3.10253940834437	2.14058537115867	-0.601537899904518	1.68981010866897	-2.169728358578	1.96091850057745	0.397324277592423	0.860866365231321	4.76342527747512	-0.567749230656228	3.1652273127357	0.246956446918334	0.583838848826219	-0.714065749692015
D8C1_TGAATCGTCATTTCGT	A1_tan	6.85448838811995	1.20541533691013	2.27979582389387	0.700297287859731	0.386583845891343	1.20119772869516	2.91199287923988	1.9185649311803	2.69662190894472	3.19937150441462	4.01891373621136	0.603220831267928	2.51127798926593	-3.8829909874995	0.583834399579045	0.286531794088138	0.848501204943658	-0.192277573875871	-0.578400997973775	0.133711262620257	0.122738629032492	-0.00408612622439647	0.649933629928307	0.0616128488019831	-0.0771423938990612	-0.620703322926526	3.20949539288503	2.19689870865498	-0.030402589488213	-0.844235966292285	-0.108588781814214	0.141259342668479	0.396600873025722	0.869996983577616	3.32180720844206	1.63911719905568	-1.08970614179297	1.61881739906031	-0.175510787643974	2.25477068718369	0.792297023302258	0.990320516719436	4.70437411140212	-0.37949500687072	3.29912391201809	0.953867968246423	1.29941060109094	-0.087440337907535
D8C1_TGAATCGTCGGAGCAA	B2_tan	7.06198086680862	1.32831517825237	2.83345525402342	-0.354995862236204	2.5136622802211	1.46058756943065	4.46583164074869	0.578076961348048	2.54192831155618	5.56333653133491	4.60447457279416	-0.258086173023479	2.4544022111208	2.45500428382012	0.812899196146141	1.89245922609492	2.85756499720442	0.150680677305447	-0.549082992465884	1.84020676020017	-0.883848110002944	2.24225614010695	0.599029703253703	-0.00260477108769575	1.3860999503497	-1.13515972000788	3.53774673302422	3.4628036856765	-0.434958095139913	-2.12884580948537	0.188763999986913	-1.8388963733131	0.0309442412127746	2.49247106815774	6.37259378597567	3.37008708819467	-0.494323318176852	3.05234431062493	-2.85193505148035	2.86301333282182	0.278938508247652	1.1085311041811	6.60820830592865	-0.38290396939393	4.08320377180829	-0.16212080285311	1.30008028599889	-0.405295396707152
D8C1_TGACCCTGTCTTAGTG	A2_tan	3.61632232042641	0.773028980083415	2.03697698358552	0.624001897482703	1.49430350337014	1.04873775703265	2.62747563706429	1.43952620797714	2.27017641610061	2.92229822253594	2.35272081468119	-0.446873514629261	1.52225465206758	-4.63925119175985	0.879111403970191	0.998555642976628	1.83284416951086	-0.128550239771184	-0.148747484705872	1.28046155927202	-0.262217150930245	0.39555441665711	0.20891847073483	0.0969211292008669	-0.37647362564431	0.0927204856518977	2.59875920775377	2.00751337646793	-0.13573980680139	-1.09725755513803	-0.0407075275809281	-0.203786836353806	0.251677120710772	1.30352581989434	3.30655323617634	1.37960884653622	-0.0380298185480619	1.67115552506963	-0.830741616162218	1.97646310427936	0.355861920928558	0.700602815232526	4.36774846953282	-0.780699765181125	3.28836937289553	0.390885095666982	0.629894021511936	0.0441781049783649
D8C1_TGACCCTTCACGGACC	A2_tan	4.36447306651786	0.581065056604465	-0.121348101257586	-0.633835278366855	0.0143970260876365	0.540027738630616	1.51842334615046	0.858068150564543	0.525550642315092	2.54094707511242	3.33660858464932	0.127302122526238	0.588574003397505	-3.15695758039427	-0.123045481360608	0.273659774799883	1.31266898534245	-0.206396134933243	-0.468746375054506	0.155975679966886	-0.288061894716264	-0.148451073413415	-0.537382449484277	0.0708390111909684	0.0687522989504363	0.0756667766029305	1.60660896691983	1.35671793601873	-0.113733985214309	-2.51028234750793	0.545322411927402	0.0472672718408274	-0.281044025556989	0.133262999184478	2.71758597531792	1.72276281089561	-0.487003959621749	-0.00844588725582427	0.0170906096043454	0.179560728037953	0.784981940367748	0.540027738630616	2.63059779068667	-0.431181722394446	0.49996338215025	-0.20516105781345	0.463660018267163	-0.180004682056901
D8C1_TGACGCGCAAACTGCT	B2_tan	3.94924097031309	0.563310834559078	1.8448339997573	-0.169026368390192	1.90537733737497	0.717893588824405	3.94026394259114	1.01443546141146	2.42053418064258	4.22424268377991	2.89616554329483	0.00685946593086792	2.12078324044386	-0.0777448805563779	0.33414315748332	0.783933349265469	2.51280426112541	0.16783600842728	-0.205133990036683	1.57000208258178	-0.364077158543727	0.505454776581078	0.179060666334542	0.359728059971867	0.3287438277014	-1.08824240738454	1.79747538295591	2.22451861310882	-0.148393839514665	-0.319821577073752	0.0292362684471296	-0.597657446582359	0.0888636679877739	1.24010635339115	4.47900954840258	2.29564421394379	-0.318443753419903	1.71121903096501	-1.71132081665929	1.9464936671559	0.126332794358014	1.00710338442068	4.72574062809437	0.00542574297428477	2.7646390395749	0.0787175266424883	0.638144303057477	0.0518512880446526
D8C1_TGAGACTAGCGTTCCG	A2_tan	8.04902733924738	1.06039741405016	3.72088782068747	0.885111597765681	2.42809089529854	1.05053612925471	4.0959113219094	1.80859079756038	5.24011140978758	4.57715249385287	2.76144863618852	-0.560513650008157	3.40589619162834	2.8365936700807	0.832579205510022	0.225580204293705	2.48614849884103	-0.0242406773579185	-0.899470376740377	1.95567906616335	-1.40712228066608	-0.143295043209967	0.752274749068575	-0.409210509373677	0.539327009819264	-2.84753096071058	3.48498148882545	3.30578622120291	-0.35508287760863	-1.49996986478614	0.781164521301536	-0.0856042138650266	0.180479279440474	1.04995423396008	3.40926762737391	2.45674393769987	-0.802713388342704	3.11535025040777	-3.48068591363894	4.29888995063422	0.509885001837659	0.97235832438599	6.55082871866371	-1.13809523634445	5.64169715487596	0.632879352740807	1.47096681814155	-0.846573315867493
D8C1_TGAGGAGTCCACTGAA	A2_tan	6.22401631994572	0.561697980740095	1.97720629074331	-0.276192018687379	1.28159922055644	0.161223835965648	1.90210001983538	1.40960419799112	2.20712569400942	3.5165945500322	2.33184392525795	-0.270997051588253	1.00174153932473	-2.32367076307459	1.28363099110456	0.567490580737887	2.32823384421717	-0.0583427862909218	-0.0473081218426139	1.20703292349043	-0.533149756074613	0.266424378650423	0.145191083552626	-0.170591934315785	1.00551141351533	-0.0670988524106275	2.33756666285396	2.47974229047764	0.306396358500026	-1.37371024667725	-0.0249118148310254	-0.283972059881488	-0.44016368950439	0.347757566641334	2.49758178758874	2.15053123728764	-0.240537514208263	0.952207195990076	-1.98398558291546	1.51921270196692	0.71573888503247	1.1287395191004	2.96946346100641	-0.874564808302139	2.29711384081115	0.357890874990917	-0.122761688969082	0.0388464632320842
D8C1_TGATGCAGTCTTGAAC	A2_tan	4.74853776664671	0.675069705946796	0.467217689636623	0.0240915163625821	0.553377915444823	0.917663176744857	2.00177603679482	1.0528877227029	1.15175405850427	2.10977004841871	2.63198942332376	-0.10395494738181	0.661095591267265	-2.1450939156416	0.328796048340523	0.101939122169409	0.952795740407812	-0.264800696283877	-0.492654706598358	0.544779359137713	0.270879266198448	-0.285584176295172	0.384696350971185	-0.0375737979823934	0.295904895593164	0.131866304701283	1.90429165713779	1.48879532556889	-0.374618275053824	-0.659929665350066	0.198368238209949	-0.236698305130157	-0.372220600898224	0.501746311535618	2.53667320857198	1.94124869381832	-0.458088110359098	0.616543327326489	-0.341021907902584	1.02032928068978	0.326562928631185	0.714532533945167	2.60347573276304	-0.763021240270369	1.55073954855023	0.0454978926993021	0.479750079386236	-0.143025552017278
D8C1_TGCAGTAAGAATCTAG	A1_tan	3.59862866084763	0.793468162002273	1.24564259595539	-0.364247363011894	0.814971486095011	-0.0294510504542998	3.03915265945309	1.10202074213572	1.49291506316388	2.85698038397038	2.92538543478086	0.00637662039491271	1.25790274961034	-4.25339032969057	0.764655786416895	0.238372379649908	1.26562722763843	-0.311395206650419	-0.303761304242084	0.67119928109241	0.0911623761008791	-0.251203722622126	-0.231913957567983	-0.0682867522435721	0.233484607700303	-0.522457793708884	2.16799100718695	1.24067246149576	-0.329519220964977	-2.28571167938009	0.468305370827328	0.121532249119362	-0.356037620366864	0.561621406336916	4.75363265858289	2.54279408473061	-0.190683496070357	0.91842705948811	-1.56004494308344	1.14532235297487	0.141619861104003	1.298974921619	4.52153988246188	-1.02792660337154	1.76925487578274	0.0240894708338798	0.318142772105412	-0.375456850143089
D8C1_TGCGATAGTACGGATG	A1_tan	5.07710474681975	0.382764592596099	1.31188952572519	-0.309389915329306	0.82723953954948	0.539648265977141	2.59196635903449	1.38603882198755	1.47660840632819	3.11356743811417	2.55234263040978	-0.0719464166717225	0.99231886360853	-4.99442780336117	0.434446960192091	1.2471970858065	1.80356898461129	-0.178335256501367	-0.102587914513372	1.0671392244587	-0.205623318743204	-0.0107611604784098	-0.163718431587285	-0.000256347194477298	0.369845381992864	-0.600574499224576	2.52525615707356	1.95769084755009	-0.31233681213851	-1.84510749042883	-0.0988568659382258	-0.109467859391783	-0.243860563583458	0.237721426635099	3.83409195592548	1.78998746626884	-0.427821950749674	1.07333338210231	-1.13775995730189	1.5351343488946	-0.0597932709097721	1.03603526519915	4.36678140045195	-0.427593032155144	2.15945420226846	0.121943557544728	0.409374720884365	-0.120635921678001
D8C1_TGGATCAAGTGAGGTC	B2_tan	5.61735498777244	0.55107209371049	1.59910998420227	0.133635233627431	1.32882605044158	0.84465450555318	4.43991889074064	0.826477782416072	1.90752589072906	4.93720728236132	3.75520948430595	0.66989353499307	1.78750266113235	-0.232390774131183	0.357343254868447	1.2501510034065	2.80803988984069	0.715130164455795	-0.217086288395125	2.01801897144678	-0.511844074432985	1.0160997114881	0.3642329886761	0.180179311242866	0.96994264570437	-0.429188231457003	2.01462944203258	1.55497683152302	-0.37268616116894	-1.79763877035382	-0.0955558524583442	-0.721624640865271	0.0837524548797204	2.25592617894608	6.94792692180034	4.41298173392646	-0.19003409677797	2.00545645526532	-1.37319393115058	1.69108784349714	0.217594590235952	1.26705936226228	6.35517005684517	-0.059972937754932	3.15113674424006	-0.472433316190372	0.684382221617363	0.231917980830661
D8C1_TGGATGTTCGGCAGTC	A1_tan	3.02386347768434	0.129307881317013	0.912681905116888	-0.599984970942752	0.494242211551679	-0.0100489252060988	1.65691106092731	0.557562311068229	0.741188348779505	1.68347541780401	1.30778071748539	-0.204744340071018	0.486094120097282	-5.85240417887987	0.323868034346064	1.18589504523261	0.941389481142948	-0.258315885895887	-0.227129437374532	0.425935973850133	-0.48026944827673	0.0743143664258145	-0.22881318037356	0.317658169049619	-0.173738570340084	-0.242844037863866	1.14865532344553	1.1533067472207	-0.195652591242264	-0.667037304035894	0.153077459653863	0.0608829845933581	-0.252492811471589	-0.0927256757132177	1.74558887796009	0.984998236636176	-0.361060638750974	0.359540444280154	-0.649231482212021	0.736220855329812	0.577535494175437	0.219551544862807	1.78638076172971	-0.271258836705675	1.02911223560321	0.54227785410635	-0.090444511751472	0.00470368838663391
D8C1_TGGGAGAGTATTTCGG	A2_tan	4.25431004134815	0.860252584566496	1.18069217219094	-0.133163423887812	0.376829300709471	0.652478287489503	2.72860969457833	1.01809867358222	1.9933747868095	2.69612218476763	3.17211413648893	0.202735450672683	1.29307865785115	-1.79852772914312	0.454757395977987	0.536166246396213	0.627364453816297	-0.423497097356256	-0.515285668501364	0.166207427513164	-0.343026662277413	-0.0336597296297495	-0.144010299078025	-0.120873891550986	0.0163776757857618	-0.572363233121017	1.60339666175522	0.266452804523044	-0.211892619489129	-0.916013714314513	0.0892772614990588	-0.227772897293241	-0.0314325854208223	0.209892219219041	4.84649613283205	2.77459032302452	-0.50784470526152	0.721231704187393	-0.101772036356152	0.902935854175383	0.148019879419282	0.181683418301818	4.08223384977802	-0.875652206267968	1.62528966927389	0.227705918469603	0.575483857887266	-0.167488567178826
D8C1_TGGGTTAAGTAACGTA	B1_tan	4.43068058242626	0.145397250278882	0.70278069502928	-0.624329886220483	0.66818207439396	0.0531989207964548	2.7175479370292	2.16698830464066	1.38928491153316	2.13543269939001	2.65718086331044	0.00408867046956489	1.03811621124266	-5.31689305041979	0.20321562066382	1.63152793050782	2.10188736711156	-0.228350749634096	-0.481340372521772	0.954727104648376	0.324783640200717	-0.277114319594134	-0.0325761330443925	0.419293209833136	0.566479588320304	-0.522191397575244	2.08258505292394	2.0598814194593	-0.277111785526953	-1.04949129272009	-0.205603810552439	-0.37605016287609	-0.361359957813657	0.729309605488006	2.42620994767894	1.25246092124508	-0.449902376493018	0.626044152542698	-1.08300495451897	0.954534966688498	0.410160297114892	0.871597029780741	3.06566974608032	-0.320004684402091	1.54290244925142	-0.15364921216401	0.0449149893600183	-0.78145307539754
D8C1_TGGTAGTTCGAACCAT	A1_tan	4.90369179194838	0.660657389522223	2.34819029988904	-0.543347849557173	2.03551060042617	0.842856265363034	4.25861122005718	0.992207884206091	2.20839918523996	4.35294189220248	3.4191975809151	-0.313372773499532	1.84488669962533	-2.46500394092855	0.595658996338455	0.660880554608536	2.38964563940259	0.106098124772077	-0.334253379222336	1.54378034019451	-0.0777588834548044	0.777709664331593	-0.0829100452835952	0.661884400465982	0.626830439467094	-0.786925862321467	3.79300748249994	2.35083227351312	-0.403608043199881	-2.47000011246364	0.194593489088791	-0.548459273305332	-0.177625937322542	1.68456400866834	5.09691504371383	3.01213290292697	-0.323166222049587	1.81260410590551	-1.79996409469369	1.87887191034591	-0.0190315531931608	2.04185421067034	5.90254407966466	-0.48064449288577	3.2483190800761	0.367949068584659	0.546936150721544	0.267927268085456
D8C1_TGTAACGAGCTGCGAA	B2_tan	4.00140841277409	0.866732904669646	0.765230104317273	-0.0397544994906443	0.0796729989745408	0.875449380268925	2.61228523644612	1.06124018148189	0.507276488462385	4.10873955376868	3.30526144230442	0.298882752849156	1.17218382999927	-1.23011713527481	0.403040350402113	0.775242464462428	1.06369661125923	0.550000120771068	-0.429694661275442	0.267812371016783	0.478182254924921	0.204725609931104	0.583406629959912	0.0916234503609208	0.762621930036258	0.0102071290584894	1.86100476079497	1.79766283279868	-0.210276579100356	-2.14550986195033	-0.217917754006322	-0.15402554323737	-0.0330589060590584	0.615125175476553	3.82090246746437	3.08858470736213	0.228989171341411	0.709560835414932	0.569059951203524	0.917779097256794	0.478689449863092	1.68964843099433	3.0808715444583	-0.383715057037346	1.02214108805338	-0.919430738668419	-0.0209492612692787	0.266232447681195
D8C1_TGTCCTGGTGCACATT	B2_tan	7.99673216511976	0.0244660103790965	1.60235015156641	-0.328618816172795	0.554466173785009	0.701539019304599	2.09296610232075	0.668850586345474	1.40975776509993	2.89997186794751	2.79261201076083	-0.0172089459857454	1.65178572778252	-0.395315877556726	0.228569048851878	0.865779233184442	2.93708489753696	0.292469604875395	-0.524133421553858	1.11535294106912	0.0301368535084069	0.767437022986408	0.405755649353109	-0.26730256413549	0.309175944874882	-0.540854937760471	1.95787242889805	1.91761964693074	-0.424320793661687	-0.880529186166803	-0.263034957341825	-0.685695785239648	-0.340590515925272	1.8377170915857	2.68352243976101	0.878467139687763	-0.61566964667813	1.36809630862609	-0.856225161912792	1.26385371730912	0.443056647129667	0.745838583013646	2.78688974480242	-0.0586028476514711	1.47251425509268	0.611953138255311	1.23104683223796	-0.125459264664172
D8C1_TGTTGAGAGACAAGCC	A1_tan	5.110258661221	1.07895631112876	2.51591876046687	0.219553140177628	1.4555451186577	0.955920051915195	4.99182532062948	1.45317896554569	2.80118541017342	4.38087161331472	4.42916278483758	0.174675438748717	1.9452199888663	-2.37272350013233	0.587087605652711	1.00000511877313	2.4708771554595	-0.174247077328004	-0.0410657802275389	1.61337670599004	-0.0437232494917817	0.519904650110941	0.275567093719532	0.20288063142233	0.530499283631926	-1.38368127076236	3.91005686512383	1.91206177270473	-0.270426783975929	-2.80099094352588	0.343282183062613	-0.0594640973832959	-0.113338759104692	1.22628080720288	6.55190088180788	3.48541085153734	-0.678604502211728	1.97602730099969	-1.73791728838231	2.11889930894032	0.187095722884079	0.980520867416924	6.29383427763502	-0.84246815156426	3.32805695717259	0.0959574138296188	0.858286780608717	-0.00449021896457859
D8C1_TGTTGGAGTAACTGCT	Prol_tan	14.0085333075384	0.771341384072783	0.831313469838808	-0.0453385911684744	-0.101024382036191	0.504026791455152	0.854162150612038	0.860856734068468	1.17229596397232	4.84195544684979	3.86447000477094	-0.321456664390199	0.400139398329719	0.785369611295399	1.49092865274317	0.142886812741428	1.98666394714	-0.898636201776563	-0.79037501263005	0.441647983886464	0.620855309856729	1.13587161219159	1.78642218782975	0.376407009010752	-0.0760841325462729	-0.13480893980823	3.73461176193381	3.0332752085963	-0.278625702728185	-1.61008678620953	0.122588717119118	-0.588041912223706	-1.1011902722025	0.530910015108205	2.64259603146758	2.99771175583407	-1.1549501886963	0.37327954059585	-0.412649983824337	1.41211349545767	1.88878450340626	2.53505780735306	2.43150195651614	-1.29507107382298	4.26674761028096	3.1125687827094	1.30825570260643	-0.418567162924824
D8C1_TGTTGGAGTACTAAGA	B1_tan	4.2964243983252	0.703145848222348	2.01512026337746	-1.03003167476892	1.88892368438616	0.429940139983079	5.39302851382585	1.49643509026414	2.13894136160201	4.44339425361819	3.944652832005	-0.460959900311298	1.48386312284384	-2.80966700174182	0.630668374263863	0.747542721518166	2.30427086218461	-0.445580953607516	-0.410338141796856	0.870392655261892	-0.0757305388851084	0.456498221018748	0.112764986418585	1.25974675211391	1.19652019263223	-0.654670630102578	2.75303849517158	0.927594033158293	-0.269235360578522	-1.25982872754945	-0.072110788886423	-0.195592568006039	-0.260899831116031	1.60162672748925	8.96492278322465	4.21131502239732	-0.500586926749219	1.97369702140582	-1.86660018793802	1.21640602743552	1.16251670723815	1.37921916474624	6.85835978613378	-0.906915927196854	2.35949271692156	0.456807988435829	0.19155852952009	-0.347143445049299
D8C1_TGTTTGTTCGTACCTC	B2_tan	10.0560235533943	0.646806884363505	0.552677770093604	-0.285946752581537	0.223155637144947	0.480254947996999	1.50223817288663	0.455445434710315	0.633756991993193	4.84095477224263	4.3483073932584	-0.189411088464323	0.772676072006028	0.356991852629082	1.23537002640111	0.369969385147084	2.1321563216208	0.0280350738537271	-0.428394486977178	0.237589952163722	0.0505032296369335	0.985221083346294	0.641565222105048	0.00327747811612391	0.0735201753003812	0.854518396862041	1.50843264479349	2.42422431837795	-0.266827167138293	-0.85738689285405	-0.383356875929051	-0.226724634135921	-0.497505337098768	1.29285700008075	3.83657549885602	1.78696631828562	-0.565603290169607	0.32218435371733	-0.0939450955143685	0.747343613148314	0.239685171676768	0.688644885737331	2.69901376563029	-0.961145920660295	0.761917168817166	-0.0118841932879041	1.00390769242531	-0.631353515864923
D8C1_TTACTGTTCCGACAGC	A2_tan	6.36905843766398	1.37490219504156	3.24039979041619	1.16265850747477	1.95820000477432	0.737194253800251	4.79770511811116	1.99167866993328	3.40125285691276	5.95481469489306	4.97901222926017	0.319428334282396	3.53058442721488	1.96331113083625	0.630425447445536	0.226312914305476	3.05815738151453	0.513785764108843	0.443219476639847	2.28760558103208	-0.192586382731443	0.764798889661894	1.13337688241732	-0.276507313432506	1.52669608579827	-1.39358121903994	3.02061013001882	4.28829407865723	-0.344937639623288	-5.2983302529676	0.314789957554616	0.0499408198962643	0.0514612894833074	2.337253499244	5.33108408141075	2.88908484788903	-0.551317168933852	2.99612691348474	-2.34804469719729	2.6851472275108	0.719234060657614	2.11200467561956	6.34727679543339	-0.377833428320452	4.27401992372744	0.675169854304579	1.48291632126137	-0.243329616356395
D8C1_TTAGGCAGTCCGGCAT	A2_tan	4.39024309727702	0.509903389383279	1.6813929982654	0.514640749635976	0.394560900467411	1.17011018896915	3.45651262418068	1.72714056687004	1.98242571335368	3.31723039297873	4.54297752274091	0.252227635349883	2.49516233911226	-1.35515037428764	0.63006402067519	-0.140861148716207	1.39842049286688	0.213555067357277	-0.493511973277944	0.403120353686663	-0.546681917452697	-0.31953436608516	0.371876882187117	-0.226004208030116	0.242098003701536	-0.516411208053281	2.50695729831037	0.943155761921216	-0.30096961746292	-1.19741336678143	0.441695962403373	0.259193349190698	-0.085557272365686	1.66968077219352	5.08277817772975	3.47028129930481	-0.578394932109756	0.775185508579345	0.360916582665453	1.45532767217846	0.940134816004556	0.361556792636976	4.53892615832362	-0.811166619363819	2.38423638140179	0.670841723638651	1.63426227986289	-0.223243652343609
D8C1_TTAGGGTTCTTACACT	A1_tan	6.06701996232533	0.941141947594637	2.40937806498239	-0.442301970990684	2.02027473352801	0.396134236050398	3.10107627889034	0.848173489257158	2.45271616363877	3.47223727050032	2.61786165749364	-0.229270193337992	2.39347097529226	-1.0810376935948	1.2157224909445	0.756281026723491	2.61108372871592	-0.326562765375838	-0.333821634138998	1.67217323568315	-0.682167971694641	1.22369460258794	0.869632554630085	0.18527946927081	0.546884698513772	-0.502923752137964	3.93484578608636	3.7045441815853	-0.184695417552899	-1.65538318129345	0.198539481828596	-0.0882020133142997	-0.419035325908427	0.993954035748953	2.43198453174693	1.36668085810867	-0.692291912043047	2.31902621670702	-2.20834976051069	2.36971542550556	0.768091429106542	1.43229379408286	3.74672766097779	-1.99117063583331	3.38422905915019	0.579649815380979	0.635878803872581	0.100636447498664
D8C1_TTCAATCCATTCCTAT	B1_tan	4.78315918990145	0.0865382118223417	0.704737574889694	-0.921238031495381	1.24244194110285	0.574222700094351	2.56376470137518	1.25732908543246	1.00610774002771	3.51044703975525	3.303721682779	-0.111788235756515	1.38584203456322	-2.29189287997899	0.480381528656127	0.956412002165692	2.1119424444019	-0.121828404892962	-0.179564447874408	1.28357296833092	-0.862843250445772	0.432583400723232	-0.162798025527573	0.309403841862624	1.16683521662662	-0.54096884343316	3.15533349378561	3.29808537705353	-0.277237496007081	-0.977323977443189	0.914399967361477	-0.372605705617987	-0.778258266247747	0.207019799638855	2.79893466097717	1.46303550568278	-0.600438548161567	1.48193401133836	-1.43071202315463	1.17347007347453	0.732006174166416	1.07044898936816	3.37240128922725	-0.60289043644937	1.48326994652126	0.0365381382978303	-0.0472554233811982	-0.313982687708458
D8C1_TTCAATCGTTTGGAAA	B1_tan	5.69876624736273	1.15910437596126	2.2032224330084	-0.465817703100822	1.72660284773577	0.833105994703718	3.63674970415815	1.7927745684802	2.48003476354569	4.58464606892181	3.64313262479143	-0.0927067216446681	3.00649277449368	-3.11768273420453	1.0964591500284	0.787714871664475	2.16733923089119	-0.32757892394068	-0.186082878939346	1.21907770862192	-0.688246153353473	1.24989159295977	0.498959039096007	0.141734905747135	1.31739417043206	-0.952120515247378	3.00328077392765	4.1863925501891	-0.17542666258792	-2.98255294102166	0.358301997547979	-0.266196931117118	-0.119227876870419	1.17585371715065	3.12735651329593	2.07419796005558	-0.60228778358345	2.18237761358426	-1.86238313954566	2.43521816342419	0.240134530385633	2.03565993933602	4.33971121298534	-1.17636389855535	3.15891973893085	0.500958460756055	0.845027496041865	-0.762963672621718
D8C1_TTCATTGGTCGCAACC	B1_tan	3.87675494280246	0.779560170936983	1.96013908564188	-0.21160207890921	2.10422376165477	0.294300859375151	3.40580119238045	1.08036864594212	1.71314532287107	5.03457229088336	3.21549709447599	0.695991139748029	2.71904676842246	1.67559162746135	0.265669753759703	0.0609994521757835	2.04748988175403	-0.243120274624892	-0.514822415633669	1.30363027497425	-1.16006670956203	2.05005431704671	0.31225051938636	0.377972757104264	0.313884243552116	-0.862068391143927	3.3808261279314	2.06334284669907	-0.166639275253992	-2.58706502561118	0.113666679132812	0.141431499132535	-0.511349669631942	1.22579655912576	5.97267782711781	3.32537141367743	-0.480527730203621	2.11233947018004	-2.56109519425761	1.84906375969074	0.563521601199345	0.294300859375151	5.5722181196948	-0.759831083639761	3.0135798831002	-0.497192901735822	0.262377655712923	0.0854518048075363
D8C1_TTCCGTGCACGCCAGT	A1_tan	5.59485106167773	0.514905473397351	0.824195505276864	-1.06153529952638	0.470704446688891	0.0859845827421463	2.16492686083332	0.850178857920225	1.07563272181681	2.78366691733557	2.45130014917558	-0.0148467578502872	0.951360016626712	-5.09557191457175	0.657354392769279	1.40521588127405	2.12040064190768	-0.186736973708946	-0.252632760695777	0.815760945163774	-0.15381294276679	0.149434217395834	0.082228801512096	0.811682662625332	0.0171816586423573	-0.337657295641935	2.27758453835484	2.47797478768627	-0.183292642631076	-1.63375965788799	0.222882015477159	-0.268890265778802	-0.346201205667415	0.448993183229682	1.89874482170486	1.07601580988103	-0.455981013773281	0.632173553852027	-0.808737377891993	0.721509347344745	0.828553742128162	0.739278188488867	2.16850488967138	-0.795057296370974	1.40267336313567	0.0196362409150062	-0.218046751747333	0.0499476718307961
D8C1_TTCGCTGTCCGCATAA	B1_tan	5.31966723217882	0.642640590050631	1.24992046931104	0.0783416910351821	2.05412467740592	0.936368956993724	2.37907363119809	1.14401661178816	1.38651264020938	3.71443718182034	2.90663557051874	-0.652682422911463	1.22595219958679	-1.45276668430233	0.585606339814097	0.750980331574788	2.0895015721659	-0.0610856258182031	0.237868780282862	0.613698613379202	0.147003806267573	0.302086044686935	0.0340805728938052	0.186783415717871	0.853743103382299	-0.477601429539352	2.64732852883743	2.88460455145761	-0.299722413482318	-1.54754321431228	-0.0259068020879863	-0.0644821472247527	-0.490639632039809	0.637546503303781	3.413071647111	1.70848505620777	-0.440653804125253	1.55181447822551	-1.76020482813788	1.66921034051737	0.32247237855799	0.391215041980878	3.40221422382166	-0.983433201669638	2.08124079781483	-0.386492297914682	0.768975678612651	-0.33149735465902
D8C1_TTCTAACCACATATGC	B1_tan	7.61580529238118	1.73861564018141	5.76585084813637	1.63532923700532	4.6712988817398	2.894003834203	6.17119168848049	2.79130180809572	5.36612572341135	6.74407385705385	3.7260088325179	0.344087989225887	5.47639067276637	4.42048826155256	0.436963540440514	1.4574109127404	4.81766919339344	0.664702282790466	-0.278123102328466	3.04111618095763	-0.414619840865727	3.30224105122651	0.94929886054909	-0.252818286253824	1.87851220161521	-2.55269668303659	5.38245093419271	4.83719901928333	-0.269080030472618	-1.93777010598003	0.804167933050735	-0.960774831979032	0.800366617534994	3.16523232710371	5.94768034432984	2.83921612132708	-0.554846042549046	5.68579922301216	-4.05323034393355	5.62321971233607	0.814504952708013	1.75748764132072	8.88759381525311	-1.32752475363394	7.15071536699147	0.193184333911365	2.13574881586642	0.919604753744583
D8C1_TTCTTCCCAAGCGAGT	A1_tan	3.47816854890193	0.227332892734802	0.856231167216149	-0.236035362200527	0.190457460483026	0.00451225033623391	1.27124114103979	0.27492620037003	0.908839825231256	1.88367031672634	1.98605433384989	0.0977211762656863	0.7145466661976	-5.8336506034176	0.0946593237085909	0.42236312283473	0.96047192607394	-0.352616949476685	-0.00126489646015989	0.388016500102384	-0.179709293608989	-0.128087407869272	-0.303121964592396	-0.0138813445098346	-0.0727648992546885	0.30755432117549	1.28129825180613	1.36281506884261	-0.305771801298068	-1.15844725576721	-0.183792244123469	-0.252986453242493	-0.318771866337028	0.291266420386333	1.6780914986616	1.17464232945666	-0.186470048600164	0.441170852461105	-0.233472958705362	0.82978626062218	0.493166261472341	0.857372045801475	2.23901571008692	-0.754251679829657	1.39119134705436	0.103426607007035	0.407010138165954	-0.043078191873669
D8C1_TTCTTCCCAAGGGCAT	B1_tan	7.34348527383753	1.2978281166439	2.10855802327851	0.495253029006129	2.51812004087763	1.78356432892435	3.66837709327147	0.81695342868863	1.42318001683791	4.14904498718351	4.16085364301474	-0.296342006642158	1.69102099221759	-0.630483064335279	0.935105580413046	1.24977453796604	3.51811696852464	1.24909794591382	-0.115185951360883	2.20858096319481	-0.663542597469371	2.28533829733072	1.37692032165557	0.381288795332065	1.19182585034061	0.0491635327960938	2.99559492809197	2.92339361846302	-0.160677178468546	-1.09987568031812	0.358763623362482	-1.49475994346765	0.934426150544131	2.79617376195469	4.42213584881904	2.57441806214904	-0.396618716614335	2.9828746292958	-1.20371972669885	2.71911204051522	0.731892368554525	1.73640596029434	5.48286628353893	-0.0428604874885174	2.77061426305771	-0.159302604882334	0.559296809730426	-0.22783068236128
D8C1_TTCTTGAAGATGTTGA	A1_tan	3.37078313703379	0.677051411887677	1.66303128723463	0.422007517555095	0.467902777873407	0.687344481825795	1.62455431070542	0.739641401256249	1.32954463524264	2.79411302092848	1.99500641496804	0.585360642915187	1.30374604470902	-4.44641302665399	0.0833492030196228	0.467116623658359	1.37384479459903	-0.16016744970532	-0.0859500819567084	1.21794693760294	0.985263290739676	0.991264270772535	0.430415998722897	-0.0264708938756733	0.434030585818267	0.0684290723865038	1.74274292530671	2.96785059283135	0.0335398373789106	-1.09993466005545	0.579046846058022	-0.321885054142515	0.131043957076071	1.62023890425185	0.995920304909403	1.05277071053964	-0.256398121331933	2.15682168561994	-0.352332685591422	1.51565574243524	0.482076681083326	1.8484011554971	2.73195935445214	-0.531837431133427	2.32205605183591	0.326599301212658	0.887431374005452	0.309084833642294
D8C1_TTGACCCTCTCTAAGG	B2_tan	6.83405609544427	1.63475538679271	2.7562506067549	-0.281318098117377	2.53588220236207	2.08169177410117	5.7044300881127	2.00989319001719	2.75605926784985	7.04250454151132	5.730217532942	0.716398655262945	1.69393530722989	1.18224402224163	1.2175365887507	2.67845234393458	2.78887984151637	0.0422182158920025	-0.539826975174232	2.2352109955298	1.38366934741065	0.338851316066667	0.270312145889204	1.0423861070658	1.65392400843304	-0.55257135435496	3.90141334955074	4.13720228088808	-0.204234548574605	-1.8826422490565	-0.0662285514912736	-2.44008373901053	0.154618555257959	3.05125078641252	7.99771732110324	3.92796885090057	0.0678497866701775	2.03430253271517	-1.54967053758405	1.96047772751256	0.650103672624185	2.08169177410117	8.12878262016253	-0.94782815460809	3.618276140578	0.162535490438534	1.07389201970517	-0.024576980841881
D8C1_TTGCATTTCTTCGATT	A2_tan	5.41496466849001	1.07764939438832	1.96944328042347	0.714014169478237	1.14718188595912	1.00477023856449	3.20072708037872	1.98256304728951	3.1986939603565	3.35485905480541	3.32012428664053	0.334104764381059	2.25390121133687	-3.9403101324507	0.334489556447189	0.388638929964277	1.38475166953548	-0.0468670374746857	-0.258130539593081	0.76047817180992	-0.217739763717443	-0.165127959826334	0.373680697071027	0.0628231234756964	0.0566917236698188	-0.964012462876069	1.97041928478638	1.94453039962729	-0.373898008985764	-1.88204364658369	0.0747998278584229	0.0471111499446295	0.0816210020290735	1.20232511649542	4.20225166263258	2.52921755125403	-0.50986948445379	1.78694483259674	-1.02379908242385	2.4502969374687	-0.0328295274581048	1.23850453948652	4.71138761032076	-0.467618162421012	3.17431698571191	-0.520945842772418	1.00810608517678	-0.0188654725876737
D8C1_TTGCCTGCAGGCACTC	Prol_tan	8.32188855448566	0.939031636269786	4.91225136887566	1.36394383767145	3.3845031243399	2.11649187152452	2.94113024208031	0.517599161684024	4.4174869704158	3.1783574787741	0.0598786920525184	0.126416519186928	4.69215089249952	2.84460369902654	1.28830676596806	1.83564199959454	3.59100926472887	-0.155709561828595	-0.079232071570256	2.54813428372634	-1.38738914893001	4.54885294968722	2.46740249044025	0.672069353844216	0.191454842179936	-1.53315546623109	3.53986838945502	4.6602853541692	-0.243117812449783	-0.200514546915883	-0.0858677765461812	-0.874049595378329	0.366492720191456	3.78278949999492	0.101522613788165	0.283146784151256	-0.251470913871181	5.72558901391072	-3.17305014422255	4.29176524573562	-0.376780583173754	1.33901823344361	4.45913406487493	-0.604889079040626	6.67115463771876	0.281360056224675	1.75124760548685	-0.0888372131773943
D8C1_TTGTTGTTCCATAGGT	A1_tan	4.22964178335912	0.454717547754153	2.22694906901128	0.42882159601762	1.0249933988095	0.425640803601714	3.30575089431873	1.30763429695651	2.0165712732163	3.49275387436595	3.19059343711121	-0.0166729335004762	2.14046169139023	-3.11239479577327	0.113683121390381	0.476504113541828	2.2338605328351	-0.255970826306919	-0.231556414385258	1.19143513383624	-0.415633775475111	0.926812130034846	0.349255154615811	0.681218020752147	0.168422782831126	-0.469295419414678	2.79026765079775	2.32912650497546	-0.350630253318794	-1.28345150636117	0.450343660493929	0.267430265834218	0.210216883115112	1.54610273054603	4.10163078554173	1.96861059539096	-0.469531749467151	2.74333689688793	-0.986192219620675	1.77074914392204	0.322976713406896	0.95902954775194	4.91966670437396	-0.739584867535746	2.70048104856212	0.0382558009505585	1.40106317045632	-0.0797444946085107
D8C1_TTTACCAGTTTCGTGA	B2_tan	10.6951104529038	0.857738659109949	0.876458218062291	-0.612991072081629	0.667476431855343	0.727132228139213	2.6647350776328	0.590672222830061	0.670952530315202	5.25182417011707	4.89787210277181	-0.247093286868207	0.897405353882608	0.893072286783973	1.26294758967229	1.16913821741155	2.98699335854815	-0.053455614773816	-0.426780502653775	0.858175290767702	0.40982785660767	0.75616400978518	0.438723335519234	0.391048485457826	0.478480750405116	-0.094194701246477	1.70033261106411	3.46787613334661	-0.321034717071347	-0.903570189190007	-0.135339530593299	-0.758051015974872	-0.496671078838733	1.32045868442163	3.28819581720363	2.13673805953614	-0.468184693598573	0.502485259804377	-0.285512101350299	1.01730339769741	0.0600385003417038	1.11996894399446	3.20634984762338	-0.223944270150916	1.06377247460335	0.179010929788357	0.786483083968428	-0.530848013550914
D8C1_TTTACTGCACGTATAC	A1_tan	2.92257217576511	0.592612808704578	0.942351294862797	0.541003533596564	0.101418153709134	1.26272569776063	2.89975914206545	1.62154291875206	1.37047365185724	2.52804245625868	2.48227933581896	-0.191833054793744	1.2766104855533	-5.68299977583963	0.247137846030337	-0.0445460877760118	0.375669188625802	-0.15347162709319	-0.313817673753817	0.152417553797019	0.665966732404708	0.0235167023588314	0.329407847053855	-0.0445150753975335	0.171790476927282	0.0803805587102123	1.31939909662532	0.431226651545313	-0.253650691532582	-0.556596727469254	0.32815791001823	0.0646142704948371	0.394858181679054	1.12574328162353	5.52807237735947	2.65155315039322	-0.186970786245383	0.97976384111255	0.911207353507519	1.06180137241869	0.338831228339889	0.593356221412959	4.63766848546371	-0.724205941308335	1.77476777918617	0.275344833721805	1.45344539216124	-0.111501349753784
D8C1_TTTCGATAGCTCGGCT	A1_tan	6.1640819044927	1.00659013926222	3.89280490635021	0.786722387633247	2.61771641999405	1.40695784790112	4.82389692583992	1.94025004194793	3.99567414492853	4.89689334066232	3.63449821849609	0.284392373721928	4.14403611138175	0.20717688474592	0.754107922899109	0.581957192346201	3.56658440327575	-0.00360122661040942	-0.124474459347191	1.82646710117765	-0.532096815370902	1.67527429109101	1.16542870548923	0.15118124866634	1.38520032552944	-1.16761335188101	3.52964078106864	4.17232741495856	-0.313606766620984	-1.2481161564489	0.627144740792759	-0.495348922374369	0.370412682475576	3.08306944422824	3.60017857359876	2.18286001152456	-0.67029880898464	3.71680662554261	-1.91497294176938	3.47336515962064	0.736504458819261	1.49555839881127	6.08068885137762	-1.37212948356325	4.75039174207782	0.117057393430648	1.79126594001446	0.213004089243477
D8C1_TTTCGATTCCGAGGCT	B1_tan	5.19011292449685	0.887568284518206	0.817118261690752	-0.284547772107853	0.747161585965928	0.463240934012061	2.20136389036826	1.06459997185568	0.87791924696911	3.68999921896539	3.60234937689169	0.224315656119982	0.959126277864922	-2.85408067976901	0.562775405862838	0.826062582378732	1.08858933749914	-0.352248060680929	-0.426501635653482	0.232182915302237	-0.316099717749238	0.233629332876964	0.259790801817855	0.0903969141181349	0.323815472092315	-0.272308036557987	2.57162165700586	2.18065822599324	-0.168733871622666	-2.51836770829093	0.691778917297937	-0.189452625048632	-0.745227754594843	-0.0590098643181972	3.50392007846174	2.01847365890664	-0.339159842491846	0.317804986898444	-0.60483670623139	1.25091077938924	0.245199069662708	0.872466429278739	3.33108476987513	-0.942435430024632	0.939708497114754	-0.0316941753809518	0.0146154302065599	-0.327576082850497
D8C1_TTTGACTGTGTAGTGG	B2_tan	5.94813773392222	0.967651220942854	1.75122654556729	-0.032475569657699	1.15636179924768	1.35252908978511	3.63437724836296	0.749268429804485	1.33312800219959	4.93683066631225	4.11012961862323	0.0911689440850552	1.30072536325551	0.186304521935512	0.904949454842032	1.40909591587164	1.79576008265981	-0.0621648276903938	-0.480930137719276	1.15566847132142	0.518060301112304	1.25323361990206	0.572956181933621	0.525923714918344	-0.132408065059434	-0.0932025797854836	2.98873944804652	2.0649547803108	-0.432148758176528	-0.46051486286735	-0.206362522699417	-1.33799427623919	0.179359253008102	2.02951840461993	5.95423161717896	2.97451535662395	-0.355845467325543	1.25869645493083	-0.54512287155789	1.65369752625098	0.298789548602124	0.804084468977314	5.84650848277147	-0.380430848154633	2.38726002343547	0.0894352106261946	1.00131315605795	0.0218999489713601
D8C1_TTTGGTTTCTGCTTTA	A2_tan	4.54030904796205	0.857384486563606	0.000292944705701291	-0.0736796949742161	0.135724895509482	0.349703661129594	2.34570418142659	1.10653137337176	0.509203020307628	2.85684942411822	3.99127882344592	-0.341729546841283	0.532988898657849	-1.43081188137307	0.94213005966833	0.618669365502712	1.43235960608298	0.102609063814157	-0.30108523621325	-0.0869368929759945	0.756044941521665	0.517623282676367	-0.108025711979536	-0.132450856298271	0.702609938824587	0.661313964398847	1.94078864924303	1.41769517257718	-0.41084426932424	-0.410125210977135	0.223194944377777	-0.257990563392183	-0.743439804042778	0.683533382550464	3.88056612788741	2.21271564560028	-0.57454195985343	0.329478519561004	-0.475331488590739	0.397807841944474	0.954371908252891	1.47434266462512	3.08485169477487	-0.921348943511908	0.710861719438764	0.509694915967603	0.0203503147801039	-0.00436893294645676
D17C1_AAAGAACCACACCGAC	B2_tan	6.74452674923861	1.72787789746348	2.17130399224771	0.451372237615062	1.62672491649936	1.78376061093603	4.0791260508075	2.16064263020711	2.267819068497	5.10302217962413	5.12790032901398	0.114379827629435	1.94844441589007	2.06195262806271	1.53671370230241	0.619159587897496	1.38738048051912	0.403499633652994	-0.516019876902897	1.1595203567521	0.992781410257008	0.60276426344735	0.953109880098562	1.04804519440261	1.26032406636063	0.386155643481002	3.39572433740242	2.57887421734176	-0.318063261623288	-1.06719534202048	0.13660163582686	-0.273222500745272	1.32336003961076	2.18646033973339	5.20750251849429	2.72431878071206	-0.457724217392228	2.06577285496925	0.649307421297352	1.6236445237823	0.814865415292927	2.09048690905296	5.53751520017354	-1.90810009864287	2.66993396278027	-0.59712741873072	1.69901137621322	0.0576976986976061
D17C1_AAAGGGCAGGTAGATT	B2_tan	9.75756370276115	1.18517581311548	2.69236285968496	0.849598814715753	0.482467546444462	0.565475321640757	3.5388628015615	1.02625212091213	1.16628822290219	5.75848604092053	5.74645039152232	0.131106472108092	3.54266548014787	0.91359046650433	2.25062015379842	0.655657784631471	2.72088330904234	0.0125244579995053	-0.339571146161644	0.964679614451198	0.0608046180295858	0.883923757064552	0.192837197139993	0.0564933287055892	1.08393364803919	1.54890131926492	2.18551093147545	3.19436088960952	-0.127298168315127	-2.58381980465786	-0.1942463217238	-0.476811038132732	0.832047163393655	2.13600917743915	4.368509646696	3.10812894348097	-0.188336991711809	1.59020512369624	-0.563245060661811	1.13945322808356	0.658710002801293	2.47578749192766	4.40095304342322	-1.20131383977056	2.19102718729479	-0.028355411305223	1.53515183628403	-0.0289101576792949
D17C1_AAAGGTACATGAAGGC	B2_tan	7.62488537637121	0.736199499117669	1.75658817684799	-0.0276209339901438	1.33108624470866	1.02697133756881	2.40013042377238	0.685712350339436	1.30969452831172	4.29870097997494	3.77649667188136	0.166109131569563	1.73560486862792	1.29899357451167	0.741194979865786	0.950230125544963	2.92027599862109	0.078172186452795	-0.490511670070886	0.771698690654807	0.355116020729212	2.15634783514193	0.597497889363253	-0.108018902842453	1.28753249544104	0.382145199362641	2.36999802174591	3.41693511711046	-0.168059588650821	-1.21782707362964	-0.169626529906075	-0.831859566983704	0.0547765923276179	2.11113975094274	2.16053900932952	1.36611355635047	-0.342311057660476	1.77484650194835	-1.4403446974458	1.40607836229443	0.34118305332543	2.37659832216039	3.44897429167035	-0.633511689272912	2.2610372150274	0.494945584098947	1.1816262520658	0.39221790767217
D17C1_AACAACCCAGTGCCTG	A2_tan	5.31247744154859	1.75611128579333	-0.0218340372944983	-0.89856255168501	0.524413520615517	0.398105349812833	3.25907495295164	1.0910053982394	0.538669566591106	3.69238675130308	5.50339390051437	-0.088569459667234	-0.458623282276837	-0.0602453801549149	1.13215269269491	0.543718816231871	1.01735851676991	0.0752458292322919	-0.744936298663701	0.420497562937543	0.790231679074279	0.248248078240881	-0.429972622654553	-0.267320884143724	-0.0301521517812572	1.00125032797537	1.35735439702661	0.392784558174993	0.0374349921982526	-5.549546096792	-0.0651562181521848	-0.226296229440472	-0.658046914246996	-0.182282048846019	6.62315975242962	3.52930473183875	-0.254092633869344	-0.266552553547386	-0.0985492010529375	0.0768997899163902	0.460788597156579	0.717415674860875	5.22919832033072	-1.98359942996331	-0.460735825856804	0.218316975549095	0.335182883854195	-0.37619055726551
D17C1_AACACACGTAGTGTGG	A2_tan	5.42901144455202	1.31997939211003	0.0428399840257941	-0.701844553204327	0.243797430587108	0.0956889312348743	2.1969633563173	1.28154622173108	0.796598846969046	1.92391430512372	4.2353504857502	-0.398241979590919	0.070066119361968	-1.91908578440787	0.410810483842314	0.989199240270651	0.674469805665054	-0.239050741718231	-0.549407846865742	-0.199366901940177	0.0678628877484073	-0.26202939837489	-0.0520093256332866	-0.377216587121537	0.0605307308942218	0.303385378125979	0.983555717231541	-0.0839896624566682	-0.210121200641469	-6.27372865858145	-0.0103453014986169	-0.366930026390739	-0.669484369184109	0.214361250096218	3.70880750632127	1.83731087477746	-0.529901962717028	-0.240873138300516	-0.34100179381787	0.407989758485086	0.22149718880044	0.780420713409705	3.26547905583884	-0.911104373913808	0.177175880283688	-0.0471760735686733	0.0241191835071212	-0.385075170575108
D17C1_AACGAAACAGCGTAGA	B1_tan	7.49517432137816	1.53860545788229	1.7808011466895	-0.473679171950381	1.55013586828307	0.982427219567991	5.27891994424826	1.62078729507146	1.4659222680974	5.73611672773347	7.10444929587709	-0.349815911010426	1.27560971138372	-0.120371871975399	1.40371623177479	0.845115931275611	1.88217742612234	-0.388289853548554	-0.281057147335232	0.786609391608029	0.0881502175111872	0.25412896308038	0.132160468639864	-0.0345728968992901	-0.198902560179932	-0.443125461266638	3.09023505390562	0.743103869177946	0.0166639878759314	-5.10457692483288	0.45921606884787	-0.339118962172128	-0.379582108075686	0.85629049960052	10.4432004018945	5.20273421899405	-0.853764549833083	0.591150903129268	-1.03660446654684	1.35705617921023	0.266926752274265	0.912250343370174	7.9807330521842	-2.01410021812713	1.4069615907108	-0.284289386832803	0.490109812296394	-0.447710695449569
D17C1_AACGGGAGTCCGGTCA	A2_tan	4.30689416795964	1.04494253805004	0.592088897593767	-0.397858906215625	-0.0681660851943554	0.135088902993366	2.66779764330695	1.38304150474355	0.368985196562658	3.08818698620163	4.16850919514375	-0.489011194674824	0.428430913181007	-2.85132815162016	0.250287213981273	0.210206682839233	1.03062768397122	-0.120945774531819	-0.510695093308634	0.401228606369675	0.0827438726559969	0.344830741696684	-0.284618386141174	0.282787473209877	-0.131291201868441	0.329200599351036	1.83082005066721	-0.0148469756572634	0.0641750768427777	-5.59454411537	0.30291955210108	-0.208547004798694	-0.275696598386321	0.744303776708602	6.22617855695705	3.4893029360784	-0.427322775329712	0.0327810395755638	0.191506398657221	0.491116204649577	0.145690761327474	0.6209234652473	4.92055293826089	-0.38680028388874	0.112284159142614	0.381746577368392	0.17085610270723	-0.131389900013864
D17C1_AAGAACAGTGACCGAA	B1_tan	4.8463379722078	1.55404174370008	2.02445337871526	0.423949502343264	1.52693678580354	1.68128320109426	4.46743807295102	2.16131279877592	2.30179186315208	4.52585067598166	5.00378892098157	0.16582019536926	1.2797780056556	-2.95312059576889	0.356090920543839	1.81670044482013	1.34122751170904	-0.168470220538745	-0.309630411785995	0.924204316731287	0.437253009510475	0.641450971157445	0.40943044911558	0.0481432903933217	1.41959396328515	-0.211848967681465	3.65778993760995	1.98722527324753	-0.14223550065085	-3.81548785910121	-0.0159310800328592	-1.21885758748943	0.447146732155889	2.24476467689238	7.136428067057	4.10349609188154	-0.394435597610166	2.16557506777087	-0.222545144706478	2.02735769634834	0.865172353472945	1.47118460098122	7.10163031357707	-1.07275385775873	2.87734014093699	0.299072752434095	1.25104224613934	-0.0803450977831532
D17C1_AAGCGAGAGCCTCAAT	B1_tan	8.33116778632045	0.725539517691733	1.94936741090997	0.120620757138704	1.97603637913757	1.27526544311309	4.31180910962751	1.283088792736	2.28026672098462	6.27375066979167	7.0331927785037	0.248240673892983	1.60779775945192	-0.496192843071555	0.53603309376644	0.801092248582667	2.25314300333573	-0.028863545688057	-0.819715279153549	1.75191881539205	-0.248677242983224	1.1177839918206	0.49196048579281	-0.38888032726221	0.145026134450884	0.297078461095329	2.98806237160233	1.92880527400246	0.126581637831374	-2.40723620438859	0.212298857823899	-0.505022455784951	0.014302387323771	2.32875527506633	9.5913182434416	4.66836982148101	-0.338452672166699	1.59530838881369	-0.982068436778091	2.16569175039223	1.31019113053222	1.77973118898143	8.68977551185621	-1.31722495779492	3.06009524107153	-0.118758597278292	0.602705473579501	-0.134518265124752
D17C1_AAGCGAGGTTGTAGCT	B2_tan	6.35375992207845	0.785655691281361	4.21516090913056	1.09300354075929	3.81674034662069	1.63073477317853	5.16740210646565	2.13560628016887	3.91240553145224	5.03020870615306	3.51355480242334	-0.0695927211306632	5.30632600097344	2.77400694921967	1.49774916610945	0.968735451750883	3.36278926721957	-0.157141108476047	-0.794800077914263	2.27521281511344	-0.341649770181192	1.72783210099863	1.04353141130448	-0.206056855193658	3.52815433449121	-1.27116802723753	4.09947640552508	4.35626357325394	0.117589291392034	-2.22500821504726	-0.0103359380930999	-0.535629894335223	0.806759336512827	2.91966036414797	3.17455646874766	1.79378487759782	-0.239535914071318	5.55274316667812	-3.41066459292	3.65170584413553	0.728403081227896	3.65038051920601	5.6852430924263	-0.396741765743512	5.25005071663345	0.184311078133545	2.13169232902247	-0.0729622802839424
D17C1_AAGTGAAAGCCTTGAT	A1_tan	6.34567984827224	1.22617091648326	3.15039616892262	0.901247217507975	1.74078978234299	2.58195713367848	4.3211448396858	2.09095531228441	2.46468249488112	5.1888511065615	3.0749041069838	-0.0747368541986634	3.99667121269052	-0.328315975233031	0.0169043304816363	0.760991013202385	2.82382533709629	-0.427919680901138	-0.529595025330324	1.84867937635714	0.0519717618058102	3.86448289950562	1.53736804980631	0.344192572566632	0.822663152262752	-0.479175850273029	4.44820399095753	4.09517528717751	-0.212635850248557	-0.416995782982194	0.140968017888887	-0.230151516720903	0.930378771807588	3.17202746353067	4.60551808731962	2.30733396177488	-0.224107479483069	3.71233539587843	-0.706200814721948	2.70716681601001	1.080676932321	3.04824517605016	6.84132626458103	-0.674428366403075	5.4034928482301	0.252576467907452	0.879041836622632	0.236059074393403
D17C1_AAGTTCGTCGCAGTCG	B2_tan	6.37547986977033	0.13684906244257	3.19337126502362	0.806190542067241	1.21479482522899	0.429127747850759	4.31375670305901	0.462497379443149	1.56801562685658	5.30929208980745	4.53304820003935	0.467121388954945	3.90394505460004	1.45721502738794	1.13908222868777	1.04900363358099	2.43228719468383	0.382502998078963	-0.653565714602847	1.14686389916931	0.0466533722403077	1.71878671524843	1.13512140829203	0.49878417947959	0.514136699256798	-0.0674348972335869	3.04852319261952	1.87124547990966	0.00599336853396844	-1.32065522928581	-0.345496914645022	-0.303942149509915	0.324863481918244	2.12896914667521	5.3152166573152	2.62394733332091	-0.183956436167527	1.7244306294366	-1.20137248264054	1.31492372802306	1.25904727517576	1.75451353992864	4.85350942315994	-0.236210300822901	3.1293306203766	0.981473893374511	1.95999968731844	1.06265532830535
D17C1_AATCGTGCAACTGAAA	A1_tan	8.96005334944987	0.896789401807507	2.73182416532246	0.130608561272282	1.17416701244426	0.745921671058467	4.20195697333746	1.32784724325223	3.29026005664105	5.17292169070931	4.2898371630689	0.134256351724185	3.57920518159859	-1.70538477158139	0.943421386960095	3.3155112139818	3.16493920493657	-0.348966697659965	-0.92742058283612	2.46026481280148	-0.920471848255786	2.54340548543663	0.582833809469255	-0.220135523122312	0.19194285599301	-0.155717483292892	3.88256586089436	4.15814990162102	-0.33450844154083	-2.84975543827934	-0.215067255314037	-0.440078424687146	0.140963278431173	1.79324282161758	3.86094678693558	2.78537496284444	-0.696637706673173	2.74087304965418	-1.7196327839576	2.83469955439836	0.299682219825241	2.19621706524919	5.78525141162474	-1.00988561155889	4.63493504636158	-0.0730518950011491	0.837683872851183	0.411127305182643
D17C1_AATTCCTGTGAATATG	B2_tan	6.46451971240266	1.13731751451172	2.31460335572618	1.11589668820616	1.43083824297657	1.59142712779191	2.2367355108506	1.07015963497827	2.04731210326311	4.17433148949096	4.14086921548984	0.0128071282387987	1.91360880785108	1.21740263492789	1.31732821818109	0.71959759225041	1.18452972216266	1.41073228386652	-0.363979938319643	0.673247874524656	0.203570656301992	0.341835950306161	1.42294248292849	0.00391623305063162	0.230841997470265	0.176221608431251	2.65827762689426	2.91422086447298	-0.0680793023620158	-1.92023712256791	-0.200464787683201	-0.27321120145838	0.59293295464763	1.87731443399444	2.43159616237746	2.30007160947706	-0.417912502259307	1.97586403491293	0.227100804168422	2.23609828715903	1.07170916418538	1.4203786061668	3.30510123498677	-1.21198595527895	2.7765891682821	-0.441694404086925	1.18568712131744	0.40335576037264
D17C1_ACAAAGACATCGAACT	A2_tan	5.31793627194643	0.909317795130429	1.03501363276888	0.0236962177389977	0.433308700063121	0.302495402796868	3.57944053779324	1.10313085155595	0.825079793353864	3.66064813748213	4.76419635626083	0.268687691799626	0.174549400436912	-1.42219218039997	0.331773999160288	0.661639584163542	1.71278168747182	-0.0182525853413355	-0.301414029234117	-0.108664379376531	0.486031263587431	-0.0534045279480063	-0.443085828303727	-0.276399085442359	0.188076994623292	-0.151267814015794	1.35669212235895	0.383615600355	-0.00592693633107267	-4.57515614594384	0.203168124422478	-0.364857592975955	-0.45343133570758	0.116987765307384	6.1995253463562	3.01157182609539	-0.399466988930977	-0.199851041752201	-0.406150850201521	0.600156391047697	0.573305813377785	1.87750800470244	4.17731162033702	-0.701473914847539	0.767304065309461	0.303942869795651	0.266224723099827	0.118237323405261
D17C1_ACACAGTGTCGAGCAA	B2_tan	6.90971494211751	1.2947136397903	2.11723778879088	0.267545837077475	1.44366549057767	1.23841826187737	3.78920367358737	1.79011172239195	2.37982793444986	4.71926483519762	4.4317827042277	-0.195212345400016	2.06739906113795	0.600660510581368	0.545218685798965	0.825785643136714	2.31206548122177	0.200932202069128	-0.608686044709987	1.09685908160246	-0.00639229811632333	0.38162536552427	0.288175851515878	-0.170479770523483	1.76390544922247	-0.671455532085738	2.8150954581346	2.34590850829291	-0.044668006871645	-5.58482638388203	-0.126701846464062	-0.517813649447277	0.334760331845259	1.36587021678814	4.53968905706812	2.6127060557157	-0.626697436635827	2.28752405476123	-1.37296351409578	1.85464196137324	0.535823039702952	2.00911100372858	5.17652274733504	-0.4438100501758	2.73627186242458	-0.158961949874159	0.967456080936133	-0.317032932059955
D17C1_ACACCAAAGGGTCTTT	B2_tan	5.3590519424977	1.25542428279519	2.80778780729066	1.67470458597906	1.8388445522134	2.38645384075195	4.34161939952569	2.89676821195377	2.92921165445094	4.58072161211837	3.96242931474233	0.278486768231999	2.58264161470914	1.61533808300676	0.793648295050735	0.950124113616549	1.81049036713162	0.183786027425277	-0.048942626709803	1.89764725022519	1.96222428088859	0.845564634950609	0.739010316751274	0.0185753822672638	3.49116012986406	-0.0532116712573948	3.45447379038239	4.00381831640745	-0.195794156480479	-0.805186073286164	-0.0362728274141786	-0.830590283039853	1.14145316591508	3.10661009777542	2.73074633792249	2.36105514911695	-0.158731587243804	4.10216289366779	-0.347786233317885	2.66569928030505	0.398174991301198	4.31346764348331	5.07205478215796	-0.438087194508933	4.20736176342192	-0.257561660008092	1.7168275964204	0.195163148214941
D17C1_ACAGAAAGTATTTCGG	B1_tan	9.13243359549522	1.87786766038412	2.66011432456029	1.37615042547553	1.77763307758029	2.02372143026527	4.74358159041489	2.68608691177771	3.28905148041175	7.01546008497851	5.85603399297364	-0.225928782061934	3.39936126810988	0.914748922201891	0.923438701766203	0.795713092949925	2.58721056524702	0.979928449507594	-0.562659568891628	1.03580602806253	-0.174556541547479	0.914058497287192	1.99988706213708	-0.244555361249714	1.41569388225749	-0.632035292111837	3.31798149647045	3.22519504416103	-0.125381066910197	-5.07420397186995	-0.194883714395185	-0.21948451487688	0.76080795681129	2.71532831835971	7.36090300415206	5.04641254564596	-0.517528007002604	2.6656929729946	-0.571048237664579	2.8530447135555	0.589533243074609	2.45277322997188	6.97909727006089	-0.469112678319493	4.03004531980195	-0.659254893450045	1.51476856718237	-0.358371019137749
D17C1_ACATGCACAGTGTGGA	A1_tan	5.95940324165488	0.677630436340613	4.34691546643464	0.318540875023041	3.65714010511451	1.91910977546618	6.09670020915434	1.45478162763417	3.52068063250535	5.35655424707056	3.54103313983603	0.174394851847997	3.97261589065391	-1.4898595669122	0.688490574365816	0.825508710918046	3.98420812895483	0.0654635538509787	-0.20708515275762	2.91867679949731	-1.79330188662941	1.90799010608512	0.963997798545284	0.783424836559141	0.980453328031491	-2.19413633845687	4.3274042272703	2.92176326621767	-0.395283656105701	-1.78742460255898	0.274663828128038	-0.408922403415926	0.477592697911752	2.67728972467484	8.56081400048756	4.00318474490764	-0.176703661098148	3.66279775664872	-3.50657130142076	3.13462547481304	1.31124082778615	0.962088331796551	8.58613613984702	0.0772037724459259	5.45349425477947	0.00616740175947362	0.268487124934545	-0.0513815471073979
D17C1_ACCTGTCGTACGGTTT	B2_tan	5.82034071671527	0.966673450969255	1.71026872591763	1.03262281734577	0.406461640873322	1.39255183285397	2.28959989446367	1.56265311129053	1.68306255884904	4.10791574193343	4.56515032224288	0.383178056789073	2.13800981509453	0.340365145824973	1.44434808482746	1.34373110130329	1.31442785256126	0.154916839010093	-0.466424568612639	0.389492850126627	0.72211170963219	0.894958686613652	1.17112816247724	0.215778462311091	0.175597907888424	0.183877955461749	2.13420844761491	2.26954304901255	-0.135609393730849	-1.6585641175383	-0.0780435944155065	-0.380259963615493	0.745016776018242	1.87970132263359	3.26738304559285	2.01730280534259	-0.320568489781301	0.937884471278014	0.984908828227011	1.34290853368188	0.685817155726346	1.31263916393262	3.47339615693291	-0.599733621570029	2.08377000919381	0.44204915368455	1.65291746844578	0.285683227356682
D17C1_ACGATGTCAACACACT	A2_tan	5.50461776380579	1.4351458071326	2.68282699404484	0.0407721571251185	1.46894125765053	1.11967831857732	3.39432232160337	1.69601529740672	2.90128691924167	3.75580199060594	3.13762579446854	-0.111667612212801	2.5936974459974	-0.117214613180771	0.529633145485798	2.24483100242831	1.69169941012936	-0.147503668854972	-0.338075006278224	1.66339052005413	-0.590221026383996	0.572507796002426	0.725803194092549	0.480683044125153	0.386139619487691	-0.773164097641052	3.27098264545786	2.7419227866282	-0.191101246406856	-3.35953318980119	0.39894249185499	0.13472464267015	0.0919721402274271	1.43584865140853	3.61409919828164	2.23554525180834	-0.0540026488444578	2.29286106388921	-1.62718349304386	2.52863187140756	0.588001971572671	1.11967831857732	5.34616975131725	-0.978309459202388	3.84614686474517	0.0263654152107993	1.18568377301948	-0.159682544404943
D17C1_ACTACGAGTAGCGCTC	A1_tan	5.50964230197272	0.396413052356793	2.02683549909612	0.226882269790506	1.31001527121342	0.249426491574404	2.6806281200586	0.992840940899212	2.85041195176997	2.9486002853028	1.41829487916262	-0.186066811900007	2.66527051083391	-3.18013623583618	0.205389351096192	0.6218960495686	2.84074868925815	-0.18716331962782	-0.213433440036469	2.35889349182974	-1.39337993525828	0.858061769092416	-0.0996499608385335	0.112459669105341	0.0838299853792487	-1.04708103846611	2.17180229982651	3.33930530878793	-0.169239286297561	-0.828614076649698	-0.0671135164754837	-0.128776069840688	0.132814442165398	1.67122294156579	1.66914189883245	1.51078681093689	-0.0312177983262471	2.48566342084183	-2.3425589643851	2.34235078200243	0.0176802484066926	0.82483120116427	4.02361269017178	-0.139486858538144	4.52168937728565	0.158180518446615	0.615837875983791	0.99308278548381
D17C1_ACTATGGGTGTCTAAC	B2_tan	6.35574306830724	0.593157497692314	2.28635585324179	0.111615808925293	1.76825296655849	1.10349831980985	4.30925603108897	1.4603867571836	2.62545195932554	5.72233938864681	4.47477555166456	0.385917554278456	3.19519312513201	0.558343259118136	0.683918265109897	0.864572537971389	2.54659179019298	0.11475191234167	-0.37763399881034	1.34830364690756	-0.580219872425337	0.509231503010102	-0.0116020133038296	0.299507804430638	0.919375066913405	-1.36704858687616	2.33141184556365	2.19956739411316	-0.131400586502175	-3.53253438184964	0.0171380379940307	-0.286653102488349	0.229006404826601	1.47679056673906	6.41259205935711	3.48225806349238	-0.259922788111331	2.0855887829405	-1.99499267244722	2.00795348510407	0.350016797101826	1.5635792968063	6.16677668004978	-0.487788281411389	3.21777885784929	0.0147535368670474	1.23423037376754	-0.128898374067594
D17C1_ACTATTCAGGGATGTC	A2_tan	4.12532747785771	0.820886607271684	0.250668686020191	-0.0123516675662883	-0.205832329070163	-0.0853584449079991	1.91361154147122	0.837802231105628	0.321887935671367	1.85477957038607	3.2066887479717	0.0376872443208945	-0.0496805277497992	-2.10471622833421	0.375668055037302	0.375454633290787	0.61140376416778	-0.351664481885721	-0.579223299795357	0.00713481567644937	0.477570407998658	-0.155004344975493	-0.39507573441271	-0.326294039982398	0.172629458518129	-0.0162767323950559	1.79733080286982	0.336417402874342	0.133079774913293	-2.68363218896425	0.133081891465121	-0.146728208466563	-0.793194478629193	-0.123655644296679	3.65090029221836	2.28842590513598	-0.31270916690288	-0.538148725047449	-0.173923249924844	0.313484349145405	0.387293819358197	0.919762926442936	2.65462856842434	-0.747418580266985	-0.205314311703352	0.523267314162927	0.468495665266095	-0.258135406600293
D17C1_ACTATTCTCTCGGTAA	B1_tan	4.72522433392286	0.933372915381319	1.47961138106202	1.10745680009153	0.679686278647378	1.54239850968343	4.70116754559696	1.92703904989829	1.97917240377458	4.49666172691609	5.31681473746403	0.328192569628527	1.616582196565	0.746695284167117	0.196623144647137	0.340408354659068	1.3439739357274	0.137410133850086	-0.36157284425705	0.766457824916965	0.0297776203393276	1.21345695775766	0.901001056186458	-0.336264469428	0.571745229720337	-0.100713906354728	2.01302403201818	0.68344928206464	-0.319806497517073	-2.40010429406934	0.171975346836251	-0.334399197387653	0.530734315017581	1.90968390277084	8.88579241859378	3.94493763031088	-0.460805737762835	1.76727247921273	-0.0223766579526828	2.08821103495767	0.264718406978294	0.76037885970593	6.97856653263836	-0.509763591847658	2.53117314121788	-0.279008437216266	1.52262468049741	-0.0874389603993808
D17C1_ACTGCAACAGAACGCA	B2_tan	6.39944583742465	1.93450306177254	4.40804356175059	1.25323105939182	3.42720370489641	2.82472064860702	5.92959240420302	2.38202684771141	5.04905303297217	6.37499112935444	4.03643012669657	-0.0880624695907677	4.48526300820433	2.05909804371445	0.873609189576998	1.21983601625277	2.52339203033164	0.548811740255888	-0.331785491418201	2.17097043867344	0.0316480765915097	1.87204669497332	1.62048844430879	0.581304901297356	1.61012800438279	-1.34594258263579	4.82274827943796	3.32158550380177	0.113819388754467	-2.97047661212444	0.0504332812487714	-1.07586397770131	1.25479535155192	2.87658677369897	6.38412905079465	3.84032086638129	-0.3190234999035	4.83747883913462	-2.41192509278052	4.38531541652729	0.946371644735898	1.86434544180251	8.89866071352856	-0.660292370874279	6.14112266990217	-0.955507969807249	1.92697133409019	-0.105792795330247
D17C1_ACTTAGGCAACGGCTC	B2_tan	6.21156842873227	0.76426938565927	2.20472160016208	0.74972106050522	1.32661497669678	0.763626020795581	3.89824211586859	1.70787935673455	1.30722847004383	4.92298915629739	4.4816644278825	0.164822216164967	2.97172987807506	2.4623332386162	2.09894155633922	0.830734618115994	2.4114721704895	0.230858697984158	-0.685006596308214	1.42386300813964	0.221501917132934	0.765611533906436	0.643550329874474	0.340940196997561	2.38049201528228	0.777194777480615	2.7559980331705	2.18839223922443	-0.0995966621421399	-1.40044878869251	-0.228070238970975	-0.259813321010027	0.317453239756945	1.71104399461855	5.15599755652636	3.06030593215975	0.047192671559216	2.60617532993666	-0.356122574145837	1.53712650604346	0.618203852404604	2.68628117026148	4.92486099005622	-1.27827709080489	2.47318530950813	0.478774645316266	1.07342440308235	0.242800507982666
D17C1_ACTTCGCAGATTGCGG	B2_tan	4.32736243397613	0.238471783343128	1.83903990354174	0.308674925759546	0.907951888188327	1.49179324389864	4.35453256734597	1.5328709892082	1.89810436158672	4.41602750187056	4.0839097797374	0.0117464767164072	2.19567358724279	-1.50389454538062	0.466646099760848	1.26705545313688	1.79658127242433	-0.09559647095537	-0.483286570075874	0.84665558935756	-0.644111863007843	0.325594625310782	0.21824843640893	0.308659737453442	0.823606169038926	-0.574447973328239	2.68227603544977	1.50816524907214	-0.268684678896596	-0.765490667246102	-0.105537527864313	-0.487757335858091	0.350888380287176	1.62045542333954	6.93260641995005	3.8633367717532	0.0827236138667473	1.5044939911318	-0.658695716547325	1.61866762555627	0.950665256662744	0.987631344280986	6.02320374131381	-0.30205505546939	3.40832466996766	0.597718741592914	1.50811223055217	0.183340690887461
D17C1_AGAAATGAGATAACGT	A2_tan	3.77067926452228	0.819825359712339	0.0871507913111541	-0.359440514351806	0.0582495436404359	0.0788157105701067	1.52961285344516	1.22883080767458	0.186316671764394	1.29937722674491	2.56999406456989	-0.455491190393708	-0.416478575186298	0.0735179777944077	-0.004276017556118	0.3172917968123	0.257682703753795	-0.38742436823553	-0.441581978076047	-0.0379680325794084	0.0968857540951279	-0.12044283281037	-0.254562941885382	-0.443126774330131	0.0985458518325956	0.362022168829477	0.769190065031887	-0.268791622194186	0.0144498107871787	-3.34674076878855	0.065238730808858	-0.185907518931022	-0.493080501771897	-0.0421369192620031	3.72620610653325	1.72014290384971	-0.269363259395657	-0.462722128119393	-0.263616268036164	0.162482989378062	0.418037190228166	0.901612420396972	2.7642254728615	-0.655227162945945	-0.374144999978363	-0.154400806047864	-0.304194159468829	-0.281900162153207
D17C1_AGAAGCGCACGGTGAA	B2_tan	5.87312056805507	0.95928419009754	1.84066241071324	0.070985610507671	0.806790112106743	0.738263393931247	4.00318785745487	1.5577152523376	1.77632494539496	4.44192870069475	4.32182667722565	0.0792851443409776	2.11053055370335	1.04319088634967	0.638562901023435	0.672709044702874	1.53313736245893	-0.178566501035776	-0.408578922984512	1.37388827755762	-0.0956730104013727	0.43363098709127	0.436256338880627	0.243288603098885	2.34303669612416	-0.336844534561957	2.53089773405415	1.78478880377473	-0.230895949899883	-1.97636415715903	-0.0302357502711626	-0.302677206278051	0.0261611720642933	1.48678834787669	5.67968893057581	2.78529368712816	-0.113757550123073	2.36408834519583	-0.904272439973679	1.53382546488973	0.588621780093054	2.07405669133369	5.22292047540453	-0.537815564155208	2.72912991362637	0.312094242717326	0.875515983226709	-0.326960970946802
D17C1_AGAGAATTCGCAGTCG	B1_tan	7.69963044355279	1.52569661346642	4.46019534241962	0.745956565588361	4.04153980692448	0.822443379679411	5.12878765194444	1.33518781163117	5.28446284557184	6.01946257461745	4.60427570697768	-0.0359707162338712	4.28956920151911	2.60219661859693	1.05572224245439	0.657326095607267	3.89551349690897	0.620349568213349	-0.636982058399039	2.34935876290538	-2.13120825767621	1.38205202017771	1.04127670069724	-0.158112746125424	0.924175516367217	-2.36475742236176	4.35996079869174	3.87230463198882	-0.193736920860861	-6.96903095965588	-0.12886562953125	-0.142200263049955	0.0233665714776825	2.27423189978391	6.17375669443065	2.88442679950057	-0.220173666829614	3.76013021188283	-4.94338956000942	4.56765899031162	0.564259255507698	1.56066918125677	7.89981508909862	-0.955178566116339	6.44607563032804	0.0913518060594287	1.59307708306373	0.514918819628342
D17C1_AGAGAGCGTTTGTGGT	B1_tan	4.7430420250259	1.06280261250793	0.0817881311958891	-0.178356057786032	0.936616855794073	0.979792443925895	2.72532943266911	1.34131516960241	0.522976873661199	3.05761200124672	3.73122470963874	0.0487874284743947	0.344601743513319	-2.20447607317038	0.262184192480451	1.46745871043453	1.25854802019034	-0.0345288305086921	-0.61403870412052	0.375164969769019	-0.143444314251165	0.316037084456368	-0.0938785193325806	-0.0801170398791067	0.205893511615458	-0.363368067233443	3.21414666585545	1.07928810464459	-0.246930601508884	-3.3356365580394	0.0191025700729135	-0.366579873619142	-0.353721164643558	0.572166463555007	3.62002513771675	2.81263388398593	-0.540240218551786	-0.28048691803303	0.296870280760091	0.185773787059637	1.04266352283968	0.283546504485951	3.27565413810917	-0.96770954192718	0.973154733919965	-0.12891064395098	0.347653011574902	0.179077116385871
D17C1_AGAGCCCCACAATTCG	B1_tan	5.02824273569928	1.56146671043772	2.49066380889399	0.43049499314961	1.76169907906663	1.21177594261257	4.5875512948008	1.94542720667541	3.14373698287459	3.92562062886237	4.41784151919812	-0.605310393831804	2.37097422220145	-1.36673360242649	0.745424459616748	0.330302553744724	1.42098738621298	-0.391918162645483	-0.423563208871534	1.09036182264562	-0.728806257016765	0.278687843474051	0.370456291888388	-0.190505875458367	0.179250201265345	-1.13225913348253	2.97097652930626	1.66016421176504	-0.264649282739817	-5.42380791598341	-0.0643778672255099	-0.282179564345284	0.278614309219658	1.26078948479493	7.00237939307969	3.23514041738706	-0.641755342156909	1.93359631006515	-1.07470085370468	2.23245133999175	0.66319414267809	0.634950191270125	6.85893619012121	-1.11345005073047	3.51285439624418	0.293006104781533	1.48697131708387	-0.309418193852133
D17C1_AGAGCCCTCCTTATCA	B2_tan	5.85930537583314	0.858566564442467	1.43926265101284	0.226582196916162	1.16610510520334	0.925966286776076	2.93124369454797	0.878486813261492	1.65082471273951	4.84484235516049	4.21838157063203	-0.121824903598481	1.68290070778549	1.41741931503902	0.757231053902842	0.92299695420507	2.68066782379686	0.0701228071759946	-0.544045437672479	1.02031681838439	0.0413047204988138	1.47397375932207	0.475163282462744	-0.0112068566740872	0.205199180719513	0.24611558000995	2.58585508165806	1.81421284206627	-0.401300345836302	-1.24416809284213	-0.169010454065484	-0.280964827197185	0.0366623146818042	1.94581498012897	5.92161944023404	3.40393476955692	-0.299988688590021	1.31079679391788	-0.90829368792282	1.54168619584811	0.480157903612334	1.1789412566799	5.17841921001758	-0.610190152266801	2.61439829036699	-0.222616121256139	0.943946294272653	0.33498357526258
D17C1_AGATCCAGTACTGAGG	B2_tan	6.76232474251333	0.64225511077985	2.43429847375539	0.33287935086468	1.51272109024651	1.30146958929747	2.7139092637187	1.19965645399552	3.1815722627704	4.11615669138665	3.19863347573923	0.0885166975359378	3.44518682764944	1.22165661264255	0.314353690646006	0.611895754375349	2.30425112129371	-0.0924250655566935	-0.429846531018515	1.14892338672486	-0.57450524646134	0.594396461676195	0.748326249644392	0.0843079276068447	0.230118429094825	-1.20711480064059	2.26234457545286	3.25395273951419	-0.258193320074343	-3.53917877256877	-0.227070951359171	-0.500402727541264	0.733347947890722	2.06410538895831	1.9716935892871	1.2791294780187	-0.522549501320694	2.29995254683469	-1.19741946821306	2.65234504718896	0.695924305754089	1.61709546593176	3.70491021138186	-0.176533643608593	3.87315254897735	0.219802554559824	2.05028789282233	-0.292926935422662
D17C1_AGCCAATCATCTGGGC	B1_tan	10.7039572944055	2.37674277570616	3.87888586082283	0.528349606820917	3.31787179501522	1.69004002391967	3.12821009652551	1.03819026484851	2.36362742581479	4.46014735269752	3.81053505583327	-0.100849521773665	1.36245369242059	4.02401026013508	3.66728747892642	1.41026283361947	2.68442308147805	0.157005140472501	-0.683677606167634	1.74406654727482	0.122309983262428	1.590786096153	0.389211851863719	-0.187671351588855	0.51067378152288	1.26286584548456	3.65739594704382	5.20923439947842	-0.129548749178227	-1.28468016475368	-0.26503091156781	-1.44321455623273	0.110786587528691	2.47911563416305	2.52396126180257	1.42562312619316	-0.393115549110041	1.88587995835149	-1.52919739855294	2.4163242742783	0.0898975896366945	1.78064231748089	4.65214108725803	-5.41187058485715	3.29696218542294	0.159940512764083	0.981701262174322	-0.483729760671325
D17C1_AGCCAATCATGTAACC	B2_tan	8.01579561921199	0.562734791351781	2.81548814570222	1.18717520114335	1.33987470777742	1.710367182939	3.2829901542448	1.45254915899197	3.53749436146959	4.24765603823756	3.69495969846786	0.0667155479801621	3.69210977967657	0.562936301972303	1.1911706146362	0.09066416138018	2.13215986806992	0.143044730916311	-0.526753920008966	0.916857329918017	0.353360560033603	0.567512922271786	0.809363532901411	0.0271555609541113	0.775363244047657	-0.824007324649566	2.58375280890332	3.10083118165257	-0.217738686851912	-1.18132103624648	-0.0998700952462603	-0.236422874391969	0.67686910411135	2.22801736400089	3.36098488622267	1.86416044977539	-0.144904003600121	2.64480227860482	-0.916308962889512	2.61381574101482	0.151446178073179	2.3242992497789	4.59879096839072	-0.29007288327348	4.24434963423995	0.156095525751328	2.00221714806888	0.29074645155624
D17C1_AGCCACGTCGAGTCTA	A1_tan	3.21907099553859	1.0178902626989	0.443408598208301	-0.354106188477393	0.37573699490078	0.206913525273977	5.05478664075782	0.708598016154855	0.425011111207653	3.85905677044682	6.26956721440234	-0.023216218569422	0.0845231970963158	-3.78661219455959	0.744181381502363	0.646786692838888	0.567666064383276	-0.306259513075975	-0.322398608262597	-0.0899267451155177	-0.121852500396074	0.0853582859378738	-0.359599632435952	-0.20214481464933	0.214317489969611	0.7089416204912	2.16711237058678	-0.927841472171593	-0.0247669089173623	-6.73393960902027	-0.0888174110138053	0.00895626707735476	-0.1971581438209	0.129697912007614	10.7035727814513	5.00144868277661	-0.545772084832531	-0.299159346145589	-0.342822504577191	0.29898600066693	0.0486396462186283	0.350829779896311	6.51546966551958	-1.23159083533032	0.293393896750863	-0.112025912015199	-0.00200251873258788	-0.0252393795725692
D17C1_AGGATAAAGGTGAGCT	B2_tan	6.75756913354686	1.85173383830518	4.31588727554226	1.76115876450389	3.01668467021024	3.54269224386149	6.53156973474641	5.05196401255616	5.01236379140438	6.53598376707092	5.26384728599695	-0.210440895956383	5.40514940152809	2.4290697439325	0.671734517978847	1.12049058804794	3.09145417146873	0.130391584870896	-0.533765739091842	2.89365716753731	1.48703492187927	2.24710666107873	1.95572379759274	0.209923249888044	4.98450152324712	-1.02707926980462	5.07794107127732	6.32662988075352	-0.128220575554173	-1.29378785935645	-0.253128237535733	-0.82744714910864	1.73798436334117	4.33346511128935	4.03957948044751	2.49905222797531	-0.312774854224215	6.44185386606243	-1.17287712355289	4.43519740659223	0.62765955313103	4.88967150863543	7.08166523681085	0.651901345621745	6.93110334478264	0.267834680122914	3.51734272023332	0.203049179191575
D17C1_AGTACCAAGATCGACG	B1_tan	5.72005393155682	1.26000165214268	3.50551118306638	1.00437350941869	2.30710293485689	2.06944267736178	6.09529847494783	2.92912088070072	4.62260790230169	5.62672911805417	3.99002021254964	0.152137370481642	5.02965968928154	2.2208979933453	-0.0388084973357025	1.37933433370209	2.8748398096311	-0.078711435046596	-0.442943726015519	2.70148650188896	-2.10365569289117	1.72037193416014	1.93376417156272	-0.311797752592386	0.389029055919672	-1.88488282524857	3.23201165012615	2.12633136215848	-0.0759010717291567	-1.80519315610268	0.732265529937505	0.237283512756349	1.25397155208003	3.17945929680724	8.96400553327988	4.46358791930137	-0.645717399053421	4.41120917649785	-1.68693241778845	4.66175147779306	0.269649847095519	1.46687295173833	10.3605777476359	-0.262072185806154	6.16810797369588	0.724744559321458	2.60709369458579	-0.202036278502458
D17C1_AGTCTCCAGGGTCACA	B1_tan	6.96430704896805	1.35588677814593	2.60477041245688	0.380819338745699	1.72502207310996	1.08383754549549	3.84799801726279	1.63905138691183	2.9805501087545	5.22270722505443	4.28613097848734	-0.177992939071962	2.35251422919288	0.820238069610895	0.322069207493007	1.09151400961689	2.7250995340189	0.156041944120692	-0.334836405815211	1.34363841350754	0.00398127138513257	0.467138445408763	0.756586933743557	-0.20661064008735	1.08975290293895	-1.03052929160179	2.60179396656352	2.75043579100361	-0.231605504275831	-5.22408395622852	0.0236825071611831	-0.107374416209786	0.783055244598291	2.31148791537121	4.71258735685162	2.72860361312168	-0.327559206340614	2.30471524056536	-1.54830298236126	2.22541980820655	0.740179864553027	1.8052174062193	5.49806214764576	-0.284684472917804	3.71112193063514	0.284054864665669	1.21812964984144	-0.203998753691946
D17C1_AGTCTCCTCCTTCTAA	B2_tan	6.26646439786856	0.531156422873437	3.09633772290967	1.19081001677428	1.26478433351877	1.36828420791348	3.408343308055	1.97706421562109	3.09258723690655	4.03997226962027	3.41505724123938	0.0444262320919104	3.43092956529869	0.607373317823703	0.682413870718116	0.784290997076461	2.01882573485895	0.0527452553056423	-0.115434178842129	1.59630192211224	-0.0745344726247731	1.02112410735087	0.900041987376492	-0.322634623679757	0.932946994559159	-0.766040220633018	2.68693972072689	2.42280881492181	-0.245271014720506	-0.62906901496743	-0.138982294365618	-0.424060800945807	1.03747904832069	2.53413467031377	3.60456872303286	2.02991965874303	-0.458990241851864	2.75578879880533	-1.00457339397276	2.81773791055358	0.633290685303386	1.54159967374611	5.48790996087939	0.0241405560563846	4.4717657413992	0.0340046555697699	2.09122790339205	0.0114587549602945
D17C1_ATCAGGTTCGTCAAAC	B1_tan	6.15582871949149	1.35000695010786	1.27516381873597	0.525390897255118	0.592050491882538	1.35199205655053	3.98521486799859	1.22702988747607	2.07197491114587	4.20534781254393	4.7649121590875	0.212995721704603	1.26813539023088	-2.13783480569856	0.215241093873143	0.928819172471732	0.86983505861856	0.0328146550993435	-0.461186235350055	0.611842049620682	0.317566557257595	0.41066260413201	1.02420855679272	0.0288354402155636	-0.0124528407187563	-0.175247273960488	2.11784322524832	0.00979011667933439	-0.0678685508833517	-2.07672161904159	-0.179303140431577	-0.39670810993993	0.528670606978308	2.0295913711656	7.97896737409999	4.89708788873605	-0.344757892931575	1.13623475331672	0.24946591137909	1.87518786559874	0.481685862592944	0.81215809151792	6.58627076395937	-0.300683360036143	2.49731229263588	-0.485958713552804	1.04227722872804	-0.0148390094429887
D17C1_ATCCCTGGTAGAGACC	A2_tan	8.00736270182747	1.82016392015044	2.05109591408474	0.372124819302855	1.5526949724687	1.5441230830761	3.56639933356342	1.67692235708324	3.42707274687757	4.03435956174835	4.7827442672465	-0.125918643952345	3.17343552089641	1.45818077277817	0.165081372670979	0.424509102492299	1.80158694365629	-0.459890056577845	-0.458246685270021	1.83530967087872	0.19429812873917	0.263309237362126	0.844861261422152	-0.53783206639089	0.446396938007016	0.186002248549544	3.11442091750262	3.57177795119168	-0.168584147290051	-1.53274562776201	0.671092986557186	-0.19610363266066	0.354791135349936	1.74430655882026	3.45158551105885	1.86629892233104	-0.887233301659397	2.11568686231797	-1.09377740970091	2.885677503141	0.888724524003482	1.52203906310081	5.26379346680418	-0.912548688585533	3.61655878851522	-0.229845314001178	1.0853616996066	-0.54515761019964
D17C1_ATCCGTCGTCCGGACT	A1_tan	5.41015535553952	1.62346637870356	3.97142164883994	1.16742431520938	1.75015335932865	2.18278005305831	3.75796564354324	2.54108382752733	4.29425745929914	3.81114225616815	2.82988480864093	0.237689895931565	4.27703281828993	-1.17406172847221	1.20556558072216	1.21639152365039	0.836015347681136	-0.268034019157454	-0.476118988700168	1.35614246238404	-0.581921727291864	0.276313124418378	1.08353224401568	0.561652768783065	0.42738869770835	-0.398855103670139	3.05184690446394	3.02853855706365	-0.00538452609392894	-1.60200411013734	0.154625070404926	-0.104226774173735	1.17994878154927	2.23248928129539	3.81596699445903	2.46445179937131	-0.507338006614172	3.14323365036923	-0.361576626784298	3.52379098610617	0.882017662672185	0.935058509106147	6.28372021051906	-1.59244858953867	5.08273093447519	0.0710425386013958	1.92770308687059	0.18458103419568
D17C1_ATCGGATTCACCGGGT	B2_tan	9.16616059665215	1.01608274450045	2.48792685594313	0.6355196534804	1.63415434033995	1.17500555197585	3.93358900431022	1.33476852449459	2.52547061638164	5.70887856131145	5.44415932834957	0.392649547586819	3.13664508614374	1.72420931737081	1.26659766275511	0.542993773517621	3.23858350435811	0.161750230978079	-0.662976404468888	1.29422134719093	-0.586939989114777	1.44111405426647	0.2879561873275	-0.0883750234961984	1.26725420640847	-0.599262300301362	3.31042462871259	3.30372276353346	0.0569827036992113	-2.49518850401881	-0.442139683227117	-0.338256296214438	0.167443687215759	2.22681157762092	5.08682099403936	2.90773166715633	-0.525561616159235	2.78186149518052	-1.55775198329722	2.2707922740127	0.841641660763282	1.73036328475494	5.95438881606592	-0.556510498214986	3.52451872701848	-0.134787723407642	1.41683159650596	0.706900790452319
D17C1_ATCGTAGCATGTCAGT	B2_tan	8.67007593845274	1.13351893578292	3.48767100893403	0.243349789168355	2.20879162215896	0.76642793884571	3.85730858139876	0.437264942595355	2.74700618933924	5.80376597579388	4.74067333063774	0.192313036221968	3.70222819466472	2.0044723707366	1.83585870912517	0.861506665379545	3.44965827363922	0.264460467591498	-0.567771786734567	2.08654712822635	-1.48964720507824	1.4568625259734	1.83450310378207	-0.0143079996157013	0.937454756809285	-0.178105499030816	3.38284887390234	4.39567960804865	-0.636372237730322	-3.69716519018477	-0.173615928349017	-0.534482996118522	0.118243784344153	2.59376602080602	2.67389224424859	1.78968015606804	-0.366851096780656	2.50581245061468	-2.07945820432098	2.66016681564074	0.928871034357038	1.67371685954484	4.38761550010266	-1.19708441118744	3.94057343856068	-0.19744101405007	1.23761814209754	0.969926408792427
D17C1_ATCGTGAGTCACTTCC	B2_tan	4.79124396240011	0.424482052076362	3.5804000714457	0.562538171399963	1.65829819945459	1.02191372796249	4.43710046665225	2.24669783806921	3.20922140541124	4.0609121450093	2.36412139560242	0.203311252905741	4.76281317027279	1.22256554501872	0.436849047069667	0.372009968513886	2.61999268224189	0.0763602052735317	-0.32873994658956	1.57926937833238	-0.323460881434188	1.20946199970699	0.913935526687164	-0.222174355975381	2.98813301420431	-1.55659269674023	3.46446169999473	2.51368266612176	-0.06504922152425	-0.680518304076158	-0.0268346656562326	-0.18752156312669	0.723777584718145	2.81775687297781	3.65375633411418	2.31522961521005	-0.297724590547066	3.7775604501511	-1.9760773827198	2.61485004095354	0.394973302709055	3.07948738835233	4.83896506439121	0.109325000710661	4.182651142407	1.06387621887735	2.45286438532541	-0.00914110135762202
D17C1_ATCTTCATCACCATAG	A2_tan	4.24714809939282	0.789660674187613	0.88484175636218	-0.0665627042829642	0.943507452463715	0.507801361034721	2.233099967712	1.06031913329984	1.37107208582827	2.29999480146161	2.52845918114795	-0.164965264411172	0.614858944669747	-0.130141568859736	0.827179605464307	0.25842275472545	1.19103078171215	0.013369123848265	-0.467618140736144	0.0844407307530899	0.240187057802911	-0.132712133522325	0.344832978188984	-0.219928460695418	0.191094345867261	-0.029031217656374	1.55747583850943	0.571633244722697	-0.18473570795587	-1.83094879068478	0.741876293247879	-0.117665156095579	-0.315037977888332	0.213381865091288	3.57098721249988	1.72446862128977	-0.550843584052595	0.347533086028417	-0.545466834219591	1.07812647176678	0.703320053019716	1.62873601753962	3.44194572556597	-1.18920621156818	0.950255522825008	-0.077293423027477	0.258786472903343	-0.403555904300818
D17C1_ATGAGTCAGGCTTAAA	A2_tan	5.53332393617416	0.736010270048242	2.65682964923624	0.638903283468763	1.6095730580975	1.22960413803937	4.49975032826638	1.72023215422895	3.22841159817996	3.37097632819473	4.08037456900984	0.0743200521667355	2.54277266929452	1.02732224775643	0.129923865391291	0.346759180988305	1.68287901407015	-0.0717470476671331	-0.469323640146339	1.23645963219258	-0.273970747581603	0.249265347020093	0.365865776453445	-0.656862787623105	0.464998969651571	-1.55015353266033	2.29487487038516	1.03975468288791	-0.31586696770959	-2.65364868117454	-0.240583231713328	-0.331691643069382	-0.00620540885299931	1.74238331931566	6.89156874140107	3.43417617801346	-0.472305674684958	1.89477337670611	-1.81407921688816	2.68911437133852	0.91870487238334	1.04916255841644	7.07899486435543	-0.914731472630637	4.11996129443187	0.4555705934981	1.52496059392506	-0.0500225241042217
D17C1_ATGCGATTCTTAGGAC	A2_tan	2.45725935365043	0.317899376338833	0.915856757399618	-0.12511826207917	0.804072394309696	1.32889516656102	4.20400713927263	0.948362879780415	1.03910571305602	3.39787344861638	3.18339395621924	0.0359359976415808	0.810402262388335	-2.66452006538161	-0.0268792907363375	0.958487799528543	1.24809752326413	0.0217178118666467	-0.339926577292148	0.683601175418748	-0.33742666888271	-0.136401372270417	-0.169750320949058	0.246918495109533	0.073003212907906	-1.07276289175051	1.26030284510278	-0.45997825276331	-0.183503270542339	-1.8372990707189	0.32700672506671	-0.158265725318415	-0.00261838632151589	0.328586504478097	8.15573922687033	3.7706183519132	0.311743793021044	0.744720041016364	-0.638963980393727	1.2271620411201	0.423915846398865	0.731449107852652	6.4401008208591	-0.26026813956482	1.93766714704251	0.0161470804682523	0.227005605629851	0.0696724078942906
D17C1_ATGTCCCGTTTCTATC	A1_tan	5.58542029495751	1.26471595574517	2.46177793494343	0.00283889573516165	1.82251428820732	1.09385665063358	5.19889995945788	1.24541054904682	3.20631586758948	3.70442718578783	3.70379480008453	0.372310982656277	2.30628420611644	-1.79547055787845	0.500323479719036	1.91014899974515	2.56392433824672	-0.174919729852333	-0.400894526800354	1.86578698565955	-0.278374218390767	0.413985795986009	-0.1799362525363	0.164446116872083	0.395009679606758	-1.23804139910462	3.55856578375297	1.37419969395451	-0.198485014319435	-3.9403245979992	0.345279623964097	-0.582167750590666	-0.137326422918935	1.77950965945067	6.16800702661615	3.20674300481659	-0.608064800575167	2.08905861120171	-2.45102152054302	2.3634630902333	0.0521100610591197	1.71831851218208	6.29828141068937	-0.806918561943559	4.03317545810452	-0.129539589001102	0.911006880775998	-0.0114269405749287
D17C1_ATTCACTCAGCTACTA	B2_tan	6.53715213663679	1.66840301007848	2.54106289818525	0.904246828840752	1.34018715491653	2.2520460923037	3.23547767040305	2.11761791771745	3.09617850740531	4.72314946140716	3.885678815285	0.0723179146301419	2.64334390924597	0.623565151558221	0.776080430171873	0.708888952467462	1.91440140345351	0.260812408875882	-0.323929119011839	1.57726064392234	0.773859925101645	1.13971627255832	0.87295146448115	0.465229204867039	0.895073684278813	-0.254352526553974	2.77897303449869	2.82254496745643	0.121057625417795	-3.09787965322481	-0.0796502803686204	-0.371105883045474	1.12873308495993	2.53505327610379	3.5506445130522	2.38256004757858	0.0402371264901993	2.38940078028486	0.111157588636527	2.66357409109889	0.617093551525944	1.74692550311207	5.22864330611335	-0.31579729409632	4.25822896116861	-0.375124430323608	2.16437389097812	0.205018810058812
D17C1_ATTCAGGGTCTCGGAC	B2_tan	6.02411585127169	1.28186386500914	2.01908297523935	0.879713003006187	2.04525658340355	1.5796455026394	4.48868742402435	2.07339141671195	2.56615854182705	5.02696968598035	4.7191481348208	1.00291526982427	2.65960595704379	2.20045340106601	1.07331708235256	1.57524715071577	3.54836037433766	0.750179818277148	-0.477256158212322	2.09540578532171	0.779372588905672	0.895126002648474	0.538293411678635	0.350745819000519	1.17629836441409	-0.637566703975469	2.34192437119728	4.09716071315289	-0.235578823159024	-1.52101188286324	0.272987804148243	-0.864058638566058	0.501263118090522	3.25156031426504	2.90350182166669	1.8859516155478	-0.588126154041186	2.19206566248916	-0.890762630797121	1.97921292263439	0.463030861431042	1.72531935366344	5.75350414809397	-0.390115973313438	3.30723869230204	-0.560922735434484	0.690760029915643	0.122133818349942
D17C1_ATTCTTGCACTGGATT	B2_tan	7.13400979730667	1.10101746682958	2.05808489915599	0.693601554085159	0.731538089037961	1.3391595526744	2.65679810465333	1.47597483702636	2.28360318542706	4.56847366474856	4.05485272045888	-0.0804077621691073	1.89632207975214	-0.0560548456855992	1.08333369485602	0.328431270219999	1.61816649570592	-0.164701633916409	-0.41666693051785	0.904219080833753	0.809290048179779	0.220342401070594	0.666505282550457	0.393454438877937	0.150557512505903	-0.106408561909576	2.05882531281837	3.25952339998409	-0.314284811757506	-1.51309162350396	-0.186929392755651	-0.330828689500336	0.356567386817428	1.48964728810082	2.53186561230755	2.04432121491504	-0.222679140299048	1.46328909040921	0.248224907576724	1.67912702838873	0.180190985702328	1.73936234217331	3.82433725929296	-0.240294455056976	3.34632977552474	0.20695329612769	1.75556874641067	0.545696863782736
D17C1_ATTCTTGTCCAATCCC	B2_tan	4.90514512300049	1.27090641029862	2.57627127094719	0.843039810669485	1.44339609086198	1.16320495515704	2.83200682746068	0.863487845445387	1.88645687492429	3.55788759630259	3.28208464086096	0.0838271833916486	1.82021231375216	1.39727374203519	1.29632049206092	0.891809726437375	1.21208565550924	0.481421174258985	-0.210189595962381	1.0849077243023	0.180008607919516	0.840349929517853	0.714895053309521	0.141762293794548	5.86680548605512e-06	-0.019427887776289	2.48813008203477	2.12366310988664	-0.166326670104635	-0.601080896014095	-0.299912724760133	-0.402145082092803	0.443086957480126	1.89774775294289	3.33442085653314	1.88836936059712	-0.414433805911406	1.27911470028594	-0.412573978628503	1.37872060234533	0.336284756306359	0.807112685799985	4.00297491629326	-1.35016349072738	2.58169014023912	0.108231333138611	1.6179165461759	0.212392291751706
D17C1_ATTTACCAGGTATCTC	A1_tan	4.67782326859804	1.27351341303705	2.06887737751924	0.543403025453576	0.80714189474283	1.57915884594855	2.5711232102009	2.21425075242008	2.15811019920146	3.27791585656267	3.17143629441438	-0.0938153178109985	2.91029707736401	-3.30930969179361	0.335033467546184	0.349085167531856	1.43939395012086	-0.0785419253742122	-0.254256455367581	0.543936818803843	0.641044468161214	2.52037798597158	0.85549652873237	0.449692038604833	0.514929488940806	0.152875477142356	3.43698741442301	2.49424677368529	-0.00146392140940859	-0.87919349345684	0.522273829380806	-0.105187094490159	0.668227807677677	2.51498402742357	3.11625610766056	1.93317215605123	-0.522531421040556	2.09737461227373	0.513235318852318	2.31887371003417	0.54728263645057	1.57915884594855	4.27292098841864	-0.70549481669377	3.16415431570242	-0.165052881547958	1.29761315987546	-0.120688371848561
D17C1_ATTTCACCACTCAAGT	B2_tan	5.68185647238234	0.238949467942273	1.83263832960479	1.42371949806014	0.927850650564104	1.05561596651304	1.29138813564217	1.20377135857162	2.2603293294883	3.26557103078747	3.27973229116092	0.08181197013379	1.77477612627989	1.42673158808801	0.601496399591145	0.460673484953048	1.94080194011919	0.992289735381627	-0.568747468191714	0.762844124167349	-0.17342636922698	1.19151819069875	0.83179032176555	-0.504959379291271	-0.308434946938015	0.481971413258512	2.27956989951371	2.03747362437527	-0.347708465241147	-1.5090453559054	0.126239497577235	-0.365128392413739	0.481199295512901	1.918055731584	1.21137801643757	1.58939949347956	-0.434558121475877	1.52489879882325	-0.33522428404267	1.92739961292201	0.939861000591104	1.00595901731175	2.43521663492839	-0.830431121345249	2.72305120243592	-0.53885422006784	0.923984431014584	0.302305535193652
D17C1_CACAACACAAAGTGTA	A1_tan	9.09915164046275	0.610343816622917	2.28625995157055	-0.380573300557727	1.1749038737783	0.264000852378573	2.78640520469644	0.31640803417186	2.04785293792273	4.46412018929471	3.69784266399199	-0.179762457152028	1.83464491209739	-0.377526857732421	0.839176469553667	0.963870831210882	3.01025987113752	-0.408407512609625	-0.430234212245443	1.89499329098852	0.392174598744054	1.0389540765255	0.263665124787803	0.432621199220817	0.122184594805993	-0.424710328019563	3.73300010985894	4.46431107155002	-0.251186953035742	-3.59187365180129	0.177705368020532	0.0782089628166532	-0.380532964082467	1.59204212477376	1.86994801201821	1.60740339365778	-0.529964347944666	1.82217175196581	-1.10843784317082	1.98056769341576	0.869708902427039	3.88940538003202	3.64143672251327	-0.410574363569719	2.52501817461961	0.78562187938001	0.892184473256606	0.410799461051888
D17C1_CACATGAGTTCAAGGG	B2_tan	5.56502544478245	0.858609089195777	2.31953090610345	0.0969115352226693	1.97803636822595	1.03989631079898	3.239723930831	2.28737626047478	3.01148208448372	3.35143898824758	2.51692168015308	-0.0833536293900597	2.52933317528651	0.729112600241042	0.144071654128478	0.930423245413335	2.41752453733461	-0.0295722784950516	-0.427208991823256	1.68012980388083	0.639563601329017	0.72653762828998	0.700506824897166	-0.124625620538044	2.73048792629054	-0.891749710261325	2.6216241578855	3.43774184817972	-0.31676009813001	-1.50739024200778	-0.194030240294387	-0.610012273392048	0.479997214386272	2.23847119481293	1.21135189549452	0.885090109007094	-0.317210954386497	3.57555620602331	-1.92111205987808	2.49550002076132	0.0777487999306481	2.94791411212915	3.33052462410837	0.16985442424404	3.92458420263453	0.368642320516737	1.4973972141349	-0.106384049970544
D17C1_CACCAAAAGGCACTCC	A1_tan	3.44855822298433	0.938759338392501	2.27498214875704	0.357523967733565	1.80808419708345	0.799769431947866	2.0631368913403	0.349057937769017	1.80514226562287	2.61949342616805	1.27599940857146	-0.107042961767235	2.15350808879518	0.0265345110131341	0.75984060365417	0.926436252103593	2.23129837343794	-0.134368309891822	-0.267245165872146	1.54728576290095	-0.512621333935803	1.64994243216741	0.47404929210255	0.148013957092075	0.490125789283175	-0.372322019526247	2.33898096947502	3.05608406995743	-0.254109756846055	-0.177532921461404	-0.0924005186402363	-0.898255737739941	0.547583664799047	1.92016499680665	0.81607818789742	0.517985906328307	-0.259928435948069	2.42856683944861	-1.61457535848562	1.63813134587831	0.013945787163945	0.936664926102144	3.10197371152597	-0.527828798589032	2.92214252809163	-0.207984471596794	0.384302875826361	0.296243492027848
D17C1_CACTAAGAGTGGAAAG	B2_tan	1.98085808044872	0.439513769615157	1.4737809188151	1.01289029722391	0.278877241301312	1.17196213211245	2.37262932954274	1.23179525857249	1.51321530247719	2.46379881948192	2.44772104973874	-0.298076322107926	1.26823806553006	0.170921464475	0.534793190103864	0.119086572711997	0.497829811741925	0.227752185341543	-0.137720107331372	0.215077917299225	0.572181537178328	0.291348514814221	0.510230276091969	-0.0472059080805218	0.359477511157851	-0.101604844252901	0.926840709768194	0.354413292864813	-0.21130401456696	-0.742945282846559	-0.188901756327245	-0.309552144476592	0.789565210179894	1.24224940099325	3.96504452855329	2.07312928249114	-0.113021873444271	1.26757242593118	0.806093031082253	1.1257371797045	0.340024071624442	1.51494724708921	3.31469049616611	0.249365285950801	1.61815918206215	-0.218369844286017	1.29671107186871	-0.147001073546622
D17C1_CACTAAGCACGTCGTG	B1_tan	3.60253289827865	1.13412203420973	1.82839195456571	0.141115194984081	0.72272283949433	1.65286910207822	4.72608587981588	1.84892916965339	2.27729469176653	4.52626621242376	4.79286647692546	0.000804230203968599	2.25141045658002	-4.72094832741892	0.502868870300232	0.371582808226787	1.0894960625657	-0.370838807448059	-0.507171941313463	0.529301474846442	-0.178903028346851	0.97962459971075	0.79546379364045	0.639008856855727	0.402494488087816	-0.482779560233586	2.72375171792362	1.03989752075024	-0.0841371394798926	-1.15341584425954	0.117888866360555	-0.156984901118007	0.819358161571929	1.479281379086	8.96035290374357	4.27446922514451	-0.379216792902322	1.83557986695779	0.464891014238262	1.72943389672991	0.748749661532766	0.798833846104179	7.2031334248926	-0.928629473398698	2.54167698440851	0.104125345113804	1.38678039465672	-0.390999320557758
D17C1_CACTGGGCATTCTCCG	A1_tan	4.6392751957713	0.614532276985403	2.27506464849197	-0.413501006331929	2.09762416921426	0.570062565566704	2.70995894440141	0.871372548631891	2.40863644515635	3.52378043257691	2.11467815670894	-0.0667952683377208	1.83857873709288	-0.597956544344545	0.574250962130579	1.47109648581923	2.80598517440332	-0.333976036854462	-0.283504708299001	1.95548232213077	-0.654849439972951	1.18448488203957	0.426734359989968	0.321757863088848	0.61888046660614	-0.608880104659662	2.86828167148088	3.29151118502375	-0.189716204818623	-1.50385750138092	-0.0562507549335414	-0.616724079093073	-0.21795384175585	1.39965611634089	2.19021568839881	1.46750628997171	-0.581091350212035	2.36983238836489	-2.14816644079668	1.7673645809431	0.684017488254698	1.26254297981516	3.9816307476386	-0.626003224655709	2.95736890671128	0.171230974207709	0.362642873334951	-0.0889558022221348
D17C1_CACTTCGCATAACGGG	B2_tan	6.04916098266366	-0.0394269053932544	1.59610549464305	-0.466632662312461	1.39333095678916	0.113537085724548	2.96129420016333	1.41568610107851	1.88059397022721	3.60606376267288	3.21891404490378	0.0472171822250031	1.88883762270136	0.275636320275294	0.694226368827015	0.332588437652351	2.52765231067068	-0.00436564371118651	-0.46000290954836	1.00561461590785	-0.483498228892669	0.778268334103556	0.217745986548059	0.438426920171455	1.23345684816651	-0.878798322753735	1.87477003496242	1.77625000961674	-0.205707300122589	-1.68438811212082	-0.1635244825087	-0.256028468285727	-0.0491791215851152	0.777842466807014	3.78330870541079	1.83594098883225	-0.153107474096781	1.48976760978442	-2.12378104494325	1.30819552350982	0.421541261663537	1.47056863762954	3.86216389853583	-0.474686922442724	2.50814049325654	0.245058524359575	0.587709841175688	-0.0156258051546386
D17C1_CAGATCACAAAGGAGA	B1_tan	6.58410774054677	0.925781171456115	3.34780915759591	1.26520404676816	2.11181732075392	2.05075442590732	5.15984156955009	1.77404350363103	3.69650313252877	4.79652223265609	4.45131073732059	0.0447921593126555	3.12510476289733	0.658649332689319	0.259988701187471	0.252949083724341	2.37581609324876	-0.0885919750315393	-0.254765578857475	1.60796559622559	-0.0644168631547335	0.79614748813631	0.697920323588584	-0.470585833090449	0.415399207050711	-0.481060857819849	3.13805609946174	2.16122764119597	-0.47684660178325	-0.558060361626457	-0.0256079801437723	-0.245814256832848	0.742179749525797	3.50688985933735	7.91936984629494	3.51240450363417	0.0533405887056188	2.89512532671045	-1.2429627110832	3.20918458434124	0.11997061638412	2.41214602040545	8.27454957635494	-0.890208276756493	5.17854849958712	0.212629473966566	2.14493717726903	-0.0324497934789039
D17C1_CAGATTGCAAGAATGT	A1_tan	6.29885490269543	1.9276262481842	2.65812090159732	0.155268475333522	1.62853371480978	0.625982566367404	5.78681481831004	1.40355362633287	3.13214639662016	5.28652221913529	4.97884187860293	0.014163925063398	3.41450617595486	0.166241147248073	0.703054184843533	0.760687493159262	2.9420858707761	-0.568022926107144	-0.533200239141008	1.97434689278573	-0.131031344217358	1.23940145994794	0.240771023585456	-0.0258819430398093	1.44593089193334	-0.961187492067149	3.87890498780086	3.42037796580221	-0.0762262654272461	-6.32505123958951	0.134275115769177	-0.183829657155149	0.0967212418128529	2.72363371613195	6.33314320130555	2.97683439619342	-0.453353105198339	2.66049301201313	-2.01526800684558	3.03967363171624	0.0303534538081966	2.59247704662368	7.40769282896681	-1.28679144800774	4.36989081438385	0.366463092838918	1.76100257828481	-0.344399267075338
D17C1_CAGGTATTCGTTCTAT	A1_tan	4.42527182130369	0.636901739976062	0.19407189704079	-0.645971731655301	0.126783504784872	0.557148872691115	3.26070123203625	1.29260954907754	-0.207359748871605	3.84404628057474	4.77617201623585	0.202274372675472	-0.240193832127427	-1.40653080143609	0.238568351004607	0.60423406269402	0.790394712760137	-0.209278256277399	-0.285502547370661	0.149277019259224	-0.194654562935548	0.051879140045265	-0.458553340998168	0.131085414758195	0.193676302947488	0.548078218648093	3.93706879976776	0.00911597190087901	-0.259652896299452	-5.13653098747768	-0.159074125866126	-0.130854016754464	-0.522974766397488	0.103793008255295	7.98729507143505	4.57777606686971	-0.187972773564113	-0.253194188292321	-0.0830992470065008	0.197437947298901	1.05004986622317	1.58211726909964	5.24537110947748	-1.13116590175009	2.26813673355581	0.408355096877051	0.0320167026294466	0.0907751760209022
D17C1_CATCGTCCAATACGAA	B2_tan	5.5387594604252	0.484276768850755	2.76610437966974	0.542743821685899	2.05424953061917	0.735648634217633	3.19750271174211	1.69126468598199	2.28982615481286	4.07224875875182	2.80786505042983	0.167845093946079	2.35035347797962	2.59366858189185	0.640286004760424	1.34470659749186	2.4539998992345	0.365535462789375	-0.22514085532028	1.4214036013403	0.378445210498597	1.27357571650159	0.285614665961541	0.220033921866516	2.50507237972837	-0.318990078512014	3.26880688059741	3.1214073889355	-0.11828250961486	-0.932846410197706	-0.192046405267708	-0.976827644777096	-0.0606106951290029	1.93960927511822	2.10616905566969	1.49265585833692	-0.229023062983174	3.09230184096659	-2.07491105176009	1.99695552146007	0.868435353198488	2.65211119412648	3.82415185970704	-0.988910608377194	3.27459860901572	0.0611424330893145	0.962908213046722	0.671086912934355
D17C1_CATGCAAGTTGACGGA	B2_tan	8.68863738705609	1.63341510886808	2.10341004764228	0.931007177434421	1.21929611046953	1.27863815932426	3.81882401243219	1.57853421208712	1.59393241860735	4.8561244721337	5.02942850534923	0.184075943481244	2.77927613396117	2.20298877580321	0.610710951161466	0.675222529235944	3.29848728295045	-0.0223618309355779	-0.638043138817792	1.41067108013729	0.197806589015899	1.35881809074531	0.940411936084267	-0.329515574925687	1.00847740608701	-0.25506789475857	2.57666438904634	2.52813943157215	-0.312982132154071	-2.6114500987261	0.0512331560316274	-0.949558241133345	0.308751393823468	3.32088630346269	4.0801182466082	2.21913568148299	-0.499353208632129	2.37341449703965	-0.508717048271338	1.9778295396404	0.672602015795411	2.06200849719305	5.09065597210101	-0.482397189872383	2.77637088045349	0.22815694281413	1.81757001143363	0.547705826478562
D17C1_CATGCGGTCCCAATAG	A1_tan	5.64881604257555	0.759582743066767	2.06927885316739	0.318739723782809	1.16760269820371	1.36079725944979	3.62239828473043	1.53791947045953	2.88948673258315	2.95385394367312	2.76350670684187	0.188410038500167	1.50376723384772	-3.90634195052546	0.306225449780125	1.94967679114297	1.85940133453455	-0.305521781675046	-0.36528375117675	1.9723086443176	-0.634687807325964	0.26413399472079	-0.0057955904304965	0.02497997408486	0.506768754889603	-0.5635160309737	2.35041344649796	0.968760635023671	0.176238141389842	-0.924447756739932	0.231344218607481	-0.734609984566865	0.425246521770972	1.68060530172642	4.7616106118918	2.57533121198518	-0.367287265231717	2.07074648364392	-1.03821702453025	2.18301518079726	0.423988687250938	1.08773187232697	6.01536586319986	-0.301594424236726	3.74345953706067	0.237759393789249	0.64929401581899	-0.163924110990617
D17C1_CATGCTCAGACATATG	A2_tan	4.56842068607568	0.644579038211975	0.624500350683825	-0.438008740428936	0.121028905472916	0.147735758255956	1.93227393925849	0.795498713711907	0.571428487387561	2.28181356060616	3.13628259484453	0.130355318249594	-0.206786113073608	-4.23133212852467	0.3206074039672	0.542748227220391	0.958652636995666	-0.254955600812523	-0.57550469553371	-0.0270624974869799	0.415021268167629	-0.262925523189088	-0.133420613458823	-0.0120981098369016	-0.14361076106895	0.0602596620317507	1.04528461633118	0.274270703404854	0.0701830631519759	-3.31132001180102	0.265145390829626	-0.221613569304146	-0.271398913082374	-0.0844756608404175	3.98062284362278	2.12988194419417	-0.496303839698502	-0.187334849378969	-0.109659585648177	0.160650330583535	-0.0975880779329339	0.730238517318098	3.06716696413491	-1.33898510984081	0.279751153031255	-0.0850173523883846	0.252709789869587	-0.238915432769944
D17C1_CATGGATTCGCAGTTA	B2_tan	5.0562717647475	0.673874613267039	0.930243215498644	-0.408233166775532	0.445548860892912	0.365628211783373	3.35949017316849	1.35316532375254	0.820906597568127	4.39453404277983	5.3815662030947	0.0300085733821695	0.178285500407473	-0.00819274155193938	1.60243275721908	0.924308772551895	1.18565075067746	-0.106522116956055	-0.332994337631126	0.493236873327087	0.558805366199778	-0.0207838864250213	-0.125124315121566	0.35395279174531	-0.00166864864931944	0.978520943745413	1.36387299928102	0.801384787388057	0.00995091157221871	-2.42841752978154	-0.034656147128243	-0.188186518490442	0.0193379369136548	0.503387986464784	7.49578061707887	4.19025410249976	0.0489182669445738	0.0876033896005141	0.387494392123728	0.314168515852563	0.964498885701436	0.929668622569714	5.43718581885603	-1.13790080342069	1.08552569996308	0.18693626741056	0.52292632511396	0.265638867836545
D17C1_CATTTCAGTAACCCGC	B1_tan	3.48620626991834	0.618225772420117	1.5323944832863	-0.0901314809787184	1.23113526096606	0.864461278295057	5.40278135652845	1.0543258864081	1.71855842671817	4.8378974037354	4.91250781289728	0.0515041213949154	1.37457631124946	-4.3091264459792	0.0206572158159258	0.0924939069715539	1.12092549115384	0.0529061041965456	-0.46944019822765	0.581533905261972	-0.310367466019384	0.593375623833394	0.271073885030563	0.379985686303365	0.193043851166051	-0.719831232144455	2.13028674968469	-0.88676098609512	-0.106101840813129	-2.19561355480497	0.325127073055682	-0.223992456737549	0.0369940545719398	0.597387858578609	11.894925268902	5.42775043971618	-0.461407677588241	1.38073920206969	-1.04335338668907	1.70507305323828	0.376933004382885	0.460013156009658	8.42869900898604	-0.430221766937881	2.15508453170837	0.123999463847647	0.485418238081053	-0.0632321821101253
D17C1_CCACAAAAGCGTATAA	A2_tan	7.10336719974709	1.31048899484034	0.769617960896476	0.0414464083046188	1.30444980689801	0.913300802964853	2.33491471390966	1.15927225150563	1.50624921338656	3.18168303761939	4.5708482225939	-0.117315579740228	0.772058272146259	-0.157234427865628	0.570421363287859	0.745650384391022	1.42135439139834	-0.0116018835024922	-0.168116763005695	0.767603643910813	-0.10463736220717	0.111408329195906	0.431832054227418	-0.458473885905837	0.0912114011719156	-0.0640699973007519	1.71093024023283	1.28247938895357	-0.348741168660531	-4.57635003751694	0.114746503175318	-0.456022805568468	-0.0276573904605305	0.612164520428902	3.51897445128533	1.87499440075613	-0.0730899909111228	0.664871649607505	-0.453440338099326	1.47508016231066	0.753487332420131	1.59171299563584	3.87135623538694	-0.990906484859808	1.70440763453554	-0.162979592346943	0.482969963738249	-0.0390591697605006
D17C1_CCACACTCATGAGGGT	A2_tan	3.69170620520587	0.925315882911166	0.796150283802525	-0.00997406757100605	0.0011844226315585	0.308604786559841	2.71326951302576	1.24821890130782	0.108272640150716	2.56849238951974	5.20944797741846	-0.300284587538848	-0.390727273441017	0.167187623988097	1.19004284949199	0.415464807869818	1.18179801851199	-0.345731429296024	-0.813819509069674	0.0638027480072541	-0.00201640938701589	-0.185088016752184	-0.00878119479563997	-0.249074384364839	-0.497126459847359	0.598370321175575	1.49760963476963	0.663800486514538	0.102102579608858	-3.42520538342433	1.08953226141407	-0.272908453521082	-0.712472461150563	-0.0816405985555492	4.85110344272869	2.91063670092496	-0.487906404787454	-0.729209399534632	0.36348296138658	0.068119660957264	0.410223302772236	1.10489679180615	4.01842326054108	-1.62909033730713	-0.422784063867496	0.379585074063361	-0.158716208421121	-0.0525339910012904
D17C1_CCCGGAAAGCTCTTCC	A2_tan	5.23152401246426	0.928884847338682	1.38472149595819	-0.490689632928338	1.8296312748626	0.365380903147945	4.05817563324954	1.84497197049776	2.06537770805891	3.58443342490111	4.58068017195609	-0.215927390196164	1.04136437251422	-0.755263799356249	0.864551233909019	1.33519596553489	1.9939601013734	-0.427911017645133	-0.406383932607432	0.535780015825513	-0.461755288570944	-0.382193401677881	-0.688184722289422	-0.225458811134055	0.18390404502145	-0.266061027779213	2.60657763189172	-0.178622678043288	-0.163883806176249	-3.2668072228997	0.717410849871286	-0.518645488044033	-0.174829058263341	0.0249037834870597	6.54303830940657	3.72537804059896	-0.656701670979822	0.606672185815586	-1.58984106913206	2.00088312457135	-0.325831649812369	0.809364767203479	5.93208679158804	-1.54618056435806	1.48228096473935	-0.216176207749874	0.35453910823552	-0.213201173551703
D17C1_CCCTTAGTCAAGCTGT	B2_tan	7.06285720760499	0.461372231824612	1.93186620880809	0.489289657692902	0.937481814573672	1.35878362148836	2.66831929740555	1.04095608919175	1.75700322954231	3.64789306846866	3.68522748619866	-0.396449388235463	2.08628869157983	0.136515009774824	1.22344555560209	0.671399021391381	1.92584582134939	0.0629732204906596	-0.237889916384445	0.992690314760931	0.439027673984394	0.279387248476799	0.544983392699501	-0.205441508147933	0.635785580447347	-0.0892866265171096	2.34329730088381	2.83228278739102	-0.200780827367755	-1.20643410836959	-0.173447987251251	-0.620320219385466	0.285752918501631	1.80521753980566	2.82306447592275	1.42981101099879	-0.3145218438699	1.34696680059539	-0.741571165777313	1.27604226404998	0.477469848826755	1.53498937597021	3.32930751137814	-0.338437835103518	2.4317986088505	0.776468867970567	1.73445902359079	0.18697506138975
D17C1_CCGAACGAGACTGGGT	A2_tan	4.81621904427077	0.646825054336199	1.73841527915313	0.313476944993453	0.849359884456961	0.873196725563021	4.43929621791964	0.862088942462331	2.02566861913455	4.27951896939455	4.31371800368083	-0.400823599833233	1.49678090504448	-1.19110502203163	0.412020212342363	0.608098667416154	1.44129702432577	-0.0218258827942205	-0.401076504730603	0.410852463215041	-1.20038372280926	0.37276587700354	0.217328676903982	0.105146724132238	-0.350837354099899	-1.23708906167039	2.12357353346759	0.12938013507671	0.0969583292156684	-3.26186457246293	0.217562640557199	-0.425810893290526	-0.00462056287019689	1.13969283758614	9.35594952224329	5.07255525148491	-0.311976722543829	1.01188345552202	-0.632227268753855	1.79138540858123	0.678819941254384	0.427127275644622	7.45344728835171	-0.283067822191874	1.7979587102673	-0.0196559888990393	0.569009149306188	-0.407446069544788
D17C1_CCGGTAGTCGCTTAAG	A2_tan	6.42857923380445	1.47950314333377	2.51021424789965	1.10641039681777	1.3631139010959	0.929540562359516	3.84503092934005	1.95170219564519	3.09901510182673	4.00367728241926	4.36023280739381	0.40721584297264	3.32052318355005	0.410194671971306	0.687666755108639	0.764909092583708	2.665689771734	0.308052336534515	-0.29381825511654	1.5508315588869	-0.594878821490056	1.24790879407015	0.858933270089395	-0.33513650670634	1.82603062766581	-0.648789568132567	2.754256741142	2.88086301087623	-0.13992951771966	-6.29197548089245	-0.0452780771066205	-0.314089108402095	0.151007183380545	2.34792780398395	2.9110063984621	2.03308131753526	-0.272562458850311	2.71134379226031	-1.57025981252235	2.68488476804223	0.0802259291367524	2.0177833303737	4.64760246083597	-0.396205808669109	3.83365363280598	0.0906271335132095	1.70039498084065	0.24461765103609
D17C1_CCTCATGAGCTGAAGC	A1_tan	5.58393043001187	0.658925973147043	0.547489772213135	0.186403136598759	0.455342566498788	0.57760095344308	2.16203028159575	0.880386704214172	0.713574521916178	2.15784903746165	3.05844964130673	-0.205714992656446	0.62224775198346	-3.65334781799762	-0.159646155317099	0.52030118717766	1.6892894733199	-0.0307488327219086	-0.334185747121295	0.190533021611387	-0.0855894830585361	0.835875073296674	0.303826325915646	-0.10533664104453	0.685673197577947	0.0387441759302891	1.74238859941599	0.407383464407663	-0.0691542216826675	-1.18150009151159	0.0817677742949508	-0.376169809249146	-0.105516008176719	1.39672745005691	3.74316077335913	2.08058828070594	-0.519557187284449	0.817128285899181	0.0971390529919032	0.614584657861798	0.518113863409849	0.525945087078748	3.32038335806339	-0.687352516936413	1.06566934626169	0.13472405078181	0.712113854537834	0.18815537221811
D17C1_CCTGTTGAGAGTCTTC	B2_tan	4.0809258421343	0.194038729370549	1.32970351786409	0.378441977092228	0.285765285222914	0.882057815451449	2.14778910143631	1.34072071491493	1.39585609497347	2.96259126789594	2.78100757597445	0.205322441622299	0.886320248712876	0.803987834533455	0.332854687204535	0.721937184059481	1.07840559653896	0.0764356175499606	-0.335041061961345	0.635075085191052	0.249329472003072	0.697389691043441	0.431618058362808	-0.133227809972997	0.520648171924381	-0.0932259776826701	1.57252032089979	1.14262117880635	-0.263687108620009	-0.437135000488506	0.0654698365804437	-0.212995494417188	0.355678693613407	1.11582911032006	3.52003221150464	1.65682397560504	-0.301497170950578	1.22520707994465	0.166326940218371	0.900241561664566	0.610613124840997	1.29269399407472	3.3466651262743	-0.289368992434581	1.79642805763299	0.0465166700847192	0.982931322680976	0.338476273525523
D17C1_CCTGTTGAGGTAAGAG	B2_tan	6.82148431317142	0.928107748666881	1.86251440272623	0.713468326760605	1.16879430113576	1.19370831567367	2.0470420317658	1.68603541803669	2.24684589094056	4.63307153545115	4.06442690845336	-0.231211724796356	1.54685075274448	0.786241023600093	1.11382708562503	0.910274725688863	1.77749197645241	-0.0395302482847702	-0.528282237853946	0.988256298269574	0.614937909007656	0.425424531995703	0.55880827667246	-0.114694823122684	0.188456711530714	-0.0696066982515255	2.15856451451073	3.13877271759339	-0.297841958706672	-2.67473255241225	-0.260407313100396	-0.109285661493349	0.721024487565369	1.19474178285261	2.3195342306875	1.90296968813645	-0.353974214136198	1.34040804153537	0.0419866419811604	1.82255538740622	0.348015470127968	2.40775172307061	3.69491714613238	-0.654798334518661	2.8625577170687	-0.304167413026171	1.23535681923945	0.448505848556396
D17C1_CGACAGCGTGCCCAGT	B2_tan	5.0302526954167	0.0166303764741302	1.65470766343495	0.356004021573678	0.659124217472665	0.267568617682889	3.03461724961002	1.29203171366732	1.74747050818021	3.66101013391776	3.10538676895848	-0.182537176416981	2.74202155749498	0.480489632088021	0.579309062371049	0.662260106619077	2.16553852003042	-0.0113801709775226	-0.381729425396228	1.17967007758283	-0.739316861786252	0.582384353328032	0.236640985355956	-0.160719246603402	1.61093581653256	-0.71443820008888	1.7237195360026	1.8222666014319	0.00483880989081782	-2.06172737674439	-0.323600649502116	-0.334645397256906	0.0870707372550805	1.00356142860437	3.4048829013032	1.89478687653822	-0.490964137635271	1.74974949994529	-1.54606797330123	1.43780733660582	0.708702629417516	1.70473869945659	3.67057584755679	-0.204290573004742	2.45724060697117	0.377811356897955	1.09288285701277	0.00325739838207716
D17C1_CGAGTTAAGGGCCTCT	B1_tan	4.77971946005778	1.03457857601472	1.31161633101803	0.406463868187927	0.866285692474856	1.34330528603238	3.42267630777974	1.33014359041088	1.85909982045762	4.42507695498914	4.80396942916244	-0.00267610351536797	1.44801455088254	-3.51333669972205	0.320274109736861	0.480478670925837	1.12609362318004	-0.163068323173323	-0.450674169875779	0.451363379472475	0.0502071626125332	0.210107857693234	0.28852217243495	0.310220828440576	0.345504894979184	-0.639384468127924	2.29776007617197	1.51693686205804	-0.220455919758294	-3.36586112774315	0.404554361027945	-0.31140016333634	0.233236388109755	1.44505055695513	7.06065203900064	3.63830678674452	-0.425267066029624	0.776490685703395	0.35381818149931	1.63554759846424	0.518140944914503	0.218700603058046	5.88414351296043	-0.756753402038207	1.78674302019954	-0.0211594914832173	1.27419021301927	0.172812037972601
D17C1_CGCATAATCGAACTCA	B2_tan	9.42921594223729	2.14312346439671	7.37492681869452	4.03975845355124	3.42933736112998	1.97215072956373	5.02877367891775	3.06066306026348	5.65600201190198	5.71135693979213	4.46032002918011	0.304888893546476	5.42303688802241	3.47694412060342	0.957633310282446	0.429020208648309	5.11859840465488	0.424806282010673	-0.74100167916152	2.22717455336483	-0.198020624983732	1.93922800688134	1.58617156480847	0.240837905122875	2.64362157049441	-3.35740232046398	4.91757610451939	5.86733771384951	-0.128917216084463	6.39202534858653	-0.28580878967948	-0.220056812611746	0.97816179499131	3.60792758136103	2.27359599305508	1.81370293568962	-0.430574337092011	5.17006461798046	-3.27239953318996	5.06417793306267	0.896850486723189	3.24976565733144	6.49483157370714	-0.705270239606977	7.40258459547252	-2.30831418142504	5.72518993295182	-0.310857855930881
D17C1_CGGAATTCATGTCAGT	A1_tan	2.88068071557944	0.482053975091102	0.454731794661417	-0.889719044251026	0.225082152705474	0.40670662021796	5.17594338903521	1.08478474132473	0.601677988737516	4.60446564216625	5.52066062834895	0.0287866606689671	0.165076934349994	-4.10297615910841	0.182109364958066	0.630968347543924	0.837127875575278	-0.0496319898929985	-0.140892524311161	0.398761010413417	0.296465689616207	0.718304186337321	0.0943215139548836	1.13806279892942	0.166602917880319	0.170112113973072	3.10908836923185	-1.14852155298123	-0.122169201529072	-2.76341654608713	0.227648809911308	-0.268799669327241	-0.170405299131878	0.309866621713717	12.3294494448909	5.80310746575628	-0.458665611252971	0.20418729233464	0.00064438737083168	0.47230408101333	0.726727374309508	0.525256996206514	8.07209332831291	-0.645472409360854	1.31441957825404	-0.0349296462418526	0.285641072912596	-0.278050200042253
D17C1_CGGAATTGTGTTTGCA	B2_tan	5.26239431093353	0.424813241149288	2.85319887846024	0.700149743007496	1.13159634384723	1.11041574095674	3.1289176993957	0.965219870899389	2.85443912929018	3.46506784502861	2.37512090081664	-0.0143370480805531	3.50256283806673	-0.354213954734928	0.42242771731202	0.215872873829688	2.00065422473836	-0.191618608022409	-0.353970893730469	0.890844551352305	-0.836946649843999	0.612994098230609	0.546320789709482	0.0445216144977826	0.490398312559898	-1.15713221433445	2.22050895875888	2.7311345660165	0.0191561879904485	-0.633990555105705	-0.0557806250335978	-0.0592367030437309	0.458304624025977	1.85580489195719	2.27121204687915	1.66394913341942	-0.425782048967754	2.04463999945324	-0.921229237165778	2.31513536385405	0.420722004816065	0.921567744104619	3.70422409261404	-0.131207770870492	3.3754276172398	1.21195456060314	1.72368426406215	0.0399618937853345
D17C1_CGGGTGTTCACTACTT	A1_tan	5.55796981253759	0.266750492742722	1.54842814899502	0.430704027142416	0.229758864312982	0.334055614222315	2.82598046463297	1.23790931824168	1.5248185216946	1.76255879722556	2.45231440362046	-0.3848563072959	1.292777761097	-4.91501913968587	-0.213170360018026	0.165361383952243	1.87970251750767	-0.48183477054947	-0.239845310380424	0.784380412039994	0.214468936891685	1.17480361083802	0.313673475873874	-0.460336285340789	0.640962096096326	-0.447074712521683	2.23731377550078	0.649129070721211	-0.265079902658808	-2.18983474644153	0.0254286586691923	-0.199999918745907	0.0340471878952228	1.22855248197858	3.04962348504894	1.55265809331486	-0.582002701007937	1.22992675795756	-0.727215549423972	1.54660396656825	0.214569594413964	1.14118161747526	3.67639420390947	-0.379916408263335	2.29639882616011	0.144515152353714	1.3706428332787	0.0694397277346399
D17C1_CGGTCAGCATGTACGT	B1_tan	4.62120474257817	0.904156454120213	1.75387293711468	0.0537732801739289	0.996597212200132	1.23480849376315	5.33655437201489	1.43651260069741	2.4186093118855	5.07794723419133	5.88900791621456	0.0925491441750995	2.19521324572882	-0.319744761276228	0.105946058012301	0.517317242560963	1.41046372596614	-0.240860354860354	-0.29981766911551	0.711697991505007	0.110516662299211	0.687636692549086	0.568118462273173	0.31944734140381	0.800361904767089	-0.703820274630788	2.74459126824414	2.13551634984315	-0.0442537943843278	-2.52771216907247	0.130155636349038	-0.150797587355951	0.547170649710155	1.15855242932339	8.45423374129954	3.78930689789801	-0.716143487154746	2.12035427374731	-1.07814194688616	1.74995851302869	0.247131035548267	1.41799275969027	6.88381168139638	-0.0198079626771714	2.78441538239359	-0.120183826050736	1.03331892405075	0.0982561958490572
D17C1_CGTTCTGGTCACTCAA	B2_tan	5.27210948100071	1.02849084396618	1.23773539571405	0.527168793222761	0.783406218780167	1.09579619315537	3.16129707840465	1.61575148133279	1.09514772400885	4.27202181628099	4.40132190176025	-0.190435843296334	0.878745719831367	0.93784623234104	0.690190720040426	0.350000559841823	0.974776049514908	-0.116159786636747	-0.393716890435278	0.337621112605917	0.812866767383067	0.629200668245671	0.468385844492093	-0.228025507827184	0.227863951052459	0.735440135973835	1.66426164793358	0.585695229626438	-0.0890480498273594	-2.09881992932415	-0.331133191401846	-0.199921265624017	0.239906904319337	1.41233106012977	6.42931451769303	3.13229995207989	0.124266861325534	0.9955092381679	0.570085630112605	1.1140253075474	0.205360788126867	1.51535935920553	4.7729232276365	-1.11559607333412	1.42705002426437	-0.152230066915353	0.810236665829385	0.259338069671971
D17C1_CGTTGGGAGAGCCTGA	A1_tan	5.82229314684952	0.988064471249561	1.50408186430619	-0.053295734829879	1.03954245959855	1.48481245662521	3.85869719719915	2.11434914609919	2.18108940295529	3.96963194397176	3.92866487766281	-0.102951791837452	1.86676657123223	-0.82753932973411	0.387266289522151	0.504760118884764	2.66084990190352	-0.306756794537873	-0.636002771270084	1.30552676132704	0.100553800085179	0.159253384423697	0.358374831387175	0.0706230851712866	0.280821819820147	-0.268914988802036	2.5525537500598	1.24632869007807	-0.110233641055832	-0.882502333889716	0.0397810983420462	-0.130340649131931	0.535023408186316	1.46481953570975	6.75760843400727	3.41645898821175	-0.0654115255781851	1.42482560327412	-0.518910592167967	1.72362353908487	0.306844366697145	1.70878088485442	6.90822406381063	-0.678444714518972	3.13758717972059	0.00144329406757882	1.19728560972458	0.637130039446499
D17C1_CTACGGGCATCCTCAC	A2_tan	4.4911976446372	0.579859070290755	1.36202857011903	-0.282470105279233	1.58602174163715	0.216292242122648	4.9238886342293	0.901583867997224	1.9205316988465	3.96668744598369	4.62044040428428	-0.0637137863919021	1.31900726869829	-0.777735513695482	0.317010341142655	0.162382222086527	1.4164912143144	0.14178543351124	-0.292918097263618	0.847664931456318	-1.17128518047006	-0.126583711803467	-0.0254117365094514	-0.427982831195559	-0.141531683971277	-0.890446726998882	2.47041788496622	0.256111319472611	-0.300447277918263	-2.77406905059181	0.532412960175329	-0.259318466753591	-0.648453990263728	0.035010751127161	8.60004422233076	4.59301117291792	-0.494033480682201	0.717819162291249	-2.27753714777041	1.59327970204094	0.371965822194689	0.279161680239835	6.91497564798026	-0.816640451407156	1.91099612670735	0.0491746321930867	0.19060996080848	-0.216000407380944
D17C1_CTAGGTAGTATTCCGA	A1_tan	5.09881619532385	1.46828127418769	1.73593579591369	-0.280023595916796	1.74204107807886	0.879893220641196	5.30587204933362	1.53208901095778	2.18991911346755	4.55467124122251	4.85424521233803	0.0699361969983773	1.13489781366857	-1.54016409214354	0.668671183585216	1.13211055683522	1.99730420750626	-0.0280178885008538	-0.345110583804194	1.04446850967339	0.134552704371348	0.519977996031425	0.0287279264966394	0.331291481842222	0.607773329621604	-0.819406322004823	2.5432669545478	0.62938523700495	-0.219463317905413	-4.2458505601879	-0.107384410020719	-0.842536524595946	-0.0668085327719712	1.25842769959887	9.08113301169257	4.61270369632309	-0.405490580439462	1.49828401829643	-1.81144455495045	1.80569970219587	0.43337422653706	1.7234466077053	7.67240163478249	-0.8305391496889	2.42624733996147	0.0354878069241099	0.502983827274743	0.0030983783042126
D17C1_CTATAGGAGAGAGGGC	B1_tan	4.46288703217593	0.962120858291581	1.6412767344761	-0.639420118738282	1.2613668617887	0.202813611509715	4.20019054174806	0.689554713718884	1.85031389530094	4.87439737817839	4.71249722940541	0.170788762358783	1.61757382918434	-4.55916865949091	0.575063771395696	0.371635694043878	1.77425740359618	-0.137093364845598	-0.217394712774857	0.861526292508234	-0.21235926378953	0.240336322695969	0.0606446029465295	0.346299508825878	0.406635302695043	-0.550199772711418	2.15617103508303	2.11164416148893	-0.293891894516012	-3.70566950919668	0.387042056923049	-0.231824608888692	-0.313952304680967	0.880969344373564	7.11464987298547	3.67931269309791	-0.322482307891952	1.63063539345026	-1.75845999250964	1.5739246893906	0.43272491711429	1.58535919392542	5.83504645403993	-0.897632944701143	2.41387528193357	0.206033920089121	0.167352306742651	-0.141460058276151
D17C1_CTCATCGTCCCAGGAC	A1_tan	4.33663064039671	1.23046868379088	1.6962476596678	0.413484331461835	0.580240318162432	0.949871133981588	3.10407434991462	1.49487674143993	1.01863194498068	3.15950382024704	3.48035380040357	0.152057116564553	1.74210181150204	-0.535973691909338	1.18773389142992	0.69184856181781	1.29290371955504	-0.0905072856708209	-0.163256072435737	1.09924878056729	0.0577681141404775	1.03082427387167	0.629725600339724	0.17816694847312	0.804415889585393	-0.278186631272041	2.87738129377708	2.3604761812486	-0.0292588132832513	-2.92320600322675	0.130043893895634	-0.283407329519433	-0.108163151378271	1.61233755174371	3.48674989320229	2.88177939928698	-0.485211114938677	1.11835195438452	0.046597459112911	1.15554297899227	0.863317611522488	1.91931705740361	3.68491204926533	-1.28155928803959	1.6787508669005	0.494036519107508	0.355932224575014	-0.116236927083817
D17C1_CTCCCAAAGTCGGGAT	A2_tan	4.87707047219961	1.10149075633636	0.0173049443977596	-0.31453247162468	0.0399576398934185	0.129888469723662	2.73761856098168	1.15443944018654	0.187011112379457	3.41190202815564	4.54444559103722	0.100644053144077	-0.190716517734602	-1.35352236331038	0.565435277561023	0.842257060535589	0.812062100339413	-0.463853838206553	-0.708080541631234	-0.153083158595241	0.317056772812046	0.0896202476498022	0.281148647677842	-0.493743797874818	0.585819231009461	0.2354097699197	1.11723445647933	-0.615959212184856	-0.273429651326962	-6.62496406420113	-0.0338103632019254	-0.38045350463531	-0.649787683952653	-0.289999968077111	6.71684495726351	3.57639954362846	-0.49617542262135	-0.0583247228504942	-0.423176383575705	0.663187781361479	0.804514545452027	0.835360540403356	4.96229846686142	-1.15040793833517	-0.255846871544581	-0.228538688533163	0.0999813067424892	0.201030444234775
D17C1_CTCTGGTAGTAAGGGA	B1_tan	4.52460235374945	0.736431773389103	1.90350236257594	-0.128279421048222	1.52537005772928	0.807114134099965	5.27108207195062	1.59470236306578	1.87689587867311	4.18394548005353	4.3852082114289	-0.0412368603992662	1.23931460000958	-2.67396477837456	0.491970562262416	0.0679443815861769	2.42529807553953	-0.0462239715529392	-0.554128342409183	1.17148856705386	-0.384455000680113	0.798077926355924	0.312284865527264	0.224455818196718	0.507772965156113	-0.948836265066966	3.48748932965074	0.837230732141782	0.0939147907452551	-2.79325020308337	0.185914597124995	-0.0248610905122445	0.0958836280703851	1.52564469110393	7.87210779747512	4.51799634278053	-0.458460109819776	1.58811992615721	-1.06570777730978	1.9836080508577	0.758595636301939	1.26420777697015	7.04133819770712	-0.793413690972721	2.73557676098804	0.364985973319389	0.733720613135297	0.268134030213336
D17C1_CTGATCCTCTTAGGAC	B1_tan	5.19302200405099	1.04129254790098	2.06040396404184	0.592225389771929	1.21937574221841	1.37216803930014	3.9465154625118	1.69079260201595	2.61695306685573	4.19480503813597	3.8418641036682	0.0890065582152579	2.06558731212551	-4.01011144125644	0.537386939835853	0.587538873400847	1.24662923384853	-0.119550104252964	-0.414675955639559	0.702335616610036	0.0726807025913742	0.758974251335071	0.624066527338915	0.196110778705555	0.591512821354185	-0.444151360811025	2.66116879557851	1.72299817767334	-0.102196551052393	-1.89642710457862	0.261902885175665	-0.161804309538627	0.532661662927925	2.05442685135248	6.65115120973426	3.52407069335367	-0.29727471431233	1.79454931439019	-0.309071887260785	1.78888338577834	0.681721779733412	1.18541308261525	6.22105400757243	-0.99049660083027	2.9750638463269	-0.0166608457013984	1.02270200067648	0.107254099394505
D17C1_CTGCATCCACGGGTAA	A1_tan	0.779587270772394	0.223272868208796	0.750041432916573	-0.525512786170855	0.626965681305022	0.0944932145787991	2.60188057699284	0.633232515470789	0.863026225814427	1.77085960516901	1.91748526223207	-0.136884189842034	0.434328604792506	-5.2781524258126	0.0674979671181735	0.293214800748078	0.375628996581485	-0.138747864776539	-0.177505144138253	0.47073096585545	-0.206308009235059	0.00886599231228544	-0.0398464037108787	0.414168195865658	0.877413473738088	-0.474969592849629	0.996274481310714	-0.138914245966093	-0.176841844931485	-1.03419647082541	-0.0355548278615927	-0.0962879639120136	-0.0403076451127327	0.293880982252465	4.80892204760581	2.29298684674731	-0.0859436535000712	0.472177385561094	-0.810223025536004	0.497440613800739	0.420206171235584	0.56124330893162	3.30378898549152	-0.404554238685431	1.13485400335169	0.00714894614664816	-0.0831982950591522	-0.00300550527754388
D17C1_CTGCGAGTCGTGTCAA	A1_tan	3.36426244292761	-0.132006049487405	-0.111013910538928	-1.34002227356581	-0.108210702815063	-0.195869031751908	3.30607696570012	0.826898227779374	0.32260999678629	2.67483152642419	3.90653540346946	0.0822176889515031	0.0194160050188802	-4.4733696410414	0.385617987734584	1.54583190501001	1.88593258371252	0.150515320776089	-0.53288295833137	0.496972786952703	0.137604027297453	-0.0338196357733517	0.095716952145153	1.00837818701267	0.667655805230253	0.509501858533797	1.59938268178034	-0.722021950392648	-0.190421057716604	-0.0704641170446446	0.251821177785682	0.0492413395739072	-0.453774051174974	1.25255371604929	7.79078922667655	4.13703837265138	0.0126538852871771	0.0931175292147395	-0.0188670460280483	-0.502191196759529	1.24447068878561	1.2389532162518	5.06602403074396	-0.76767451992049	0.0853487486307439	0.137010638135696	-0.0857693378882094	0.112262788582878
D17C1_CTGGCAGAGGTACTGG	B1_tan	6.93305864045377	0.954361929089306	2.41294184977976	-0.218917239954156	2.07173017683628	0.00891804962724444	4.7120480182094	1.98715132978913	2.93367163243682	4.80050287176201	4.56931241175462	-0.12817501419806	3.09714588390219	0.252332420275791	0.414836945290964	0.552055507676178	3.252970243551	-0.47457853502051	-0.605921619425783	1.60652015283525	-1.054253009435	1.07281194375476	0.0407805311537117	0.0105271041947723	0.997635094069978	-1.09325464330471	3.70136698207807	2.21514018167263	-0.214670799801177	-3.67399219774638	0.144496605329193	-0.313577242545733	-0.46985357061865	0.695624494825931	6.52079272557965	2.76640236507176	-0.642190427068312	2.19108927754796	-3.30768363972047	2.68775707369579	0.646943822167721	1.60087306746289	6.60138966082241	-0.845958085556605	3.95142958642766	0.375918147027449	0.224355428649775	0.0497220660557704
D17C1_CTGTATTCATTGAGGG	A1_tan	6.8766576551698	1.48418028196342	4.37885338435215	0.0945657374045844	3.02089108399374	1.72058527486067	5.25326448573194	2.9235648951855	4.78982272619374	5.94929071566945	3.75646860827913	0.190973833706732	4.51441995665881	0.393080170598183	0.995341618752105	1.34525378408414	2.79776373815856	-0.297832449795457	-0.390871859475347	2.973573811466	-0.234169498507889	1.0162925242145	0.90664426707457	1.19432305929519	1.59838178175916	-1.04301749370169	5.02016449322016	6.15322789555012	-0.0454357177170914	-0.373153177335061	0.142295451920283	0.0780362125097488	0.288777479217528	2.41044398667551	4.72849085439669	2.94849033197953	-0.520080458472537	3.99738704750019	-2.87882501972635	3.59817408917955	0.769277609373364	3.30054611919452	6.93591014015203	-1.70359858983533	5.77229114878274	0.823385509933226	2.16498424270704	0.253733856638194
D17C1_CTGTGGGAGCGACTAG	B1_tan	4.48042921944211	1.20783671391999	1.24959912770071	-0.210247379722955	0.92602398322437	0.874647567852356	5.29169727324511	1.57647054964793	1.54711964751197	4.45795948636314	5.85906837794769	-0.301449511244467	1.29841758221775	-3.11433296904603	0.509476144535134	0.685920203666433	1.10099687332844	-0.0026336566920755	-0.51803554427668	0.237864802438404	-0.0743952756376537	1.00952216134789	0.0173767549471109	-0.0530101594625133	1.10266469394511	-0.116845015357142	2.45132258225222	-0.349861590906129	-0.0703477692232246	-3.84942616052037	-0.0219417322827085	-0.0893219184765046	0.0912227670704144	1.01454324996408	10.9622868420989	4.85760368549682	-0.221871413388411	1.5421645463691	-0.506572802636695	1.14636864207795	0.499573149089111	0.798887167853218	7.65412325858942	-1.05597426815516	1.87686132408272	0.235692745885286	0.658987940925826	-0.216793374320457
D17C1_CTTGATTTCTACTGAG	A1_tan	3.08034487627346	1.08995937983273	1.75918382240626	-0.292981417422031	1.21019667121759	1.51418237249012	4.60390198553891	1.8625811625079	1.56298319550215	4.04787311875831	4.30600699879164	0.200228083186001	1.3563610411728	-3.0855397182188	0.00426388311690684	2.36220629534402	1.87389555290891	-0.147030196035662	-0.260085295863671	1.77317997454008	-0.0664823283904913	0.599408139647338	0.124460186331461	0.757044572535534	0.334870782603337	-0.452026914408598	4.87266569692278	1.55555805834588	-0.108919832271756	-3.44977606865116	0.223335942289207	-0.69787311786617	-0.0859650531299168	1.83499426945652	6.57628192492801	3.65203950129779	-0.362175115792608	1.09773176040893	-0.718960685916977	1.49512722986806	0.941803041251978	0.950086391396704	6.37765490270044	-0.674874964352867	3.38394865271539	0.264873377720152	0.930047657794409	0.0647892473100639
D17C1_GAACTGTAGTCCCAGC	B2_tan	5.7847957050647	1.82910891042627	4.15930723038896	1.24157399507744	2.8252951359967	2.3000558740552	4.33024066524542	1.88674776232422	4.40786885140063	5.30620625143856	2.52371507265135	0.119571720922579	5.0292479279031	1.97480103612945	0.591095608245694	1.49167896805275	2.91996354412529	0.677089252976198	-0.195659908545923	2.30227627340722	-1.11948314335264	2.34155603566163	1.37688835678199	-0.0231869193465679	1.38168932733615	-1.64400941551245	3.68439098022985	4.2059803576985	-0.210769277498653	-3.97911794021577	-0.119094271934713	-1.29125272782289	1.25177670358995	3.56450262456977	2.7725097225629	2.1081632346369	-0.22760745983914	4.43101713364283	-2.67222014955833	3.79122933813937	0.423892511477191	1.5017556657958	6.22318805751218	0.043918692118207	6.06056739184084	-0.743362710202689	2.13212440391094	0.276795448037062
D17C1_GAAGAATTCTCGCCTA	A2_tan	4.52884599903605	0.493188564574083	0.0168555935364349	-0.465172191942344	0.70015210514768	0.417722776708604	2.9136574457257	1.65211743139039	0.762944860305909	2.87524482044584	3.56033051971533	0.0442831388297435	-0.00620265024008825	-0.133200141986863	0.824524171244034	0.714764850746738	1.19672107015513	-0.0675709029318885	-0.573165369007237	0.40530140862159	0.156606866938353	-0.312349802224179	0.656982194168176	-0.393923132703237	-0.0427150869171769	-0.0197874306345532	1.16481490190268	-0.785900002745139	-0.303959060690697	-1.67276478231643	0.656632002912595	-0.113846655460729	-0.406005154808813	0.140167481867305	7.05811150872478	3.85981722763336	-0.557265858888809	-0.264064345425112	-0.179738866696855	0.0590033431966798	0.832844079837557	0.417722776708604	5.27346760015093	-0.954293515972867	-0.257032783671688	-0.657256934210308	-0.0870218579508659	0.0680711821940998
D17C1_GAATCGTCATGGACAG	A1_tan	6.15111048833875	1.9786529865898	2.17469691726965	0.133633817324936	1.71900935568339	0.99387833051701	4.99403521090046	1.54912619076178	3.06162561944048	4.56117394698478	4.90273598777065	0.121538810357033	2.48298019609516	0.528627507799706	0.73228149582455	1.07855738239349	1.78871998148564	-0.389317014157303	-0.69875692506937	1.18655877896612	0.168094431029111	0.831551164137617	-0.194610085931807	-0.181393759273787	0.762412150651234	-0.240487938228617	3.49820148295254	2.08055933752253	-0.187741876390065	-5.03899215878607	-0.039127548333389	-0.0159722631099888	0.255935811021877	1.81032814398441	6.96259538148897	3.60648508452059	-0.216461881585144	2.01191973245742	-1.05446237544256	2.46295403478944	0.49211791111766	1.9316374960401	6.82796233281992	-1.57044063347042	3.69847009239495	0.20604837592407	0.744084019287975	0.153484219156816
D17C1_GACAGCCTCGTTAGTG	A1_tan	6.70875174929311	0.306319633671085	3.08857166487654	0.544067391195298	2.10997657755144	0.569870427068349	2.51627763276663	1.07429675431615	2.33372423261739	3.14976848603586	1.87215173506715	-0.344760751263764	2.34090461642812	-0.191882468539599	0.275593244389905	1.507180389654	3.60602421239731	-0.491606767270629	-0.409980732228967	2.38528098225765	-0.685637149416836	2.32284323594085	0.40604417507967	-0.408723021156973	1.19332251486918	-1.11525811479728	2.82136048265461	3.0180306305439	-0.0836505001378918	-1.3179853512547	0.0634581015822654	-0.749136933576933	-0.365138328550074	2.40098524420908	1.77777011117734	1.51411954225456	-0.457863400169215	3.41204715149172	-2.63019695824748	2.08270263865066	0.204595531610379	1.81325984328806	4.98612865024494	-0.411598680453812	3.50348580334076	0.491828295996039	0.299642305101546	-0.260081752655146
D17C1_GACCGTGCATCCGGCA	A2_tan	5.51729789921767	1.85558969230005	2.50271855038496	1.50998466568833	1.0072849425121	2.28278422580311	5.109494304031	2.57892000127566	2.5173083361349	4.92311025453969	5.47451329148907	-0.178627435643889	2.75290358706598	-2.03602982653121	-0.0828060729336968	0.203005853325967	1.32100872720524	-0.164266126897261	-0.152669426715849	1.06146401148783	0.837128184331703	0.819312458885259	0.859097584549104	0.0980010438387378	0.443260595501592	-0.19088182314048	3.48013999699059	2.27274127288871	-0.16324156023062	-2.95889753532881	0.496728564736051	-0.257120874097461	0.743902493976798	2.62225388002649	7.02063742996106	2.9448483875387	-0.508648340823095	2.1125123288093	1.21373338641009	2.15048356886341	0.0384365232684522	0.989661869637068	7.2480833115759	-0.418272086151248	3.1954634508078	0.204112771874283	2.38640446447716	-0.131152965319208
D17C1_GAGCCTGGTTGACGGA	A1_tan	5.49932775235647	2.06845217526324	2.97827731318705	1.06313213585606	1.37362662669906	1.90265345551218	5.55855328626149	2.67130957645258	3.36956556701711	4.89260141844101	4.85894669882924	-0.248540230502551	3.42066901488148	-1.89928301065185	0.950430259220386	0.565841551937957	1.6371443095606	-0.341722856049534	-0.443489329810954	1.16945082888304	0.214733385381197	1.31359287780651	1.36759469937414	-0.177363456290446	1.10739096045857	-0.427434995603155	4.15182026871416	1.7259570588804	-0.111369455987255	-3.81911736732489	0.0393907139551071	0.425237886743414	0.791130994576517	2.49400338019879	8.23969417432814	4.1673144709532	-0.486235688022006	3.45294290489741	0.083409586955473	2.96683611997744	0.306597214781218	1.67766248181987	8.4120841235409	-1.41510012340644	4.43881116224091	0.320578500768459	2.16408264423749	0.0687423022961489
D17C1_GAGCTGCTCACAGAGG	B2_tan	6.62718875536817	0.626231358777099	2.54404030877555	1.31321663373286	1.04908776236959	1.17840579239592	4.19689719281925	2.33644625805969	2.53712942079755	5.09382249555398	4.48716512744317	0.210399445114162	3.41742362549522	1.66435505760707	0.872245858236163	0.148505449953419	2.15409635164954	0.542140525176447	-0.583901351239228	1.3121728384054	-0.168009620034273	0.766429924560848	1.4499679694397	-0.301042243947995	1.55927489185321	-0.331649087420464	2.15673551253784	3.86234543475802	-0.143730622328717	-1.97190792471469	-0.0624222981139667	0.0777360927241146	0.925974437134826	1.82462045071777	3.34703783405595	2.31062579455051	-0.361653146056872	1.93252611698736	-0.397238978245327	2.23995069210083	1.6251874213672	1.80378449331538	4.80760859534011	-0.635761760688348	3.06536517400628	-0.431601885295159	1.81729810891666	0.125808161412115
D17C1_GATAGAAAGAGTATAC	A2_tan	4.64416888855183	0.683844486880792	0.493912947313431	-0.220446403711286	0.400281873983523	0.195622854713777	2.94983058766753	1.18728028411209	0.82875314862698	2.42043525878146	3.46272548005743	0.36080499262704	-0.108225468609804	-3.64498044552425	0.899752379560378	0.336463156095431	1.17479746708442	0.129660532903792	-0.338912353235094	0.206764437219558	0.311591503313284	-0.137611013920186	-0.377720634629468	-0.0270363810123871	0.00462819985018059	-0.63587261058571	1.29140660612021	-0.81945871195082	-0.0164456875454015	-3.68213513012592	0.155971531328198	0.133855957329677	-0.536267334755098	0.0124372432831439	6.24896735387874	3.11102058601634	-0.253442601672499	-0.197923200733553	-0.616009241430349	0.739882508598405	0.651731008634138	0.932413055213429	4.46475380318253	-1.0592310973694	0.42958664972659	0.0611659447547767	0.22125443478248	-0.197897925413853
D17C1_GATCAGTCACTTCATT	B1_tan	4.52579669415891	1.50700313277642	2.1462901196324	0.169738826627896	1.88633758514764	1.15789983244288	3.33024016058655	0.690539650339643	1.95314499858079	4.90566214451595	3.62836362634516	-0.369016447637667	3.91301351932013	1.20992339619437	0.463971890693845	1.05577573493909	2.79656146045928	-0.0873760571478399	-0.600697402277402	1.40747801819731	-1.38610729265486	3.01990443695545	0.509314220564817	-0.365325327443334	0.801074914662212	-0.624940006014541	3.5818037119202	3.016577392938	-0.118667718384994	-5.95870495416286	0.0429808815620053	0.0836777178528556	-0.30498885428776	1.57884518889961	5.12495446923279	3.06205975944263	-0.830724947886477	3.0253414302091	-2.36927546452372	2.29046889575956	1.14130890689202	1.31879285774281	5.69679029793041	-0.945472966994438	2.9929861566887	0.188989434229372	0.602611807964098	-0.0528445620508652
D17C1_GATTGGTAGTCCGCGT	B1_tan	6.06816803723462	2.13058885655396	2.42793100604543	1.21843379369693	1.6922367651225	1.66261588766602	5.29769537757565	2.23451681535731	2.1664491807954	4.66618495726609	5.55006691099218	-0.103321514050795	2.25776720963812	0.841921927377233	1.18428899946048	0.493691581817254	1.44473617858958	0.134285853641142	-0.635972257366035	0.101328563080802	0.171860386312946	1.46373927088109	0.484445907355477	-0.173763835615566	1.35582422361519	0.325098400716739	3.152000872126	1.26458187643568	-0.286583172315572	-2.67814146289513	0.660573302309929	-0.306369229394378	0.487372197316941	2.22253940682983	8.41333460591524	4.46533514713222	-0.263880271229538	1.88274647163031	0.236507800060903	1.94632499393695	0.715932853789154	1.25471569571617	7.18351494395458	-1.53157084880919	2.92072819867764	0.486043499224374	1.63513436208958	0.0260154329223919
D17C1_GCACTAAGTTGTGGCC	A2_tan	4.02379268818852	1.41862483069091	1.25959275831442	0.582680531591531	0.518843885310109	1.21756652016678	2.92352344089042	1.66241254490605	1.5142155587312	2.74165856687988	3.59749284150561	-0.133096638231512	0.872084024791239	-1.84915432241856	0.528354791014605	0.797350335157659	0.484720959113844	-0.11898854339936	-0.483411244618891	0.408159895039552	0.433641376754391	0.598760978440155	0.435620181179815	-0.426744840939465	0.66946862394569	0.0773491807922428	2.09638253628035	0.956958958933761	-0.222118445316764	-4.73418771765789	0.339846438829561	-0.0774816894907732	0.214212488777288	1.26164363623754	3.37913517702492	2.05221181047375	-0.730401377246648	1.12043962976906	0.0414081384028174	1.28594822676865	0.63737892437756	0.839846432200021	3.52074470757409	-0.651174910223852	1.70450331544683	0.000859121558516605	1.08706397716355	-0.152252220978439
D17C1_GCACTAATCTGCATAG	A1_tan	4.45281092210239	0.874348880770016	0.319393685919741	-1.57844585640661	0.376797584175597	0.799870785805641	3.64810493789524	1.08253112240519	0.661196262949307	3.48102326095132	4.80742302233234	-0.273586687911916	0.212864841164034	-0.956640750970096	0.841153550451741	1.78028725666775	1.40688840621949	-0.201194283802109	-0.831117077486881	0.390024190842838	0.139024799359156	-0.330942504461747	0.130050497743855	1.2801197172545	-0.032984640446273	1.30435326194658	2.16387921725719	0.105381840394363	-0.279050589025406	-0.0955178711150212	1.32588413936893	-0.14608627576798	-0.841843319045699	0.730823496262118	6.87359061159359	4.1342624052079	-0.88693091139593	-0.374442512696419	0.557335269332205	0.0325226883914975	0.88439465967654	0.310237959436211	4.45236924258504	-1.39750809445147	0.359522474280202	-0.351545635954549	-0.204237598517739	0.263512191116931
D17C1_GCAGGCTCAAATTAGG	B1_tan	5.21616422541563	1.65685309667278	2.18610935195516	-0.0082298335442759	1.18791320865045	1.53249971405379	4.60193393099577	2.3430241724517	2.39555879502061	4.61599555840583	5.19424196780183	-0.187172229532735	2.59696848168757	-2.85958644974256	0.700474726818775	0.626362254256269	1.51452669944557	-0.432011241168224	-0.660378929982382	0.558759712631809	-0.12707274164396	1.48492603975896	0.558060415070876	0.321583988853812	0.246217262134464	0.0735189746378841	2.91030349429708	1.48510343456913	-0.422091801928845	-3.61368840063906	0.489363872418317	-0.368554166548305	0.614543867787684	2.07060938738407	8.27673939319875	3.88591991634459	-0.404844375662421	2.10825692812556	0.32518032660532	2.00174593914193	0.739939134192427	1.93607311801786	7.4464365429541	-1.67558895594315	3.53289170674611	-0.0757305600316845	1.47390528230849	-0.225582947894154
D17C1_GCCAGGTGTCGATGCC	B1_tan	4.96967383599534	1.27442441672666	1.46501011063572	-0.280975215219477	1.10820785981769	0.540409815725788	4.18133184029085	0.800111097962841	1.38388374079699	3.8589552271053	4.84457020107514	0.13101545142973	1.26459782820526	-3.11344250401646	0.287212569039238	0.328573770693667	1.73809251997279	-0.164722641928169	-0.574839460206148	1.14472381361905	-0.414619217094873	0.690236323880409	-0.0265467555803502	0.0518181121750475	0.329404684820781	-0.47795468703606	2.79519356999925	0.855806560577955	-0.0103830339312929	-4.94195501638369	-0.139530821655414	-0.554620199010326	-0.355309513531762	1.08334017880003	6.67651768886041	3.60790168235341	-0.40394352434561	0.786796089238026	-1.06551045339778	1.27176433713747	0.874347522893471	0.701060678972893	5.25867524298923	-0.987518969049826	1.83902452999316	0.482354086971224	0.998217683031948	0.156782985288431
D17C1_GCCCAGATCGTTCCTG	B2_tan	6.8174985957841	1.29115200305475	2.70399245731335	1.3114837302077	1.19849689455427	1.37878419817617	3.39313486263171	1.07248143897264	2.44523056475269	4.34293597091511	3.53294760649984	0.183017928588925	3.13694106190712	1.55466187922322	1.16832716367397	0.839677713637647	2.43911319118741	0.805678848790771	-0.775292749723447	1.41127065285698	-0.0318170333580776	0.998184015049425	0.728924367088838	-0.224364572920076	0.524688848891526	0.395566202621249	2.68778528972676	2.56677220837655	-0.259742490270083	-1.26477935981948	-0.200181389708601	-0.446638412080537	0.691186239561065	2.9605606480422	2.62582858505157	2.10830186752888	-0.105386708752779	2.31997197724886	-0.197888000052373	2.02322154793478	0.186002328004037	0.934399490464738	4.47712126194836	-0.479525193182734	3.83459427661452	-0.951475141079838	1.62907123263961	0.8245759554571
D17C1_GCGTGCAAGCACACAG	B1_tan	2.33154999866265	0.907245929576661	-0.0118385756040136	-0.607913368802156	0.224758665661157	0.315093792984662	4.1126289666617	0.661313623602533	-0.130550213696384	4.3995042554673	5.74201251372256	-0.143112311465089	-0.383135356989558	-4.80273132014443	0.610979892384742	0.114869508338534	0.664877552735001	-0.163080937087968	-0.499017458339152	-0.0928263450252461	0.0483035023984288	0.0101635924986277	-0.263111162859148	0.113049153083851	-0.0450876137687446	0.831096477619452	1.4722567316367	-1.20493251802808	-0.110036981226781	-4.34647290648924	0.290018163341436	-0.227279033818366	-0.499967318195801	-0.0296609596184621	11.2567041384909	5.07893936457163	-0.262943507292858	-0.32696152140475	0.048078542500978	-0.104058937757012	0.287392673148279	0.205748978191937	6.58982267841692	-1.10578297959954	-0.10071392327594	-0.0821862618092981	-0.175488279823734	0.107774729268344
D17C1_GCTACCTGTAGAATAC	A1_tan	4.7426109790598	0.643077408687999	2.45940809319236	0.11383264481083	1.28351479978976	1.38720857713253	3.68255898820426	1.98017899931134	2.78701100866868	3.53715239020415	3.3758831924108	-0.0364992911289799	2.78937233148775	-0.161978588788146	0.36153856787185	0.553756716441768	2.10780151164155	-0.143447384218246	-0.314712930387477	1.56601796052384	-0.574960531212349	0.743820378052727	0.648481231517846	0.618752826393604	0.0361524204946008	-0.769248170975202	3.28238457508846	2.07947565769117	-0.171551472569441	-1.75996281082003	-0.0709936292768215	-0.132165257476815	0.363144181154187	2.43096371430083	4.16961168086829	2.43173920613198	-0.376709455607112	2.09532637470575	-1.10425921018248	2.42585784953055	0.76960494358611	1.15012873980298	5.51572111118633	-0.56306167974932	3.17262801533923	0.307434522453149	1.44422441356248	0.00862482495319363
D17C1_GGAACCCTCCACGGAC	A1_tan	3.24906687114479	0.469841986896287	0.512987503610368	-0.338311262317277	0.361833089636843	0.572746948442151	2.94546828594089	0.828391282423503	0.685276650219953	3.06974214304201	4.03831020047319	0.0357627061816385	0.254848684071037	-1.14781309816206	0.643853932142091	0.435105020972524	0.758716747794887	-0.219593552949884	-0.538583597962471	0.0502730998213468	-0.247757333831124	0.211473017267004	-0.204028159963279	-0.12249628387023	0.159424565187001	0.236579846664841	1.9276995913406	0.801905951401415	-0.057469199007612	-1.9870177520965	-0.0237291116423284	0.33890684089141	-0.366635425096528	0.3101462702946	5.87958395081439	3.22998416354548	-0.474524886520056	0.386901610382309	-0.338899722065279	0.256378665520598	0.893737124049605	0.550368525708416	4.13901448625638	-1.02858795551663	1.35559955199825	0.147723012078474	0.109252222781241	0.0966344860583681
D17C1_GGAAGTGAGCAATAGT	A2_tan	6.32450075726558	2.03871031695036	2.32062880798048	0.0672817569712562	1.86556510822882	0.627665368652974	3.68592120465103	1.59359706125231	2.1535042359111	4.88788916539325	5.45705246033806	-0.28035017027401	1.93316403894735	1.63099685003634	0.950434552501013	0.893489976715053	2.25902214779157	-0.0966162389601589	-0.661427052534814	1.3384776810464	0.908438433308034	0.815636967958411	0.539694753480705	0.113121577450638	0.323393026902628	-0.0604050679212825	3.30419052417988	2.80676906525126	0.00573063085036207	-5.81603606547009	-0.221986302911146	-0.274196671001555	0.113127550963807	1.71267682538005	5.73920407329201	3.48042321812233	0.158008348117783	1.81616372079199	-0.847805372457973	1.9242172218888	0.202857700581596	2.13268292162957	6.37397119225099	-1.4288552667492	3.15727987138244	0.409197756802385	1.15310028908852	0.167448657750351
D17C1_GGAAGTGAGCCGATAG	A2_tan	7.75423258369404	1.19992731097976	3.33857751751837	0.526818817394493	2.57290230280472	1.81819615317226	4.99538187095483	1.56474294371394	4.55386077819528	3.73721111102091	3.54359671535315	0.17670866266635	3.31385020601448	1.28678829757557	0.518478706401404	0.880508902017588	2.41958599310518	0.297491620886782	-0.734151146869013	1.84827925547261	-1.6391765697632	0.600369495545247	0.529048393906013	-0.664794566206179	0.274044302525357	-1.49121254318413	3.28614022933852	1.15868095113421	-0.141461963072101	-4.21485183121951	-0.453222319991416	-0.524463906803496	0.133154706715464	1.71926455984891	4.6303450088852	3.18569520818085	-0.234393448146112	2.14973408684419	-2.92484144072432	3.65988037340579	0.915840580987421	0.215150795239307	6.72496334981234	-0.902147107460292	5.21529834424637	0.139479036020815	1.46682246618159	-0.421026759196956
D17C1_GGAGCAATCCTGATAG	A1_tan	4.09542248142733	1.05105885241894	1.73517525436575	-0.174404372374659	0.868992621524163	0.844564600096042	2.96935204507172	1.30882890939231	1.7909315980929	3.09773677383017	3.60697899709752	-0.197698753517674	1.59492121898	-3.44763596154913	0.703033560472466	1.59392138408478	1.29020416527534	-0.25592529769879	-0.309262568766332	0.923784408009423	-0.0353783123519613	0.862673397257187	0.480682211537707	0.350099134552967	0.309365473613297	-0.157063248642684	2.77294351796292	1.90889370565039	-0.207447433086055	-3.45973424495806	0.0745971541654666	-0.358527912140669	-0.0233016400462658	1.01194732369448	4.27671979635217	2.27871487445935	-0.152350618872756	1.05274994026192	-0.236638743160179	1.71080565748214	0.402909269166985	1.17404744579562	4.34069476112122	-1.21602427520891	2.48097415132848	0.568193031327719	0.497612394630202	0.228734949450806
D17C1_GGAGGATGTCACTACA	B1_tan	2.56152535529812	0.396481137024264	0.00572052661281198	-0.450448676402443	0.0179847995593096	0.116106634381117	4.43873528992426	0.567687433976467	0.178050678714184	4.93872532019031	5.99359256828095	0.262378050043447	-0.277216582519458	-4.5167702144338	0.397823417942712	0.313468065220382	0.56921723684289	-0.110305706204235	-0.228433715174686	0.0660331197943462	0.070825355104897	-0.229286995835916	-0.158231359136556	0.0492972608423531	-0.220794598384538	0.769449935560993	1.02404581308729	-1.00549982174237	-0.104395846874628	-3.64817737218297	0.0702564542159982	-0.215215460953968	-0.239010323388141	0.221385474387319	12.3878479886855	5.80249072588424	-0.582622663766371	-0.245551916130181	-0.044610012593779	-0.117863926121367	0.549438047992526	0.348626293398108	7.91267861533782	-0.723975182075766	-0.2621771883545	-0.0581826949745371	-0.0924213641645749	-0.580966690894392
D17C1_GGAGGTATCCAACCAA	B2_tan	5.45531294815881	0.052052778994894	1.79630919743214	0.602140239228114	0.669727139024519	0.745330005216231	2.14128244088941	0.732239735896568	1.47570024765284	3.3192885113707	2.67472380831697	0.0553649192831993	2.4338812272296	0.158509820139874	0.536805507244499	0.321444513178403	1.81271706747747	-0.0796036080061178	-0.387915538972642	0.975667699210302	0.058267522603203	0.651165740989661	0.315752207042027	-0.212295728018997	0.671594758184084	-0.294503815704628	1.60037188043125	2.15512042090321	-0.152518039281706	-0.953870635621564	-0.178574923665892	-0.220489528753719	0.315120145985493	1.51098062297077	1.62166910251488	1.2805375654242	-0.417327416951326	1.722295687286	-0.742807317745548	0.868675135493917	0.21806683706666	1.64774122611352	2.33333903039075	-0.0742319470572842	2.11106619356842	0.0496077889429464	1.12911335685774	0.130748966927139
D17C1_GGCTTGGAGCCGAATG	A2_tan	6.2380682187481	1.45716653944244	2.04771297475775	-0.314242390793788	2.26359334502645	-0.0796234773319007	3.49859386274091	1.11893169750609	2.98160416283483	3.31479726627878	3.54799166118034	-0.194153107845827	2.15643830446507	0.72096671516431	0.878721733919103	1.03440305379626	2.43783775318654	0.151287947920725	-0.365494050653024	1.66256830923513	-1.92152236822715	0.616117721884993	-0.0883677059661893	-0.292200726000306	-0.0573231115523489	-1.18573071047382	2.85132501366928	1.46832631060762	-0.295309743585544	-6.01882463781314	0.112666016267975	-0.313955152105089	-0.573955631999554	0.657599898036831	4.9706287074405	2.58975906341928	-0.253190311770649	1.67689687082516	-3.09264771203953	2.6202229227293	0.454505981315649	0.578528546984238	5.66996678925912	-1.284076534333	3.19408271870762	-0.255932820322615	-0.1713810297384	0.0483351086624446
D17C1_GGGATCCAGCTGCCTG	A1_tan	3.6804348460045	0.0561585888177168	1.65898954780959	0.167033766022451	0.426469349769532	0.814463180145416	3.55700332949363	1.76649985217228	1.81773629210922	2.79383766989521	3.84263314150869	0.115654206625529	1.4531426629333	-3.01693438130258	0.0036750458095519	1.73531242749061	1.20975843114737	-0.0920695259944595	-0.513811211801884	0.482542027864574	-0.410822186135317	0.509363753847273	0.583983656993298	-0.00963505540510271	-0.103799559602125	-0.404636721873263	2.47612700609622	0.492116489168768	-0.273408841429838	-1.72841578653537	0.0735920101941462	-0.288464697881012	0.303336561122384	1.59854802659257	5.83348272329182	3.21632545303142	-0.628645629783341	1.23607215003864	0.439665237026483	1.25500466505745	0.827120376015556	0.299644893390512	5.11885212832573	-0.692814981825304	2.09562307387372	0.72120626536867	1.24349331967974	-0.452551844263108
D17C1_GGGCTACGTTGGAGAC	A2_tan	5.36930616419722	1.55072781071249	3.12041292025781	1.27668216788437	1.66877653166346	2.10286531398754	4.8257438206893	2.6174385189966	3.82449725620967	4.04630852545132	3.66817704661865	0.241229385648173	3.30230241152098	1.6701154656561	0.414917441668627	0.336022969463049	1.76791936947799	0.0776062102969263	-0.464258273377823	1.2926038460218	-0.280130842584114	0.694743610991657	0.992197952769446	-0.138707768450625	0.624545187656619	-0.746636927469566	2.93850474361084	1.79032587057298	-0.191827034270818	-3.31537273580918	0.30666760775863	-0.117936565585654	0.848863342165647	2.48821813376085	5.74106384544795	3.36877656337489	-0.323375291764807	2.6076896421768	-0.638245350178392	3.1295528868081	0.462376914375465	1.14433419586581	6.71903831984716	-0.988446843711266	4.41034702187904	0.502215977556344	2.4130842517926	-0.0417743492157534
D17C1_GGGTATTGTTTAGTCG	A2_tan	5.42304716060002	2.96628016340304	6.16230528820898	3.56607641991497	3.04490644938961	4.84014087139952	7.2711915733254	4.56693768261221	8.25907057733315	5.12879520756152	4.28241899045885	-0.17394025029031	6.57792130762739	-1.5023848975332	0.00808670713602752	0.286927095663169	1.10458381899154	-0.216882939221291	-0.328452187884626	2.67379368727173	0.986881086959361	0.552851830133824	2.80122515884955	0.1376939658734	0.793458116021471	-2.55407517152127	4.83256826575856	3.55499401902814	0.019434078712457	-2.48071877106487	0.286140171643723	0.159175326004403	3.24193686851499	5.70367044020595	6.98548935630225	3.52063045410282	-0.0732077201118303	6.3619342710687	1.10168615991545	6.67952108082924	0.292321658261932	2.07858358301966	10.8789523407396	-0.116028759699081	10.2730808140216	0.43397561911073	5.26362980266904	-0.0602687622286682
D17C1_GGTAACTGTTCCGCAG	A1_tan	2.6187936278211	0.264391849945784	-0.0658493621917013	-1.27149146091252	0.356725401701184	0.834416957676969	4.89473098118148	1.25077542401301	0.156518858308377	4.14088337252733	5.18648773398522	0.0955085898829588	-0.0386295326733033	-2.33629407698923	0.260893959728552	0.722566029492492	1.22123524478991	0.0421393841990642	-0.484783468303799	-0.00910817063413589	0.178509045973875	-0.271865763745124	-0.440593097222423	1.19394604622295	0.153597198205964	0.18065301505296	1.96725781781595	-1.19680280472354	-0.259459449522075	-1.98669384909864	0.620878540109971	-0.0841332606325569	-0.46432429915679	0.219083606594278	11.3187099904689	5.9491081716134	-0.264176081483316	-0.110067684568907	0.248762617240398	0.103345384011285	1.09167137980371	0.732148326313114	6.79135138906302	-0.813800149356396	0.265528497514428	-0.100085182038841	-0.0949255936588171	0.296946293224571
D17C1_GGTAGAGGTCGTTCAA	B2_tan	10.2423158427441	2.1929787805759	4.63741102868022	2.21130907995816	1.73824135499963	2.47094153104698	3.23571540089074	2.72846162930517	5.32592281007715	4.77906994237873	4.17328938769039	0.109791708025632	4.43373304569553	1.79707295254248	1.33755375382069	1.00268191248635	2.0978693517668	-0.0433369635520754	-0.839353224010282	1.64363232266389	-0.87781156888694	0.839227230932885	1.75034879415468	-0.261081160018159	0.656927398759339	-0.658742851013197	3.79066816897996	4.17642218536178	-0.0643372882251633	-1.93713093466979	-0.357386801260893	-0.0944596075327538	1.90694668044902	3.42268061571283	2.35449177909115	1.45883195305253	-0.862799021912369	3.58266018576675	-0.254899795709378	4.38734651807023	0.246125648131312	1.19316486857104	5.87953637650014	-1.75564807303697	6.74980329918297	-0.290235962206156	2.99393304855883	-0.0126136875093073
D17C1_GGTTCTCGTCCGGCAT	A1_tan	4.62119215808887	1.29653733025649	2.34719613630885	0.331921748016363	1.61951776801174	0.724732714883427	4.9686729012079	1.35417869095695	2.60176461515099	4.48448662581606	4.91518138621538	0.0297046570473979	2.40437111370432	0.0674489170425583	0.923653743042794	0.726667852048435	1.91452259849441	-0.0107243176957101	-0.415358646600702	1.03878089268916	-0.53948130378132	0.799272770743067	0.183040040198895	-0.0290990728655717	0.752476996600291	-0.616788138819751	3.13262470799868	1.51176888305218	-0.204864000312513	-3.92863208735442	0.24587940957396	-0.0144217763700602	-0.00358667441533704	1.49004674124561	7.23771709443264	4.11283059004139	-0.516906569640099	2.06033623665495	-1.98537050496487	2.05844162807497	0.658172762325776	1.09764652164516	6.84885358190062	-1.33049877693043	2.97551901447698	0.306918267175341	0.741205059935077	-0.0496282804852484
D17C1_GTAGTACCACCGCTGA	A1_tan	2.74928547506288	0.858867391790435	0.783424258566952	-0.736012290078089	0.418681341102214	0.0486747109650871	3.57746760724652	0.963604565889007	0.533434473373348	3.13191898835999	4.07935365913307	-0.167583797356162	0.589593166250071	-3.54631115967513	0.959074294682754	0.773118801307471	1.26816834313634	-0.261577845814119	-0.3062565854596	0.479055158958533	0.21313542192981	0.285406045133848	-0.199826144242906	0.64942102615656	0.00589091332909104	0.348003805491379	2.03038777674473	-0.0997209588557703	-0.206546909068178	-3.00084249347698	0.01737789877001	-0.0614886094884105	-0.33402856252979	0.707236329976325	7.10959533078612	3.69639828341341	-0.0864177826993239	0.0185416181690484	-0.253551287691471	0.217010938098323	0.646934301673047	1.01561286332641	4.87503287878941	-1.43960419731444	1.0526378230446	0.488520343889052	-0.0129562908330899	0.448594162654783
D17C1_GTAGTACTCGCTTGCT	B2_tan	9.3905575569046	1.24928981010684	3.1762032844137	0.998852830950849	2.23624596376763	1.6452749618372	3.70348568412759	1.20679073889477	3.89101165900735	5.1583735003487	3.88512529284083	0.129154034379537	3.91460740596837	1.08818495183125	1.19217122721224	0.660390966781341	2.63658217053104	0.411008275747052	-0.292600396634267	1.70032950303954	-0.764827283397201	0.325717211342496	0.626776678247959	0.242717900946972	0.386026238553733	-1.21737394789202	2.86702118377641	3.57225974869358	-0.0476368189272017	-3.93948537929193	-0.253330321100975	-0.485980075565415	0.635071548272215	2.53051851136826	3.57150713291023	1.72557357301008	-0.205457359568254	2.31877609076026	-1.78366806653086	3.17908325984522	0.806154151850946	1.80398561673888	5.44994237948341	-0.244332651453341	4.53840874267647	0.133540870481044	1.82896441153313	0.375662654852756
D17C1_GTATTGGTCGCGCCAA	B1_tan	7.5657780058855	2.59436803361868	4.46407832172118	2.12262360436244	2.76579887807338	3.11628603842454	5.51740544767598	2.93965841568232	4.77237817472954	6.93544171043	6.06096586857475	0.338224227600934	4.59179974648373	1.90662553154993	1.14824269717459	1.25022884331989	1.60771019046596	-0.243407813937942	-0.454453902564755	1.50007737064824	-0.412441478738965	1.08911454457939	1.74203360812764	-0.418566462277107	1.36687686805716	-0.74387018416388	4.04468511153235	3.78322818335708	-0.328295278514343	-3.17850452815627	-0.15488525628913	-0.40384097976836	1.46547255820895	4.07809730644386	7.79056114865472	4.19845460239055	-0.408924343146125	4.03296273734783	-0.434933952189758	4.3522460261691	0.79515044471792	1.2277685935028	8.89636168576294	-2.26304331287998	5.87785375204357	0.267312800649475	2.64214510056691	-0.0480259533984531
D17C1_GTCTACCGTTGGATCT	A2_tan	7.00349316826715	2.18762656496971	4.7546673229998	1.83172821834353	3.40790797161324	2.43040399020836	4.07977396338535	2.39995691234513	6.20174303912336	4.84310605915258	3.12288874344519	-0.250473284314969	5.06889250517426	1.383899933479	0.271003452847403	0.274138145355175	3.01772411371597	-0.167380162148556	-0.65795015884606	2.5857895493081	-1.17607473706724	1.52323129657518	1.15876157782754	-0.3906454994409	1.02684025956801	-2.210230564451	3.53136448258811	4.24550157414875	-0.0840297141781635	-4.26177330359847	0.595884623004278	-0.247850626734731	0.928907135469194	3.21274317555096	3.08909380026808	1.47981591244873	-0.405348388391568	4.49190764489362	-2.86084812107958	5.18693596405004	0.224520914318822	2.05244946788003	7.27194384120096	-0.322832923387605	7.68664238638519	0.0277932773013665	2.51944506198546	-0.192933392732549
D17C1_GTCTCACAGGGACCAT	B2_tan	5.21978684653893	1.65941485378938	2.38656380806398	0.672406178974213	1.88251039092489	1.98457350243375	3.34005297108778	1.89650148653533	2.81877917466971	4.05653377105767	3.12444012551696	-0.109832035976931	2.68253493778112	0.689127685443996	0.893330167767806	1.70135835206747	1.38452788334465	-0.204509995806633	-0.507711673463581	1.40053673446529	0.334747158625264	1.27442087257916	0.687174060992036	0.133951694638428	1.48646830567168	-0.574752022743764	2.8478333578139	3.24642051276735	0.135878590823359	-1.77661678746188	-0.177623660844281	-1.38238246636766	0.565821757655337	2.39890234840194	2.65348412154863	1.6430217710912	-0.150669547064793	3.19567182233066	-0.161403175861585	2.31864170058029	0.243379521820663	2.13359795933836	4.90010023624777	-0.54080759008398	3.5498249264417	-0.0813440637471011	1.63563753843158	-0.0473932419525608
D17C1_GTGCACGAGTGTACAA	B2_tan	6.3274676151465	0.633466763075276	1.61500542982827	0.634447446800108	0.911988940193237	1.22925709466401	3.42495047224494	1.51328884850033	1.52141720595488	4.72452057019915	4.61938997268136	0.165886669057807	1.68639888041432	0.560054109028501	0.847490644921009	0.632974791929877	0.829866728987082	0.388632495456995	-0.474270371822192	0.495172256960919	0.259299333345156	0.0833256992008155	0.335821237993706	-0.140205325262703	0.709789112704422	0.563160609904841	2.26408780743166	1.25629332845738	0.0111009773943461	-0.588161856133889	-0.218864808224289	-0.334677442578992	0.49048793620354	1.61613304546596	6.65111028394135	3.3252333619362	-0.567699478947254	1.06967897902456	0.982897701058849	1.6551933271713	0.912141647516156	0.953611671508742	5.4724088150443	-0.944798629940517	2.08095962194649	0.0453476802194101	1.88422272252772	0.623108981323006
D17C1_GTGGAAGAGCTTGTTG	B2_tan	7.59340416578631	1.24888948420437	2.69697780979269	0.836352347534716	1.06907856365181	2.03060493922674	2.44503293184585	2.17852119424079	2.10158788121761	3.79212689872955	4.7883896841292	-0.848877899223852	2.06465238329796	0.870733009180549	1.69000987509396	0.723876485724532	1.8031805742838	-0.174505782613793	-0.171565547999946	0.451527698200309	1.02431113242524	0.499650171543406	0.522673568742657	0.0838147284362981	0.857298469188148	0.522425806688507	3.02861041700567	2.42017131078729	-0.23766463983116	-3.71150106993227	0.111358287859726	-0.261658067592009	0.609936224127695	2.13839211620862	2.35193251065623	1.86141026386455	-0.549579676194502	1.26795163146676	0.547824324356876	1.68127339821325	1.0805772478137	1.74130930137567	3.9285960149429	-1.22225586198458	2.5716819284204	-0.152902504863103	2.50651915670024	0.485831959173651
D17C1_GTGGAGATCCCATAAG	B2_tan	9.71142919371297	0.89519346401205	2.82949293116898	0.0121581050851602	2.66151757337761	0.694481562779042	3.22441466857848	0.429244361274725	3.26257286585391	5.08165403700067	3.61679498428753	0.22953632804136	4.44815158055331	2.94071739986408	2.07301487575477	0.893753710677407	2.94727107522655	0.573561319728486	-0.559988713824977	2.47530237167873	-1.28072214122077	0.77106335172148	0.99669603274864	-0.600660049688247	0.488447924525778	-1.04038738374632	3.04559443855923	4.44528281662169	-0.333185907842266	-1.08654217631218	-0.19007959938267	-0.645332881537162	0.614563966317363	0.88226368827703	1.01786024674439	2.01971643739408	-0.667740855069416	2.2442454135744	-3.93984531961863	2.84851125244187	1.14707473499291	2.4396081513816	4.82302774309507	-1.45276420851693	4.49832833491654	-1.01291116153333	0.291700720346302	-0.451947061285063
D17C1_GTGGGAATCGGTGAAG	B1_tan	6.45133100972013	0.471841119055832	2.63203308834688	0.0575639930365718	1.49380756226611	0.573759454133668	4.19424183497292	1.58168934664524	2.66191441115175	4.12159448064373	4.24654243297072	-0.24479248042067	2.82259940220384	-3.49835998954059	0.845346589637357	0.649925521804481	2.51789820949246	-0.539324430709654	-0.605874497005738	1.20255930074241	-0.901606027925849	0.950248271709192	0.252061013912314	-0.505489867091214	1.57055987923007	-0.917360917950533	2.8837693622646	2.09881591734793	-0.175428588489451	-3.29661064598491	0.0647905505609809	-0.271037925748861	-0.0727637480390444	1.80781667447602	5.674762407914	2.75458775067513	-0.787584732370569	2.29024204402114	-2.33201010679361	1.95226764842675	0.427024016465563	1.14781104454292	5.94272132112706	-1.38050900361809	3.40144317127102	0.416260033147994	1.36540738571741	-0.0924193839756604
D17C1_GTGTGATAGGTAGGCT	B2_tan	8.70414088820939	0.836125331558202	1.95273681546191	-0.504117053406127	1.72099516191974	0.329244762462754	2.25284776109296	1.1212345503985	2.40526585882084	4.18159453152527	3.91636063376885	-0.0206830748821832	2.76441699396381	0.377279689172715	0.571317418723727	0.859122830369021	3.46391526249424	-0.127887900540379	-0.661175220888667	1.23415833907384	-1.60770337568385	1.54713623971894	0.460116281561946	-0.213159334045968	0.829399128730508	-0.693980693392225	2.64005033290977	2.62120974442199	-0.251909956735133	-4.50283453064396	-0.282915197705909	-0.415690044857419	-0.570077780745338	1.63636425687734	1.67580090722698	1.50272361884222	-0.326891055609395	2.03955625217665	-2.63478391327121	2.41926428014505	0.106049377377465	1.67468387334604	3.43864363421013	-0.405397846697881	3.56972950720984	-0.253746870178763	0.670776960966453	0.486278482882423
D17C1_GTGTGATGTGTTCGTA	A2_tan	7.04678064908402	1.32680411023959	1.25046105980967	-0.778323083603001	1.63629436470913	-0.0198797483286524	3.12451708543598	1.57022911489519	1.90761515996395	3.37617359170497	3.16049688980925	-0.341162639191319	1.17736657033607	0.0520903831398979	0.216807197257349	0.480024132799112	2.28685571451093	-0.400244209213764	-0.940986675685133	0.869644874574715	-0.191140288205073	0.104056857703365	0.311664035220741	-0.632917730707051	0.433552160595251	-0.3553357250423	2.95454500063532	2.64687528523289	-0.19187117213885	-2.8364466442646	-0.230833440608245	-0.500448321558808	-0.959477707731783	-0.296220921721961	2.89029170125032	1.92564804234204	-0.892757336053383	1.12250456059389	-2.3385546379272	1.88137956101577	-0.0786399127519267	1.28580402074442	3.9962140656899	-1.38146387865641	1.85135541820764	0.279577954600225	-0.00873441138258282	-0.12795058752283
D17C1_GTGTTAGTCGTGGTAT	A2_tan	5.93726006478478	0.907428440114207	0.159054450619238	-1.10358054292854	0.756184542273626	0.908615734283837	2.9111758323469	1.42395427337893	0.478868350187602	3.43027860400721	4.60612372773396	0.391702168150886	-0.0170749874704078	-2.96960890331553	0.367703463597722	0.281513105085696	1.84781421479083	-0.481118020681775	-0.726770248068335	0.420295890025913	0.411033324612873	0.85352822538982	-0.239151121508709	0.107226229744212	0.0382603280857105	0.481431348775941	2.34620856569633	0.735011424343759	0.431638800071971	-2.60560753404216	0.615572513312954	-0.0407633900445895	-0.847152190418735	0.59928980554943	6.71124640418566	3.33581761323668	-0.492100644919369	-0.218092974039721	-0.165906401075295	0.48203055578729	0.340280625412272	1.53492203384184	4.23409658264472	-1.10140097748236	0.433151891585101	0.147585008463536	-0.0681087373910186	0.264697304477158
D17C1_GTTACGAAGAATCCCT	A2_tan	6.16473886617682	1.19958101798617	2.92054329041506	0.555822044654417	1.81966531325545	1.3138774030827	3.90556133179799	0.923939125976473	3.28724176148143	2.9034695105235	2.67457880380725	-0.0672392578074568	2.5360338599527	-0.0693992909566988	0.799747942131016	0.253663887234081	2.15015709283664	-0.295831350876476	-0.42445177310456	1.23847389696479	-0.480357894668124	0.841123609872777	0.603025048270331	-0.361483461070046	0.837581195747589	-0.731503987828218	2.49662576756648	2.26494582120179	-0.192256557679302	-2.74507224516999	0.030059875545046	-0.141769455009162	0.0593552542364843	1.54003700553245	3.34417215210899	2.32488815900641	-0.574761845873068	2.23259411742989	-1.87275343970121	2.66289224348425	0.0910172064805591	0.566643220077115	4.88827943490346	-1.4192227840855	3.8431452996001	-0.129733115264315	1.29983796287178	0.221538612887344
D17C1_GTTAGACAGTCTGGAG	B2_tan	7.65197114466862	0.138906526416881	2.33641348152935	0.195178436079048	1.82097663556488	0.467983262707727	3.33860266829158	1.17005029684328	2.46141326768233	5.2790147857884	3.79072403890097	-0.0812986340648157	3.26182742518927	1.60106824173393	0.801086699331191	0.610787624338222	3.29911856264062	0.146150291436533	-0.493935868771168	1.76211324044881	-0.916269702481594	1.37326647046778	0.696288171920772	0.106026265028311	1.39178758386015	-1.08975878463777	3.11547309992055	3.8691055611155	-0.37246179014729	-0.954427811464403	0.035318850084694	-0.336479248786868	0.497624460520001	1.7234140752295	3.50031430010877	2.11432797446607	-0.433557261971941	3.22186228259735	-2.15666237004397	2.72574890482302	0.943587007822266	2.13756408682077	4.95127582235719	-0.321653711573859	3.54272374181278	-0.029073875873955	0.592624930141367	0.334793300563259
D17C1_GTTCCGTTCGCAGTTA	A1_tan	4.47647769192142	1.49436652806856	1.79621201115901	-0.325335456036394	2.35692926009056	1.41486271166327	5.65488016886523	1.51124356344113	2.51169326685472	3.63584675942662	4.77780636298488	-0.0326023197016207	1.48114195761372	0.0408279309718828	0.807999361400114	2.50571364304149	2.08287040457573	-0.363007797327407	-0.241767722540077	1.4575415860593	-0.228213409464898	0.347431152446646	-0.0350018451361409	0.0580427025049281	0.72609773916756	-1.16575426060722	3.86515252936754	1.04109680759585	-0.0602030408243877	-3.20000477883255	0.384433841225555	-0.796915728757696	-0.264739751869798	1.04391866210545	8.0093832032226	3.91816054518655	-0.662347897418493	1.49880374833949	-2.30197506258013	1.73595575999897	0.127533571530808	0.889292680273522	7.41534015528976	-1.0932977251935	2.71546234966358	-0.0854788752383311	0.34752779233119	-0.357869498948458
D17C1_GTTCGCTGTTTGAACC	B1_tan	5.99498104561125	1.12558256374032	1.30569000962111	-0.167119138970121	0.649025870901255	0.409033694170389	5.87806711520946	1.12304737676499	1.37226832767374	5.63535400813597	7.1891742105042	0.163188057028701	0.808467162472374	-1.42933787354789	0.73594357011133	0.855199775797932	1.05466039624025	0.140274673772629	-0.499650979281388	0.296637216799064	0.298608886623624	-0.0427232980546021	-0.102578005095252	-0.257094829677408	0.369966485345877	1.46626197595006	2.27626330154102	-0.284544420215728	-0.321573363594004	-2.0273285771916	-0.228289552930192	-0.458243514820735	0.946984813914962	0.982967179495237	12.7193564703691	6.62811358825334	-0.323541858740395	0.412464240574523	-0.532956726431719	1.41801644491556	0.956712317478059	1.07979225901779	8.85753582523964	-1.35507008121584	1.67258757804669	-0.294955155929304	0.671426187793629	-0.0311521327502785
D17C1_GTTGTAGGTCCTCATC	B2_tan	9.03863801424153	1.82763536266807	3.0100796018866	2.59074211219418	0.639304701085492	2.93080970225625	2.68733021024474	2.29099738620652	3.58039154309534	2.73311698185731	2.93877681620561	0.455143983795745	3.24511249120133	0.703844040539946	0.865249214780028	0.257248313355612	0.826228190181684	0.208829783645101	-0.43788524936269	0.311854595621066	0.573554393761363	0.686479426101796	1.64236866245839	-0.157281266008844	0.641853158606082	-0.266863314578943	2.25225487023039	2.4702638969845	-0.270520816043902	-0.82931901187422	-0.213642131808239	-0.17017937779065	1.73193879397838	3.8063092904723	0.71862396760113	0.574233745755176	-0.385308887357771	3.08534018644342	1.84856339876645	3.02471652645577	0.231877733947132	0.830428605533209	3.51807257235579	-0.289053262639071	4.1461694806968	0.0384408254200077	2.91018202710399	0.476938025041086
D17C1_GTTGTCCGTTGGGTAG	A1_tan	4.98636926087719	0.504157275788023	1.82603380826575	-0.668432275748753	1.35467103948771	0.2831793629584	4.10264390350563	2.07320484713838	2.02291738715843	4.06753136662509	3.57269753413534	0.40282205891751	2.10878834530172	-3.5931024992238	0.621573433048062	1.66704826014755	2.31435083957789	-0.408918332339344	-0.458723189788663	1.23368555766854	-1.16841666582036	1.01275016748296	0.589697359369893	0.560034769290152	1.07467836025977	-0.375880031353321	3.27329406409533	1.39731325352519	-0.124157483735001	-2.61093762137468	0.00544344025902813	-0.37546658032615	-0.268603363349413	1.27184322696166	6.78220454825709	3.29437565241044	-0.557398210483959	2.13577993815752	-2.10438370018706	1.59062157931397	0.275890159521921	1.0371713138012	5.72428192674925	-1.51077097741761	2.67452354658386	0.33944063838986	0.505634681190887	-0.355989024798222
D17C1_GTTTACTCAGATTTCG	B2_tan	5.84819736323536	0.942201836320876	3.61530185635642	1.68528542074193	2.31332858977446	1.99197871132095	4.87752306728151	1.38934431172209	2.94137528946651	4.92056019815679	3.96063736346984	0.251656290135111	3.11786643669654	2.67421764036458	1.70812721889757	1.55813165738997	3.01623805238498	0.159529130785487	-0.338858790551937	2.22215959785534	-0.108384132030024	2.62867027153792	1.77238705156622	-0.356892451821927	1.40097883736546	-0.211652824126497	3.42975999493342	2.93215550944718	-0.0391826988175763	-0.942617117316942	-0.373848253296328	-1.09917244005572	0.276562032477909	4.42026287329806	6.03324581550961	3.06870924908936	0.0058334989598671	3.31053121130764	-1.42488926464266	2.82215739512172	1.25374485656465	2.03188010234485	6.83419936517949	-0.722640483383424	4.25822145873991	0.624597571730256	2.91084791474175	0.496811309297961
D17C1_TAACGACTCGACCATA	B2_tan	5.59354315692132	0.160930301095488	1.25660637730372	0.384998192154178	0.959117455477427	0.370644494584807	1.53933115659353	0.71840915468197	1.49352207609238	2.69925278304483	2.96319078022813	0.0374740888819315	1.40012355964721	0.865897747832726	0.763960500734409	0.58834522473847	1.7718267969535	0.475840013758205	-0.507472592188938	0.698817614971659	-0.468696589355659	0.58186315507514	0.70108588617734	-0.544645244720931	0.769299989873767	-0.185060018245909	1.35197119432506	2.08718846520153	-0.178962766884917	-1.00687342836259	-0.204380862191773	-0.304428854364132	0.224664749786407	1.31786817031626	1.74409276071442	1.22835308121552	-0.436389045957422	0.91644407836143	-0.743159127740405	1.13485889462747	0.264268441670943	0.945556208698605	2.63304547086765	-0.656430343398392	1.47657480629003	0.00389440176722922	1.17823978345919	-0.139911569933044
D17C1_TAAGCGTGTGCAACGA	A1_tan	6.32606851718306	1.38315794984159	3.64087559873083	0.383831141261035	2.00116161887255	2.24226704806066	6.05043903422218	2.64006673092533	3.48207151438839	5.63207332582775	5.48537568552529	-0.235004301800535	3.58793767708837	-0.440630431106567	0.15605057341296	2.08769457007194	2.22345174656681	-0.0571829431175458	-0.567862320495705	2.1766856942614	-0.644212715792712	2.01398234442456	0.994827823523267	0.0818013196025753	0.50470239722666	-1.23723400986779	5.15625833563112	2.54598662625993	-0.202323073350357	-3.35098277897448	0.226115124552745	-0.40828470046786	0.633935946475962	3.070777808039	7.91354663248773	4.30072895982583	-0.705544422157271	2.90718494378489	-1.08594425016564	3.25506051402355	0.703221899497259	1.07075875912924	9.23604813551688	-0.797213513396747	5.64828866324917	0.272069658611037	1.98467958912445	-0.341411501175406
D17C1_TACAACGTCTCCATAT	B2_tan	5.19700864840197	0.60103659158633	2.12273372558442	0.757490206270005	1.26290793570584	1.0542189662101	3.93276150371216	1.78988669232337	2.34740361078113	4.69684494742638	4.05305590826481	0.241294180215043	2.39395110271992	0.751338130015779	0.544466546130016	0.451279324250753	2.07313680394473	0.282926126424439	-0.561356615446566	1.21585920282377	0.351620441964398	0.408485357207848	0.62167214947903	-0.00836098355997266	1.29429841858353	-1.14864825582167	2.43085832818885	2.54627178461176	-0.00713719860557378	-1.52006412024539	-0.0291561017753997	-0.301322355430556	0.543282514629071	1.53595255901924	4.9364412908342	2.74290296934176	-0.0637132841650432	2.29237831888953	-1.33614649959521	1.96667912024642	0.344540512834732	2.64001868002207	4.88666780103902	-0.249132952602891	2.93881318378192	0.0169838767644567	1.18019580444622	0.105810295343128
D17C1_TACCCACCACCCAACG	A2_tan	4.45870170613143	1.50173536930673	-0.206640753983208	-0.207425624781803	0.246745995047622	0.190526271440411	3.378456269221	1.1438095609856	0.203151195808097	3.23379949655588	5.86952400991962	-0.222111746648299	0.0308511413748217	-1.52214963822032	1.04810059900061	0.345581122789741	0.913107672904862	0.0113556202189056	-0.49703270002478	-0.0815418021047248	0.272780974531947	-0.296148590588973	-0.176641910494677	-0.426652510958023	0.440053778354149	0.649199779791532	1.84586477753278	0.0358812687885037	-0.294315891308038	-5.67915723281505	-0.183260821574973	-0.281883235427817	-0.914256739612417	0.0894329784049217	7.13118403360047	3.41404889190631	-0.520871766199113	-0.46983769635069	-0.285939340238714	0.0476308566314345	0.624865685452699	0.793775173621633	4.48604993222015	-1.35295365300067	-0.100339814260494	0.084015937517284	-0.0681651310034038	-0.272095898658567
D17C1_TACCTCGAGAGTCGAC	B1_tan	5.77377442864043	1.16863929132882	2.65746680575957	1.16818580830562	1.56868103995548	1.68136774386308	4.14603817022854	1.6566065937345	2.76967312822127	4.87212060957409	4.91632704676277	0.0564739430435834	3.72765806806595	1.13258273522931	0.150286906816435	0.621315985450502	2.89182484408747	0.209186268466451	-0.651193352176081	1.51676004062386	-1.51752213922056	2.1227185536317	1.69236102372371	-0.299160144226373	0.503993985502379	-0.698685819231567	2.56205712111604	2.48897983088379	-0.440666586659383	-2.93580896977996	0.864090446679869	-0.554721330794768	0.469359625166845	3.25929159798319	6.20059122597937	3.13527318253939	-0.656262475039506	2.58588797654517	-1.10694159006884	2.34060064781629	0.480237906397281	0.616420792248498	6.56308263330179	-0.577194105985444	3.89431851322931	-0.200807419689687	2.22045097675621	0.749813551407181
D17C1_TACGTCCGTATTGAGA	A1_tan	4.41127510989792	0.351785589292195	2.4099773523187	-0.368525096668564	1.35824415669475	0.445477561301689	5.13312350312193	1.42658597418084	2.82090518282315	4.15761483809331	4.23193064212748	-0.326606693371471	2.57909931116298	-2.28021965650452	-0.0455908761019072	1.76395912169788	2.50334098879272	-0.233968782037066	-0.458424028450982	1.28724867360156	-1.37134642570687	0.582878289716494	0.114046756376389	0.33275612827666	0.408903019136955	-0.930456163841199	2.15599394372835	1.4676379817385	-0.106745941603401	-2.84082598656247	0.0353053403453792	-0.322297306792075	-0.0867458249005849	1.2542289767913	7.74747168879345	3.78169730467803	-0.765629666723357	1.73617242269531	-1.87836344314097	2.20445624665024	0.867181950849231	0.939309269526089	7.0147780493323	-0.768845865504671	3.41502557070181	0.052535410228117	0.661260501291204	-0.137783027894701
D17C1_TACTTACGTCATAACC	A2_tan	4.41551294652225	1.54425313981109	0.448225502506024	-0.856510443653705	0.678663023879463	0.734195111979496	4.49320729117778	1.41086868789222	1.02766856905723	3.9745411711937	4.9670998565233	-0.193759477763619	0.252687292408675	-2.2740159378187	0.446691039661986	0.233231403188843	1.24795000479098	-0.535539451457192	-0.668645509834739	0.629759458060987	-0.0255851368020259	-0.156579776401218	-0.00429194336416175	0.519058039169487	0.534565946564999	-0.414520183590833	2.32796602269059	-0.55934748099384	-0.321385969202243	-4.33753696441452	0.332752566985533	-0.136931031847262	-0.615645225474908	0.126963077196211	10.3672153026428	5.05123620660859	-0.793192240592692	0.370776356546456	-0.526791193210648	0.734322733415284	0.903753623086093	1.05976098323708	7.45534427460041	-1.14521404674214	0.868477976628451	0.292764564626045	0.264134931382406	-0.214566268368948
D17C1_TAGGTTGAGTGTAGTA	B2_tan	9.91547851862251	0.288906194433235	1.89222850337263	0.0131365876774088	1.02623307436697	0.555159614387541	3.79261218496196	1.15982897503334	1.96634522175932	5.13802607390123	4.6502803237062	0.276458042111813	2.63026351829141	1.7014090921277	1.15186520432231	1.11331094120502	2.80610265662657	-0.274095767158398	-0.381364784154634	1.48316285688599	-0.570554246801992	1.67947799745112	0.528740287561491	-0.502879865878719	1.45570987674879	-0.557454562436646	2.50543657330592	3.60202199502114	-0.0428602866715851	-0.461407227039999	-0.222702353088791	-0.431993206597676	-0.112517993984836	1.45020187526606	3.89671417698274	2.53392181930685	-0.654918244021232	2.16498005702209	-2.23451743449867	1.65878539872367	0.467948235137434	2.0074465665254	4.31785897590717	-0.584283386370765	3.23259170337596	-0.242367584393094	0.760552412096226	0.446292720722712
D17C1_TATCAGGGTCGGTGTC	A1_tan	2.6932050669017	0.198201089161989	-0.0834413994188767	-0.885391288309036	0.292497057557992	0.764033686220083	4.57492402912037	1.68314706776013	-0.333184177473737	3.59317550889432	4.75660854198196	-0.375553208397089	-0.18891282148423	-5.19587984128163	0.38161391964851	0.740363398104161	1.47967758883964	-0.255230478676868	-0.123131927508186	-0.146538633588373	-0.125573784201887	-0.041125195522817	-0.378733328116053	0.749546777142287	0.3406393325914	-0.409578609341535	1.84013876611511	-1.02485884568331	-0.0706224429787706	-2.19530348369692	0.527771005055285	-0.0232216180349841	-0.484873354492459	0.278411647886969	10.2335969308481	5.30252200044047	-0.279684251927239	-0.373727699269072	0.251314993128478	0.193095452791314	1.20684679466636	-0.0433509347246921	5.94114527024913	-0.609019427961757	0.148019338857451	-0.00706144448150172	-0.492193101464409	-0.102463545275939
D17C1_TATTGCTAGGACAAGA	A2_tan	4.61120031811413	1.80148780712602	0.882728108346501	-0.0400865065022301	0.737288352268986	0.764409061865675	4.44860556928706	1.47261697300153	1.05708133744072	3.95966270573112	5.57691613973034	0.185199094497924	0.069835545300903	0.194397636578183	0.777012081786958	0.276703649379893	1.02102376263093	-0.239051190624782	-0.917420606276604	0.394367844818071	0.75249947048358	0.0651730576242801	0.281801146146221	-0.297060063129951	-0.0236842158428478	0.546272325221364	3.40852696125556	0.982934888790579	-0.125516896050045	-4.095360095098	0.0610839637026966	-0.410688559137471	-0.432953098820237	0.42233874626788	6.97320151657284	4.20504446804184	-0.693160150937033	0.0388791767121514	0.0166665746983243	0.447194255273506	0.450276407485987	1.23199402279166	5.91118374571642	-1.66997766880946	0.592129514577424	-0.198356940405549	0.706400147201368	0.119838707277268
D17C1_TCAAGCACAGCATCTA	B1_tan	8.27300158223396	1.48552077824257	3.56007967723049	1.23870118945418	2.44901008119285	1.55294977830372	4.30512632177691	2.35238075514785	4.72133360564202	5.42459712003145	4.459465816656	0.230251051284886	3.43041092858795	0.777792887378536	0.980689062061101	-0.140980187983495	2.57129237293592	-0.144472358134697	-0.528609213387743	1.54380606545654	-0.730986402680091	0.0584957514454163	1.06857507021504	-0.114519715558214	0.272483939897754	-0.930938977379588	3.20613716904702	2.53052982309811	0.0410044229089404	-1.58688943376208	0.31540783150606	-0.269693531685929	0.611287237641703	2.72678009024123	5.82516896980814	2.72497587426435	-0.888843796793839	2.86122782950442	-1.50940312833867	3.9129767495101	0.670058072241275	1.89145570474	7.44280438449751	-1.46975182558108	5.62753625067566	0.223632928639568	1.89363829256502	-0.21031577348251
D17C1_TCAGTTTAGCAGGCTA	B1_tan	5.85394689309864	1.06658496275156	1.96867528472022	-0.251380815816821	1.99236645275988	0.841524635495304	3.77313966316085	1.00342097051561	2.47413056227464	3.96892238316597	4.13394923349297	0.35035530424479	2.43652867129258	-1.3567418333122	0.215668579330229	0.545112191813934	2.20296695384358	-0.204841946060969	-0.672675067873687	1.34783283366252	-0.699060815054386	0.790569704000268	-0.240147539953539	-0.326138830358085	0.883929439972277	-1.04545150745913	3.11366518607199	1.81663439880535	-0.0675541368020276	-2.1557090306219	0.22272891700429	-0.255450024204921	-0.297359441980971	0.878617960716165	5.64315337779889	3.03530092992153	-0.607102054227046	2.15472415216799	-2.99987252300645	1.93691938631303	0.436364786563785	1.55702774181532	5.73183998799447	-0.756044505792281	3.15521425533025	-0.0471766614908821	0.615309010145446	0.319948935762984
D17C1_TCAGTTTTCCTAGCGG	B2_tan	4.52973133021622	0.807636883689767	2.56038916969986	1.09951037303733	1.07945359101367	1.0516730202812	2.65707694714899	0.809891653076965	1.96212266113137	3.63315475937178	3.06362958923607	0.163924516975377	2.77706054282834	0.874542345551413	1.06885466014702	0.868303034321074	1.47736644756792	0.527886894386237	-0.180987808515771	0.974429357911958	-0.489922151640466	0.853869293792453	0.856636582290342	-0.154583642278982	0.704324154648342	-0.021064823383887	2.07374816464685	1.42821785225141	-0.160135785148438	-3.0151069704666	0.209180872566622	-0.237882540256187	0.499802870951423	1.76466746964373	3.38890084574111	2.37758691998878	-0.170730475394293	1.51255326420077	-0.497337389050249	1.5279246222068	1.03412048833525	0.919403628632876	4.05786181253324	-0.483216644798118	2.99320393462557	-0.177833724188488	1.43783884744853	0.142302403843571
D17C1_TCATGTTAGCTTAGTC	A2_tan	4.84362941737929	0.995102141766178	1.0242617216472	-0.373839088577656	1.16463265580416	0.0770517528021825	3.48884109026638	1.1818810487601	1.06395140303565	3.2937368470721	4.66763016792839	-0.316834423763688	0.458537565216784	-1.35052454416099	0.867636162857593	0.509965792108455	2.3702820011065	0.0538950943754821	-0.41018437609773	1.03115057869838	-0.0463512160061007	0.466343651372227	0.315277150979595	-0.266255794072726	0.695552866709233	0.211226841198193	3.17624528332139	1.29377656142714	-0.135074634913948	-4.45897637292987	0.0131898483243696	-0.423900363754128	-0.637849666247346	0.971447123759963	5.27606876022054	2.5644059594152	-0.569841202303758	0.760127766801298	-1.92227481520441	0.898845576177285	1.00465095127449	1.30581199569724	4.82169818528329	-1.38849035067771	1.31982421762028	0.410620485142056	0.150490325685767	-0.20671645621034
D17C1_TCCCATGTCAGAGCGA	B2_tan	7.7862435529626	0.964527568735982	1.53446326805196	0.0824222912800763	1.09362489189701	0.627476679529876	2.25297532215327	1.06935929579017	2.11835905803482	3.7678509749182	4.2339707834736	0.374071811313121	1.27962766695012	-0.531453694834242	1.17186755782678	0.864592492167634	2.09254167368777	0.0638724349388434	-0.746571069260444	0.827559369888372	-0.249057856580436	0.116965862938594	0.192090866552151	-0.538285278746024	0.0469360823373584	-0.12305443438037	2.36371757334789	2.80747857673416	-0.211097626884526	-3.14851776429192	0.0332397400627405	-0.553590298875279	-0.287352070821526	1.7141238831786	2.04397713814123	1.62070666559432	-0.515131300571822	1.34441936851144	-1.24362178996568	1.42946193548136	0.715094287434524	1.1390622526103	3.28307467599009	-1.29376682931818	2.33313525328616	0.161787975298851	1.22916501593957	0.486192768363752
D17C1_TCCGTGTCAAGGTTGG	B2_tan	6.20144996954634	0.777491386170793	2.24061262683741	0.456324676521199	1.17572341574207	0.816596763379964	2.58468179562805	1.20631675166573	2.3443373238359	3.51057651421924	3.7543197822323	0.143677131025094	1.80716938628767	0.501790515890447	1.23695144045034	0.925853294495541	2.41782320865725	0.103426774457328	-0.427184509146767	1.21875761145703	-0.209350137443367	0.624973710797728	0.373100696367437	0.00672855801530777	-0.00334949556162063	0.0254631070166314	2.55632210574051	2.02827416441718	-0.0544915639449431	-3.87934239178978	-0.038441390083846	-0.325169472213356	0.37684616842144	1.91701598504819	2.67103514081253	1.94094718217767	-0.219583753791566	1.3109585751574	-0.691758294904407	1.78373556777247	0.739811936801229	0.705724435800292	4.18873407218584	-0.972983782108995	2.88573894988635	0.583003229933491	1.20715460322303	0.596427844730404
D17C1_TCCTCGAGTGCTATTG	A2_tan	4.14882506584091	0.814768582829115	-0.143918388604963	-0.0659904689695459	0.214497761805227	0.60822163002994	2.15097858611061	1.3401951055246	0.169995160966788	2.27249084610913	4.13089227815946	-0.253091618431132	-0.202032932850133	-0.0362827942821836	0.590630343896976	0.65231073447199	0.419075572338123	-0.022112954289419	-0.234232724592581	0.257232028005775	0.190020112738165	-0.147819357350966	-0.203407657482131	-0.604188993185705	-0.0453364819009871	0.323825789614009	1.01089570411819	-0.0853410063338249	0.123392539514133	-4.22420873311516	0.684358226370264	-0.119722092441802	-0.557377405351474	-0.111599614917151	4.31986052527362	2.0475840951508	-0.334136942555792	-0.351526010725312	0.146163969504574	-0.0239525194027301	0.365235427480312	0.60822163002994	2.73406828161806	-1.40950333003122	-0.0829132052620157	-0.0560799460941774	0.184613570932864	0.208076695571179
D17C1_TCCTGCACAATGTCAC	A1_tan	4.43352034043996	0.171538408656031	1.65221700822951	-0.0716763602862743	0.836999804682287	0.328643154480314	2.31656219669052	1.63622623710449	1.4032925551252	2.96968829993963	2.92349220711131	-0.165948918021407	1.53846818488158	-3.09749859510233	0.446204179049474	0.92550055588546	1.96218457940671	-0.24572781298728	-0.321123800061113	1.02848787809376	-0.888586560903713	0.545619301114896	0.159947638733991	0.177865350604688	0.167762607907061	-0.229325724673266	2.16295953777526	2.48037834077071	-0.250852098152446	-1.59747849410578	-0.242632233434447	-0.35306757837825	-0.255064886861741	1.00004814604533	3.02281545982739	1.7030667061801	-0.453614426766091	1.35841762151814	-1.18328452214808	1.11380753921814	0.598338541362643	0.804591678132687	3.63830215378837	-0.892606107368629	2.04293371556165	0.484748845731737	0.359326302095882	0.119349809152072
D17C1_TCGAACAGTAGGCAGT	A1_tan	3.76943971897346	1.00418585998847	1.91611693257026	0.582615279596863	0.910553967020772	1.6313298105724	3.71644451499268	2.07381156988117	2.12742851644208	2.99161449675905	2.31725703556998	-0.292000732840983	2.33770467053932	-2.17576151592842	-0.0509683310104445	3.632639561085	2.21633406975929	-0.190592300739234	-0.21667888849678	1.95670002995705	0.113722302267013	0.621511874205373	0.682276008206027	0.275285366122537	1.12357887287087	-0.350965552083003	2.13765546679142	3.06530858427714	-0.327678880512822	-1.88291697292465	-0.292938577170515	-1.60028757694607	0.384234027258866	2.44118285423471	2.60329205662691	1.29031334312317	-0.244391313405171	2.0285395971437	0.0845949861674689	1.8238869687895	0.0975014730980333	2.08431868456474	3.83275735356301	-0.187846996815739	2.81344799552024	-0.105111761797687	0.813743967700827	0.160436261716361
D17C1_TCGCTCAGTCGCCTAG	A2_tan	5.15929793112513	0.93907202809018	3.19705613216753	-0.018173496513	2.29014656433771	0.626333328986132	4.64117062488615	1.40514516296262	3.46230312338224	4.42419014499627	3.89811903306414	0.0759884450939571	3.27255709650439	0.945655618302999	0.922837162258821	0.730471889326899	2.193786223887	-0.17717682495882	-0.616740580519042	1.2707970471449	-1.18249880642762	0.94618307836094	0.673709449193036	-0.117009054490433	0.433468927331277	-1.39943743211242	3.08733839616443	2.05958089978805	-0.341429442170216	-4.53705814041484	0.0522394899548405	-0.182403612797639	-0.0635699353215417	1.91997802048891	6.12447323271648	3.00543585931625	-0.583117989141441	2.9521354564569	-2.63744674974117	2.63725197797074	0.616194458352748	1.09555757084784	6.67352724304377	-1.40928621165562	4.14805339214752	0.509514174589049	1.5347835718942	0.103516949730378
D17C1_TCGGATATCTCGTCGT	B1_tan	6.87252997921221	1.6944555876135	3.7602967420025	1.71436151467012	1.52993796812668	2.71568262829726	3.79974185382284	2.80698167859359	3.93713452301902	4.22664464582982	3.41695248981479	-0.180330272316542	4.03648418644075	-0.0703398126248857	1.07106278766295	1.25916714471802	2.69021024210656	-0.140643569962264	-0.470153225148036	1.67578079023896	0.367275842279266	1.33116228164243	1.38569031419614	-0.350100207308509	1.12107496253121	-0.23420395709147	4.23525697670447	3.87851559779259	-0.104098067851444	-2.55509526405338	-0.224890297577436	-0.521379276776069	1.23020303980405	4.28330432886484	2.74605327200795	1.56888696763489	-0.344061208258211	3.10845470429202	0.665782756011235	3.50009466947011	0.105944899021311	1.11469271964351	5.56413308648278	-1.49736853229545	5.33778624454759	1.04588096216043	3.5083984431169	-0.31562685989462
D17C1_TCTCAGCGTTCGGGTC	A1_tan	7.2133766931336	1.51602760188974	3.2909381920425	-0.0509639962936627	1.81390511922032	1.36547541112735	4.84232294083048	2.15541250026339	3.15024633171534	5.03116566483785	4.96961450530508	-0.153750306435304	4.18793728022552	-0.278303214200268	0.856219544494988	1.82372953321731	2.35070025187721	-0.358458863613457	-0.613507015664627	2.14578827538724	-0.915304722250859	1.70451801393	1.36347180142698	1.10096052264721	0.352205641150025	-0.59928303703583	4.70475520855815	4.17338078800694	-0.108116650154087	-3.71599986656433	0.183527643160071	-0.213331576914641	0.684564977089286	2.88036879912421	5.73360568636597	3.69133164225234	-0.629035642176145	3.37860608155155	-1.14226149842376	3.33788197898465	0.962946013878833	1.8523167400754	6.31185504988135	-1.49243010551001	4.47382287274769	0.170527957804763	1.64040549628647	0.176024745634015
D17C1_TCTGGCTTCATTTCCA	A1_tan	3.26945960382363	0.668549315300671	1.75649816302598	0.505381327567751	0.898721591862824	1.10397046490004	3.4842860575568	1.32339215978355	2.46622621619863	2.38693341126168	1.9138590661085	-0.052903131531018	1.99988146064139	-5.27886617048762	0.0418123598309553	2.61212288399638	1.62450122888557	-0.307783522345911	-0.3634982919338	1.73411847535759	0.166612057611861	0.611651657569211	0.655695697097967	0.288749073985757	0.654052836114014	-0.779528293991236	1.98513345341784	1.47153589683404	-0.0416528986382159	-0.670448309274963	0.00626018340558768	-0.215818584217893	0.530815981362604	1.60884081459101	3.10459268542207	1.44953261959671	-0.271797438377038	1.98565917211317	-0.380161514906093	2.11904156041094	0.129896604490836	0.670629909309378	4.23357143729346	-0.371916988218159	3.39173589800606	-0.0253974833053914	1.18012039337371	0.391157339448108
D17C1_TGAATCGAGTGGGAAA	B1_tan	5.67987054860542	1.53531757498506	2.06551195003381	0.123541651030569	1.13409960843241	1.07153700680415	5.76557883901976	1.75022423847308	2.22830532774055	6.29379565581677	7.31348801423888	0.30391549111036	1.47371752009083	-0.701275328187473	1.15737240198458	0.361838482662218	1.4204073875577	-0.0596677954933525	-0.505266755211214	0.371923742637429	-0.0902705003256509	-0.110360498916456	0.125136355659134	-0.161101200935378	0.225632571753072	0.255782439488019	2.94359755196164	0.742427089301478	-0.230792326105262	-6.66755517574966	0.46485222279174	-0.250621367364132	0.0956987322513094	1.51882383853383	11.2225577319356	5.53080117540199	-0.482674352720065	1.01067642197679	-0.588036145664329	1.63975409616229	0.573835959710527	0.745565536644514	8.09841203513285	-1.67245561334597	1.81895184776726	0.177711843620458	1.37681467378928	-0.101223355374829
D17C1_TGAGACTAGGAACTAT	A1_tan	5.62711432506323	1.54169968349944	4.20319759467635	0.849685330342899	3.04589166624366	2.50860297250019	5.47249165980667	2.64106572570253	4.6284974690143	4.40512405973193	2.48886157875571	0.0095905846336112	4.21802138236084	-1.74515577749549	0.466391823288959	2.89353831419756	2.74351919144639	-0.1826753979065	-0.269716282129703	2.86281871141695	-0.120791009621239	0.961879971142009	1.07683473965023	0.572113562609643	1.80530700665193	-1.39695027650707	4.16288438650368	4.93495178544616	-0.220186086573498	-2.54835751567386	0.323820556537516	-1.55831483791863	0.81971949651085	3.00546879797791	2.82932032469967	1.75045924179805	-0.382599332196205	4.29049786441479	-2.18570991579053	3.81074964033906	0.535651055890446	3.08241531413817	6.67576651342021	-0.495450385657398	5.95370738994056	0.0351248426109672	1.35299815152164	0.0467897470623989
D17C1_TGAGACTTCTACTGAG	A2_tan	0.392874468292033	-0.258008937680379	0.0675115894549622	-0.192531431264901	0.312749596175484	0.349764185011365	1.10303585901942	-0.0975437524202666	0.587091320091656	1.34145883671359	1.34138643436953	-0.291681940831219	0.108750883522764	0.00482536965649998	-0.112017255145161	0.381303698198104	0.838152577983562	0.403491042041523	-0.395772741487276	-0.250900527326285	-0.0535101391769758	-0.199793283152279	-0.362259425365566	-0.360673187203748	-0.0165460233197048	0.121333655190409	0.145685911381372	-1.67475604983796	-0.262080911841376	-0.59160975458777	-0.234295306352927	0.00781161573931819	-0.696314039074847	0.590782639552252	4.41016424179358	1.54174830924197	-0.404200875533329	0.319385668433556	-0.0558213243076244	-0.00516729105880399	0.409717168157487	0.800497380810418	2.81599492815866	-0.230716217741906	0.335854188009962	-0.365152366293252	0.447539796443883	0.653374389170746
D17C1_TGAGCGCTCGACACCG	B2_tan	6.90615972986157	0.26718033186584	1.49130594233789	0.701588902238496	-0.125044376345095	0.737887403549378	1.60312427239205	0.654541147026056	0.982771895723486	2.87778831078102	3.35660610851118	0.111495133547709	1.72357204537698	-0.523010973469654	1.33967575088385	0.141311447863287	1.49816683813556	0.533787139358636	-0.468573343657375	0.412765091505192	0.0850348009600506	0.968635807798992	0.628132523491707	-0.179770498234594	0.479899766452986	0.510950729330881	1.47583896898303	1.92154419325763	-0.317600084774173	-2.38378260781626	-0.180669018677315	-0.376400593662819	0.336672734009791	1.79342652897237	1.16290425470983	0.712390237310781	-0.60813902883381	0.928136021192761	0.335358794379181	0.563143101063722	0.455097721090661	1.10680884836605	1.79506168260704	0.176004243734816	1.00462310235564	-0.260429956176876	0.400668435725877	-0.148220560961331
D17C1_TGCAGTAAGGGCAGTT	B1_tan	4.74455940551712	0.540858997878845	0.349479011117192	-0.446592999225605	0.807564816297199	1.21983342860149	3.99016786038988	0.718034362048572	0.482838076592964	5.68246291056839	6.42273854334014	-0.0109328244113809	0.1769217188012	-3.65662218497494	0.598570830888819	0.614309537249477	1.02930481535087	0.180690862020575	-0.801334879747093	0.355945385429367	0.249374924536698	0.348477822655985	0.332201092164773	0.0582235652727621	0.338973893486634	0.209813977144979	1.67948870133032	0.643622553317442	-0.364400058255112	-4.15084610743149	-0.0984789868836345	0.0288722567271549	-0.242398666723735	0.62570945016447	10.218815111015	5.18712000792994	-0.149074604752093	-0.000982500363659175	0.224488286195098	0.635119918052716	0.846611249544734	0.778278712861281	6.06489652770785	-0.578530665279472	0.40524709084204	-0.376706991245827	0.00536392819988049	-0.107014357499293
D17C1_TGCCGAGAGCCAGACA	B2_tan	5.71009529052513	0.908419753833636	1.86168294416695	0.211004024115635	1.13898597254366	1.13014093693135	3.85111147249784	1.60481429626242	2.24679021788031	4.30146902652974	4.28841793289815	0.162319075785474	2.2791402515757	0.0753297104257962	0.841351609561237	0.718084162344603	1.56606457572459	-0.0143583487879244	-0.528232404760403	1.01017685296969	-0.222505745917966	0.488272026487193	0.218233237372494	0.138532667731246	0.701267719248799	-0.326161170135252	2.30162469545603	2.14175914694349	-0.134912355252253	-2.38554188524242	-0.113639360518332	-0.405722702031483	0.333621481556862	1.84487275391315	5.52242589056307	2.84123674736603	-0.202592147665823	1.71188377513718	-0.602400822228013	1.68940630215876	0.348457887788398	1.49123191771891	5.50007200883354	-0.692856839987484	2.57291647560302	-0.172863130653897	1.23019242104671	0.299270786453782
D17C1_TGCCGAGCAACCAATC	B2_tan	5.21506854782351	1.07569717233901	1.96733679782513	0.157078765707985	1.48036649025485	1.02962092644973	3.04390206263884	1.03287340410948	2.0446050705604	4.55488697046064	3.79274347500852	0.564852529357843	2.24717445532931	1.08120360104058	0.925622611104688	0.576601269055008	1.69384144837379	0.208847739365695	-0.486960667544219	0.758772288772559	-0.325720395260801	0.468519616717096	0.703906950045922	0.631068666072072	0.199553855861979	-0.213747632176122	2.20408896399784	2.78677390063322	-0.202631840520213	-2.36378149133261	0.0481370963832194	-0.245482278232494	0.266904181421551	1.14995712229907	4.1662301299133	2.41880750407492	-0.432806944810902	1.27167743344444	-0.973091169596552	1.67121762768543	0.399395564039923	0.558496333986714	4.80120269401942	-1.05752691231305	2.26989605616713	-0.453710198031008	0.682395037812063	0.038700758515309
D17C1_TGCGACGCAGTTCCAA	B2_tan	6.8872405673677	0.792886617683897	0.926334827531772	0.0231519536773776	0.882721786660452	1.54114037895193	4.69295181356694	1.7609798561078	1.79248765157431	6.03053039287445	6.00550712366996	0.0188588500600565	0.601059387093532	0.701980162669199	0.623812096003843	0.842576237659489	2.55265993762018	0.440747537481795	-0.664894041062259	0.676590650082371	0.369572020326088	0.119447193766077	0.417640882600135	-0.151285278479058	0.300305891384806	0.224381920670874	2.22022281941356	0.23901015391667	-0.265277374603646	-2.83578943263615	-0.0189221662480662	-0.512536036452292	0.0278641824293254	2.03061643469977	9.66647340919971	5.55510766569183	-0.5929883463554	0.896390589883407	-0.0621580645023573	1.37382932716139	0.764495211124939	1.46037877531754	6.99073903770993	-0.723196421188017	1.88349774643886	-0.62762844311671	1.03250248276277	0.803126604114002
D17C1_TGCGGCATCACCTACC	B1_tan	4.07086231890957	0.906254856687353	2.40030079793746	0.504077141382073	1.64071065132169	1.20403460352322	3.53724215618966	1.24624954823085	3.00445461280937	3.22617383309837	2.18108266506065	0.105091221462731	2.58303947709634	-5.18974284996052	0.0602937066857837	1.35285362054534	1.57321837409268	-0.267080219160605	-0.263519148568671	1.4945224477453	-0.824174288536151	0.690870163089478	0.67656478248504	0.0723396003186731	0.104345519462642	-0.990884527852962	2.71891372743585	1.33607242624358	-0.131170640284434	-1.52532396844638	0.141292296842137	-0.233743081826334	0.648270068238854	1.41326260285141	4.24638885212828	2.19481582204075	-0.284948672596421	2.18952892771617	-1.44995842858817	2.5838223361378	0.165178348996384	0.670190743171086	5.12418682899222	-0.582256140329752	3.91678462501306	-0.168358608274093	0.979527835665357	0.0113866000991449
D17C1_TGCTCCAAGTCAGGGT	B2_tan	5.1735291448846	0.470948785115482	1.27597349779355	0.438169866769368	0.56286841435756	0.908504428334407	3.51713835586385	0.834688175599721	1.41368234305131	4.30474952387754	3.57655576399017	0.0241462497109538	1.492298509097	-1.65997695094278	0.344942750750857	0.553979009689482	1.6160015650303	0.0374999478482185	-0.454545092948687	0.621674857964269	-0.167169501843096	0.273086626570486	0.266194089722486	0.0448620608971563	0.0454894334157421	-0.367055246245693	1.48495729898571	0.540050311429188	-0.138999068165859	-1.04931548403586	0.241413068376897	-0.346174249390119	0.00839442033100046	1.15306505557294	7.20331650591476	3.50343337350147	-0.18218440805223	0.856322359844214	-0.652582714991927	1.0381743732397	0.735494551570322	0.822708374159881	5.61168007729196	-0.569055388915928	1.86640852666489	0.15957369595607	0.869370320002734	0.230760335376059
[truncated: 1,052 more rows]
[truncated: 637 more columns]
