# Supplementary material for: A single-cell transcriptomic study of heterogeneity in human embryonic tanycytes
Source: Sci Rep. 2024 Jul 4;14:15384. doi: 10.1038/s41598-024-66044-7 (PMC11224400; doi:10.1038/s41598-024-66044-7)
Supplement: Supplementary file 6 — Supplementary Table 5. [file 41598_2024_66044_MOESM6_ESM.csv]

Cell_ID	cluster	Myc	Spi1	Smad3	Smad4	Stat5a	Stat5b	Rela	Wt1	Nr0b2	Sp1	Tp53	Zbtb16	Runx1	Stat3	Etv4	Mtf1	Creb1	Foxa2	Nfatc2	Cebpb	Fos	Plag1	E2f1	E2f3	Hbp1	Yy1	Esr1	Jun	Mafk	Nfe2l3	Phox2a	Stat4	Irf1	Atf2	Nr2c2	Tfap2a	Hnf1a	Ets1	Arnt	Ahr	Pax6	Nfya	Cebpg	Znf148	Nfic	Rbpj	Hes1	Gata4
Hypothalamus_traject_P23:GAGCAGAAGTGTTAGAx	Tany	5.88508427165955	-0.0731109340956593	1.48665256162741	-0.0967450119108481	2.77978105124075	2.6788570219608	2.56923424606206	2.08580699490572	1.50143783477689	7.61045419418241	8.56378721766357	1.36255070460631	-0.0768800581294991	2.47419858044734	1.85344927336823	4.41278955052641	4.53635610803913	2.48274439008807	0.517858980979592	4.17767483231523	1.05207732235452	0.752997939045621	2.22452049629264	0.935748941378651	0.366944130447162	-0.364983683883814	5.90485707592682	2.03197576702687	-0.959777376676703	-3.20282372037131	1.12782427478343	-1.40361937353695	0.340067976147482	2.24502540076971	3.78216463951647	4.42554617299099	-1.23627852746472	-0.425167805890997	3.14109408211388	-0.384520258864825	4.90469954188952	2.81616733369173	4.00744519532586	0.293548368366801	2.86561290279698	-0.0468306588560464	0.789595724403005	2.10771437216685
Hypothalamus_traject_P23:TGGACGCCAGTGGAGTx	Tany	5.31571850416108	0.349325126875335	0.88122707147718	-0.404524093418844	2.78190049348248	2.29300476596034	1.10230949517567	2.52176969409191	1.10135927221707	5.54323664135041	5.2967186486024	0.896725021440137	-0.291496453160865	2.9610944189227	-0.586169764984237	6.61084789213458	3.67068065370376	0.822919903429474	-0.424107548682045	3.96767207300988	0.204799562362628	0.0204598223466821	1.33775679888789	-0.958573812304574	-0.552464354861458	-0.0746281595560597	3.27348144454634	2.40958014277975	0.398468799638924	-3.22370565324563	2.92597274763922	-1.57609607191986	0.0777524656668797	1.39615167210446	3.96461352843895	2.60407739320899	-0.895947586194709	-0.609663771217815	2.08217593556278	0.382107444897697	2.9780714559832	1.78600836325532	3.64980948313808	-1.10131831105432	2.47420472255632	-0.520387828511239	0.214250232098771	1.0046411835354
Hypothalamus_traject_P23:GTCCTCAGTCTGCAATx	Tany	4.74812224699635	0.722282655575212	1.04250639906233	-0.141065343199307	2.94551220610892	2.37995591349449	1.42118171090893	1.47216260760648	0.604943447658816	6.71316345763193	5.95313977706099	1.11922973976667	0.984415927825253	3.46662592868418	3.21080685010846	4.09989108011053	3.73580434528077	1.07733388330547	-0.588433277929216	3.27391032779616	0.635161727141932	0.0773673475427996	0.836237796835444	0.473466643452499	1.16545849092305	-0.819536173086053	4.46725327430005	2.14067639796483	-0.595054335265235	-3.04963146169196	1.19561015449482	-1.09201661791438	-0.47953546003992	1.42668908551107	2.96846978822456	2.75231313493594	-0.710990587477948	0.582556049496427	1.4884456621146	0.105509262847963	3.9577709025291	1.32068928210417	2.41917788060843	-0.852831089470964	1.4031338046487	0.7549750832734	0.212101593352202	2.44960639461894
Hypothalamus_traject_P23:GAACATCTCGAATCCAx	Tany	2.99100675142141	-0.972184784466808	-0.188658797294627	-1.30914184445207	2.03393872693251	2.69496439683101	1.00778401880594	1.49764247383397	1.42950059867024	5.39353037632261	3.59676963717711	0.0234929859542297	0.390972532325806	1.83408076347952	0.844140598003725	3.29117233214276	2.4040688170346	1.5956372284011	-0.0862775214265075	2.89940624030746	1.0564975092541	1.95316613113032	1.30191378411825	0.0101948825655002	-0.00920076485377574	-1.54367156726757	3.99894647341602	2.80408842137152	0.831036947244765	-1.73832425680449	2.25585393545677	-1.41932238633135	-1.04902581745084	0.0943608540729706	3.02105349076848	2.81260958485599	-2.04171253104115	-0.0479544052600271	1.23166295388811	-1.1347094990644	2.42668777134109	0.840411341940738	1.48724590743303	-1.44715419276482	1.36068885359337	0.239534083117041	1.15437574856291	0.845466576178159
Hypothalamus_traject_P23:CCATTCGTCCGAATGTx	Tany	4.00334936433823	0.577040253377357	1.04472826277589	-0.399979633371576	5.36837558706804	3.00415265978885	2.83529479809414	2.1452571790399	1.95672882113878	5.57944625632399	5.97213047962284	0.372045480884954	0.460663193438346	2.51276349551484	0.504348008592234	4.44491645876628	3.7325668294445	1.82945732481509	0.253462335401108	1.75850763187033	1.64560154273998	0.559714754408699	0.881304383007949	1.18138105152686	0.983796342827191	-0.300541955328057	5.04759697241679	2.72313114775688	-0.28572033615884	-1.45177209394445	0.906565738996634	-1.66679282986465	-0.29143974318314	0.381630501128816	4.78937018506975	1.44037017360557	-1.64953081504358	0.555522356436348	1.09983735890525	-0.912426079254441	2.80719214954925	1.24326353514229	1.51392917168869	0.675701110171731	2.1291690429642	0.268128529729464	0.0557603312530394	2.86102523893557
Hypothalamus_traject_P23:GGACAGAAGGGCTTGAx	Tany	4.19609488189988	1.38886991981499	2.11187248959799	1.0055342446267	3.60113644827842	2.06968167505015	0.40103015297058	0.928805422116183	1.13512785690598	5.70251652625089	6.87488027724979	0.462342110631694	0.330123667365684	2.21276369322493	1.83098844221511	4.7815945688956	3.71147610725143	1.65858411741998	-0.189241605552335	3.75189977289885	0.318027522845666	0.608874367903901	0.791345416351176	-0.881487610355073	0.644431795899223	-0.894560932476288	4.37210190421919	2.60079501309094	0.322120754401946	-2.79798797349135	2.09325412814278	-1.53693822664434	0.665046888608298	3.0351696638385	2.98608966859763	2.74670702271406	-2.36361192644688	1.00819012557306	2.77560072283311	0.470856749162605	2.95224814417141	3.35220230038968	3.52775692935977	2.16847484482045	3.34317993927166	-1.43425538721034	-0.0228619164058778	-0.63432668660077
Hypothalamus_traject_P23:TACCTATGTTTGCATGx	Tany	3.13719785571972	-1.12611839478847	-0.694620901679223	-0.509676173538025	0.620479558308331	1.31871215529705	1.38606543285168	2.30733563386627	1.35539815908376	4.31329161684881	4.37417057222608	1.48739523067064	-0.979281117762709	1.62000402089944	-0.997777706530171	3.25866153639328	2.42008195216909	0.865981238072656	-0.0756498802165318	1.42266956115809	-0.853254061786831	0.120228831281603	-0.449710734789095	0.209266551117182	-0.296192030588699	0.0228036096003643	4.4545654485231	0.691293406333668	-0.29868154536304	-2.62142350856476	3.7816484073604	-0.50615758067372	-1.61269661557702	1.06877681135425	2.75805270414348	1.35012722912308	-2.31662781765634	-0.686320030191378	0.299479875342973	0.864016357139049	1.75297044084928	0.418690597334515	1.88048474870786	-1.29020738372314	1.17064680168932	0.428359768677073	-0.791689604262198	0.640717467712318
Hypothalamus_traject_P23:TTAACTCTCTCGATGAx	Tany	3.48463376424056	-0.648848712304128	-0.131712301479919	-0.500909794223101	3.79917523854943	3.20912439317772	1.21518963330707	1.6564281178494	0.719386366289277	4.05303553368307	5.62282049412913	-0.190610746755715	0.969061912342791	4.43744441330302	0.137326012333106	3.4556108225749	2.72801614159987	2.57137823946467	0.513104099172678	3.16183751359775	0.953381658370689	1.66912552729393	2.25639016208932	-0.291970726969402	0.303530610106513	-0.763200466602721	2.80729924847795	1.25208759203238	0.650230244630803	-3.05688654972342	4.62439493228364	-1.35774594775679	0.446969474279011	1.19729567874756	2.44262953221786	1.66559588234865	-1.43062107432888	0.192238969302762	1.8248340300832	0.637865894243227	4.66629395324545	1.52545425947194	2.0974742603579	-0.722008019385553	1.23798602100379	0.0587059496121839	1.16881995091502	1.18293432773215
Hypothalamus_traject_P23:TAGAGCTAGGACCACAx	Tany	4.96544341032106	-0.0425998744834109	1.83497832208788	0.506306463208287	3.69173212182014	1.29829092462124	1.00633870188197	0.277251652092699	0.570353390569365	4.85309764357864	4.75243165589451	1.36741344677971	1.84812621354572	2.63858391185632	0.953062782425038	3.3771479292544	3.99951699051052	1.5923005130012	0.313881802545102	3.85094836626953	0.0408986218872422	1.75325026755244	1.39004473157983	-0.449177032850621	-0.498785242991865	-1.41476571373164	3.0386538338208	-0.0532607170916463	0.452387236743083	-2.73804165842534	1.23029210756263	-2.06246728068453	-0.768768281357264	1.94603916800057	2.98302847682441	2.68528066436268	-0.996365980700201	1.07524743108405	2.70359339774566	0.346054240758702	1.59047730422909	1.30200290300946	2.83523462961918	-0.440573504700934	2.29279643682673	-1.2595572216378	0.0078065871176319	1.21215900476986
Hypothalamus_traject_P23:GGCAATTTCGGAGCAAx	Tany	3.72429657970616	-0.640359188258983	-0.651923316700588	-0.487384419283468	2.44134447991329	2.4879799273162	3.65196852349463	1.10436339261192	0.403304183140995	4.2532142114594	5.79832997758136	0.683491777963374	-0.727805405006576	2.80246609869211	0.698889566448658	5.45007119472218	4.67173466041232	0.810188905970434	-0.251199111520864	2.32339623382503	0.440832250471364	0.242375813359389	2.34092010594069	0.502983145365935	0.11356580571889	-1.06236586617868	4.28297526634108	1.02740184220915	-0.450889663871332	-2.96910160721295	2.37590758540608	-1.30672618588379	-0.429409678526289	1.40702962070897	3.18716138312172	1.5824982593961	-1.11822871507353	1.84980226669398	2.05806743792353	-0.654051784986539	2.37445932378405	0.377708210032383	1.35802004050899	-1.54578390539138	2.2093912257944	-0.219308290443502	-0.709467337784342	2.28458079248334
Hypothalamus_traject_P23:ACTGAACAGAGCCTAGx	Tany	3.45964548735575	0.746996180166519	-0.0860656117216463	-1.49241654626292	1.78146120601593	2.99720359286043	3.00953647706943	1.93958934335437	0.654257296792577	3.4614870215742	4.57201726657437	1.32532932034604	1.57725397988148	1.49294490202155	-0.564330663308866	2.40858506749272	3.12431377863359	0.949041459914117	0.319072398731397	1.71864702545531	1.85969038394543	0.686094313039514	0.351577036275844	-0.601656654023037	0.29825908643067	0.0137358698728574	4.79501216423823	1.32304035776468	0.413349345651331	-1.35460789625408	2.34118806230846	-0.695330577975503	-1.22963490986527	0.541241534167044	2.51337643540952	3.08709810319312	-1.50027092332142	-0.0609632495441276	2.64149161326144	0.371635083781161	2.83244999025347	1.93128929120581	3.04878834977068	1.00781243029934	1.29456029653724	-0.0104671766945393	0.77184319027284	3.47500096428591
Hypothalamus_traject_P23:CATGGCGAGAGTAAGGx	Tany	4.23846071033304	1.15779497971317	1.65756361438834	0.315447127092194	4.03800973630487	4.08066952407489	2.58620445116561	0.559246860969195	1.58330988435319	6.29738071171301	5.69245389685805	0.462133790221075	-0.116329794610075	3.52546968277243	0.0266524896783233	2.09064408933812	3.0535329948705	1.47736018584519	1.78120027588381	3.0624427173087	2.22861763726729	2.09246873307904	0.559719012623242	-0.334742654566271	0.28232350688829	-1.55779761353141	4.14742580097149	2.60812332824768	-0.603735504082261	-3.28328053996757	1.4387777919227	0.259114878437842	-0.232902591709023	1.93306303732213	2.80273700620531	3.19090538878842	-0.188194414601712	0.244885452949015	1.18676572053772	0.000247100889723829	4.07987016502906	1.02597627386356	4.03343992661314	-0.192218830610229	2.32147682758007	0.667203503436294	2.1268993609576	3.0066840394608
Hypothalamus_traject_P23:CGAGCACCACCCATGGx	Tany	4.98087885422471	-0.925716632936597	-0.415034853494864	0.166635432618509	3.60049016373303	2.29737344756221	0.568292004003534	1.33481150025525	0.988837267140617	4.03786256022794	5.60621601662378	0.829730655547789	0.695407508574518	1.94717062229796	-1.19054443463161	2.04881642751959	4.985131088027	0.726057835285593	0.518821126404953	3.16076313515976	0.47583521498727	0.826874333865656	1.73079594586375	-0.904297404116117	0.71519036719331	-0.379751866332516	3.20403227569347	0.721563532611749	0.579337350120133	-3.17538938441541	3.29705825891154	0.0617474655042047	-0.52947210642457	0.776108196792423	3.13989881548267	3.01323924937082	-2.01350352424385	-0.270058283307305	3.13626662771342	0.409222924692511	3.6095378671154	1.68752030986176	2.46787572022769	-0.372241420890356	0.915265888612883	0.512928012705147	-0.153281937346234	1.77199351287414
Hypothalamus_traject_P23:CTCGGGAGTCAGTGGAx	Tany	3.93864004277594	-1.76541559118237	0.576230452554913	0.0387827956460824	1.37035580488817	2.93845391511688	1.10817795685555	1.44193861872263	-0.411843916325167	3.6204041944247	4.01429863521822	-0.350693640321041	-0.833639500238213	2.21623632887171	-0.703418058342274	2.1470837020271	3.42419759151728	0.986276646793877	-0.0563336471048702	3.27068115557619	1.13249679371586	-0.702809225666824	-0.218387883605751	-0.71393891505487	-0.356236855910797	-0.819346052412831	2.16392595415585	0.660832179531105	-1.64760072872524	-2.91746713431218	2.55388801955446	-0.615949414876658	-1.52515762983444	-0.891174653678096	3.02873082203406	0.599821363415389	-1.78507547217348	0.0235500903106719	0.626677706077403	-0.658756672702029	2.09556675095069	1.63610285420781	2.05157078907343	-0.0284722475164065	1.52472130105549	0.0615612908096569	0.136371747725171	1.04727931875302
Hypothalamus_traject_P23:CCTTCGACAAGGCTCCx	Tany	2.28465705656041	-0.0354134396332685	1.05436889490917	0.166693950330971	3.4422365394076	3.66731052543573	2.54567416902987	1.00312758848533	0.544696250441473	3.87897788116069	4.12296623303069	1.38887743772426	2.19268809867729	2.38624351195128	-0.767616720453738	0.363798007436032	3.03709376534675	1.23499933885869	-0.528058755026087	0.556979969057057	1.04738164055603	0.424777465575579	1.19835515420861	0.957884838889399	-0.190219990502592	-1.40376611880214	5.00192649453242	1.4289456899005	-0.29416532795249	-1.04175601253922	4.73201263256373	-0.997681345919336	-1.72767268400678	-0.855369051468669	3.89379707176452	2.68196586372986	-0.864936335186978	-0.482015218233608	2.53103013340569	-0.986791526085977	3.54350439160372	1.83154053810834	2.3241690920131	-0.921592942405403	2.12115956773441	-0.363339853836298	0.00684686156213215	3.06832581699995
Hypothalamus_traject_P23:GTGTGCGTCTTAGAGCx	Tany	4.28158294251762	-0.423074434870551	1.61277811299387	-0.567941070748269	1.92888285208461	1.29730316968667	1.26037697964601	1.60760201221809	1.80052950356056	3.89910588720162	5.4208505305678	1.21915691522963	0.7779045581742	2.23424364528884	-0.579643246468799	5.19877962377495	2.4662808968965	2.27966563800215	-0.383516156480137	2.87067268418476	-0.616932056999144	0.493632887896216	2.50138870702814	0.85915335232247	0.0357089518094888	-0.399620813757735	4.06396822240946	0.759930328292925	0.0407690938944305	-2.34909487140372	2.90201152926906	-0.604706699985981	0.284723081596975	-0.104280879925047	2.10490780833088	2.38739106814492	-0.492621408234682	-0.778139795539239	-0.0388731753908445	1.2788390093156	3.61760388361511	1.03655964559127	2.73567717299935	1.24801367653236	1.28205994493439	0.168373567174202	-0.207764662174677	-0.256764201096275
Hypothalamus_traject_P23:GTTCGGGTCGGTGTCGx	Tany	2.96112404318848	-0.55161956815839	-0.595481329659574	0.67372223517805	1.96348923271455	1.87624028853105	0.370873015871785	2.85927994593978	1.6919416343042	2.93211452420273	4.37039454753251	1.00999326231556	-0.0632187506065583	0.733842172287201	0.0337848177765716	1.43433810031874	2.56215403936593	0.138166777631417	-0.205843774507087	0.674203072656099	-0.760904038494725	2.057989853622	0.0419377450397886	0.00660271890107188	1.29779661845084	-1.33314988512376	2.58471409379305	0.301135067077623	0.660721939277912	-2.53755699761849	2.80740879409032	-0.673771701422971	-2.24730939151655	0.493706180945182	5.05461222165436	0.569114398231489	-2.02441061174337	0.478683065932511	0.22092949157696	-0.935783269307693	2.07596065321667	0.517431372840899	0.468857022918884	0.289663366623771	0.449258880385698	-0.863697691638664	-0.174963631580941	1.90103988731983
Hypothalamus_traject_P23:TCTATTGCATCTCGCTx	Tany	3.51938444727104	-1.62267352460209	-0.287216078115243	-0.139847221626637	2.83332408647846	1.95042900637092	1.4121910587946	1.80972201174986	1.6634585033142	3.91204536924862	4.17001350316047	0.176521062863061	0.787103081579137	2.14288798819383	0.067915675856696	2.45357092198901	1.76050653547832	1.41850745908524	0.911815650980367	2.71471746233904	0.0555843109129121	0.492483000492176	-0.100653435151362	0.479450013432626	0.170502857907997	-1.65240507072436	3.21734509237824	1.33135213467831	-0.230231332249511	-2.56109603955323	3.13982159930222	-0.586545643155542	0.22305720038692	-0.696697895764456	1.66593745727719	2.03297991607752	-1.71839370230598	-0.583089411324484	0.996198856145028	-0.409034851846793	2.24634541346647	1.93539250421287	2.08785254700587	-0.881256892622842	0.778902781578216	-1.87216183881364	0.782243337537822	2.29530768538932
Hypothalamus_traject_P23:CATATGGGTTATGCGTx	Tany	2.96161382840157	-0.136685779304358	-1.40122389494986	-1.22807228534721	0.899046164617031	1.59964924473426	-0.0307251499237297	2.81843517127925	1.64451247052189	3.78570695636974	2.48071212948601	1.2061639844622	0.552410575257759	0.472401298322363	1.3579625904968	2.73382889842683	1.00659835117169	0.389461486931448	0.184327007697282	1.72542029332545	2.88916234780599	0.495605942050024	0.687384954779106	0.46142103698005	1.01467502141905	-1.23462729529172	2.55834882029027	2.12272457179279	-0.245693036078504	-0.218600865538357	3.15524215867385	-0.612621521032209	-1.16602848187935	0.598607465642945	2.65442998189824	2.53630949286327	-2.1915024666854	0.62295785178269	0.117006489995211	-0.67884383071149	1.96350387146443	2.47603938209057	2.55096331639227	0.363873548361188	1.35910422556019	0.284092889192261	-1.15552932462307	2.48174121329308
Hypothalamus_traject_P23:CTCATTATCAACACCAx	Tany	2.24959092088158	-1.24403974737432	-0.390217680591907	-0.84784564362814	2.75789846440644	3.75229399069201	2.29318663257911	1.42628119576605	0.761210088733279	2.49317024242435	3.68141725401896	1.55728486476127	-0.336625411334096	2.42871101533182	0.952781055599072	2.39466015816473	3.07204214266341	2.34585077043023	-0.958181979204891	2.99620541854304	0.593568887201166	-0.669844916879677	0.85428345382388	-0.0977358932004106	0.786629049577446	-1.12684279457615	2.39634649276371	1.19692049536184	-0.90591054494035	-3.23820526621248	0.870585521912396	-1.1486464779857	-0.26718803676029	1.13635434177478	3.35867074196871	1.58764350965718	-1.41946075906404	0.680483610854909	-0.103381465463873	-0.69987812726283	2.96870881589247	0.889665806695308	1.50111633369285	-0.860889615963686	1.4093664014465	-0.859409299843438	-1.47233591095147	2.19130800332937
Hypothalamus_traject_P23:ACTTTCACATGCCTTCx	Tany	3.35048009269335	0.00184984666486093	0.560952328284696	1.35180636801823	2.78075386714895	1.94669108140049	1.41980157354672	1.40436074624659	0.141173472364797	4.91624779070726	5.30907693054024	1.16283973601755	2.84880909273639	0.434818429107868	0.945649288505133	4.06921130102719	3.49246247135346	2.08304418579073	0.294132414324894	1.38611250020229	-0.0552683994723241	0.626686413164855	1.60029784036871	0.148767122654434	0.640386280332098	-2.2508135965182	5.03993077054821	1.59468126264983	-0.884268815919751	-2.69237446561956	2.92046048177749	0.559316068704539	-0.837479350526185	1.01715178506395	3.05759130793611	1.32824154433063	-1.94128446851596	-0.567693893624189	2.02597036387877	0.419324644333742	3.55608929629659	1.24253954579789	2.39464671433124	0.937838524587452	2.79406727349704	-0.262172780574363	-0.283212707375027	-0.707835187812943
Hypothalamus_traject_P23:CAGGTGCTCACTGGGCx	Tany	2.44857252174727	-0.480392740357512	-0.45519156623722	-1.60319749908657	0.233747042286437	0.0374192517288095	1.31553657759822	2.98123213716721	1.85774699225991	1.98656537802799	3.17093267912581	1.12812365963167	0.644414640112467	0.0555879988852701	1.87217919865548	0.12504100460596	1.30835054712455	1.01421074042402	-0.125190839707347	0.200192874498682	-1.22800473355729	-0.690163662750776	0.460404237805537	-0.868348047620437	-0.846398490421777	-0.505381783026358	4.12257290322321	0.724740401515868	-0.933390428623091	-1.63474205585091	2.21931641715171	-1.18349025840892	-0.881848355205356	-0.214170252338182	2.07477606338226	2.54286207712104	-1.49589157001211	-0.590128670979892	0.59609618429979	-0.0980730060929179	2.09100339368804	1.06359489384663	0.00858308146161993	-1.8023344656753	0.507812896625514	-2.67865285414058	-1.98655189557286	0.982497490222147
Hypothalamus_traject_P23:TATTACCTCCTAGGGCx	Tany	2.54017622508347	-0.199711043213241	1.4858522556995	-0.575922786033946	3.16190319491771	3.60484081753124	1.30830286364686	1.1727646382568	0.366165769945419	4.32905653502927	4.7890103029714	0.489930688798296	1.83193573484762	1.95487393315931	0.32403324293157	-0.41297485816949	2.32962033627385	0.351806513055938	1.77702763947148	2.89976300945161	-0.626773856704924	0.687691520914899	0.0801032885944935	0.0621910020237896	-0.216755201393043	0.670951561750078	1.57226128175424	1.43738779969974	0.705217959266682	-2.50538724389396	0.990459601735625	0.476736070988707	-0.460512190139986	0.534214287222979	2.69650095016254	2.36648886304196	0.0807088699386317	0.149735151183712	-0.0951130545021808	-0.19362541729809	2.08027392684658	0.306068303206066	2.45675249191455	1.12904112327286	1.31153684767278	-1.06370301826133	0.950278044277302	1.91952093620418
Hypothalamus_traject_P23:TCATTACGTGCAGACAx	Tany	5.22757181694582	0.042529998873229	1.2558372737895	-0.341322913498705	3.55926720058517	3.48621035249168	2.3964821630806	0.591589941472818	0.402334007631487	4.45316395548263	3.6438009863947	0.422544419012062	1.59816046474296	2.7629331393982	1.99359537916268	2.25531617096042	4.27402133538738	0.508838025302285	0.0879312140855282	2.28973350469496	1.70400936625526	1.19467513995791	1.10691159018517	-1.13802048184439	-0.212566350253131	-1.13608757599629	4.12625068997333	2.97754308739659	0.215277725786971	-2.51831489962973	2.45351669573776	-2.02887630556091	-1.22483196103738	1.39180911536993	2.0423037078115	2.69121152136533	-1.43557403024056	1.27480933455554	2.3354854589565	1.85110614599355	4.61665429507943	1.83230056852118	1.33321311652743	-0.830477269968467	1.84307962779699	-0.200643282734977	1.35501764053391	2.59239341186441
Hypothalamus_traject_P23:CGTTCTGGTCTCTCTGx	Tany	0.486435258126666	0.417500569361396	-0.202908845071484	-0.71861676482814	2.19287847902346	1.98469049274595	0.727947243282055	2.22827121878488	0.123440172125102	2.84124745920715	3.95188189974934	-1.19566994283716	-0.161183303464271	2.11635525874644	1.26941339855108	2.12318573969793	2.82036976439268	1.81638390027477	-0.408058373049079	2.2351711542911	1.06521511164107	-0.636251563534768	0.300665256642656	0.514075450846899	-0.21149850809636	0.244674343223869	2.20469246072141	2.17016914090494	-0.860477635044918	-1.62750475054116	4.09008148310961	-1.09103886710947	-0.624234041495616	-0.998671152649779	2.66058571032318	1.07041221603626	-1.09673403312938	-1.40576953448012	2.19754137063305	-2.13284227967365	3.36230902840176	1.54671713918907	0.87049525969881	0.584792468456692	0.139084971513887	0.566616074965867	0.564905905480833	1.61393010534649
Hypothalamus_traject_P23:ACAGCTATCTTCAACTx	Tany	2.80539635935843	-0.884150994279504	0.670577574580079	-0.532852703805594	3.09681080707353	2.10628776658389	1.46226471488418	0.687948218911886	-1.0157466224431	3.11734348347525	1.88881432618588	2.30573826354453	-0.670286423555043	1.73628320289932	-0.0734108137517274	1.35371892434377	1.58953241523876	0.630086556629067	-0.418880811991968	2.31217261653061	1.1486645025325	1.24421284951076	-0.776799869325046	0.42938530238387	-0.185454486083226	-0.797236725770225	2.18260862564131	1.16112781243813	0.253030008350406	-1.68907161848008	1.69521220489625	-1.08903165636418	-1.66840928659296	0.977948739541336	2.77069576183767	1.97300377484667	-1.36785235862548	-0.345253561595611	1.28556420807232	-1.3697801825867	2.0285545688288	0.985053568948941	1.26935724965365	1.64156203424136	2.02431739560733	-0.437845951339213	0.635957627700174	1.41263397344417
Hypothalamus_traject_P23:TCAGGTATCCATGAACx	Tany	3.54017509825036	-0.923615955606376	1.36955038117941	-0.580634831716697	3.48873292359129	1.2826653459019	2.14217585247059	2.07608200906741	0.129559891886121	4.34267532391581	4.25963808619927	0.234901589348071	0.511507918436659	1.36274155389603	1.02385492487712	1.21325700861646	4.28147134781451	0.386678381905016	0.14053239089795	0.682945542757969	-0.509266069497736	0.771949738247285	-1.50883775063479	-1.51521187107167	-0.164302819300849	-1.78638295195026	3.20634615373844	1.63526125553508	-1.13830007738513	-2.24007478650585	1.56715544926264	-1.06622349045237	-1.73199259969358	0.98885516129108	2.04317944561787	0.743596077214523	-1.15061925414137	1.28543065652946	2.24835273191384	-1.085806961467	4.64349194362153	0.200206526678945	0.68662788823028	-0.327526147736624	3.19100914964919	-0.130338459137098	0.431017824447695	1.0057144702635
Hypothalamus_traject_P23:CAAGGCCTCGTCCGTTx	Tany	0.954192213326864	1.12796245408396	-0.510402996651292	0.767992762026462	1.69622670931032	3.53502710883409	1.40831421229184	1.17919198565687	-0.290924244024643	2.40975351328644	3.16496240878761	0.0509862384763679	-0.696920967931885	2.30186371649978	0.342859245248275	-0.315433208662495	3.04667331172095	-0.216452945646255	0.164797197431316	0.273409292011872	0.893731198815333	0.806090456267263	1.51748021705952	-0.221771195801864	0.682106584097114	-0.222211882228813	2.59159504024652	0.419313158789115	0.0103216646572942	-2.6035293280516	1.21149953830031	-1.05183056666708	-0.869476988035286	0.552248510228902	4.20958840342546	1.25403345141176	-1.936487280975	0.854433828790244	1.09187051584522	-0.672260533385147	2.10844269388839	0.43419727634712	1.6333829591959	-0.037139982415779	0.408930450575247	1.45561684539768	-0.61071208944045	1.41697957040325
Hypothalamus_traject_P23:GGACAGAAGTAGATGTx	Tany	0.732308729038177	-0.286080602070896	0.220105873919036	-0.342650797091578	3.25877123065983	2.48022971997773	-0.203002861843191	1.4436229608656	0.661942691901207	2.35462103388054	3.93179972658815	-1.31464022284643	-1.61227423326331	2.52588057568996	-0.328864299382709	1.24003098035505	3.60650119276982	0.281325363047353	-0.111635240195319	1.3699554125525	0.693023596863349	-0.600868218171679	0.878030870563053	1.16063789260095	-0.736888035704627	-0.904520765541911	1.94686305010913	1.21831917578166	-0.81262398007216	-3.06025188920554	3.73759425227763	-1.75014187377054	-1.01789413403853	0.10706198691791	2.0452782941306	0.895069398600161	-1.31264222193237	0.0824590055950332	0.589480256470491	-0.153561989076205	1.31142702536165	2.08797730994583	0.911345433211548	-0.772239348960772	2.8080032292883	2.23862001869071	-0.15720893278328	0.146052961099742
Hypothalamus_traject_P23:TCGGGACAGTATGACAx	Tany	4.28319153692518	0.509050316104618	-0.220918514619075	-0.641156532426555	4.25834504717399	2.90045402524505	4.94259439717036	1.74336830739619	0.671371088793372	4.80847926401723	4.09162876183757	1.13734822167563	1.5268807179976	1.96433047487354	1.23202166102789	3.2908872454392	3.14563807771066	1.8984000558521	0.557510452712683	3.01030772523	1.86289936590468	1.32534161779944	0.046904025676765	-0.205770679711467	-0.136420036665316	-0.502155152467138	4.93894386303386	3.14379992522934	1.16823030738251	-2.62145507076507	3.00275558707566	-0.334809114985009	0.843433899151268	2.01753322343859	2.52327496058629	3.42674791317415	-0.427966748470619	1.18506290516986	0.749581812516227	-0.264113271333078	2.93464837183797	1.60794912708242	1.35926755138546	1.49572797250334	1.38199496157282	-1.18459917283206	1.252398839008	2.08671635146681
Hypothalamus_traject_P23:GATCGATTCCTACAGAx	Tany	3.10142605627994	-0.519482908126563	1.67375611220718	1.73757676962259	3.7447820914344	2.06023661258291	-1.14018141982541	0.418961579724483	3.57524667533188	3.54799698577312	5.53645490421882	0.184332149485014	0.749404699801098	0.452469492283485	-0.72984849798597	4.36921628446895	2.74484736260283	1.42156038665367	1.49509218516715	3.09094276939105	0.21215096130442	-0.60583536917174	-0.269492341801704	-0.165030894662778	0.505782107447404	-1.33455270188926	3.58725279234795	2.06698570922137	-0.819341719754085	-2.64159929602079	0.241839577581927	-0.311331987925749	-0.479758142224902	1.66161332083745	2.92448446532151	3.64612547707239	-0.850450318655673	-0.530471402712297	0.778990251715754	1.34402373189166	2.45761390521948	3.11209326379261	2.38266769383285	-1.54848777119138	3.31878818446612	0.792628059940978	-1.35764031526852	1.7327130315992
Hypothalamus_traject_P23:TACCTTATCACGAAGGx	Tany	2.76640956930771	-1.16573296297456	-0.733159758020777	-0.414696364151842	2.86247521806685	3.44301663766547	0.134882103162539	-0.0253378834140508	0.714718263614402	2.9619101593941	3.14053580153629	1.00052941775404	-0.466417449774821	1.49144755410269	-0.472253904094295	0.44753403174543	2.09167072910016	-0.0593686243323925	0.341348534899972	0.22027627348809	-0.330112868325113	1.31629378145825	0.469790996901454	0.147823535532807	0.475221197000583	-1.19785876420072	2.53773255278993	0.940095909083384	1.15796582010326	-4.14682120099646	1.10772811256901	-0.333791908039921	-1.05825818813664	-0.998290010656851	2.10538416883446	2.45376559543465	-1.35982455256495	-0.256640043723793	-0.510646846503598	-0.657802253447422	2.40492253548617	2.01501219428756	1.01863605499467	-0.0301175150236292	1.12286767886128	-1.05686504281767	0.0861009938608759	1.42366360458665
Hypothalamus_traject_P23:GACCTGGGTATATGAGx	Tany	4.46514862659621	-1.46065814223044	1.76613389312988	0.108310236506717	2.21826090110954	0.710003572984594	1.28285258862492	0.824389967283542	0.767826852437139	4.5188072864771	3.38890900259732	-0.0392722723972818	0.946294223124566	1.71749815009013	3.42757210004615	0.993854641085894	5.02706945358172	2.30813069834773	-0.161260341998854	2.17921461803823	-0.352070996794532	-0.579460420121974	0.803646214822204	0.466760194766339	-0.0773734541515407	-1.49950419149419	1.15883007522388	1.14524012639793	-0.783671387515088	-2.91982903183006	0.669233134344039	0.000658090332697013	0.492565200050102	2.15645008397532	2.4521484557397	-0.180839004616882	0.258484637367328	0.934113274652047	0.812521183902256	-0.0864193762799128	3.13346580040862	-0.527619628360475	1.69851148226159	2.03739690154751	1.33145817067168	-0.272536750648242	1.58505288861463	0.391547612687649
Hypothalamus_traject_P23:TTAGGCACATTGGTACx	Tany	2.13537064408408	0.614369162714195	1.26656674647037	0.802115555669131	4.35127188055738	3.43353058081518	2.41559227740618	0.656278745265644	-0.783141280798489	3.86968432205383	4.14080620066849	1.112137745018	2.85054727536691	3.59190337551434	0.84961601927412	2.11317363196649	2.43629716881142	1.80099053467236	1.32815935283407	3.32654044295765	-0.352179497407567	-0.588346025369203	0.123529901358924	0.259238757361454	0.13344035982571	1.46430041984231	4.850751167867	0.73304322315411	-0.795688560449386	-0.732969742017822	2.83459243089853	-1.00888849089878	-0.836062829630704	1.13060028966747	0.961784338225516	1.21874214481525	-0.679130251323757	-0.925435448429726	3.39303626594082	0.72951609311064	4.0034260140233	1.4795885932631	2.68582816998785	2.1551378154511	3.24626730183268	0.31922968587803	1.88992021313557	1.74998702126317
Hypothalamus_traject_P23:AGATCTGCACAAGCCCx	Tany	4.12841133219004	0.516640815237342	-0.1468814071375	0.617202541178611	2.55097264686626	0.873134227166792	1.1772915868542	2.25666010544779	1.26357856819743	4.24279456040623	5.60688824437568	-0.205640625033242	2.21985085186365	1.50557352658723	1.9051293894913	2.92561893610701	2.54153516777106	1.89151469420318	0.722353307029867	2.41480025380177	-0.0575867437426315	0.894914213250367	-0.194973309697595	-1.07934457248816	-0.0772994736155908	-0.653339049148762	4.3745843079917	2.0547025116961	0.0891520691387512	-2.66504570847636	2.6401247761528	-1.98542561365652	-0.2718378671078	1.28363935997892	2.15095589487086	0.935746596212258	-1.20151331738286	1.68556053124428	1.50046780009349	-0.55083366725873	3.73190181285149	0.619335715240931	0.778681663844794	0.0359776920431938	1.15876829170031	0.361595783980635	0.841094404137734	1.64963205821919
Hypothalamus_traject_P23:CTGGTCTAGTAGTGCGx	Tany	0.503204740478758	0.561504825483523	0.481454561094566	0.509875249273603	3.14765341838924	2.52530265639934	2.03590899926917	0.696782126175722	2.5388149230766	2.57486966554675	4.99541216221239	0.0755498309828975	0.132899214223121	1.09950479254758	0.261336062264066	2.83594144823341	3.36311769157361	-0.418973107907723	0.30358025371363	1.65392458644534	-0.214312080160966	0.862248065755011	1.12589019595995	0.344866805451229	-0.748158724212856	-0.123414539186337	2.54633174738645	1.12785907519043	0.0460799665842575	-2.3239487203781	1.32957809498306	-1.78256424650146	-2.00131560877783	0.379684130894728	2.52740957093444	2.30024396508028	-1.20335678185747	0.0291225322098823	1.01612876377347	-0.681150750012931	3.30684164340008	0.958961453608341	1.59676922658132	-1.5632542689836	0.821643841643848	-0.702630598749255	0.437281489454415	0.812620634477974
Hypothalamus_traject_P23:CGAACATTCATATCGGx	Tany	1.68297842769324	-2.09450431524693	1.33841464425135	-0.66244304311837	2.35740529502267	2.24576694790842	-0.43422517826371	0.930920394576812	0.503717364768014	3.13661643530208	3.27734725984119	-1.80642297190093	0.510375147811723	2.72672688168616	-0.587677947680034	1.31386122551545	1.87600553344949	0.337423630169779	1.88169529587245	3.04633279039405	-0.19109035208745	1.39075380020029	0.146594935087787	0.901453274820994	0.257784210147907	-0.465217609688667	1.90823409838922	0.357458803216781	1.24543867974512	-0.18342254497368	0.274829382114437	0.130485524918042	-0.789498943310567	-0.387584071534981	2.85278288852323	0.169241711097898	-1.25909658628161	-0.715067945412018	2.28598104677628	0.494865284022573	1.95771466213409	1.10957643372076	1.65332546804907	1.23506590536003	2.45288523124602	0.372861125999142	0.473548787423131	3.00590285019207
Hypothalamus_traject_P23:CACATAGAGTATCGAAx	Tany	5.13605540705994	0.0188116730408277	3.72739278200119	0.0775469556487711	4.15066612160346	2.75248189112948	-0.00426978086475996	0.762387764979738	-0.286793738625778	5.10789457328632	3.28328759322913	-0.0492718692502608	1.97705949125264	2.9603229017061	2.33342249402184	3.0551998242227	4.57516572502115	0.89117199071676	1.32176372089825	2.91800713006377	0.840064440235878	1.69564634869792	0.216321097159186	-0.117049407616039	-0.732104200318879	1.16868737995334	5.06826302422997	1.15994998669201	1.42352032660027	-0.184202962308408	1.72490328911366	-1.02367281106975	-0.215703611254339	0.915760919728313	1.45748486609623	1.11409279705938	-1.02782296648571	0.670873088477543	2.88315261127264	-0.185478486179479	5.47313621731546	3.43716801858314	1.77595404174252	0.796874877601973	4.0745464056888	0.628592276037156	2.84579488027647	2.58541145271032
Hypothalamus_traject_P23:GCAATCATCTAAGCCAx	Tany	2.16284176801912	0.287144105397819	0.139003459136355	-0.608751123938439	2.56332415844754	2.55953803047061	1.25707526524619	2.18017880866759	1.16202794324223	3.29281119720014	4.39832506854933	1.32518434494881	2.02348450298802	2.20251922869515	1.22388658914484	4.96137866021778	3.47303759345267	0.485573478198776	1.35028834964995	1.93051102015611	-0.0413728212964807	-0.586071547681334	-0.082420934851932	0.387439758120879	-0.0767894877749657	-1.69249899708537	3.10284722259597	0.900469825854044	-0.792612484442461	-1.79615766636675	2.77730171028597	-1.41777540779623	-0.271438056039082	0.596703236559307	2.11402046657577	1.89130111019874	-1.73398135235469	-1.08571395447507	0.459868319293769	1.5141788282454	1.95955123360857	1.22377214891929	1.49302786840706	-1.54474858644871	2.08501540776017	-0.486480098023166	0.474874882908829	-0.28506983675401
Hypothalamus_traject_P23:ACCAGTAGTCCAGTATx	Tany	1.39822407711748	-0.137681187523874	1.93123861890249	0.244899993293636	1.07872806710604	0.237811384441368	0.614413857356742	-0.833424831070924	0.867101125883952	2.8246788226966	3.54432579822585	1.98872217281021	2.55870622251531	0.883284144315904	0.248787929292143	2.70430911715751	3.03541144809655	2.89892993964733	0.609481694060753	4.23075725041467	-0.184426293088223	0.966639537811441	1.39320254701786	1.42131571641224	-0.698434861665628	-0.310566158388051	2.92832882481314	-0.433256316872793	-0.770218473535861	-2.98701649055667	2.09157832610816	-0.208294935822975	0.16680572983946	-0.885872995840592	0.464391773508495	1.50887502111594	-0.382655050038883	-0.346978746858172	1.83210539155387	1.2544984132408	3.68450286106877	1.65077484276983	0.945562688620453	0.893921335010629	2.18402307667511	-0.000210719086522181	2.22715966673048	0.530705398934191
Hypothalamus_traject_P23:GTCAAGTAGATATACGx	Tany	2.66588343883463	0.211061431746094	0.463629874973684	-2.04026413676201	1.11297058042449	0.398560696610976	0.738675221882191	1.59099357644182	0.313377475109813	3.94443594893888	4.35587147205883	-0.115583494420233	-1.14052166101668	1.25790115327924	-0.220145840221924	1.32369398818853	3.77943657523093	0.668657388738431	-1.34874111967417	1.42095523413047	-0.601734806359162	-0.598612526417526	0.466817438415057	-0.618976079900171	0.544299683020108	0.833972458137953	4.3217421564038	1.69353360294155	-0.809573308441346	-0.184710569402474	2.67673062852665	-0.281667070291371	-0.319621475550263	0.00209700982883762	3.67889780131213	0.107729332620015	-1.9826743622544	-0.013805250066417	1.32751581337792	-0.774736432638587	2.4266340109448	0.58161625942019	1.5324709355266	-0.769340292851871	0.702824889993067	0.717060336516628	-0.604352355862064	-0.365621349090524
Hypothalamus_traject_P23:TCACAAGTCTGCGTAAx	Tany	3.0616352159463	-0.849246247866944	1.15775856175567	-0.727878339585082	3.94436687213253	3.2503974909456	0.812277708792211	3.16214685330897	-0.664715353054689	4.72229840949053	2.65806716982158	1.50890159634	2.30282303388451	5.22780472198026	2.56157747910822	2.49956695199179	4.11347051178142	3.50319459815521	0.871575385093461	4.68821646962587	-0.127179749489055	0.948546743377212	-0.155132330655512	2.03275457225931	0.825088188792632	-0.398768323902412	4.28251162822318	1.32184180309083	-0.776694012604871	-1.82195991067564	1.83230335650817	0.035627225372249	0.361960850572339	0.170551369497057	0.935573694451157	2.70838291015435	0.803426471924922	-0.0199637504097614	0.978685235312432	0.0428375322952422	3.79999295449432	1.76260529882821	3.04684411031936	0.873686121657337	1.15652135514609	-1.42794509969188	0.877190605975053	3.91578758852545
Hypothalamus_traject_P23:CGTGTAAGTGTGAAATx	Tany	3.4540100370944	-2.12827238176171	1.74636179682949	-0.319146991879612	1.03960531334731	0.844193918977967	0.64620782701446	1.88729494748351	2.44874292100841	3.0051101131702	3.7171924798812	0.936939874236072	0.856690205206807	1.62878387823891	0.832554273419385	2.59920817421279	2.98669136669695	1.55977671961561	-1.24434401824908	1.75025394785892	-0.305670560969146	-0.571725067758413	1.41358403907642	0.757168587000359	-0.701147440218837	-0.0669671198352866	3.34295108550214	1.02233472372127	0.154774523916435	-3.21196937209311	0.371796100147738	0.588451538326374	0.315960706848402	1.22249405252589	1.59435071565731	0.533396018735531	-0.729059830732775	0.267155848371805	1.30949530944303	0.211663119876723	2.05331525417889	1.87258793634856	1.63841786529816	-1.56483938037292	0.220310781156656	0.87099791369661	-0.185389915962769	0.697677837209613
Hypothalamus_traject_P23:AAGGCAGCAATGTAAGx	Tany	3.18654840346719	-0.10212320951848	-0.248486542952251	-1.37543097190156	1.18737554933332	2.10518488102107	0.701632918948671	0.170238672772288	1.00427155151724	3.08124697365533	3.591713793337	0.422215199024601	-0.55568936688812	1.18095031132392	-0.86570745400052	2.23079540842928	1.65626990053981	0.771926749592929	-0.0557632295793351	1.92468253291884	0.202730380493301	-0.579947239681472	0.40989474515684	-0.0170216709500733	0.821868606695848	-1.85331869830461	0.840871022544488	1.88772264869183	-0.784329777485039	-2.97323653808019	2.73891920753374	-1.75975076580759	0.237367554859721	0.161739662365401	1.74130055379711	0.876209386360793	-1.04249632293749	0.309627417452071	2.69844838765088	-0.240415211635569	2.34297530518657	0.793046217942515	1.78713008501936	1.14483704724342	1.24486597734743	0.326569566264654	-1.37247275867396	0.480124354930602
Hypothalamus_traject_P23:TGCCCATGTGCGAAACx	Tany	3.2716080622256	0.0862188421147997	1.79056549113637	-0.381044085780882	2.16642190213906	3.05363276642845	2.08848344211024	2.41354792976476	0.466157991408726	5.11856512250129	4.49984439294859	1.33729034182151	0.863952536316485	1.03765953409179	1.06855524079375	4.33766022360295	1.36261832326522	1.96687657151507	-0.359199670597921	0.836376836610005	0.153407428911241	2.52489460906382	-1.20295729650206	0.445052872902873	-0.71916517911293	-0.339717067157867	3.23222659511991	1.38692497640702	1.04765239197043	-2.74610468577195	2.99828243569599	-1.25932083906616	-0.781303763431044	1.27341949376615	1.08287723117113	2.34227064086132	0.517876558793905	0.461146315156016	1.80639448015675	0.793718094892569	2.55162339424458	0.105964615654873	1.95656981660607	0.892685601887677	2.25227948035292	-0.122142567603674	0.615805112059946	1.54933066686028
Hypothalamus_traject_P23:CGAGCACCACTACAGTx	Tany	1.67709908106919	-0.865540142856478	2.7502447577022	-0.341849631562952	2.31352189420659	2.3680984420541	1.64857960487485	0.694012568868136	-0.636447311180379	4.84019690607811	3.43886700561927	-0.925516880732332	-0.226661858750154	2.74575803181729	0.842495193016518	2.9973191249326	3.78115601953005	0.466296182256914	0.652666305420632	2.2532778545902	2.41120797955909	-0.565357366841597	1.00176391312043	1.67532713814073	-0.693338220076568	-1.48307088188953	4.08305907828491	1.9274495792448	0.161941612197804	-2.77398873998111	0.378683105308727	-2.38086474760882	-1.16307308696935	1.00815913094315	2.14828417757981	1.13877306983352	-0.581684548427034	-0.278067089752976	1.83430543900917	-0.502744767292128	1.71525507603213	0.798443329670635	1.31156011199516	-1.55536240501329	2.90808904896217	0.114554274950473	-1.07277502593077	0.718612695516641
Hypothalamus_traject_P23:TACCTATAGGTGACCAx	Tany	2.226871354729	0.548416120814957	-0.057736152005159	0.527380397396795	2.2131120676715	1.03253434512624	1.81540923320923	1.4518893354343	-0.553727945653426	3.59747513909594	2.25821761552899	0.107871341989893	0.880720963706892	3.33572912426596	-0.111283198426628	1.08553473766604	2.84609945155498	1.11637730088189	-0.0743598549201296	1.17313197886183	-0.15105317224137	0.977621415342167	1.22211174272185	0.552814176341004	-0.703160601693475	-0.612194267631663	3.91919842324652	1.10521153486528	0.142252321265508	-1.07635315968065	2.9374925663609	-0.983201302114855	-2.22345495855533	1.31137518312813	4.51986805453754	1.60175706493396	-0.0563665410840505	0.979006946708868	-0.249420539192239	-0.0415121227450465	2.46384372109206	-0.779345587249959	-0.401657743712877	0.356510944631821	-0.135476135278884	0.832225925861631	0.155732676867566	1.10576370247218
Hypothalamus_traject_P23:ACTGATGAGATCGATAx	Tany	3.55646606406508	-0.275788546008135	0.569700848332617	-0.456988370013649	1.4332278897591	0.00970938625044768	2.29914536239704	1.73323520528094	-0.100494974737765	3.97599807174017	4.23685708468842	2.80746786345361	2.02182172952523	2.4285184862807	2.1741565621366	0.308735048837184	1.95852350695035	1.50395980558018	1.66559053430583	1.725233476053	-0.0219106288042565	1.01713373853908	-1.63539571280188	-0.446733667089547	-0.68286925317125	-1.95906680373989	2.81695872650956	1.11479973368966	0.178216114791613	-0.171815306996982	-0.758916674680266	-0.954828195384047	0.210844254992604	1.07582000687883	3.39937125779088	1.95275267240946	-0.717291265975571	0.0363167918343482	4.0645995300947	1.66992986366449	3.02721854670361	1.76707126723407	1.06031466821111	-0.715628969819819	1.81631768567967	0.092702157630357	0.480297758579598	2.36201534851488
Hypothalamus_traject_P23:CCTTTCTGTTCAGACTx	Tany	2.70346277890341	-0.202094718794215	2.51381488283167	-0.59040879331485	3.99781898840092	3.46052629689996	2.30414749317842	1.2664293482566	1.53305535586069	4.50162399287857	4.94389312559667	1.22288719406545	-0.129414907489574	2.35602584150052	2.96247303010575	4.44278587877858	2.7387285268237	1.48510601775503	0.672618394008959	2.67585521680263	0.487004286906799	-0.546768310071469	0.574179377817626	-0.394607322662646	0.0205032444668492	-0.700458643662856	3.28566784804156	0.751226044324901	0.524957905869247	-1.90757793608578	4.19923213823045	-1.20119459616029	0.339210179027138	0.882923022417117	2.19246218574603	2.39471480478504	-1.36449480052751	-1.01847728762382	2.12500580190442	-0.174692072494836	3.55231763947521	1.70972903443983	3.29144824969497	-0.702709246426647	2.16562029472315	0.602499673520262	0.289435106450188	2.56966167064285
Hypothalamus_traject_P23:AGTCTTTGTAAACACAx	Tany	1.77294918993903	-0.147424942280944	-0.431123699669217	-0.180932600598013	1.5341600118637	1.57355631896576	1.55986819365527	2.06178677675164	-1.22095489500494	5.84051868496392	5.23001706374151	0.546111669381313	0.856974658940951	1.03809599318038	-0.330264550099048	1.95132520155078	3.1974417347278	1.55948677926826	0.240176986337399	2.07977278836366	-0.879531277959394	-0.581017603195699	-1.60569724408309	-1.58919257571122	-0.0578291235425534	-1.36899260695278	3.2739262136993	1.29712021460391	-0.785777370583441	1.30989168282534	3.49588726525744	-0.233433249619342	-1.11984067943983	-0.291987936561036	1.85830508168881	2.52149164507698	-0.797918136092121	-1.88883838505104	1.35422108243362	-0.748347613203891	3.25178631296973	2.80771903086134	1.47690695924997	-0.746726987900598	3.3708427360713	-0.0833164150134738	0.360469334577614	3.18009030309524
Hypothalamus_traject_P23:CATCAGATCATCATTCx	Tany	1.66063161774936	0.566980218114061	0.36701486258624	-0.845669434795595	2.66331639486951	1.44443425134618	-0.914029230729525	0.697130765998377	0.405013436330579	1.93395560268264	4.42843768519975	1.30174921647577	-1.07327441092611	0.0629642150413763	-1.53564597377929	3.51051553824254	2.7844491547498	2.38947322048554	0.0122181414134003	0.59952423544409	-1.01615801501564	1.87615326004589	-0.434502503398839	0.827069888572935	2.04276780064659	-0.573105175965279	2.82878495204856	0.120500106493619	0.686543894458605	-0.171764465700941	-0.758692101131455	-0.954545645111847	-0.77461856970673	0.452736938900708	2.57784313067626	1.2796511571167	-1.4140276038635	0.121979908685959	1.00830058614661	-0.541074023247272	0.496734390903115	1.32685226360154	0.609891267046141	0.401444076014389	2.08203185316572	-1.96820377802633	-0.832515431496273	1.91804695326122
Hypothalamus_traject_P23:GATCGCGAGAGCTGCAx	Tany	3.62539086121484	0.161431754413189	-0.571165764296879	-0.939525995280318	3.19838838008268	1.54696227419645	1.35331707223139	1.76784068546831	1.22279016984737	2.28709733745548	4.18746416528135	-0.985295889790359	0.263271335646848	1.96891461905456	0.859237476974718	2.06924665778717	2.09564235157422	1.00293138384828	0.648582219742808	2.37977912436008	0.551303343124977	1.52929891666866	0.0772015727046211	-0.47262395879786	-0.69661319451535	-0.332638073857677	2.63830743544526	1.56934039650274	0.472699339422518	-3.03232363498221	2.66152854326143	-2.02311455364746	-1.51430991804949	0.122177481822525	3.82598778031208	-0.411681254838595	-1.08206513289271	-0.679593690436478	1.41423555803794	-0.66859189322687	4.16177510001194	0.343423812835706	1.3363913865171	0.106583823306159	1.34683948639612	1.00404201611949	2.19829915521881	0.358203360075914
Hypothalamus_traject_P23:CGACCTTCATGGTCTAx	Tany	4.29640032003778	1.86010477439577	1.59637804629299	-0.184587047263653	1.9317579994073	2.68528928897618	1.88651855326577	2.10323930683176	1.61733014758407	5.45008272732921	5.00534300883162	1.28202925459137	-0.466996976172933	2.4267172760104	2.0581689722181	4.14934864009928	4.26796833025219	2.34257008753447	0.519931737025389	2.4918815107225	3.43666026219254	1.57972931288868	0.70707739554974	-0.609981885357987	-0.681287960990169	-1.1497737244957	3.84060993494455	4.06742001687877	2.41788455458162	-1.91065436365052	1.99177720978196	-1.75808431992345	0.542697907722512	1.62460267695074	2.99184330329253	3.50025232218752	-0.373535540498147	0.786941947866507	2.55432224060645	-0.629485506842455	1.75289845611252	2.480988454397	4.02097330958454	1.26818171245624	0.913435357676554	0.700526923377092	0.190234403138873	0.699946561788042
Hypothalamus_traject_P23:TAGACCATCCGCGCAAx	Tany	3.16421874590601	-0.921908227488322	1.18084974022527	0.00195676178876051	3.08033614271955	1.72597980607599	0.0745045331338234	2.03471244519095	0.553824772320867	3.37547296478095	4.23043237191243	0.897742164491762	-0.924295897417447	2.13228786522401	-1.27971579069517	3.44695558944402	2.33865265299319	2.63699724167154	0.895120737652638	2.16445482941471	-0.213537742559829	-0.555967351467687	0.19302503377458	1.03064602698528	-0.681822497542344	0.365374405054524	3.62697339929965	2.51055924811111	-0.751898650312218	-0.1715519397145	1.20960337254667	-1.2303997929414	1.12542061947841	-0.517507356313607	2.22081197123171	1.22251228897287	-0.632931113534117	0.341619633553289	0.384097717791978	-0.594376115480507	3.82183331529796	0.729111523693017	1.06879782688437	-1.56362046808784	1.38232636373998	0.0696067366236282	-0.928162679067297	1.61083092408058
Hypothalamus_traject_P23:TTAACTCAGAGCTGCAx	Tany	2.23080645204633	0.858676083323862	-0.927578632229775	0.0287286243438893	3.50469341363739	2.51517083124227	0.055754065878201	2.82451952318137	-0.911020825165295	3.11496670984242	4.64081456146544	0.980485761876603	1.99045091835908	3.69466568834106	0.597278674090411	2.20429665555313	1.6806782460479	0.501721936886954	0.944967961905289	0.532570799104697	-0.192560300531301	-0.546104692291073	0.182760601952361	-1.49369136248821	0.960119907707437	-0.098574842860757	3.57971547948357	1.13074883367368	-0.738560104232686	-3.10383927839173	5.09889113286569	-0.936451786185411	-0.707905478217063	-0.319090950425549	1.70500912310432	1.02006862601681	-1.2233452475681	0.338016008483029	3.20881384305353	-1.57313190036292	2.67640519638239	0.960488718550967	0.363453671973996	-1.56757198972366	0.172903401724926	1.39990614806416	-0.933938955945767	1.03549852528406
Hypothalamus_traject_P23:ACTTTCATCTGCTTGCx	Tany	0.679681497285896	0.0596575163187679	0.734147315779169	0.942354648524509	0.838989320543427	1.21179481822286	0.18708722089226	-0.0898671149698267	0.698861597738693	4.16707362855494	2.21592784237136	0.540290329404051	0.090756540399904	0.826033550855279	-0.571632078443268	3.04688408583872	1.97801552520894	1.79926814537029	0.305324490210359	1.11933165739676	0.329594164872318	-0.549479424839847	-1.10443779273634	0.72376817026417	0.0250094142234579	0.420638145600135	1.55297522231204	1.8017758380109	0.220253868201832	-3.09326325857607	4.43399282874855	-2.01877160683692	-1.08349023655323	1.39773995550716	3.462314861072	-0.104209332644727	-0.975490630455904	-0.841812161744804	0.623823346878047	0.480785630936589	2.85795541353243	1.26584528252006	1.71549255597985	0.432738795265894	0.90814368273509	1.23684539313619	-1.31791955067619	-0.135646796264033
Hypothalamus_traject_P23:CGGACGTCAGGATCGAx	Tany	0.563197253549718	1.64830075465759	1.02320714247449	1.31773044728451	3.74675576506158	2.83812579250701	0.265360679120051	1.13991504377482	2.00642271272907	3.43933175801402	3.68354507536929	0.797202862263429	1.36805158106191	2.2769282832361	2.4913416855629	2.71338991002712	3.45282602863659	0.574979351994133	0.360994212884049	3.00476707647174	-0.768485657760804	2.77061303609221	0.50745576724171	0.39653229145508	-0.664805592105214	-0.730936156162915	2.52961570483774	1.04842113575549	1.22670902491767	-1.95601861632153	0.47658794004895	-1.35573825647033	-0.930301361910046	0.96031730431744	2.28512722357193	2.33809965944858	0.256060019572027	0.842146749054634	1.13809772771544	-1.09119422527925	5.89752228697369	1.33736497935086	1.88821141552244	-1.85274611899017	2.05858103164576	1.20262783651818	0.947989989732013	0.182788664928391
Hypothalamus_traject_P23:GTCGGGTTCGGCATCGx	Tany	2.97711399942169	-0.275723259551222	0.898035781625973	-0.64326563199064	2.47710698428664	1.5290260187851	1.81799652667998	3.03899760445277	1.5499956443782	4.67031858748195	4.878492535976	3.16587412112992	0.689668421663703	2.63908260983728	2.12027154597973	2.76295044965237	3.33859899775157	3.8995861176842	0.465074715259228	2.5223066013548	0.16904585960455	3.54296641447919	1.17457682803347	0.903752733205772	0.0266465989185429	0.634512445415195	2.59763851979351	1.63209682678887	1.68021548098316	-3.27838527762174	0.446536153970931	-1.74879577929114	-0.960311784534901	1.53674351500792	2.46803904527412	1.19125135639952	-1.74627005335334	0.167070329238777	2.13876007234335	-0.998631402531005	3.39531852826484	1.24897427766464	1.97701114918769	1.8748280296835	1.08447529381053	1.12924772849045	0.338566943877254	3.01149621799512
Hypothalamus_traject_P23:CGTGTCTGTCACTGGCx	Tany	3.0130453962617	-1.39909228111223	-0.749096580400511	-0.306611671032737	0.998155098800995	1.29723789846422	0.783477378697068	3.5942973523328	0.935904249350375	1.83917660761798	2.78191867620911	-0.98810099810245	0.320980380738793	-0.207031264115118	-0.164964580223403	1.65996513929673	1.89510843712318	-0.171641740163152	0.161289316843445	0.854014284293408	1.12542973414679	-0.547909477445553	-0.125366199172642	-0.936039950555967	0.740583054347506	-0.757022940197817	2.67583089683969	0.864471434311377	0.232557784239728	-3.473610586482	1.08283155948199	-0.939546677497727	-0.707437349741118	-0.0190461979155599	2.35865639369598	-0.139428357150469	-2.14196790100541	-0.380997019955307	0.0176785241927928	-0.238706934119112	2.50928379984484	0.326504950989753	0.241232917131132	-0.704175891970395	2.55077334729854	2.27550204906742	0.693492648306125	-0.109347158866714
Hypothalamus_traject_P23:TAAGTGCTCTTTAGTCx	Tany	4.23895954654755	0.513924209217607	0.722935200135115	-2.15771246538934	2.27901121916181	3.00017022317117	0.548987112092203	-0.148046247231715	1.58998521920755	5.16453914738605	4.44297143600974	-1.43203526023688	0.435291206106644	0.812038142876529	0.443848111605219	2.14237826485889	1.61245131992608	0.9858372462187	0.119042197129849	1.33146742602683	0.900903341821834	1.96834009412951	0.558479406572172	-1.48699217399878	0.759019421087275	-0.29049186571273	4.219891591437	0.510310168581631	2.71669353986309	-1.96154625614446	3.16365121506848	-2.18871903108582	-0.683283503558506	-0.646734733875383	3.81076936617988	3.36418122345302	-1.72660720322169	0.401575548475318	1.25564291614971	0.142917952376309	3.41432684516903	0.849174484901889	0.683071061159951	-0.698708760554672	1.43938064397614	0.910940358333679	0.399515982649544	0.126670753325205
Hypothalamus_traject_P23:CTAGAGTAGTCCTCCTx	Tany	0.881884610605387	-0.409296768512713	-0.946659822351194	0.306075513676201	1.96326869043502	1.92657059345238	0.795420788411174	3.27290991800064	0.78310435833122	1.86305781783966	2.23414293177195	2.79782176035413	-0.665424186452665	0.437576876489788	-0.00526175709348779	2.46736458332542	1.77967039296193	1.84529925385866	0.182346061919107	1.9847322365873	-0.827749401259655	-0.54983461452277	1.59502666142028	-0.398255885165788	0.0197170505005695	-1.92305474627591	1.41080720507043	-0.141411371654906	-0.743604558277536	-2.82566502835805	3.81234398002466	-0.134164093367235	0.0965122421867663	1.30743670855131	2.27070379635806	2.49663945613333	-2.14949526146164	-0.386515397114087	1.50957426915583	1.03264639250419	3.29871868221743	0.287018922332996	1.56913768064072	-0.706650107383633	0.934705413092504	-0.67484069498156	-0.0694915481899466	1.46259217678577
Hypothalamus_traject_P23:CCGTTCAGTTCAGGCCx	Tany	1.007749404484	-0.75025379965716	0.570514549437982	-0.975335716891449	2.60642608813001	1.17548979083935	1.84763984603061	0.882084825804163	1.27850837071068	1.0804997665047	3.47273579659005	-0.608483260424709	-0.865201456909565	2.87856574897244	1.57500351709994	0.7844961997196	1.66630722553094	0.629950741990799	-0.0130345863829378	0.245223369548417	0.0244202837825515	1.09452464339133	-0.973335635114459	0.361077969916172	-1.38009235497303	-0.374696102692462	2.47381456509438	1.61902174798636	2.17534478978614	-0.169650324910688	3.1140870716579	-1.76527087730009	-1.07744615142238	2.00292042402639	4.6924437297604	2.82583499608348	-1.3598748669713	0.541489742166502	2.99357692151472	0.0326351543881639	2.38285621517613	3.55106172536788	1.56987590416758	-1.57684738761119	-0.549346607190802	0.376738345972486	-0.772052841952589	0.395744812636825
Hypothalamus_traject_P23:GAAGCAGAGCAGGCTAx	Tany	4.75052630420075	1.00248738015545	-0.119583440582682	-0.265809583977898	2.74535931543078	1.51314777124587	0.600648744789341	3.29183746331912	0.855174441075941	4.45695964237949	5.31396075779784	0.585952412709318	0.37602863114125	1.49992445363847	1.00673473739609	-0.0812154836794968	1.71221822828564	0.12818398095369	1.64018180242307	1.92589586159235	-1.12206477784329	1.10446981001369	1.48719165191625	-0.939449176369571	0.0353746222166997	0.220984736654317	1.67737239611237	1.29340386100437	1.21395348664579	-1.95708278993411	1.67887159800207	0.711560402339793	-0.343804478438428	1.30499514256224	0.753341641672282	3.1573805403688	-1.35688897891718	0.935800046067989	0.542029062312539	-0.0687965394328829	1.64474041408985	-1.13969180786342	0.493920635588276	0.444440586422856	1.41059991265389	-0.0903619139061356	-0.823604127804717	0.284992754994417
Hypothalamus_traject_P23:CCTCTGATCAGCTCTCx	Tany	3.20277980614127	-1.01614832432382	1.02129111768331	0.249332241492246	2.51000092275833	3.84392295838017	1.97704985141439	1.61229538968735	0.596241636083901	3.43319567870885	4.7245226099183	-0.451500728265683	0.219568194050753	2.99329750898737	1.34066537381557	1.70303005639278	1.37174060838019	-0.350988618314629	1.02882957008198	2.66692561429043	-0.761938950452876	-0.542671348657138	0.139140517150703	-0.914403382813909	1.48084888031395	0.640876503615019	2.58177826113349	2.01569381557388	-1.72021270919409	-2.53279561911227	3.40623188131175	-0.930564203540507	-0.676093575537689	0.603757113981683	3.13683613268317	0.503185409851299	-0.921090829920729	-0.716511538920826	-0.730293867185757	-0.440205376824497	2.06848638002677	-0.464943765664435	1.27432494079327	0.184624507503595	3.23056177908336	1.18337518985792	0.335403824672037	-0.530738765585162
Hypothalamus_traject_P23:CACCAGGAGTTGCAGGx	Tany	0.419526010699749	-0.253355671177297	-0.343855825472986	-0.6510504583871	1.51292951028798	0.0132477616112451	-0.851275903079067	1.7490241479663	2.40310157002074	2.50203540457885	2.6149141452023	1.03194809650929	-0.17346783417323	1.00037198711841	-0.113859586062095	2.17901687922766	0.838681718231462	2.063761306731	-0.0488641281365537	1.38924500742846	-0.028077472315716	-0.535530774082742	-1.51746611371398	0.253450972505062	-0.656759510430363	-1.90264230673267	3.1291966779859	0.014121851323428	-0.724259638978228	-3.3431871393628	1.53957443431399	-0.080476816021286	-1.01698191375531	-0.698965112033014	2.96267915280622	-0.0347054086658292	-1.16262897572662	-0.246867111577975	-0.712438310631544	-0.0372577062918416	2.85700837982535	1.14637905629331	2.21252364528689	0.198248425633967	2.04212708060365	-0.0891741743813459	0.198787141929864	0.222605889416014
Hypothalamus_traject_P23:TTGCGTCGTTACCGATx	Tany	1.7938323793423	-1.72641276152435	-0.0611984708005464	-0.377926471823059	2.49807147777244	3.93361778546443	2.12293164297667	2.89108511498069	-0.471697385506451	2.53380796059749	5.06115919087488	1.33684374709399	1.19964349294029	2.58623707150748	0.547460007751761	0.901540757093812	2.36863400615444	0.775552786070835	0.357497923962898	1.1462324791519	0.20588600196978	-0.522403593361077	1.15184184917592	-0.259666903590102	1.29971626182682	-0.925832864164223	1.65111814564275	0.592628657233138	0.305179374216158	-3.39796237962785	2.19119782551564	0.227402582246465	-0.824139886336611	1.33577094176436	3.11465468381032	-0.0586634391581003	-0.810853267671149	1.04269944281919	-0.217387756689548	-0.724555534928244	1.66416878317451	0.47836789112301	1.908019929907	-0.671395361833279	1.54473411083481	0.35355281287114	0.20068564165113	-0.0814637825824408
Hypothalamus_traject_P23:CTCGGAGGTATATGAGx	Tany	4.12101778826185	-0.389666190975108	0.589470444690344	0.738398067345775	1.16294590051055	3.17239720809873	0.956102921088441	2.57588202077801	-1.83881019876386	4.49084530814805	3.79263763901561	0.24556924688877	0.996844045966895	2.49277062372028	-1.14919447201352	0.800237835293669	2.33481668523925	-0.434071879867304	-0.829814003572997	0.648878762721128	-0.0740823653385549	1.10934785111911	-0.120758136572886	-0.93635667170921	-0.674174002263271	-0.624516409971696	3.58938659428339	0.313503265012387	0.238167188390087	0.274765015810133	2.95885547602033	-0.942669762803692	-2.16977123774675	0.128459916856682	2.43304361919014	2.0904264436375	-0.985926066816146	0.308583291148118	1.42268021575203	-1.82234054168631	3.17696602816649	0.000409690244930104	2.36875419517968	3.25098572126046	1.65365538431445	0.696935326542541	-0.235672134914097	2.50765285629209
Hypothalamus_traject_P23:ACCGTAATCTTGAGACx	Tany	3.85833383296676	-0.496046580149765	-1.03191267923571	-0.0564633534255893	2.44665663207246	2.22677833002228	1.38637550901711	3.31213235662299	1.41390475281533	2.71490278703301	2.44271425531203	-2.437604482291	0.545733374207416	2.50636898398796	-1.28605430489517	2.22993213142097	4.15621452508599	1.40691848626401	-0.411142768653214	2.718597498277	0.704675188612696	1.16942584763248	0.392923549973231	-0.106220529076445	1.17621565759852	-0.25276257882678	4.46100784791666	1.73214057330228	1.29424335872495	-2.57278944249852	1.8194390512602	-0.0589885677241277	-1.92791034829279	0.551923393209295	6.29265306895758	2.04385225570092	-0.642921422233433	0.725998682938482	0.960806244799354	-0.487787638158994	1.7361300355757	0.443342000515305	2.09861619486364	-1.58070066623297	1.59494703806512	1.45568812711025	0.516464579877592	1.76235616719187
Hypothalamus_traject_P23:CAGTAACAGGCATGGTx	Tany	2.62093576860143	-1.5304415385386	-0.762812593734556	-1.03392372944953	1.77806294854434	1.0540330498277	0.494732011946346	3.44576640510964	0.0810666952515852	4.06318147802893	1.72618614912729	0.225349500145791	1.60312854987031	0.622686814629782	-0.0858486091731608	-0.0241325294125574	2.78658193213263	1.09575122398827	0.76322547290533	1.34261142237525	1.06203173664327	1.6967250306939	0.203058254402872	-0.869999166707269	1.53413610591605	-2.20921959895068	1.98510647829107	0.97463791730829	0.600589843386074	-3.79375334688776	3.06132776820172	-0.0606784493285709	-1.73902336188671	-0.359054576452665	3.00707693574552	1.59214955604816	-1.25797962609831	1.19599749992426	1.75655694140255	1.03809715609109	2.04870451304333	-0.062931172253802	0.434319099398312	-0.681304760348506	1.08994074982957	0.59502823553634	-0.382062222130387	1.19946343337121
Hypothalamus_traject_P23:CCTTCCCAGACCGGATx	Tany	2.73207991159214	-0.144715742198453	0.887115333140021	0.335594633218296	2.18174688417464	1.80785499020782	2.89246274661327	1.43822909777404	0.429673018046429	2.43856864670989	4.56799889457645	1.04237096733839	0.903763031080292	-0.0281173735898505	0.761614222893802	1.38468316268051	4.69262790938662	2.49421360940515	-0.271894545463001	0.375904183012121	0.266781923096721	1.74972696843242	-1.18929504677026	-0.063201614573543	-0.643393014441978	-0.327309765462357	3.23772745861846	2.50291074154276	0.636115518813781	-2.61839792598557	-0.715044001875767	-0.0304116677840845	-0.0676663639786207	0.847545165591774	2.89485416069573	2.66543756180805	-1.63371714971112	1.58756850833695	-0.94104834956563	-0.391120211601972	3.43390117730977	-0.524292612574561	2.04938677077506	-0.674258841382164	1.49655285834049	0.315950323291056	2.17065849094631	2.40024407282422
Hypothalamus_traject_P23:GACGTGCCATCGATTGx	Tany	0.867712010070858	-0.60107234464133	-0.870855117411185	-0.28020154434766	0.967295583467009	1.56299718982688	-0.504333699726198	2.69981951683707	0.444699257942329	2.43132310559136	4.05870837498212	1.28545909349111	2.59827005989442	0.621677288047447	-0.0929496621394526	3.25460021415187	-0.85318567328972	-0.148651514287999	1.21218667984927	2.22929393995547	-0.560982826129186	-0.538123740761168	0.851528367195854	0.0721621945791863	0.0756039366408113	0.706384664917792	1.26794847510957	-1.11572835320128	-0.727766439484557	-3.19327034636449	4.51000845060014	-0.0656975266686173	-0.513006585157481	-0.827328374893138	2.32282438820032	1.96903446187119	-1.69229820345075	-0.149293230640677	0.203524538154951	0.765645449091039	2.15568233932563	1.25802529011018	1.01770253174641	-0.691599117770591	2.4697238470649	2.37107346815195	-1.45533875151795	0.946687448609786
Hypothalamus_traject_P23:TCAGCAAAGCGTAATAx	Tany	1.53121645675684	-0.571565012857914	-0.659987118037848	0.894156796127092	1.76905735362132	2.33462189508904	0.793599170011338	1.73257051642556	0.003212696528823	2.87693126399131	3.30722325713351	2.55249155251055	0.305984816359887	1.06899827636335	0.675088887432642	1.13268469189013	1.93733889118134	2.78081458638123	-0.108616276297955	0.190592256695288	1.25268967347773	-0.53910877466663	-0.115206454394992	1.02072307665339	0.792722063467939	-1.05517102541989	2.41750388651965	0.377032280851107	-0.729098626961801	-2.90771883055111	1.53969299699989	-1.77157184533562	-0.646666948179383	2.68018969344156	2.4604967731813	1.37132812568869	-1.16859638366283	0.0434197685847787	1.19770344145579	0.0123458098311405	1.23443883698066	1.56794607218053	1.41505825116013	-0.692865097740755	-0.29724979321749	0.724819949961637	0.345586701410492	2.28440621793199
Hypothalamus_traject_P23:TCTGGAACACAAGTAAx	Tany	4.56329468700667	0.876259371663807	0.822622274614453	-0.309250790827538	1.96039422247565	4.35502470919375	1.32194003583447	1.35171484876672	0.622720357251741	3.26960016832846	5.23437223318196	-0.325170413114517	-0.765323018804832	3.97894114343944	-0.240814412148735	3.31948592667802	2.24353205544782	1.53449905229272	3.42027597697813	3.59323866350364	-0.341650287948005	-0.527635815989639	1.50726679024466	0.929311788554558	0.0975571953114847	-1.20800495800218	2.61155659169809	0.837489810559129	0.312873904429921	-3.21583046935362	1.82730916676158	-0.303298960737481	0.184340840743621	-0.0367803661448485	2.51815025230251	1.53980853664368	0.147224305748536	-0.355917986266332	2.35498083968808	1.01618270798286	2.82987670463056	1.51998578560129	2.43415355985023	0.239946488474619	2.15134265203808	0.554575231952266	-0.90954033409368	-0.0860882446021611
Hypothalamus_traject_P23:ATGAGGGAGCACCGCTx	Tany	2.0756493352694	0.384495201279381	-0.55248514066472	-0.746099459167935	3.47529709771355	0.806277523511972	0.228855260078309	1.796329483607	1.30030251845856	2.73679224295269	3.63533646518231	-1.07140163648778	1.02578525210541	0.82648327663339	-0.304605224705302	1.82746664763523	0.865244704643671	0.297252552009215	0.484466190347993	1.38171917749775	-0.635913202094279	1.72754349899807	0.881937249677623	1.09569342070733	0.0918247987837132	-0.203830403754142	2.30600857016339	0.574649954520003	0.61759222396968	-2.95073606250586	3.09742035146772	-0.0449696163317128	0.285219484348348	-0.65619159804365	1.97518498002607	1.03520079055496	-1.66261404915239	1.51013253747166	0.541902221548662	0.516452524763186	3.34124114106257	-0.392365750980526	0.880907865543039	-0.0445599066107152	0.744419118990653	0.897394155952969	-0.452463790103262	-0.105988849258005
Hypothalamus_traject_P23:GTCTTCGGTATCAGTCx	Tany	2.35929491076662	-0.620671385778408	-0.168531357638567	-0.366161594693179	1.04922944719615	1.57278174271814	1.84688241142897	1.24286602393682	0.466398002876333	3.63253172608819	3.35679291848668	-1.33015743725352	1.90109679438357	2.8260239018462	2.06666042566058	3.76022511938972	1.90336050531328	2.37402520681038	0.967174641970497	2.04111853341039	-0.523662466540801	3.01224772453676	-0.323292108593212	0.408392914818159	-0.626960806302744	-0.135814041579324	4.35521217598588	2.08259915290978	0.350826399056831	-4.08673045675652	2.83673760901151	-0.876652437177049	-0.510254026865564	-0.245877894151164	3.87595975092625	1.28174686747554	-0.521675092239261	-0.530750181473528	-0.513648756062276	-1.42383122242313	2.41867308172088	-0.992318910768697	-0.209894718112376	-1.87460652509822	-0.00894387203318165	-0.249345896552064	0.318035929998361	0.166115878471418
Hypothalamus_traject_P23:CGGACGTTCCTCAATTx	Tany	2.00920021937047	-0.750430875209764	0.220353407419465	-0.784563929549791	-0.078677434238012	0.405542875554427	0.800314639139849	-0.620401240656709	1.25800638190806	0.967836633165764	2.71339469663067	0.317037383006645	1.69134889383734	0.116813082241586	-0.610208808406325	1.27957678850065	2.0332632051968	0.850251528060193	-0.205562241450412	-0.16400078966811	-1.33139730816556	1.26810251107956	1.09663232124027	-0.18107525075215	-0.62663014231742	-1.69069498072194	1.89156719180931	0.376123026699255	0.361582627418666	-3.63517742410814	3.57979758664766	-0.876190076765096	-0.890535757206817	1.80724920322855	2.3632324532434	1.44945120358596	-1.01415608969519	0.237358366348829	-0.116741423405528	0.468227473245939	1.55261957735557	0.226743003370637	0.832918077235609	0.284772112248335	0.755275264195319	-1.35054616233709	-0.494769506577586	0.520915870720982
Hypothalamus_traject_P23:CGAGCACCAAGCCTATx	Tany	0.127664935645197	-0.0654439271694995	-0.413563327948543	-0.123483329773813	1.46956795739575	3.27068061263795	1.0229497123488	-0.330430641972163	1.85833204377512	3.85804815153786	3.73305807710375	-0.581276056096368	-0.955011152151649	1.69871501371183	-1.07331966104521	-0.905098199699145	2.49767005373967	0.25073181271299	-1.02742111134449	0.633760030007567	0.916776646463106	-0.52042193909258	-0.314448769019169	-0.207250720672385	1.11826448345252	-0.820099276081696	2.94708968859006	-0.235301718732121	0.348526446200304	-3.01156917583134	2.8407512124409	-0.89241042816691	-1.03988708016316	0.354114705554485	2.78162364652768	0.05834050923929	-1.60749944376555	-0.216289031796011	1.04717540691399	-0.0933191474070637	1.98281804435719	2.30441795174454	1.54374412052653	-0.668848512673944	1.39578618977493	1.63231862782306	-0.149540688600047	0.278699027102495
Hypothalamus_traject_P23:AAGGCAGCACTCAGGCx	Tany	3.36482582532487	0.463156330785414	-0.639600179937894	-1.38319731228763	1.5923201715999	1.27237355022507	0.416742696930342	-0.669016261287371	0.807115713366669	3.50237106626753	3.41385977903372	0.665747423307964	1.42755151403443	1.86697574609531	0.673638931664223	1.02002942249969	1.65541561093309	0.00222759100107936	2.29463520844457	1.4754953252335	-0.337778892848634	-0.511585940230267	1.69168801410166	-0.486529752139018	0.146937035115064	1.71117064498251	1.33485889255629	0.419349438569996	0.375516487389573	-2.68776484856591	3.27526451284643	0.0250043345412133	-0.0849346150487745	-1.65417932449519	1.7432032213123	2.59354671338965	-0.571587091548715	0.616285125174634	0.967357594777704	1.49179969323833	3.3773678338857	1.15618123910153	1.2235746112973	-1.61224609349549	1.67889867067937	2.65248265850394	-1.0399022031548	-0.0848995615520329
Hypothalamus_traject_P23:GGCTGGTTCAACACGTx	Tany	2.30525770730178	-0.363186003636681	-0.20950951757563	-0.730321881454436	0.545123921118865	0.566395719190363	-0.0316141060164841	2.23389407393069	0.685505330021573	2.49301128074931	2.79632996757465	-0.121535671149591	-1.60589920602145	1.43841342585579	2.22145162408342	0.0977655569240645	2.34934415470014	1.33529569764848	0.476694396858298	0.508053168413168	0.472956349389695	-0.502886493548435	0.858160121188597	-0.119315238232993	0.960316786424753	1.42493525560285	4.32721706217775	1.04898651187361	-0.680110644643718	-3.07954399036285	2.15144033456429	0.0564483372394719	-0.31329512791953	0.474767971809336	2.20958895481658	0.934736499115937	-1.52490913437183	0.646831341172382	2.51440293221262	-1.14871126256748	3.27306545683105	0.686835388053161	1.07237891781798	0.0393867566915362	0.477817288000972	-0.62187362427133	0.0931446654622782	0.415433133671627
Hypothalamus_traject_P23:GTGTTAGTCCTTGCCAx	Tany	2.7703485398056	-1.3597685410043	0.432139243323106	-0.722500380978701	1.43959871976549	1.31590597746424	2.64304108587198	2.38042657940518	-1.07567938136922	4.93353759577574	3.74574875064547	0.139620921076347	1.00069886367713	2.61311475959043	1.98912799597195	2.00557185474161	2.90285853455215	1.41788889842702	0.831988592450228	2.01715477104205	1.08564995139593	1.31075193336316	2.21425876984761	0.486619492113803	0.940601202404677	-0.327583429989079	3.46779260408654	0.810282507755882	0.393817983350011	1.80272189317315	-0.683867346310074	0.0460920745086907	0.874745522346651	0.684375302286239	2.67178941484271	1.58394113149215	-1.09131016401962	-0.0445525380102648	5.24170017584362	0.158603185484485	3.33825930536943	1.73462941675389	2.04947248144711	0.314299403340238	2.95946730521329	-0.811390394238917	0.50772819398108	0.820365240939861
Hypothalamus_traject_P23:ACACCAATCATTATCCx	Tany	1.36490366234332	0.267731882680975	-0.0635295926064243	-0.297815388220369	1.8359017376185	1.31608834747362	0.339620011346964	1.43291948126495	-0.125612069352171	4.02728277184027	5.03576174177371	1.25680259909973	-0.0430974430773181	2.02814400921615	-1.07849980919949	0.143523111935395	1.20127470562202	-0.904100215855341	0.223323860718079	1.72243498587094	0.411272945576495	3.22788347365021	1.80334687024536	-0.684002392631414	-0.590993631795158	0.748655544630397	2.2865502315031	0.843806576105492	2.06574357543404	-2.15178325624466	4.11191495724758	-0.826360367551518	-1.58085879843864	-0.0766931812386448	2.4653610638395	0.792212604608214	-0.993496475550929	0.238205407985919	1.15883949936606	-0.0933366032364169	2.17466246253325	1.74331976798945	0.983922416222787	-1.60085127655521	1.0618285245218	-1.01544423498229	-2.22720232075398	4.18647166939472
Hypothalamus_traject_P23:CGGGTCAAGTGCCAGAx	Tany	2.59615202948102	0.618514018823443	1.02765816128811	-0.056875760105132	2.86583482809975	2.59325034717146	2.1928683156038	0.814601063253143	-0.132420182701341	4.06027474585287	4.42111906524197	0.609244722121031	3.67519529425674	1.66693644358875	0.241005362249489	1.03711944141122	3.30335826864575	1.98965603334097	1.35789493787415	2.6260151568318	-0.273825703359453	1.8425829321334	0.754384810136993	-0.148924110522084	-0.623025675780067	0.792204779391818	4.00116126679273	1.75524629051074	1.77726280872827	-3.30147713025206	3.30457817148513	-0.871150028663217	1.72856917263613	-0.533624821072607	0.986567003033625	1.56404575583928	-1.11493152586919	0.378638419011665	0.34366730429299	-0.971727249004287	3.56043405383557	1.18196921292023	1.95806017319249	-1.8969202181736	0.442701540701834	0.0297785783853931	0.386493921918085	0.495055788300317
Hypothalamus_traject_P23:GTTAAGCAGACTGTAAx	Tany	0.653834570850286	0.0453658542652422	0.19907199948992	1.46287971571189	2.81456721121645	2.47407786515509	1.26785022460917	2.11455388864199	1.11090146630988	3.08132423591026	3.72999029352264	0.947654975363298	0.760055514205624	2.1639326942789	1.57309841103865	1.35748107831734	1.08732670502461	2.88276255701588	0.320289997825624	2.19022643505931	-1.86550658663462	-0.494541701407482	1.06797153249504	-0.105509004109918	0.408905462795675	-0.87008041778624	0.189869488376504	0.447547423264973	-0.668824937602114	-2.12252287233674	1.8215646173324	-0.848030561754552	-1.74195460590035	0.487821642907655	1.84190190132707	2.03730299712259	-1.05763404524126	0.985075305590991	0.181855715391273	-1.11665300431165	2.74518588713006	0.155814573978856	3.12387448900975	-0.348879734924187	2.60377253869356	-0.476452771650629	-0.667934304893792	0.902801765754675
Hypothalamus_traject_P23:TACGGGCCAAGGACACx	Tany	1.20178142292812	-1.65738997449747	1.07912309769627	0.862203894280549	1.09223199093705	0.463765608608947	-0.0153224361093742	1.01164619261454	0.167009776061868	2.48284254208533	2.83658974714156	0.858162316866983	1.40429860200034	0.499297867040592	-1.83809444236307	1.84813542814587	2.83894625660282	-0.924415880822219	0.410969798942964	1.04311426372269	0.499118084024095	-0.482942733182897	-0.415939845492104	-0.0331258954551663	0.216110684806411	-1.4004472363383	2.61518690865042	0.674601661187139	-0.653138208761637	-0.149019325078893	2.50984290528317	-0.82814050067593	-1.58426451573012	-0.91364606196396	1.53182465229209	-0.314388556530399	-0.851786168367431	0.264753426772055	0.850578833554226	-0.898871177024992	0.677060749329371	0.242990967791005	-0.0725845526524406	0.375976498922575	1.17839647340694	0.12017642692086	0.813369787046863	1.88694581842138
Hypothalamus_traject_P23:AAAGCAAAGCATCATCx	Tany	2.34858536667904	-1.55191684382404	-0.0701192418671582	0.190004309618187	0.584585440652905	-0.573433441250567	1.38340027312933	2.03706022255027	1.05723356269093	2.46060553085564	2.23442869324644	-1.03254418434377	1.64175832128686	1.85530712716845	0.735184269679933	0.0994952143792396	2.06491014494184	1.37539968158642	-0.959910011589528	0.631643334648988	-0.178243714692351	-0.504673341016285	-0.183654295837517	-0.749139068629237	0.405412025237045	-2.079374006865	1.89756510107497	-1.19632191203708	-0.682527222784485	-2.73344336886621	2.41872032591846	0.0579550238848156	-0.959533839748128	0.853483757254902	1.62768085749041	1.86882901800938	-1.52970095771311	-0.710318373984541	1.68139850385258	-0.529720521040158	5.38394042689019	0.692369378234299	1.18315282402881	1.76497127312191	1.63251262813048	1.05904575032028	2.0648686835218	1.67907190389872
Hypothalamus_traject_P23:AGATTGCTCCACGAATx	Tany	2.51069084178286	1.47568052747901	0.799830378043478	0.0334648428884431	5.04183520898419	2.76019878041907	2.42630125508951	2.45426103902589	1.14281481490565	4.81175159004847	3.20062200307749	-0.494781481397956	1.17678758750356	1.51546895193662	-0.501779541777764	3.14488992966911	3.39529622249211	-0.437843101107326	0.5878364551186	2.85034493062947	2.29916087122158	1.95174853502405	-0.624544756696716	-0.67282772212475	1.02419230758584	0.550147425644587	3.94756120125093	0.608256339167448	2.22834406371966	-0.148428327740838	4.29644295449485	-0.824856080371067	-0.747649214482539	1.59574835674109	1.72922694496378	1.77926929548752	-1.42908692976449	0.928737275352072	1.43537284197932	0.936734730162418	0.457627767980461	1.85038918915128	2.83524244668043	0.974595831634794	2.98812342560231	0.865901235593741	-0.827385680281023	1.65358863560647
Hypothalamus_traject_P23:AACTCCCTCGTTTAGGx	Tany	2.95371110764111	-0.593749157917396	-0.4882409737548	-0.389717097818619	2.28864382983241	2.86182461735795	0.777268883468711	1.92385398093485	0.890336717723923	1.40963764664109	1.7852591437143	-0.829172815112048	-1.40158509725668	1.3778814197478	1.37974715755618	-0.880895838096892	1.64880995881806	2.01290178509383	0.301056555150621	0.909864858191626	0.005624519649955	-0.506506136961844	-0.693211317882513	0.505157063905264	0.169993795269524	0.174754644430845	3.08879521003137	-0.316624362437082	-0.685005943051107	-3.08343057715049	1.47145823555364	-0.868547359548181	-0.847575313842034	0.612656663121582	2.93540636405371	-0.204843152860739	-1.53758163778715	0.287045825593081	1.39854488557043	-0.764841521236281	2.15754205353717	-0.408263942154808	0.844018132125175	-1.62646623953016	0.828437156653124	1.65926400974339	1.13746209196997	0.717793488086489
Hypothalamus_traject_P23:ACTGAACCACCTTGTCx	Tany	3.07711221461889	-1.73046214763977	-0.100794391038986	0.280605140366366	0.245638098621527	2.845192833673	1.42288331644761	1.49350030636685	1.25103726993722	1.57828550030218	2.53871183118004	0.861325884648628	2.96491036897581	1.81161883601753	-0.577513654865626	0.0911820738145896	1.95943885084174	1.27538967303192	-0.416239868832286	1.54321330588958	-0.776511850886388	-0.505280977796887	0.255162017908565	-0.755488165543175	0.398036806836729	0.352781202385899	1.10709755183016	1.40014270913791	0.400890768069917	-0.155912066206888	3.42836133146653	-0.866446436445848	-1.12866441156176	1.09275350429346	2.71134979166007	0.995132607373397	-0.086513879911179	-0.575200329318034	2.68296898208607	0.401088290021787	2.87273355089045	0.131667458255156	1.19567156127416	-0.649389149113843	1.16672709901754	0.892580161938871	0.915083622311186	1.83152492757818
Hypothalamus_traject_P23:TGAGCCGCAAGTACCTx	Tany	1.71041655100516	1.62814046467374	1.55945725200673	-1.26031527986343	1.30184718981877	1.39763406543839	1.7788125467635	1.32456187242912	-0.124097589870604	4.95127219175537	3.42058348154827	0.395857240889495	0.739712923302662	1.80624126405893	2.44417628065215	2.81503290768704	1.95973056828031	1.02021380822282	0.469306085126495	2.06663941188392	0.676378551947639	-0.476094362538643	0.873061597369573	2.36592157898446	0.241629621319691	-1.38683911009701	3.18952185360397	1.09875393696035	1.63205276268492	-2.22415717352978	2.17416349105583	-0.816396838467498	-1.01433911369063	-0.515158023929932	2.01083742931401	2.23855364241625	-0.34270995050073	1.0859041929751	2.05634598129561	0.194241689196245	2.98696634335335	1.60252205985763	1.62723443175368	0.70017862773176	1.7906398955987	1.05091427117292	-1.9762363129858	1.5338191352154
Hypothalamus_traject_P23:TGCTGCTAGAGGGCTTx	Tany	2.46289214322006	0.258800918162414	-0.374225933469046	-0.802314988683826	0.789041105272351	0.990893782673293	1.15147895526288	1.85231840017232	1.47860189531861	3.04636872519128	4.48521261852695	-0.432702913946948	-0.0655487577627542	0.223946482746895	0.802231385653702	0.141844883824058	2.66992383793355	0.261596868466021	0.484163750912086	0.16834735567389	1.19352671225579	-0.48782905678805	0.431637957308455	-1.33428665433299	0.20476459612383	0.374641995787785	1.88852304035704	-0.239023162907788	-0.659746591429483	-2.17121525486201	2.0985484452938	0.099174676196696	-0.361030526656303	0.0629785143256374	0.929974232241503	1.23821598523108	-1.00883316548877	-0.415925203679747	1.46363516286131	-0.197974762622436	3.97186873456362	1.4877130138389	0.964723794570412	0.363095935721236	0.831659340968182	-0.407139406313833	-0.664734731747175	1.40077407333781
Hypothalamus_traject_P23:CTACGTCCAGGGAGAGx	Tany	2.85335101564746	0.549732421124653	0.905241777331627	0.381094319409831	-0.517445623266915	1.82451842828952	0.973181369297751	1.05787585540505	-0.217343524522799	2.24798275212884	4.34721848263147	2.26114334044579	-0.249828634825821	3.2798993084679	0.0457194627835024	1.76845326857863	1.61354526135776	-0.123582807411088	3.14545641419633	1.81125908221721	0.444406050211115	-0.509298523960569	1.56584411163612	0.940427666030568	-0.6245888574976	-0.893107911227818	1.79240044025197	1.00350871899832	0.382618369764753	-2.11294474480056	3.18537172907209	-0.873335791903147	0.846082220004952	-0.200234635993671	1.22750569277858	1.82365533197479	-1.55628339436709	-0.372729756308532	1.73364957895679	-0.027258895435118	3.55443904255207	1.86748548108731	1.8495609830906	0.586364385922149	1.18901801118227	1.2865194512024	-0.591749200212352	1.89981973662778
Hypothalamus_traject_P23:ACTATCTAGTACACCTx	Tany	2.94759398397286	-0.154314694509184	1.48444974556469	1.04320648067915	3.64564830771851	2.25558652424275	3.00395921021629	2.5453885909919	1.52528991433135	3.88322743753175	3.56092966924452	-1.71102452956128	2.73253820071396	0.341377067928533	-1.13246234482322	0.808980573428733	2.13988510791653	0.55929169875926	-0.248417053472778	2.57167987875849	0.719529898050601	1.45302694064327	-0.669126844929511	-0.620342820206015	1.0756010616833	-1.44494299831763	4.08375452410824	0.104038024490911	0.504599304278314	-0.144031752353692	3.45846539801535	0.159726247989673	-1.10733261507944	1.79704935399219	2.7842702429566	1.35990369594606	-0.903069363303075	0.104506511921003	-0.556541435586312	-0.300650102020822	2.9673715002851	-0.245284244772912	1.20702452804993	0.416026642074584	1.4462119014265	0.331805405863127	2.31629059806853	0.520878966994654
Hypothalamus_traject_P23:GGCTGGTTCTCGCTTGx	Tany	2.9558732093417	-0.833124451918664	-1.03996898899774	-0.0589308743249601	0.329591544936514	1.73534828471177	0.152584208460875	1.42489643088427	0.364558890581203	3.30349856754759	3.0499657508529	-0.365792704340178	1.17462719991588	1.19496758773872	-0.509817082493658	0.153752535086419	1.98775110541153	2.31805589710982	0.404971395888688	0.259708440331377	1.58015706455096	1.39865875573058	0.135322505078345	-1.32601715613238	2.06612634781215	-1.25363927956446	0.382246884956533	0.752502551823945	-0.655657908885069	-0.149594207595253	1.79385972822476	0.384766054159695	-1.17449313079906	0.438473871726037	2.76840332544571	-0.243240437143214	-1.89523765697428	0.448337407224238	0.448409053702973	0.409762362625486	0.673779668716545	0.237554226691294	2.15914612297559	0.66368539797124	1.70945476400483	-0.264692902127828	-1.73085782436628	1.82301573382935
Hypothalamus_traject_P23:CGCCAAGAGGGATACCx	Tany	2.22887968282498	-0.509960307842048	-0.232619647593977	-0.642460013362097	-0.749480635693865	0.757120336821928	-0.676701241929787	2.69212808269454	-1.25667047030608	2.12439444401629	1.19797850217545	-0.583449189263053	0.999575603299817	1.83385947953742	0.165541467194328	1.16315830573759	3.29758440013782	1.56241245933637	0.587770249842625	2.80571748689178	-0.667715591730441	2.29064239642724	0.328390554873523	0.805760024978653	-0.593908648583463	0.460018578167781	1.94730001090329	-0.761979580990246	2.107800459298	-3.14667358955556	1.55189941597286	-0.830436363428784	0.0844128028456941	1.60661940422552	2.69648411803258	1.00271130419205	-0.528981898638634	-1.30344665869791	0.659468308411091	-0.712108921316998	2.6505838522848	1.63155591290131	2.78552118430557	0.380086111070515	-0.353072302967822	0.871177242711575	0.469189099196419	0.633679574877092
Hypothalamus_traject_P23:CGTCAGGTCGTGGGAAx	Tany	2.13267207319744	-0.241816863697363	1.59018411112104	-1.19220849857734	2.03891557623057	1.52712111475803	-0.203994518963699	1.14244902038956	2.57194208842775	3.33481713966134	3.83111308702625	0.0808349427767714	-0.421548214088614	2.65230835528277	0.269830668637718	1.08427702253359	1.66738392902277	-0.669309062012091	-0.970088067848617	0.184002619271906	1.22508161518125	-0.509589160403804	-0.860738216508876	-0.757379720336905	-0.624945287472067	-1.12796710404753	1.80298597252729	0.954091181807726	-0.689175503595792	-3.0945368473861	1.80845631138642	0.0571393449536994	-1.67168537948921	0.830549848040898	2.21508798148524	0.758618304894608	-1.09843106603507	-0.0689832639596405	-0.474638869641244	-0.888522219403301	1.09348283058864	1.24710195495332	3.12208523302893	-1.92279967686396	0.057886824530565	-0.19969752170486	-0.433623647984932	0.985399802205873
Hypothalamus_traject_P23:CACACTCCACCGAAAGx	Tany	2.91834325402222	-0.840840148365142	1.69174577766893	-0.0510490412969559	4.17721832271489	1.81536843306449	1.25968897457301	1.61931761875348	0.888120416705709	3.62506909398765	1.32175813194198	-1.01102082732237	0.403008638853345	-0.452847858668156	-0.31546593504977	1.17462734728689	2.59205720477144	0.231315172818765	0.25416033001972	2.28713639148833	2.11395959335099	1.42414888344876	-0.324024808067759	0.62426979692352	1.04253886278885	-1.41557538150652	4.28269436114169	2.59627789461175	0.470409383128154	-2.21758065303322	1.8121981425761	-0.838980723515544	-0.33758176721277	1.98451168162653	4.25592687708476	0.318668282035875	0.383750223776258	1.33109507137321	0.14790429941133	0.902933438678809	1.55560452740498	0.250955091995323	2.51819278654839	0.383747283485766	2.09886827658146	-1.01839086292216	-0.416328665585914	1.01281072899951
Hypothalamus_traject_P23:TTCTACACACCATGTAx	Tany	4.86806535728861	-0.483628346116158	0.254714559374827	-2.1373299228151	1.86974255085493	1.03907651663698	1.03451298045703	0.131566455969739	2.29793046873039	2.88207809687167	4.97767560965861	1.46859832515906	1.23355504814724	0.992068189186356	0.0350604457247833	2.28594231759821	2.21007641391651	2.04177920854324	-0.669110045344508	0.543207119634312	0.481771720449332	1.48461719773238	1.35089813456779	0.900184235386427	0.259599026997316	-1.22705737016548	2.56017514923037	0.135415614399013	0.518013957388964	-2.26129593787411	-0.645643100193107	-0.812311920687937	1.0402863326117	0.554069007167117	3.36550332771648	4.03885614372229	-1.85186394695413	0.223776692071424	1.02490864791117	-0.834610923822097	3.35657227381499	0.336906740321094	1.30669044627642	-0.608816605880907	1.65709875434656	1.40521011577425	0.613889265687889	2.32830610926793
Hypothalamus_traject_P23:GTACGTAAGCCACTATx	Tany	2.4524279684832	0.733780372371056	1.26334637659838	-1.94016514860655	1.02707050017799	1.65068733383713	1.56405261829932	0.399713847163833	1.79911205190101	5.06121498225295	5.0563468779006	0.393351825966651	1.02560811347924	1.47904082929398	0.0984775721167538	2.08056308768859	4.67654896745363	-0.194569099214033	-0.227897576500519	2.51525851302366	1.26999644170332	1.35797950317737	0.17456902621593	1.17075956878617	0.414182364531212	-1.3282743191197	4.98994217515382	2.12162538714528	0.421692874152895	-2.74591242418279	3.62543563505693	-0.860552521703091	-1.23560628289981	-0.632194646197737	4.00097484946049	1.4035824975221	-0.0467479297440633	-0.14296382737037	-0.912667530244151	0.0865876669737504	1.52349375757446	1.81844816822108	3.05207297660641	0.33922419110106	1.92510458467891	0.67589744935809	1.15553230569525	1.19985548615839
Hypothalamus_traject_P23:GAACCTAGTCATGCATx	Tany	1.60996293016393	-0.482513067655923	-0.208214874265951	-0.621626281972059	1.65397576077053	1.96682916839787	0.586319993756563	3.24954157447276	0.648149699165931	4.13837614464107	5.11440797015071	1.01369020678042	1.31651736599565	1.71452149327531	0.870694413097118	2.07428265936704	1.29733140647623	0.184184040710492	2.60312722774335	2.93200877003817	0.430293598997667	-0.481988834906658	-0.884868970262277	-0.00407043761503291	1.05888078018089	-0.317405179136703	2.92087364764359	0.652286340933756	-0.651848133761683	-3.42711878058511	3.44993710596239	0.134771594725985	-0.307992450366719	-0.0230893034655134	3.7940078112324	2.1622668785509	0.302265389237589	-0.44440369524681	1.27772652028603	-0.693349961051272	3.16782475890733	-1.42738712749884	1.8993491987726	-1.63665747694674	1.12066092783921	-0.877108559620502	0.0676861895066623	1.96287859212604
Hypothalamus_traject_P23:ACGCCGATCTGCTGCTx	Tany	1.62472463389502	0.066088536082905	1.7308394295248	-0.792759358133548	2.16861860692756	0.427614457789832	0.410847138569643	1.53478703552811	0.724327606450818	4.43449200337359	5.21175666971394	0.270057482403398	0.407594088227574	2.98998583384752	0.209356000235311	1.50834221299915	4.53392142016246	1.42649964355792	1.05252986845866	2.48154405096517	-0.159078074598946	-0.47642917843888	0.149832369905756	0.67576374108099	0.482622377484735	-0.0921233082405352	2.54514773065745	0.183372795639033	0.497221911282947	-2.2308807901348	3.01687727245628	0.426193094554409	-0.16207528523943	-0.512977071027508	0.907491247020365	3.09768777164996	-1.39932003279658	-0.0474367138448639	-0.845928662864228	0.0803134110250589	1.2864117777366	0.303159193659263	2.33223974884153	-0.612308468083092	3.27694128788008	1.6308405562122	-2.5377867971975	0.627856184497856
Hypothalamus_traject_P23:CTCAGAAAGATGCCAGx	Tany	0.795463065991134	0.176555467777261	1.21628109075623	0.239486224927535	0.965692235610494	-0.159730324756035	1.24891885949082	2.51832018762294	2.26146738271634	3.39328119801823	2.82842059207373	-1.28538333958829	-0.0796009872732097	1.97476768011439	1.0771295492489	4.56978026219239	3.76002995571542	1.34458180899467	-0.864262372493347	1.01088105602754	0.614517280667571	-0.481464430648804	-0.56852124060379	-0.655979668902754	-0.59045376857492	-0.641250381484007	4.24101905976767	0.252760474849594	0.492577499152605	-3.18473038485646	1.71772419156453	0.141170486095949	-1.57941458185371	-0.527308556109028	2.12557745663702	1.10352015824602	-1.41812647673261	-0.635014788599482	-0.697273795446399	0.133914404393993	2.45827047074353	1.18784459801521	0.075275925908924	-1.64180359718948	1.52786936092601	1.72592887440594	-1.27445841506653	0.611030237900093
Hypothalamus_traject_P23:CGAATGTGTACGACCCx	Tany	2.14904840206151	0.79335766396626	1.90561995943007	1.08216306878435	0.928829475789094	0.756131662056945	1.47304906106927	1.64781602732993	-0.118471145470728	2.68707559207593	3.47338642902807	2.57552857787347	-1.20106466489959	3.21628752654748	0.85224332432709	4.90092337657258	4.07178111028613	0.658981601652339	0.637739761761687	2.70795436253416	2.14306982306302	2.1405813261642	-0.711173351998098	2.8125005394451	-0.557395797196772	0.692021777021351	2.7809291804836	1.0105268304978	0.9206761319226	-3.30588951020987	-0.619469459104978	-2.077361058983	-0.140827988197134	0.455066740993965	4.77875868972529	1.7791488546877	-0.175345711969332	0.293562130673834	2.98895626931709	-0.851235530932024	1.47945635497836	0.464862706461792	2.10448303369757	0.494526333950952	0.684080640362163	1.2746679877528	0.665031695144167	1.10345151612008
Hypothalamus_traject_P23:GGGTTGCCATATACGCx	Tany	2.17152650898431	-0.307876560209026	-1.39151520915608	-1.0351707855366	2.19048933988764	1.16581895762829	1.77477521856297	-1.17948663691821	-0.122163305657455	2.90262619237454	4.32755105745542	3.19914880012007	0.709492139219291	0.666189305205189	-1.13705924340658	-0.815097553251762	2.56335376928203	-0.0159542454016407	-0.0592902479667385	0.552596528842995	1.17881901593245	1.495771207283	1.96034119296652	0.0613258248106149	-0.574767291598296	0.31725200711132	3.12998983982231	0.860244437097252	0.528445860979786	-3.23826849268376	2.07939228155425	-0.803671492379517	-0.236243155487432	-0.992308659968037	2.21418654555569	0.535338526792549	-0.417533941930673	-1.47770723443162	1.24081826035222	-0.695418299818502	0.711943091442122	-0.22446002940137	-0.396886034254574	0.437211759196772	0.6883706972	0.971295027791364	-0.493843849560272	2.09688718729794
Hypothalamus_traject_P23:CCGTTCACACATTCGAx	Tany	3.18567551480089	-0.929296491024841	1.40539680737326	-0.0441273398342157	1.12454720713349	3.67161487847438	0.22307121984915	3.33423113327868	2.12132513609555	3.37518310520439	2.68592188691422	1.03019026834444	0.830748649192904	3.90319351669414	2.81628833780078	1.31722635816144	-0.22753573729469	2.1108807053226	-0.635617358610188	0.457436503157724	-0.351438781779456	-0.468399278512959	-0.109144439602015	3.22712143969163	-0.574430977770145	-0.432380041963255	4.0831366848158	0.0248961230235595	0.558040943029326	-2.91484574919321	0.839497432872368	-0.803201233648492	0.241988095474498	-0.442048654057253	0.882954653956177	1.88065799298344	-0.732026825511943	-0.962166586499351	2.31554292895708	-0.365094548078881	2.75769943543197	1.75789468207457	1.80773203878657	0.463702312314974	-0.273021111853807	1.60859245460969	-0.398574118178246	2.52952300116097
Hypothalamus_traject_P23:CTCACACGTCCGAAGAx	Tany	1.81325805161492	0.0967174180574774	0.290720764239377	-1.19977879983506	2.80551701256763	0.924404165164042	0.52343510099506	0.775455097715654	2.24411883784621	2.9119547346316	3.62648817022793	-0.350978936884559	0.511360142594591	1.56130315800907	1.87268673599823	0.234855797225494	-0.00469804577631236	0.61495728553991	0.545674569710048	1.70558969999496	0.286341240169822	-0.471264393995797	-0.688397815313183	0.754312349218675	-0.577944686500498	1.19831060761842	3.86578748476822	1.37655722634921	-0.637344145757842	-2.2971410038606	2.28196422008777	-1.80457170508002	-0.666198313417446	0.215561820474351	3.00056399570446	1.65208300462567	-0.885847197555907	-0.399885667126184	0.361558118341889	-0.506823289354264	1.96328492893774	0.374254123148585	2.04869135219013	1.50288316231311	2.98486399871037	0.374567999505172	0.485296871035225	2.4794131216241
Hypothalamus_traject_P23:AACTTTCGTGGTAACGx	Tany	2.21122803189343	0.362215674524372	-0.511593202546568	-1.48381821177868	1.52084117265591	2.17593546923847	1.43743266147114	1.33644187504356	0.550388342795689	3.06437932491782	1.57336797511875	0.704433894222843	-0.102804622165096	2.41219590736751	-0.205868822601186	1.62673079385883	3.08820899372326	1.51286640660269	-0.171853666829814	2.53184274369504	0.915699902355482	1.55296400602424	1.37921526081367	0.118527541708683	0.299981953799494	-0.0683012233687825	3.67985066443912	1.36084919057942	-0.621906164085835	-0.141893564734454	2.32776630645564	-0.788539728887319	0.269123916411222	-0.414953282507682	1.77202706154302	1.10245539503887	-1.18038283381139	0.525941159142351	1.11355151272942	0.0913649470292516	2.48758449845876	2.21469549819328	0.602831811823259	1.53935679423671	2.40924794931867	-0.491659761932428	-0.708207132516987	3.52815450829271
Hypothalamus_traject_P23:TGAGCATCAGACGCCTx	Tany	4.37203191085562	0.544391312134686	-0.981247742229232	-0.0829944922240519	2.34709878761116	4.06264402458229	3.20307166943952	2.73550572336663	-1.15212885072752	5.00453819589257	5.03011817231988	2.2447465797437	0.273896503239204	1.22707466410089	0.641996733166887	3.08812954177355	3.06633261451763	0.115922881284021	0.527015501148559	1.54549710705294	1.57513036204669	-0.471514894405885	-0.168355331831901	-0.614671414913347	0.505080906674877	-1.61629234574709	3.79376292509036	2.57983664219827	0.530427154499536	-2.87173832080177	1.97291885510878	0.453766281193076	0.875462260378199	0.0524920152853772	0.800518987609434	3.7079165485583	-0.895430494673757	-0.344021592378626	1.56318838991311	0.250913834063859	1.90793549777541	0.357589985694019	1.00805532835941	0.438769019136564	1.22683769651487	-0.524849105697883	-0.815291747923588	1.03573891062812
Hypothalamus_traject_P23:CTACACCGTGTGCCTGx	Tany	1.79421644672968	1.32159522655093	0.440427768149545	-0.595065516196695	0.872335741417345	1.1019733281171	1.37059316209294	3.7119932441472	1.50211187558177	2.75422098153012	2.23050978542365	0.335319583280167	1.61550535729854	1.53385732579125	1.121583655244	0.325020870772082	1.55298075072055	0.732864313405305	-0.707154405467308	0.238057207999771	0.867505466216456	-0.442619918071779	-0.813303126477932	-0.503451829310197	-0.54281580300545	-0.254099631225669	2.22688521209222	1.43946190088426	-0.598604714044012	-2.37065330293592	3.27451517881231	-1.79357686463913	-0.995262505716116	0.924476057373691	0.743974818293172	1.73587892510961	-0.737277228761906	-0.970763005646686	3.21311794954536	-1.11743938023475	1.78881193691508	-0.0857144919575266	-0.301403834340895	-0.568856450208499	1.15062193747443	-1.56309112070206	-0.214088480217299	-0.192885410518105
Hypothalamus_traject_P23:CTCGGAGAGAAGGTTTx	Tany	0.736185385714766	-0.104098458257973	0.285256194950743	-0.653838400008037	1.64049047999062	0.889284451183852	1.45785372009907	0.562783476995752	1.86297883571861	3.69555941193622	2.26006129784545	-0.289488192117424	2.54753051110186	2.41823542067852	0.799210488329806	2.83085873726033	1.78968728118766	2.58219575831277	-0.713983187670834	0.615133792962432	-1.19703369428821	2.20332953775536	-0.580545463697489	-0.508735825470998	-0.547300046342833	-0.938912996486549	1.23868551552022	0.931293385742345	0.964056871107508	-2.3866869711799	3.96908549025275	-0.765264804483297	0.374964746746946	-0.888524013053474	3.20421349622782	1.13125886361169	0.89054685734292	0.874932367679144	0.741077446858527	0.234819290912862	2.73324285976946	0.52823202778615	0.704291746114718	0.528332338395739	1.66260244285402	-0.530659232598343	0.962341308144515	1.41870106001925
Hypothalamus_traject_P23:AAGCCGCCATTTCAGGx	Tany	1.19328391414656	0.404726467055368	-0.445608895928551	0.992351165656458	1.83375981895474	-0.669518592914381	-0.558469970603216	2.30963099373353	0.0439134620011611	2.16515429898627	2.86539774739508	1.6119828839429	-0.174721226995448	0.512432886170768	-0.0748948874511342	0.39325841731777	4.30841219246863	4.70245678747783	1.46913774492129	1.27568225286679	-0.362935083908488	-0.429093802769373	1.74549214040842	2.70446282082559	-0.526227716309844	-0.294176520630053	-0.281353547171243	0.857936269101346	-0.580311709972921	-0.132403539516661	0.995144637819129	-0.735799995589539	0.0184245490707395	0.64531093986012	1.76644600063106	1.15874600387239	0.150278765405728	0.257703509595612	1.80847952477344	-0.925157061651087	3.46752060624633	0.813026103536042	0.595415719305484	0.893610588837032	0.843275010243803	-2.02728122326079	-1.13969032133121	0.333716909324145
Hypothalamus_traject_P23:CGAGAAGAGACACTAAx	Tany	2.96133653325455	1.16971152785548	0.877914497622171	-0.939546652960655	1.81297556068497	1.71879478178348	2.09440615267805	-0.381602795284224	0.190633338432401	3.22822850904488	3.36771136753018	-1.96659114478956	0.709111099415649	0.167234188020699	1.86003894060093	1.72342524513023	2.91052587032491	0.412328171528248	-0.718876172785335	1.23945976785461	1.6846455112153	-0.447896227386469	0.628394941599812	0.19861451573593	0.344392601487188	-1.78337712568097	4.14772996807305	2.14191269896136	-0.605740509237458	-2.38706152605957	3.72359029738397	-0.768042457489247	-1.4692869547287	1.00978856324698	3.1764186552946	2.02741918179008	-0.751335320087244	0.676642080454814	2.14969573985059	-1.32465992036726	1.80560656210998	0.523332053874865	2.01446575840699	-0.277495185699659	2.73532205923927	0.295922031450044	-1.72214653251581	-0.0694204661648332
Hypothalamus_traject_P23:GAGCAGAGTCGGCATCx	Tany	2.45321360884367	-1.55968540043095	-0.435695457931696	-1.58102011190718	1.01448324488531	0.507261348599214	-0.0162430375782135	1.05304292372464	1.52964480258667	3.30098833161143	-0.166644766967167	-0.732567089431033	2.46901967281407	1.99918610487622	-1.08567476192396	1.45038911104941	0.891290063820631	0.66324091760473	-0.710728910422087	2.37874708852203	-1.39564060711302	1.65779844281802	0.185066791075697	0.215541306256082	-0.548794124927599	-2.24666047041518	3.01419502067427	1.73572657963908	0.640412687675116	-2.41194709945014	-0.609909844697989	-0.767353931387022	-1.00312200641939	-0.886329932049862	3.84073686333436	2.14828908370073	-0.233341444401276	0.00595264736066469	0.155729876024936	-0.11366039376685	2.47973758725554	0.317933179593772	0.327877879928497	-0.575121579337193	0.878438538251534	1.98996077533349	0.65340710722759	0.314104799226185
Hypothalamus_traject_P23:CCTTACGGTGTGACGAx	Tany	3.34578940847589	-0.788501428657326	-0.417488025659094	-0.777911093817462	1.15455482231724	2.27363090189403	0.246866828372764	1.86838721229401	1.54202976981631	3.39452806245928	4.40743639450666	-0.7259142711018	0.465405078102806	0.398443682061486	-0.124687822122804	-0.771195795615756	2.67809291282978	1.48077014047294	-0.694197195520046	1.05284661084315	-0.200040558883226	-0.44343083471949	-0.536766340330159	-1.21284408857286	0.366020889866489	-1.57893027083027	4.75119667802459	1.23059886459727	-0.599701415200987	-3.04065099324718	1.80010933984789	-0.760385181126308	-1.45463743816372	0.259490669202722	2.25229984020644	1.66339425914136	-1.22462378273868	0.33958618433962	1.24505069174265	-1.10940313115737	2.33625862957238	-0.685442467035337	0.638060801914312	-0.56989864820624	1.08540433286982	1.16943408339284	0.223905712450314	-0.0246399022116766
Hypothalamus_traject_P23:CTAGTGACATCTATGGx	Tany	2.91462912662238	-0.783870860577631	-0.367811405896209	-0.2069423726949	1.73015273430204	2.72237042271112	2.3861400274531	0.654130084765572	-0.682861498216733	2.07685870165372	2.32712939650475	-0.495430207346451	-0.414514399135159	2.38144170252859	-0.284787647836915	4.47195439655432	5.54380598563719	-0.146434633156808	0.00271803729392944	2.32352719375029	-0.957013416810652	-0.435867885776245	1.07437696516851	0.301129558014053	-0.534535280116387	1.94305661650674	3.70563331753597	0.245057553062044	-0.589473121554817	-0.134493773111137	1.00867673545214	1.43712485368133	1.46332851707755	0.730618318300028	1.21145097871626	3.04814580895377	-0.131247802258858	-1.23641680867072	1.67187711909029	0.126997383019205	3.24583224240439	1.29616146995889	1.35543099481506	-1.71597843231124	0.984089236465404	-1.54441967839465	-2.39143792976086	1.47506650765327
Hypothalamus_traject_P23:ACTGCTCAGCGATCCCx	Tany	0.275793819540188	-0.784340484413831	2.04310976657871	1.73617609661408	2.77296944132097	0.600588663905523	2.04069889010917	2.17382671934765	-0.67554831722726	3.60282214630518	2.48796797352254	1.98611764840242	0.122663775334124	1.97133284196996	-0.285568487197678	1.83823184390972	1.83470443343781	2.35320916212035	1.29287125900014	2.40322757687829	-0.192917556390887	-0.432578005715313	1.34298095074226	-0.248106700271083	-0.53050065435617	0.0719859118054371	0.573389555762697	0.974295391207888	-0.585023818588886	-2.46557360645262	1.41760314723966	-0.741774713913705	-0.942287788571814	0.32606773223434	1.6048314254917	0.983331883703365	-1.03451488865558	-1.23028216191097	1.18364601267998	-0.146638544333978	2.44135830358984	-0.00224195557139508	1.68061218520087	-0.555950488818263	1.33850052058133	-0.547899728311481	0.856746473957622	1.71823920240148
Hypothalamus_traject_P23:ACGGGTCCAGACAGGTx	Tany	1.94533947331524	-0.442547892312651	-0.979481318868541	0.263686572570373	2.4594136584603	2.13967532186941	1.8740116466721	3.21493303351526	-0.114832029036794	3.14463968252878	3.33019466157387	0.22115661381973	1.73431759600915	0.71335052516607	0.432689907441705	1.78348381368401	3.81934273550205	0.840069603861246	-0.0484674718063326	2.54183487653553	0.720723739782245	-0.44054721457595	1.26866175897485	-0.479472210640394	1.52729951070928	-0.528006147787777	2.60116881903874	1.82440240603681	-0.595801545333314	-0.135937641975508	2.93506401918827	0.305827949125779	-0.166119469512357	1.35012657268897	3.7733759604	2.10735155826235	-1.21281145650897	0.0569084553015879	1.05865987813492	-0.365147791235938	5.46282459514096	0.750189147331051	3.69718105805253	-0.566192591563195	1.59382466481002	0.197011686562501	0.226996752991493	1.13087168136313
Hypothalamus_traject_P23:CACCTTGCATAGGATAx	Tany	2.25757110685733	-1.01207664854541	0.167093650453618	-0.192826115936147	0.362759401444098	1.29910474187782	0.903448477087807	1.4665667337737	1.35867243957827	2.33709948999014	2.69917828784485	0.875284649567678	2.75629414574537	2.60235727042928	2.08954059324643	1.44744199170631	1.17922059179219	1.24201245265685	0.0968002895282957	2.29495199202405	-1.10327532291545	-0.443052611801298	2.176823521262	0.413290004606048	1.49696349031271	-1.930444595369	-0.259515391095813	-1.6794629918144	-0.59918989836728	-3.00802528394175	1.59581943357536	0.569721557583449	-0.403868516322609	1.15454569068817	2.50963282843412	-0.0986234925475085	-1.73199329175071	0.082615083912625	0.37721913922092	0.531196883310908	2.59422636384771	1.1697507776419	2.92050084524055	1.64815386615058	1.35061525460094	1.53348953747029	2.37908880083645	1.81155748377286
Hypothalamus_traject_P23:GGCAATTCAACAACCTx	Tany	2.7862731854109	-0.214624325245342	0.176496128394222	-0.0397100349589738	0.317187995182222	0.0465535143908367	0.176792129064704	2.38704537449403	1.53745733926635	4.11687389852657	4.36508948715842	-0.359770583834907	-0.317916310578305	-0.0466351426417879	1.6794281043046	0.760184991800191	1.78111411287134	2.28898484827924	0.925126262497741	2.26738525664574	2.63284129772694	-0.417533562271467	-1.23071189737305	1.45968341743831	-0.512050533645102	-0.998998910250699	3.76386337625238	0.674795900324905	-0.564677405127992	-3.16215403192199	1.06452276533474	-0.71597648679366	0.104737363727708	1.02078740673438	1.29910283873696	2.72668491183993	-2.16661842393052	1.24425805165126	1.43390453334475	-0.872273806076933	3.17169536817923	-1.23649444363321	2.41053670653935	-0.536615235230824	2.87551224883577	1.40565894990598	-0.619620965228378	0.54121993355289
Hypothalamus_traject_P23:TCTTTCCGTAGCGATGx	Tany	-0.421084818310962	-2.121332480722	0.98973567222341	-1.91883440020563	0.400516802827628	1.84342282243907	1.95835425768595	0.722097035279199	-0.203286963392879	1.28049468602804	1.90810214102143	0.0156663009543291	0.956221137196379	1.83270759104016	0.467838620211582	4.4020455416704	1.99110392290716	-1.33725272742992	-0.655321223314575	2.58004911913103	1.12879331417226	1.7130973562776	-0.806294765728381	-1.1846173203995	0.390018803451313	-0.558863581032089	0.897235525573867	0.651316559107344	-0.585745056894219	-0.133643191901155	3.68017704931934	0.330671172869329	-1.42078249794971	0.313964776994032	0.0574320664678269	1.54418410387351	1.7575667257416	1.01190511430404	1.03856985251242	-0.489922115947463	3.99973038283713	0.624023552249683	0.860872668751583	0.579089413200744	1.82898037328869	-0.271946553743327	-0.977292222431157	0.915807331861692
Hypothalamus_traject_P23:CGATGTATCTTCGAGAx	Tany	2.21185840475325	-0.83499149305873	-0.441280203921091	-0.80430090202304	2.38922552601095	0.0447888729252027	1.88126356913389	0.665080828833464	0.578924432221979	3.12644806200497	1.63232366768635	3.29702087146773	-0.179333263176206	1.17750697222756	-0.345341737853022	0.630752551426441	3.29190132532042	0.746168422352219	-0.0838266073271739	2.49345124081203	0.894301702267211	-0.450336731976208	-0.577292863696518	0.212367762474195	-0.55227951172153	-0.716544543459565	1.61875342153855	-0.541477684746598	0.640549204964498	-3.02451220962798	1.77080027588295	-0.772227447792408	-1.01095985315758	0.379920047656093	1.89520903299797	-0.660124032148805	-1.25348261630693	-0.110055215923145	1.00764728837213	-0.687209693994428	3.20141052447989	1.33376353640217	2.15767490993075	-0.578774176052032	0.379085596450153	0.657315429539518	0.492319292214098	0.810525330443602
Hypothalamus_traject_P23:ACGCCGAAGCTTATCGx	Tany	0.544363439782064	-0.333838150094547	-0.309443819624884	-1.2092022644968	1.05078390646936	1.15926742969465	1.06212739040451	-0.639250324592706	2.91139782701274	1.34209276058007	1.62194750836249	2.1931661687592	0.395339428122412	0.83562440339395	0.541631783646034	4.24127198546817	1.67000759589826	1.35943891899231	0.0645593312369548	1.59124561848252	-0.169476935608684	-0.418609145199649	0.329278593123227	1.31146083198627	-0.513369600800521	0.325891402268559	1.38494919577537	-1.19061991109409	-0.566132045071601	-0.129168357355366	-0.570540212378702	-0.426375762469671	-0.27273245449521	0.990428500218917	0.901008775242787	1.63192529927088	-1.10814778681612	-0.297863598559065	0.177780455989729	-0.537993724556138	1.67565083954589	0.0637451698798858	2.1459925686877	0.626603320151042	1.23174190145397	-0.443399576496706	2.14081177850804	0.513241993671862
Hypothalamus_traject_P23:GCGCGATGTTGCGTTAx	Tany	3.1622927278347	-0.160005414638655	-0.313993206571393	-0.146502588123873	0.471275842299063	1.34264645371181	0.941265011667465	1.17796527788706	-0.110281005181369	1.95547124088292	5.4648810960294	0.375578333066811	-0.780116771632834	-0.210465234934535	-1.02645738296041	-0.735814695296531	1.76250638166834	2.57304907489593	0.729706576606772	1.27653092525421	1.90129576088847	-0.423087321830155	-0.355231903003951	0.361675513143472	0.434583331951856	0.126578125071929	2.42594005050453	0.860201179752359	-0.572188421764154	-3.79199755443021	1.91083681870257	0.385462647934671	1.55484344958642	0.559590991791181	3.13404787809336	2.48739745897601	-1.12070424755864	0.125517441765813	1.11230147730514	-0.54498876572944	2.02734488168443	0.720504009937733	2.6410569540016	-0.543752975650271	1.76632714179648	-1.14670900441418	-0.621100794143318	0.652336932357615
Hypothalamus_traject_P23:TACCTTATCATAAAGGx	Tany	0.961913048655692	0.727500862262532	0.104898931057887	0.0992010490495211	0.501537228486794	2.65325501289814	1.60812065119906	2.62526834385477	0.623501055639057	3.59336873782982	2.72400308428538	-1.25848784545866	1.59475885794249	3.71130456290447	-0.225061721167391	0.454256863282113	1.85030564529735	2.15452635466849	0.754257127437074	1.55207710838301	-0.689752723542398	2.39228318264099	0.639613521388768	-0.380965087786154	-0.116532980921583	-1.28406783737152	1.91362214483373	0.988611397495372	2.41850464398261	-2.5410463788864	3.9265771355034	-0.71748829710236	-1.57659995223896	-0.512242143187701	2.13091573959213	2.51884152367144	-1.23823532030539	0.991533388092834	-0.344714961470988	0.865071947425302	4.35086831680489	0.0834688516281295	1.20130935758936	-0.537748307261805	1.26168722958155	1.02563194882253	0.0698185323000668	3.01884458066417
Hypothalamus_traject_P23:CGAGCCAGTTGCCTCTx	Tany	0.583521613016428	-0.506076955568353	0.0582459204561548	-0.684854901679192	1.26447347486651	0.300000443608823	0.0302062291736927	1.38321200635228	1.93015060186189	2.547033406564	3.24712963112376	-0.692059433936574	-0.315608204749361	0.911816631825605	-0.241846984015325	0.745058242561836	4.10158494646276	-0.767280775396267	-1.26793618849167	1.24472070098844	-1.74157656812352	-0.422750584189758	-0.00869254737509329	1.11588813770142	0.432419667162783	-2.16942089747519	1.75758286303132	-0.933283105714592	-0.571733010924662	-0.130446254269098	2.06012101882439	-0.724922636893907	-1.38679263976408	-0.187137211775646	2.89053952329638	2.63348157958797	-0.58907715237841	1.63244785787972	0.415101610106034	-0.295722455319032	6.05303765532699	-0.595887382270961	1.2793782170107	0.936678522704564	1.72628058299722	0.279185843597751	-2.40996328436729	-0.401079466101886
Hypothalamus_traject_P23:TTTGGTTAGGATATACx	Tany	-0.240234367104822	-0.571784747490128	0.64061094981559	-0.673133325674949	0.657228203375712	0.38789642819302	-0.574857300391921	3.36098505737754	-0.109394777371357	4.46433665223037	0.493746824910309	-0.687044707793314	-1.64235412665826	2.29071163327002	-0.231299792872526	0.754390448163029	2.66312344432892	-0.0747232328428642	-0.417682697955672	-0.307863701170605	0.192973307819036	-0.419687332053978	-0.742058906118991	-1.14789922349091	0.439956172355483	-0.822328678580117	1.78220580518683	-1.68816271091206	0.748368883181259	-3.15863637995604	3.91823594835858	-0.719669771026102	-0.885650210143832	0.419665194539379	3.00648622056595	1.66528479932017	-0.967489131675645	0.144444818144357	1.42719031769338	0.883865165242048	2.86629084890575	2.70935220850433	0.340178144821151	-0.539383278857191	0.536502941432537	1.18395506527657	0.273725444903706	1.86122634855924
Hypothalamus_traject_P23:AATCGGTTCTTGAGGTx	Tany	2.21351155613953	-0.850587419298795	1.31750959352205	-1.22274572066838	1.48738057203962	2.62326598186376	1.23790202864758	1.41585281444485	0.195360235954667	1.96723416005025	0.711728695202034	1.31664246320303	1.28887680786658	1.97509605734815	-0.237633525384985	0.442945803883218	2.76539211399773	0.0566293035762807	1.19209827943732	-0.16768614673053	0.522903405151141	1.80240125721695	0.00202572673699643	-0.39466304582435	1.39183883017754	-1.21088307972302	1.69189921744272	0.415398248292627	-1.88765152326293	-3.15679742338857	-0.57568125251066	1.50106939018931	-1.38558061670582	0.519964858133232	2.16455786766927	1.88977236672123	-1.11713394622416	1.93663108495447	-1.14964462523151	1.24610456277899	0.892806844199293	0.725591873843982	0.872310358539606	-0.542845380520816	1.43436552988692	1.6542594235911	1.38735887653564	0.658635613381181
Hypothalamus_traject_P23:ATTGGTGGTGTGGCTCx	Tany	1.91843213898416	-1.57194724544866	2.33998646699038	-0.0401457404110268	1.9526906092298	0.133720441550239	0.860191013436149	2.68860174234565	2.5988595496429	4.31683197681968	1.48463930769138	0.218106057024478	0.537715026750921	0.359861591013058	1.67045017157079	-0.700493158632885	1.04985436514201	0.803410000465911	0.347336463101939	2.05081154098846	-0.444930726529985	-0.402778013409766	-0.00746503719251107	0.671348817021124	-0.493954712857014	1.78453757313368	2.35408124266187	0.163951843182087	-0.544721711306693	-0.124283445650127	-0.548963163607735	0.458246984581961	-0.814042285673639	-1.30233091709745	1.83280153727408	0.848017281593833	-0.471687667118914	0.524059140745369	0.260281696572256	-0.315868515758141	1.64847773524173	0.167789564948819	0.665905977118458	0.698027448319838	3.962210238936	0.360988374173291	4.87228012459644	0.119650142135266
Hypothalamus_traject_P23:CGCGGTATCATCGATGx	Tany	1.59567368071584	-2.73770486388923	1.04593273086436	0.275906906910736	0.508895597866939	0.16485557816508	0.750840240245059	1.99935679925796	1.2779063956635	2.23116570778523	3.73431395713353	0.238418026569343	0.506188186150194	3.76028150091406	1.10485319810239	0.54394962339779	0.968077114019046	2.40995047981761	1.61326550430668	3.0554623533748	-1.68781331717841	-0.403490662587361	-0.06124462308553	0.505617869820631	-0.494828687090622	-0.563188896678504	1.46907145775396	-1.27292799591589	0.846794391588912	-2.66653896348438	1.17724870466505	-0.691895742949039	-0.284347715084757	0.730732573484005	0.295219842599992	0.584097959324644	-1.57732114693509	1.59627247838635	-0.0646680395661114	0.578661455095555	2.69343985395636	-0.497946344702106	2.54686043335782	-0.518567183473836	1.23060830835221	-0.290928406233362	0.324189240135438	0.15696590077138
Hypothalamus_traject_P23:TTAACTCCAGGGTACAx	Tany	0.280378860479274	1.36276497285614	-1.70102667593192	-0.210248842807572	1.3398109916618	1.80812180654408	-0.0506412644238941	1.98540015293914	-0.703003873311473	0.576531750300412	1.89058041029812	-1.76715657531471	0.200643884117636	0.897864353422283	-0.993528442024974	2.33635591740644	1.64522703552477	-0.0116940614395392	-0.367131003338338	1.00140194245294	0.192201880698482	-0.409515067529552	0.0335272251535889	-0.337993974808884	0.479643113247354	-0.397391646278367	4.44529587782016	0.55345402433478	-1.90742920493281	-3.60583223701812	2.25093535447332	-0.702226379671445	-1.3433718326801	-0.105892923075344	3.16424847686358	0.555003944713316	-1.60087398331778	0.366826045460046	0.914268150304075	-0.469175437045671	2.7174197968341	-1.212746986848	0.00414206881993265	2.20379938867128	0.860068765136343	1.79288900798853	-1.33320405860864	1.17213832253849
Hypothalamus_traject_P23:TACACGACACATTAGCx	Tany	0.496899160046118	-0.239883083803191	-1.18543066196633	0.0995994006929097	1.89086839953446	2.59418566319442	1.3349844479588	2.16596001039208	2.00693380659127	0.447548619437572	2.98358423018611	-0.707417714457116	0.80675603643255	1.40082229275035	-0.968663345527025	0.567206620108913	3.19329901185471	0.503649148578032	-1.1974974925919	1.02090903142767	0.344004309782172	-0.399266441326377	0.886836305075636	-0.277147752636079	0.940198299143824	-1.42329826831939	2.06870379704162	-0.168878167390294	0.870293253051104	-0.123199901698255	1.90066802547105	-0.684652060944333	-1.51901341977028	-0.403949050097882	2.43395391275724	-0.313832120197457	-1.56080631592973	0.990556881110437	-0.727902644745898	-0.191332973616334	3.12830793585117	-0.47653542970421	2.08689321178696	0.748206169381138	2.0243042145365	1.04183304211654	0.436945755693766	-0.711288261747076
Hypothalamus_traject_P23:TGTTCCGGTTCAGACTx	Tany	1.74633259153731	-0.435169337564708	0.385217116601203	-0.754378705712198	2.07239460781606	4.07654436928252	1.39152416587367	1.67958059736207	-1.46551442356705	2.8929437909704	2.82271763724073	-2.30312080829217	-0.868377509700047	1.07442123908624	-0.989926722743887	4.19285374441012	0.652318577068874	0.710423677473708	-0.354211692473133	1.39318595928424	-2.5299062370412	-0.408030551469441	0.46543705729774	2.24964234214384	-1.49404612688935	-0.1850460818096	4.77863795688402	0.375066248447651	0.817814240646977	-0.125904188323057	5.17506277329992	-0.699680734141017	-1.84966645692199	0.529825174338561	2.09999218221189	0.411868893578228	-0.343472215326799	-0.493299701462606	-0.70054829823566	-0.452360121940444	1.93483281667066	-0.522821760827311	0.922085905733809	0.700606671613468	1.19442785145191	-0.313939533987463	1.78842980209106	0.38957682054888
Hypothalamus_traject_P23:GTCGGGTAGCGCTCCAx	Tany	3.53426978967855	-0.394909198164671	-0.0840807423617711	-0.595336791217783	1.07873980529021	2.23788191317325	-0.473263445449385	0.813747332357947	2.49090086067843	2.63681797173579	2.31629024909043	-0.662801500600476	1.07350092632762	2.38785311402558	-0.152941006311291	1.77737674067938	2.06330476134268	0.825937878053943	1.06984171221206	1.75088933114462	-0.783405550069082	-0.40487832529589	-0.760244761330185	-0.305984395287973	1.51578502475924	-0.343356799455267	1.07617259438176	-0.22551300625733	-0.547562213564762	-2.65681873810328	1.85336517901487	0.478071029736797	-0.810590520376851	-0.68494235948496	2.17096742681712	1.56837302755363	-1.58274630326016	-0.348781536247767	-1.93614387151532	0.689672018786947	1.57277996987118	0.362181186403121	2.40419872484296	0.720115234474198	1.59293115796664	-1.79204793047707	-1.9390733416765	2.50676653241878
Hypothalamus_traject_P23:TACAGTGGTTTGCATGx	Tany	1.17853574150991	-0.501816123328507	1.00163846647293	-0.377141928364929	0.275480287107047	0.331814413202668	1.47452994732563	3.15000037244385	-1.40330993977417	2.49580610507279	4.45810903493159	-1.57448631593644	-1.3593854942667	1.58504853512218	2.62602780680022	-0.65695289893455	0.866484667044993	-1.16629121266973	-0.382258433654326	1.30601262131034	-0.745160635053036	-0.37774301624323	-0.245303402991159	-0.177458567377878	0.611059303100759	0.807182800257962	3.89557595433887	-0.103266106067426	-0.510863917378622	-0.116558548673912	-0.514841731506064	-0.647743800602346	0.55182242316135	1.44447367312293	2.341308686007	1.34867315733194	-0.875851844123636	0.246860565072617	1.81638143521401	0.796044183225413	1.95852597261013	0.648875573198625	1.12667389163119	0.839058706504514	1.02418610819362	1.17298232487182	-1.20238568677712	1.68991232643251
Hypothalamus_traject_P23:CTACACCTCCCTTGTGx	Tany	3.16085792586486	-1.91520689291112	0.325254813985547	-0.138957378805394	-0.770923289410116	-0.348428557591802	0.686193786451835	1.55022395990361	-0.729212438962828	0.15663674249707	3.88326583593559	-0.0994754678239884	-0.0492807329591579	1.77657912442401	0.715232649815722	1.83283691435119	0.494692507321119	0.723125306710586	2.00971607463973	0.887401035964498	0.091713911314997	-0.403466472443666	0.293503619194715	0.533491101305834	0.781492965383256	-1.47354194903776	2.74813982039411	1.3349296462189	-0.545652796540439	-0.124495879151242	2.06806790417755	0.795290754994461	-0.666988891194612	-0.667047636510939	0.375168931052476	1.54915054070185	-0.427862495387577	-0.0762614118339643	0.796697311747029	-0.156827670565694	0.335809335835584	-0.485831688195539	-0.00687510989123724	-0.518536094106643	0.68709749909497	-0.286107335086959	0.33574476430447	-1.51692522428765
Hypothalamus_traject_P23:CTTACCGTCAGCGATTx	Tany	1.75393679401158	-1.5962435076691	0.348976952820323	-1.86237492255065	0.704208495030778	1.27278912825658	2.27825624618333	1.40597781310393	-0.103368655145461	3.36597997727044	1.12169395968758	0.0420557105184071	0.571682905317376	1.58655838894614	1.5844802929962	0.580211460500161	2.59451412242961	0.666573726050773	0.603342193104499	0.122939981437384	-0.613979054895068	4.4035377956961	0.4819382019937	0.757388666936952	-0.486339267595313	1.10128724967306	2.62694514854108	-1.00237579367666	0.883234501730567	-2.71384670568369	1.91167358645537	-0.680025274726815	-0.241432744733707	1.27314139855779	1.95536006557584	0.541773155686901	0.1774157677235	0.423751136264813	2.72201894344467	-1.90353754694981	3.28883947012449	0.246585864814351	-0.170583601163046	-1.77942698678534	2.25234260759869	0.839161859408263	2.55213736209233	1.35323079148731
Hypothalamus_traject_P23:TTTGGTTGTTCAGACTx	Tany	3.6638496161693	0.724667118986679	0.379978855443351	0.64624408350182	1.23966202072306	0.242600270532419	1.93591314460556	0.643795645409904	1.16749013879215	3.7968082254721	2.49250101359018	1.44068133782978	0.37832801235713	0.524094266058816	1.63003196417085	0.604217944821634	1.19826975173354	0.70085332192707	0.27945353222194	1.13816651118344	0.65187873204853	-0.394124009117462	-0.624667980357368	-0.244953963848348	-0.483341670526638	0.722613662799856	1.14391970819498	2.5742337682502	0.908624418489912	-0.121613133077901	2.12411933435135	-0.675833837488877	-0.0871944694391112	0.179688933204619	0.60440788616839	2.31477744187802	-0.370979562233833	0.94182409118804	-0.876383491038006	-0.351826012638442	1.10512308658007	-0.44560367362384	2.58715219213771	-0.195559189093556	2.41867978376426	-0.956259886789927	0.189051696056506	1.76855421844827
Hypothalamus_traject_P23:TTCTACACACGGACAAx	Tany	0.143967513890762	-0.110351794139392	0.735647282787371	-0.609913023851303	3.28158835697222	4.98209121874709	2.95997436388324	3.85289238014723	0.875824368185144	2.15057257927804	2.46067793667382	-1.3472940791314	1.2373094887376	1.96880557883236	1.07459662124068	2.32264277632128	3.33298115442442	1.04468390607811	0.55450604351264	1.06163026112898	-0.245209963284477	-0.378114688715415	-0.202506476447203	1.7496191637771	1.69300003383014	1.13600138313433	2.57547679903576	2.10421081508085	-0.511366573870407	-3.48471649465552	2.22823813260393	-0.648381142054797	-2.34991201827116	1.45319425778099	2.89774197331684	2.63205078641125	-0.875068823092212	1.9445732945718	-0.38574867527796	1.06276639445435	1.12431947601259	0.547513051105775	2.58357428014802	-0.485953790921847	3.04324372204987	2.11815766315383	0.755668406583085	0.960931744856885
Hypothalamus_traject_P23:TCAGATGAGAGCTGGTx	Tany	2.44768450203919	-1.38526071354372	0.0538499946715722	-0.476976344956403	3.64366014534104	3.26601771327845	0.115926773775819	1.60543399938855	-0.904154805195604	1.89950392553243	2.70572533753396	-0.393785314216786	-0.809032536505135	1.50048312613755	-0.922611729098371	3.60972058538604	2.68114199776545	0.325818256792618	-0.393888602871849	2.539554800942	0.784991009044659	-0.380285318553352	-1.01446627323803	-0.188977694532525	-0.466370270521643	1.21745216658506	1.51828106475862	-0.924964913636213	-0.514302172588712	-0.117343011832773	1.30877474490401	-1.89734457336365	-1.24748088869959	1.74099748808676	1.07978660360596	-0.546635027324796	-0.745245289626945	0.58864533620434	1.12763736822141	-0.808894503572222	1.85582234648474	2.10619343754029	1.97804537348927	-0.488743499714535	1.42135022760971	-0.930056485422469	-2.4422982807251	1.07326505911796
Hypothalamus_traject_P23:AGCATACCAGTCAGCCx	Tany	2.2624595789083	-1.29780286969674	1.7638649642848	0.124316043352806	-1.00241264434913	-0.423797755003163	2.63565033553857	2.28715226529212	2.162051459866	1.61821754718843	1.58022776640843	-1.574403474235	1.80738545711073	1.24236422649215	1.71688814669604	3.60599800210993	2.92887919139638	0.0320629426898488	-1.14288281344442	2.85500603756207	0.978669635241791	-0.381057849039383	-1.20748145663811	1.51013374910335	-0.46731768110101	-1.11843499067725	2.39096618861255	1.19997115413193	-0.515346956731331	-3.45129166615169	4.55477239188939	-0.653428054317247	-0.568617640876142	0.755743362008741	1.55402984450953	0.00956780991552749	-1.48961935320799	0.337017510354678	0.485426656793185	0.500773880903299	2.05254052971703	-0.391525309004668	2.2934703458087	-0.489736361393944	1.99869463882054	1.07160294066555	-1.03010643252565	2.6976975935479
Hypothalamus_traject_P23:CCATTCGGTCGCGAAAx	Tany	0.127258142848993	-0.857277887268003	-0.0933292907004653	-0.644496931627897	0.222201381965432	-0.441923444512097	-0.484744961001763	-0.951906985633438	0.0535327907515341	0.564056160038079	3.01894133489454	0.317366213689244	-0.0428909459112629	0.790181751479955	-1.14898951773277	-0.673358818027555	1.93871068138747	1.97215363539123	0.510208097358334	1.55720790991015	-0.895111153175743	-0.387176181136778	0.821827817968718	0.643757044179812	0.594041532215083	-1.02763492565154	0.937448963983923	-0.166691068602971	-0.523621500366631	-3.44960673273893	1.29986649429742	-0.663919734917645	-0.0396108854810976	0.0742750306081758	1.83732938819501	0.590084862376122	-0.915774831951466	-1.36658134806161	-1.74193960425207	-1.3613786543548	0.839582705368	-1.14658885680579	3.69814632721195	-0.497599686188195	0.6046273080148	0.34593217763584	1.78962505912966	0.0061568825333076
Hypothalamus_traject_P23:GCACTCTGTCAGAAGCx	Tany	2.81669714944372	-0.454947143953071	-1.13553197363252	-0.489051446404516	-0.760039792450545	-0.433269627784462	1.23940375541552	3.63237113335353	0.544372997017214	2.33984790685195	5.66516656504587	2.43356529603393	-1.49666315716317	-1.34947848496556	-0.053665395106303	1.95071480945446	1.81473783909623	-0.435918353020873	-1.14709081569527	0.473519299354854	-0.494310000457433	-0.382460805981846	-0.639280402683516	-0.201293758391041	0.591548495549979	-0.915080660285392	3.33392696063815	3.29594638411013	-0.51724434104805	-0.118014289030116	2.17877467054561	-0.655833836271917	0.927623019269775	1.05495350655953	1.40772533361528	2.6264935051585	-1.495104218231	-0.393733907210194	3.19479474581917	-1.34479743753294	0.168064507190598	0.330842026745378	0.568265238415763	-0.491539451702521	1.58944171860727	-1.64359220157569	-1.36896374736603	1.04690499688973
Hypothalamus_traject_P23:AAGGTTCGTCAAAGATx	Tany	1.64486244480838	-0.585474868890902	-0.587717489232259	-1.21948440937065	-0.408576979654122	1.3708710674343	0.883528051029189	0.393850685618744	0.558279278939859	3.27692904364464	3.77033272478152	2.63458205425961	-1.47895029296962	-0.161025690318228	-0.916908966706931	0.676425394107424	0.83921761114145	1.6586193902315	-1.13351561281257	-0.541444175948085	0.195834624780359	-0.377934801681886	-0.0696470872364124	0.689234449671406	0.618056066829037	-0.268775833938693	2.19062890420972	-0.52243377441619	-0.511123291431451	-0.116617726773188	-0.515103125204712	-0.648072672978392	-0.683411633718462	0.119887522934494	0.973408060256052	1.94432696920163	-1.47740980726002	-1.31678106771644	1.15439262237514	0.809669636631128	1.85264589145867	0.0450339748933957	-0.779041749059295	0.847728755248207	1.26187409177824	-0.786656293701194	-1.03631931788451	1.11085374261984
Hypothalamus_traject_P23:GTGTGCGAGCGTGAACx	Tany	1.82739224252926	-0.391537081169241	1.36380881783597	-0.557659655306174	1.27376978373207	0.592546289229594	1.04046810437714	0.809286833550726	1.15023403173768	1.53269660639288	3.03931123745662	1.37541492011872	2.37325933487426	0.719366154830505	-0.891922691100408	3.98350015503409	0.385545774287827	0.897543766135155	-0.326377617845146	1.3674456749803	-0.344562585208254	-0.367636153011043	-0.510755348044034	-0.120669567916783	-0.450857677049262	-1.42778975019202	3.29222317922747	-0.549613991382025	-0.497195217712019	-0.113439932951409	3.29847133853505	-0.630412627725301	-0.0630917479671896	0.35095072277311	0.0427389982659461	0.764488100662442	-0.815879053554704	-0.518236507133179	0.580247524106927	1.16390359051986	2.85166505393601	-0.322261634367115	0.0229597975768082	-0.472486705422874	2.77366620539741	0.291776582377927	0.983532001459338	0.458707506153778
Hypothalamus_traject_P23:GATGAAAAGATAGTCAx	Tany	1.05856415389269	0.23896948470605	0.228177184280263	0.0306347441431533	0.0627664128513843	-1.13525481340201	0.435462018466807	1.70341470400846	0.881567950838549	1.70436420952586	2.83592424160062	3.96414197439731	0.900914398131171	2.80395426957802	-0.00593978966732099	2.03951028771983	1.83615470793404	1.61066827339434	0.224785253197318	2.93549774763006	-0.306462318296564	-0.372673223476008	2.22781244336748	1.13234570995155	-1.54678227171937	-1.6384912367786	2.84935126185963	0.635977120703077	-0.50400743977902	-0.114994192511631	2.39442512586092	-0.639050156233451	-1.35524776213173	-1.36506744534981	-0.893300787965812	-1.11539775504611	-0.238076929163225	-1.05324121483941	0.537293956805038	-0.513682564950581	2.87456806482869	-1.10363765754943	2.13746987518236	-0.478960382184806	2.18703476677306	-1.36286955057247	-1.03721886982847	1.75102140493125
Hypothalamus_traject_P23:ATTACTCAGACGCAACx	Tany	2.41656852009074	0.967144841288354	-1.12744773054789	0.469890940831727	1.65904692336904	1.44778043660954	1.14014741825313	2.25901617850988	0.559622260087366	2.96166690434561	2.10895261245309	-2.5522298436043	-0.988049165735891	2.2362061754067	-0.0273251891664302	2.01451357172702	0.537197776247707	2.80087985948435	0.376691893156476	-0.548148775622016	1.12858637634273	-0.379738062346696	0.500458444959948	0.689058324138967	0.618830103289586	0.48943620731203	5.18448972762613	1.2637948377898	0.981440819431089	-2.84641615687128	4.35007205370892	0.612536636697223	-1.24568557571795	1.4633785132001	2.51506480799307	-0.732365297261918	0.479074820233749	-0.836228262200326	0.943279577904729	-0.262976753720633	0.411510456772687	0.37194138412999	0.984661125477693	2.50412971286999	1.03707443130134	2.71609674531941	-0.323129933790528	0.369502796414659
Hypothalamus_traject_P23:GGCGTGTGTACCAGTTx	Tany	2.74370955352809	0.28773402538609	0.0545869360200889	-1.16718664722026	3.38228808909348	1.44409339736602	1.43905759163281	2.50063151934664	-0.0942872685961399	3.10198153090732	3.89118444913366	1.44060656555405	-0.819068779133623	1.91976096976549	-0.153475253963313	2.51304695290309	1.72640127779464	0.821581255108025	2.10737320352331	2.06471660480351	-0.584492251194959	-0.361727852440135	1.04017881054625	-0.98936657213997	2.98319689016677	0.043989877371586	0.702398304159227	1.77905767663017	-0.489204730475614	-3.64951114898853	-0.493013893091606	0.403322707663278	1.16335188434201	0.410947484878286	3.05535265540043	2.4445384997461	-1.41404918186241	-1.2122126054032	-1.74570834540635	-1.27189225478291	3.5463534379883	-0.283246656424657	3.1400682706292	0.94321561406518	1.63403818612067	-0.137549006321942	-2.74657715319888	0.0473683388824423
Hypothalamus_traject_P23:GGCGTGTCACTGTCGGx	Tany	1.06287398618377	-0.608378863363116	-0.471462085724703	-1.2261193387742	1.50282915912061	1.24127539128001	2.28545847357553	1.40789791933069	1.36021330894738	0.673972288870807	1.20225822195844	0.560805826468524	0.836743863317978	0.672856936601309	3.71487566173015	-0.660862432627168	1.54797341582071	0.793667435895076	-1.13968275442993	0.269146863987837	-1.33384341450211	-0.37999094203083	0.475323384914969	-1.039320061399	-0.46600925508823	-1.43843780628174	0.495370972116468	1.19125363070094	-0.513904052486174	-0.117252177817931	4.63804165124277	0.599491975135067	0.620239117810471	0.103515869640723	2.10767800557196	0.748663239391751	-0.884977950201149	-0.24933646380007	-0.17060838452861	-0.679026477059253	1.87030596127477	-0.38451235873188	-0.0250372055851132	-0.488365164918628	0.0182320614020613	-0.212410085563707	-1.20173698625324	-0.694408196791748
Hypothalamus_traject_P23:GTACTCCCAGGACGTAx	Tany	1.16873537522942	-1.36317278720593	-1.24926603618075	0.760936429918687	0.406799544692838	1.26374574446664	0.014616530130598	1.69327744820163	-0.911193722541435	0.650037159806753	1.95690080532673	0.114341021535128	1.89515489034129	1.68569404369855	1.7562437838069	-0.657330146490017	3.50184432174627	-0.700898480133362	1.31218477164299	-0.120039138755454	0.137978880765409	-0.37795992819649	0.501519333378957	1.54937262421732	1.95583778624801	-1.76520501428876	-0.753228235910131	2.80811907430726	-0.511157272978743	-0.116625479913256	1.773040677155	0.611466571831754	-0.260040747609044	0.278693364604823	1.32011639040151	-1.43582842705091	-0.124614834586644	0.859048575998558	0.262477105713361	0.274132575309717	1.13139659599404	-0.373469852596944	1.4499003990575	-0.48575489161733	0.6464534457027	1.6817651705123	0.56270618955092	-0.681788852099739
Hypothalamus_traject_P23:TGGGAAGAGGGATACCx	Tany	1.05637766270496	-0.401620754906829	2.00419335326662	-2.45808073834738	1.61721720977009	1.30770339714354	1.56101877167589	0.981500114139668	-1.01389892520638	2.28210984276382	2.48238062595325	4.27960517264643	0.665827854665793	2.91849126818078	1.23748642235951	2.37433465252231	4.33347446681235	0.995272050233558	-0.359249741561404	1.75200783388876	0.143975184874555	2.18644302552281	-1.3189390282381	-0.152417194250103	-0.46112404366163	0.138737803313747	2.75579526799513	0.823009248302458	-0.508516745930981	-3.52800802223542	4.38586644331902	-0.644767713348784	-0.10198469915031	0.831014783714084	1.61581030236413	2.47457570214832	-0.239801856943718	0.184597752517537	3.90805873867333	-0.108266352194387	3.02305913360899	0.404048619833159	1.14213703137374	-0.986761605916591	2.3253267225439	-0.782644570203838	-1.77358959821279	1.01631890204016
Hypothalamus_traject_P23:CTGAAACGTGCATCTAx	Tany	2.45161629428121	-0.0360453683926922	2.35519336310383	0.799978652393263	2.31784529344488	2.380590461671	1.86869502864922	1.03173704310275	0.607292744913027	3.1456081689689	2.6268269285027	-0.822032704342548	3.02642544437826	-0.317146829727097	0.0797476798866416	0.798510742338363	3.45740270988565	-0.456289301519466	-0.0874496685313945	1.99437685576095	0.697507085005961	2.33008114053919	-0.0926168582870802	0.856052860078583	-0.440624663862818	-0.269898359038696	4.67588189884062	1.77601158810442	-0.485910472322789	2.79377806345879	-0.489693983894598	-0.616104186764246	-0.96300019562103	-0.445658741156748	1.05881922002622	2.27761126404054	-0.113553414217599	1.58919160764236	1.10367731183274	1.71953490186386	2.06453062877822	-0.267646069059745	0.543749431954255	-0.461762774642765	-0.0594734213798542	-0.606258947031543	1.21980214547798	1.19950065899519
Hypothalamus_traject_P23:ACACCGGGTGAGTGACx	Tany	0.165467130084068	-0.377478850821697	0.527612637632233	-0.578674218914778	1.37854361278454	1.14677988689712	0.52634151391649	1.05240051233509	0.572343731361703	1.51098973674236	2.72277905347278	-0.610066266442648	1.69724646889086	0.126324941420406	0.913322132193529	0.71136146147452	1.83123341163339	1.96804809548438	-0.059280559225801	0.230592878942846	0.0184096478637154	2.1959620750836	0.575214329714538	0.736939593995602	-0.45702473405446	0.0891029657360573	2.41343328977029	0.226615956049	1.01570003359662	-3.92747478652268	1.37706475459268	-0.639035797435551	-1.22248143871709	-0.521037196507508	3.33929784444216	1.45847156764286	-1.45680700150483	0.701154894664172	-1.73734570015426	0.869521717856335	1.73558075089954	-0.342992302455907	1.09487095449431	0.880267960848023	1.51693338601959	0.412321424335932	-0.487825068829235	-0.183167626624756
Hypothalamus_traject_P23:TTTCCTCCAGCCTGTGx	Tany	2.16779189160797	0.414064555280136	0.501148265831686	-1.20242836277161	3.59215079280905	2.78544812752639	-0.857188525112214	1.44694598149116	2.69493752059856	0.234901624964565	-1.16804791072167	0.722954602137964	2.76331151587967	0.764457919989197	0.883872966421207	-0.648093847073915	1.58977340432833	1.30381584157551	1.15583043668479	1.03405322303851	-0.313465104898689	2.75762457747118	0.631014411225281	-1.01923874461392	2.79709154096044	-0.459776234430061	1.38131876416073	-0.383757719446869	2.84337691698904	-0.11498677564134	4.09782014726768	0.624723159060402	-0.66452374671427	-1.20490776236955	2.93074041763042	0.367708060994508	-1.45674576642324	0.777440097906953	-1.72256728950123	0.834209964602402	2.33197906588608	-1.10356647184569	-0.285878590109566	0.858235407068348	3.91201796250404	-0.191283223339834	0.570664614058247	1.13827975394488
Hypothalamus_traject_P23:CAAGATCTCAGAAATGx	Tany	3.15014938588164	-1.36265231030018	-1.08937434292995	-0.399129870404242	1.4691677389303	2.16906618280183	0.604773609564107	3.55465045713545	-1.62144117854605	4.06081576593056	2.54398130929709	1.6352476897677	2.16787452544331	1.55940406258874	0.0375146335565243	0.749736533920795	2.32839637490218	-0.496118848712691	1.62427144726691	2.09618000511481	0.185576027154821	-0.366915047889949	-0.682892824234595	-0.107111131296324	0.675478750784247	-0.147825585672555	2.62941166477377	0.460556275565201	-0.496219982658367	-0.113217425708557	1.87146318916213	0.682208747296299	2.04032137971627	1.07040985874534	2.44075343220298	2.00375334907882	-0.658678940808274	-1.24444975334228	2.87064951631904	-0.656757782868717	1.28173640776648	-0.310090361761862	0.0890563604597199	-0.47155993636151	1.77902636116477	-0.298221129874247	-1.79977025766678	1.25166642447092
Hypothalamus_traject_P23:GCGCCAAAGTCGTACTx	Tany	-0.251166218913692	-0.672298747742419	-0.48446034310089	1.10846450736541	-0.0166696178110773	-1.07732714039294	-0.524646006191764	-0.915200968317717	-0.0921838011225686	1.06657225673023	1.43840605215666	-0.578951031195876	-1.38394198047058	0.230461538300372	0.0855034183625023	2.2082028365842	1.6024677185286	0.354857701745154	-1.06070059682545	0.636789520348072	1.37607110280208	-0.35365797758493	-1.20785064058507	-0.967293808560681	-0.433715227115105	0.172029646356235	1.75796474475094	0.328725521053104	-0.478290895840665	-0.10912676692719	1.47515212350015	-0.606442983176446	-0.571313090177595	-0.0421117181004512	0.460027982544704	-0.584871617551688	-1.38250047221504	-0.537181265972147	0.156981956816225	-0.423633867570442	1.94545658934095	0.532133974521065	0.0925010994606692	-1.86589574159122	1.27602238213579	0.789327838205159	-0.300937679424102	1.83182130658566
Hypothalamus_traject_P23:ATGGGAGTCCGCGCAAx	Tany	1.67192688397473	-0.445957896792728	-1.08690034351736	-1.18123627686283	1.49109585884022	2.18809996905566	1.69272405005221	1.11506418055544	0.591968141301691	2.44100711996968	2.30502360705862	0.408023178364254	0.126516627757754	0.665441256362715	0.0448773407452731	0.759176708877392	1.63375286054032	1.57814499843132	0.665215585288718	4.00817681305352	-0.303715554265824	-0.366081809514905	-0.15927092193727	-0.099670884288763	0.682980737815835	0.926852729011465	0.104446362587772	-0.311229195386634	-0.495093096683019	-0.112960318146926	4.08092885640096	-0.62774725259314	-0.618610791635012	-0.481458465767684	2.78641725897967	0.782074995530779	0.467921001891205	-0.728430059796242	0.118872733869612	-1.84681835189339	1.97182585324205	0.477789767006193	1.8840268455983	-0.470489052926553	1.79420127836539	-2.591996022826	-0.311509457253064	0.499393883264575
Hypothalamus_traject_P23:CCCTCCTTCCATGAGTx	Tany	0.868270093300449	1.10421439982026	-1.65154426924677	-1.19636410731878	2.58023182855366	2.12480441808946	1.18428572114862	2.22130522057782	1.25706079083263	1.02529568391597	2.99073796358339	-0.973318252532982	0.3211362822908	0.0597952201037071	-0.899525665213168	0.72959120221073	0.507732492188515	0.116361456515931	-0.333227987872476	0.95208949492896	0.265589530058786	-0.370769890240968	0.391306289937388	-0.12633572120366	0.659851533946271	-0.887108066176751	1.25128781183636	1.97660003256854	-0.501433338518445	-0.114406892074608	3.74814390881487	-1.93460297185352	-1.08354191282009	1.56688579335013	3.84603160853513	0.298673055895926	-0.202820485112852	0.969520723729591	1.01271141965097	-1.3036875033958	2.69181594589357	-0.329025612870786	1.91759786255666	0.897634821036331	1.93916125758556	0.429315802785346	0.421017299536058	0.452969227237315
Hypothalamus_traject_P23:TTTGTCAAGGAATGGAx	Tany	0.761774820847014	0.902398625450973	0.610824159343947	-1.17515397840212	0.0519573274556767	0.824444505735623	-1.0421296639608	0.704239145617032	-1.89097675852383	2.67988517179822	1.38633496538674	-1.84343266077555	-0.901020883917923	2.85619984722642	2.88092829964497	-0.633393893706036	2.64141360029169	-0.214091175892096	0.97412417989875	0.191170724145573	-0.0911687661413824	-0.364196916227181	-0.459852221867204	-0.0867987840084883	-0.446639891139082	-0.871381088578235	5.11115356769725	0.376815030471342	-0.492543934562431	-0.112378707459609	2.16416946806712	-0.624515053949712	-0.0202120139362156	-0.469353872387689	1.37068699540877	0.862316594428415	0.868518483619867	-1.22420750229388	3.29588182308505	-0.151892359960859	0.230074096209649	0.496740226716529	0.811634005379819	-0.468066575783948	0.772517909773868	1.08729801726843	1.1989317659116	0.522535015701138
Hypothalamus_traject_P23:AGTGAGGAGGCGTACAx	Tany	0.762120640436373	-0.73485789065801	-0.515381090484133	0.264577383938845	-1.12948097254287	0.46598738876466	-0.032876042804249	1.21096798406314	-0.0946731332509392	2.11603432397064	3.26032972462089	1.43348847012569	-0.898144546252285	1.57735180104942	0.0580524694621171	-0.631674360916555	-0.120060560176196	0.167887821684978	-1.0893451323321	0.47102664784924	-1.70811390521664	-0.363208208152114	0.703988834712029	-0.993415654318264	-0.445427366663154	1.39942917150204	0.447643840946119	0.178230327418401	-0.491206788817995	2.75532808687474	-0.495031540650495	-0.622819626139828	-1.1914584197489	-0.467498402471163	1.36968774334453	0.277054649896392	-0.782602446233282	0.317025059295681	0.345692831889539	0.541189926435255	2.25837284989779	1.46221144188085	0.0324941286641885	-1.87176663484962	1.35914115081758	-0.615945314138854	-0.30906423153151	-0.736120316368392
Hypothalamus_traject_P23:AGTGGGACACTAGTACx	Tany	0.244318859210598	-0.750057497321163	-0.476248000084265	-1.14353459510007	1.21893685815159	-0.0928693977756497	-0.0215619161300973	1.06225114010599	2.03151241879562	2.35402175468395	4.28539372445634	-1.61762222130909	-0.851610208507078	2.19616419195263	0.101074644586785	0.821166544785262	2.54843213755719	-0.1961961369323	1.38072868975643	0.147544489456175	-1.46123225076808	-0.354398102543279	-0.908560877453374	0.88771059347087	-0.434622895876307	0.080340554927571	0.37782845978521	0.280489955575597	-0.479291853162906	-3.04298782945262	2.57271567325277	-0.607712141815666	-1.16255651284519	-1.14589254269916	1.89318916271827	1.75689527789838	-1.38539394133493	-0.642288693291546	0.172700707338026	-0.0936118858123172	1.99006582685365	1.36331490728901	0.371716007537785	-0.455473078687513	0.833751779024689	0.518534134707381	-1.07191959584636	0.599313700050234
Hypothalamus_traject_P23:GTACGTACATTCACTTx	Tany	-0.169923672072591	-1.19375304142712	-1.01921162156201	0.890464116350173	0.0761496028011826	1.57526793163787	2.00829377081874	1.29414132437922	2.05519618951177	-0.0318677628943681	2.21095760352126	-0.561968771402756	1.35887180543804	0.969976016129633	0.137439545580093	0.854562472525612	1.37121456276353	3.17754879574849	-1.02958630343795	1.36422245652795	-0.970964169803674	2.39940871302609	0.453566732218871	-0.0013193886461967	0.756137438496367	0.11601422641354	2.82553258215088	-0.543259972961287	1.15839674789574	-0.10592581302361	4.28757547944925	-0.588654284436443	0.690415492378042	1.08075516206621	2.63696410041388	-0.417758917700753	-0.683651731721741	1.65896797972984	2.14729249723124	-0.0432584052801624	3.40810797272764	-0.204459010322954	1.38998720766694	-0.441189530052674	0.402469441861829	1.82255980070446	0.0707424200659678	1.960542305476
Hypothalamus_traject_P23:TGACAACGTACCAGTTx	Tany	0.712317553374161	-0.422668792370023	-0.409111576230815	-0.257314805114776	-1.54939149471118	0.635339888113718	1.15840264754048	0.768465695374981	-0.0883401819713722	4.40748054129603	3.14134836162599	0.520682751758564	0.338357887214234	0.56492412960653	-0.822233499502599	-0.589419281396417	0.087711232891291	0.321074566516141	-0.172003814996262	0.900190656767992	1.26713407609431	-0.338912082226781	0.53310986079769	0.0356643424232248	0.792919863993963	-0.329689630409391	2.28808125088106	-0.623929234607035	-0.458348306836586	-0.104576707357957	4.13279256310776	-0.581156890362459	0.89180989331985	1.15336921160988	3.96657137135689	1.60615936762311	-1.32485265285649	0.557242664779035	0.24243068290725	-1.78914968410943	1.13846009410535	1.79416848778648	0.607973321018907	-0.435570354912896	-0.870616124258675	2.04456540311071	1.30891167472892	-1.27420163243695
Hypothalamus_traject_P23:ACCCACTGTAGCCTATx	Tany	0.73138433248889	-1.08916012181702	0.292978942393096	0.546189346115304	-0.458071329774731	0.603973223359178	0.0895454519744138	2.50672214001133	0.072200970539693	2.04822372170644	2.40462360841112	-0.563809363839641	0.424710049701932	0.757890616447678	1.13933803205116	0.878285698348217	2.37370932320149	0.443012635396374	0.64115580868495	1.12816709436625	-0.527262534854334	-0.34440861669814	0.300206032499623	0.0121908647924368	1.9736731765959	0.713073522094786	2.41346744003062	-0.0401203278095354	-0.465781908346754	2.90837867919786	-0.469408687223188	0.80528209327882	1.95141195992084	0.372710380778632	0.170811446864247	0.146337209299144	-0.676402411986283	-0.56563510131622	1.20881024117543	0.10522071673509	-0.0603061127632478	1.45961585577895	2.82829340300904	-0.442634532143806	1.80391436936946	0.0723074423556352	-0.0120706800168127	-0.633130317073775
Hypothalamus_traject_P23:GAGGTGAGTAGCTTGTx	Tany	0.351349462930592	1.13316562327478	0.192144666594911	-0.256961318165847	0.270735822055432	1.66680617765732	-0.258281493660664	-0.210820476067456	0.649817088666207	1.27383386743966	1.758826210815	0.764663817188582	-1.33045069498068	0.574588546076036	-0.824847605820946	2.40798085256735	1.3409586045712	1.31817568864623	-1.0197042959534	-0.709752182661535	-0.925251811381831	-0.339989551935866	-0.898598601842521	0.0386457813043443	-0.416952650881482	-0.436287369755269	1.73430070051043	-0.0811556408265014	-0.459805494066375	-3.16509569709958	2.07528604456611	-2.00003393003157	-1.11528891399823	1.3304382342949	0.552637769550377	0.210151331105707	-1.32906491128119	-1.62221757405743	1.46984984825473	-0.59433987971052	1.14828889749028	-1.0068442108381	0.831736264821825	-1.9362981555233	0.036296795960334	-0.852454377233179	-2.7003488321793	0.88521066655285
Hypothalamus_traject_P23:CCCAGTTAGTAGCGGTx	Tany	2.2185918083059	-1.03876217183264	1.01710653347495	-0.848138892380846	3.40459192841544	-0.188642986318935	0.0726110994899626	1.41040605797076	1.6556461218435	1.90352990160599	1.69288600438263	-0.553909392261658	-1.00235114492985	0.99753555623171	0.185081352373571	0.916533327789564	2.30384359876987	0.489048884733897	-1.01482022548822	-0.256421156381681	0.857511155718547	-0.338361167771895	1.26408051196427	1.01874146326115	0.805485253191437	-1.46697539210968	0.183881992665172	-0.0183762984062892	-0.457603241356835	-0.104406714674489	-0.46116633648525	-0.580212189146089	0.145620045146806	-0.336925893215124	3.60825127082075	0.921088995817629	-1.32269890978001	1.16227796549568	-0.101420273921707	-0.976863813571096	0.0640256234745413	0.682006681524805	2.19937371507739	-0.434862316594077	1.68683236531676	2.39030979262474	0.518566380990416	0.0761496123814936
Hypothalamus_traject_P23:AGGGAGTCAGTTAACCx	Tany	2.39213165925119	-0.864557418123577	-0.979452581654112	-1.06446186354558	-0.334046243482433	0.733586729862124	0.0904608143170306	2.00279018110112	-0.0859893929151794	1.54213076726107	2.19166901201893	1.70231182507049	-0.134108768698441	-0.36247804859684	0.238098335354081	0.979845393372075	1.75031446827545	1.11971357983976	0.771171726483194	0.523575586459816	-0.38275199941707	-0.329893375653679	-1.18047773579498	0.101180419452323	-0.40457098481973	-0.287691976430502	-0.115916107145966	0.562413219784528	-0.446151266254297	-3.95888794849149	2.64488235911454	-0.56569173039525	-1.08216833015249	-1.06665674881271	1.18038940435576	0.843344288975178	-1.289595040598	-1.57404017287004	0.30475261911836	-0.402398904733259	1.14269023188901	0.949550017983533	1.87638986899609	-0.423979464432294	1.03751903554786	0.670958121878648	-1.11326189786951	-1.24029214550052
Hypothalamus_traject_P23:TCGCGTTCAATAGCGGx	Tany	0.607916115406012	-0.498080224269389	-0.350978217099924	-0.345000558203038	0.263782519194724	-0.129048731437495	-0.7427199255216	2.01098568208351	-0.085565867671267	-0.481104058985367	2.91461674759796	-0.537387270829314	-0.705041397999696	-0.264972445761011	0.24403286239712	4.10012296565967	0.425411314615862	-0.299405781070868	-0.102557965589193	-1.05446321607606	1.46010519161058	-0.328268538616555	-0.243300452791206	-0.897848806217015	-0.402578330709978	-1.79065493341413	1.38816033354741	1.45128917742781	-0.443953811493042	-0.101292486250352	-0.447410624537265	-2.03384643738508	-0.427536144964946	0.504672675008391	-0.786860004674593	0.0905545629610715	-1.28324294394179	-0.430787821195517	0.310357904679969	-1.15423780251987	-0.0639170683921262	2.51160773769767	-0.41247492924999	-0.421891215378243	0.101012724394381	0.676945245985592	-0.279333107679818	0.857514270079142
Hypothalamus_traject_P23:CCCAATCGTCGCCATGx	Tany	0.75248823672486	-0.907939377160314	-0.327199450820719	-2.4748346487929	0.305276498528435	0.967530663941326	0.436297256472013	0.00722166327781742	-1.02625256242478	2.36603549320091	2.64063587584847	-0.926417909187032	-0.0921452132427626	0.497063202759146	1.54594208662103	2.92101981988858	0.591096596152963	-0.274279953764123	-0.0770080217098056	1.00421723957455	-0.327345784035503	-0.32153415952131	-0.911689335611215	0.132070255240275	-0.394319479676724	-0.166770476161582	3.36577372158522	1.5220099645531	-0.4348461342277	-0.0992144943855359	2.70655790429304	-0.551357465836636	-0.401504957524917	-0.251828498919195	0.659379910397476	3.20478051082185	1.03124088204994	-0.391766344079132	2.42514918613769	-0.0972679292947979	2.02420496071771	-0.0760368691480676	1.16564481498609	2.71852751806372	2.97459746018047	-0.66925878738127	-1.2991678940612	0.194067008061507
Hypothalamus_traject_P23:CCGGTAGTCATGCATGx	Tany	1.73574726231347	0.393503485416637	-0.39582016245595	0.302559001643293	0.874003906715488	-0.180567748305715	1.73334426841273	1.06823630814052	0.660051825832974	1.10367104336562	0.301081114695393	0.542582965934897	0.617990281548029	-1.30332862308819	-0.820899475220925	-0.588462997029362	1.61173367294335	-0.347601625048067	-1.01482341282736	-0.205411225717744	1.42677641653115	3.15443841534097	-0.326796737117435	0.0559638869756225	-0.414956949500835	0.171600799469873	3.43944105725341	2.19618896886755	1.60871596483615	-0.104407042580525	2.10188231360236	-0.580214011419931	-0.47613254941637	-1.09404062046393	2.48553466246198	-0.461582985279407	-1.32270306422488	0.168140748795124	0.263101689172373	0.0284392807424146	2.96821155674893	-0.151925805757094	-0.489963913401051	-0.434863682358939	-0.869203597343393	0.767248119387453	-0.925855063835066	0.2364484364409
Hypothalamus_traject_P23:TTGTAGGTCACCGTAAx	Tany	3.46080627101834	0.501031929995151	0.403813176126195	0.51940794147989	0.972905555198439	0.737803755692139	1.91845094730743	1.41634174642905	1.60890507373272	2.93876069114087	3.2528501715589	3.0668698654818	-0.581888842156036	1.69678760877714	0.241580127862096	2.53537142891907	1.87869624016881	0.718457561677033	-0.104672177710418	0.307178461664724	-1.48546533663331	2.60610419608708	-0.809474902080852	0.105165243402996	-0.402623924244743	-2.11452093457813	4.53735197012709	1.04286367351252	-0.444004091031529	-3.27074166783921	1.70590889736351	-0.562969233896599	-1.07696001330095	-0.111878446939695	1.99470478465039	2.98367887185046	0.125152227721876	0.821388058126097	-0.953729775097015	1.4700263164649	2.75812684453909	3.56031965117809	0.820135709681541	-0.421938996202283	3.53521283203429	1.88478728115514	-1.11161419415697	1.15248830037548
Hypothalamus_traject_P23:GTTCATTCATGGATGGx	Tany	-1.91253772849655	0.506160095685416	-0.312420611860363	-0.302293775377459	3.34716542694252	2.58625982875616	0.705984920004428	0.873588184653683	1.48350651360314	4.56050497574829	1.69804022670526	-1.91826939809007	-1.84422777813924	0.456727866605226	0.287235516924693	2.62566728909815	2.51201188187612	0.628621958739955	0.843359402244724	0.338869485742058	-0.296780778402109	-0.319909494654717	-1.59397546007773	0.152563078480866	-0.392327037048195	2.3166748673833	3.25126239401894	0.0128347305539844	-0.43264891292233	-0.0987131800346873	2.880538060015	-0.548571514780346	0.2777736274267	0.566204056874892	1.11519980401352	1.84603568786585	-0.52912452694738	-0.946124684543097	3.7707954431683	0.925156276939165	1.23998947151789	-0.0573240657998418	0.84847953104716	-2.0018288688098	2.07362999313008	0.724313747606062	-0.272220165963241	-1.20275388398246
Hypothalamus_traject_P23:GGATGTTCATCAGTCAx	Tany	-1.11016475483293	-0.978385482989674	-0.987179168082084	-1.78487815291798	-2.10645524221359	-1.01285927798274	-1.12904889825692	-0.0314474433311539	-0.850772172404135	-0.625779086863718	0.721577696001227	1.69522164868375	-0.145751250358045	0.320041898929435	0.230474811539255	-0.578260131416613	0.863227142825846	1.26222802788531	-0.118035532924074	1.3825279467839	-0.854755102716917	-0.332495706383972	0.193826207840032	1.09501626828377	-0.407762409640195	-0.402393376476656	1.19815991307909	-0.477286429283815	-0.44967069886867	-0.102596840868586	-0.453172026771075	-0.570154171921406	-0.44346357792981	-0.294507720711998	0.249513049665388	0.0605633696232969	-0.596117070139747	0.111350142197875	0.520886590355248	-1.79115577571955	0.522578015910713	-0.116546979594046	-0.436838609199749	-0.427323993678246	-0.854132959433971	-0.692075090292338	0.548541702744353	0.834981503595209
Hypothalamus_traject_P23:CACAGGCAGTCATCCAx	Tany	0.0490188018838966	-0.709665729360519	-0.943989474309956	-1.76076880132719	0.0149404222882911	2.10205835801917	0.376310318724079	-0.11417232729059	-0.871485037202259	1.40773988220046	1.06063094483093	-2.83219929227388	-0.647974586730153	-0.326025277517656	-1.84188336522782	1.04841998142399	1.23133717278524	-0.246984607194052	2.15600826578209	1.2763205623519	-1.21923926961166	-0.317949298384324	-0.151800310103133	1.19908813047447	-0.389923108366872	-0.0692876852924768	0.540858448076894	-0.0816763625920011	-0.4299979140337	-4.46938927683484	2.53619842228441	-0.545210199943299	-0.374991302662926	-1.02803596622267	4.15735289351839	0.838598961331235	-0.516690003255652	-1.51704542711581	1.89044553195873	-1.11795217941648	1.89052485522815	-0.941572079483431	0.749758642083404	-0.408628875957583	0.154709114042114	-0.661796957454593	-0.270552180643872	0.239231442661725
Hypothalamus_traject_P23:CGGACGTGTAAATGTGx	Tany	0.724246174882991	-1.32515119254394	1.78201044289214	-1.02327622097836	2.46746196414575	1.03070148466244	0.379229685694935	-0.63805786698637	1.67481833204609	3.00975367693584	1.97915082260382	0.645913758291824	0.688719249873852	-0.221757613291328	-0.769386489868105	1.06292352427102	5.49088128020127	0.658088029450376	-0.951140490208608	-0.0196931800192923	-0.83604329670393	-0.317129807407065	0.826673117614312	0.175409447029849	0.920289934929602	-1.91111295437626	2.35212325174951	2.06678593708405	-0.428889622173059	-3.39271469640649	2.75592262760093	-0.543804949392221	-1.04029753591869	-0.213216029780214	1.95484460843064	-0.496408990248911	-0.507556230838954	2.26796883879028	0.146747972962322	0.962638924418977	1.91930442244137	-0.939145168546532	1.96587321519308	-0.407575662185398	5.27084353319049	-1.5140069126889	-1.13502454614401	-0.469122283817899
Hypothalamus_traject_P23:CTACACCGTTCGTTGAx	Tany	0.0961502117673497	0.298919969869621	-0.246501667125003	-0.992887548240415	-1.40674465603229	-0.00575818410090928	1.21549530849429	0.631561529554699	0.739726136831612	2.33936962019751	1.8352337151995	0.448185093078157	0.0356499657230846	-0.620380588889818	-0.746538097775094	3.14132705317637	1.8456669387879	-0.186190580178518	-0.922894221201585	0.626138687828689	-1.14609635406039	-0.307712217625983	-2.02970373594347	-0.841623652165751	-0.377368646611682	1.95181200221482	2.6453732195334	-0.917193889438642	-0.416153134920339	-3.49300895619756	2.36898857476701	1.04560482924054	0.379639430630932	0.680240060921535	2.11329269206216	1.87640952109984	-1.20288108974449	-0.0527408475093892	0.428540249122424	-1.08195561907874	1.4036184723462	-0.911255152595056	0.615166262484839	-0.395472131760156	0.219601621459511	0.814496334624322	-0.261841164409252	-1.15689376697517
Hypothalamus_traject_P23:ATGAGGGTCAGCCTAAx	Tany	1.93116486244974	-1.87532820648502	-0.269924864285817	-0.0967914191975005	-0.18667232256192	0.890790563246919	1.32067894141024	1.57896774270094	0.0878032042887861	2.61476391810666	1.89163727341788	-1.70361200181318	-0.612676916706694	2.34249510635419	-0.76058318272999	-0.545225693374992	0.943938747180333	-0.211204407077234	-0.00564457324436555	0.103336277607258	0.274184348063142	-0.313501285548669	-0.578428924530909	0.207926977036805	-0.384468192898925	-3.52487614098429	4.54152233478674	0.685253045892689	-0.423982355266607	-0.0967358321445331	1.85978746010745	-0.537582816842914	-0.340354657919498	-0.183887697499818	0.361014673902422	0.28641655558932	-0.477509876243055	0.309001318070866	0.771613052388182	-0.441107680970474	0.201017082891892	-0.0055733892255973	2.24603124360843	-0.402912268586089	0.195288645813571	-0.50212779488598	-0.266767243146189	0.299005634915303
Hypothalamus_traject_P23:ATCTGCCAGTCGTACTx	Tany	1.8664983222668	-0.582314058013254	-0.228705268609095	-0.984608550440015	0.651859890522052	0.209737604723493	-0.283530202931997	1.59319166520825	1.58541647443865	1.70420961549343	1.75711242948692	-0.499535439393771	-0.56473001219081	0.69835938540577	0.389593516721468	-0.530695377550312	0.411415817452405	0.60890018265094	0.0426271444366641	1.51242160935045	-1.62229298691498	-0.305146512510927	1.50364098784136	1.34912527638051	-0.374222139953378	-0.184306243942219	1.78374926111659	0.372943585803975	1.47696251339411	-4.6682943837642	2.40755074005307	-0.523256189072559	-1.00098660856716	0.714097738744331	3.23566295285945	0.519696247639865	-1.95951646706164	0.39369184960238	-0.310668942462117	-0.395308484785463	1.45338761476058	1.93370067286194	2.68933509966506	-0.39217467604055	0.241604968156078	0.103442024878895	0.64618740933228	-0.390050134961218
Hypothalamus_traject_P23:CCTAAAGTCCAAACTGx	Tany	0.274224988415445	-0.687751722596483	-0.889029504748456	-0.0127497927016621	-0.0621110857962981	0.0553627357632887	0.706506888955949	2.67203256506189	0.773496767512432	0.948914466044899	1.30458343635732	3.25409411841251	2.04732436430334	-0.432666130913846	-0.726465019362245	1.20843989190144	1.45713450139556	-0.924515534952408	0.081724717302164	0.161491015165649	0.44279403638827	-0.299438535712557	1.08587508798962	0.297906415538571	-0.367222042595142	-1.45399590623232	2.36843273008999	-0.319583740150272	-0.404963688647302	-3.62153716271317	4.87285155194271	-0.513468249118453	-0.982261781255729	-0.968182356880043	3.33235671030951	0.763936469886085	-0.386369374257656	-0.167308742998313	-0.665835084148762	-0.359690102083554	2.56642888429084	-0.886752862346807	-0.488425713401158	-0.38483875940363	-0.769212062613105	0.284650780035913	-2.29518592355362	0.423328024671149
Hypothalamus_traject_P23:GTGCGGTTCTCCTATAx	Tany	1.38587139583991	-0.0337891084699545	-1.78024755969239	1.38576864375615	1.04720298723709	0.528834595380461	-0.0623258870605589	1.43676366274391	0.559914890862829	4.33252856792192	3.27214214508821	-0.378859255394553	0.139999023279546	-0.53125797300429	-0.0192868833482765	0.682026258770062	2.28223600064858	2.51692108196367	-0.370812915694103	1.39895552024513	0.45319775909408	-0.376050708556763	0.213598904235167	-0.16556873006522	0.88210090384377	0.290917167853174	1.10507808932697	0.545624000013252	-0.508575210319278	-3.88727466973965	2.50818407915071	-0.644841843047905	-1.36726073829379	0.289508276259993	3.53807907886013	2.59413691566235	-1.47004396211277	-0.215463686648647	1.29166966358867	-0.786664675026843	1.79267670252211	1.87642910026732	0.676901413429267	-0.483301149220563	0.237898497628975	-0.0589667216122257	1.9997216483126	1.12353661730366
Hypothalamus_traject_P23:CTCGAGGCAATAACGAx	Tany	1.38551333081419	-1.19430323586556	0.135942935259083	-0.412089801293184	0.636150277790263	1.54610100493987	1.46189290419301	1.56952365664776	2.09638069278532	1.73406992430475	2.0170214927326	-1.59815620955658	-0.299791041639921	1.03843017737887	0.0247677607560204	2.11213347617453	0.205760300574903	-2.40358188437105	0.63515534244077	0.807468903799147	-0.652991981378745	-0.369181088496397	-2.03097738887052	-0.120313998114133	-0.452752343773889	0.998765942674395	0.865832812961362	1.49125083889154	-0.499284615306145	-0.113916644749998	-0.50317226593707	-0.633061870440827	0.512146906426351	0.191753780928708	2.05453672505248	-0.479502186236965	0.430180416598898	-0.137634096045088	0.0993923585064231	-0.61739498223579	1.57764992518962	1.21797065914069	0.790462544657935	0.90227166700546	1.75257377325018	-1.5104219162162	0.595794147854516	-0.771171172021095
Hypothalamus_traject_P23:CATCGGGCACGAAATAx	Tany	-0.101930977159761	-0.43339517361498	0.0400962063868027	0.988295884655075	0.820295370735292	1.00387229396217	1.40957927363712	1.65692709891553	1.28923034751755	2.12803684118299	2.03439404369242	-0.829628676904736	-0.908468195616725	-0.688807654456663	0.0519412763694057	-0.636371821855261	1.10296979106785	-1.12975221168093	0.495676240041404	0.7317961988443	1.457096896976	-0.36590918438774	-0.146554715190574	-0.0927774604039066	-0.448739769930268	-2.07759539243515	1.74939968163095	2.34700067744547	1.07660365616386	-2.98177126695539	2.15731692126602	-0.627451236501815	-0.613897555230198	-0.475899153417635	0.506430533440748	1.72499625416888	-1.43039592114096	0.817836742666054	0.125900824933767	0.967528821234683	1.09522446015633	2.84940143942375	0.607249866869795	-0.470267193982054	-0.939969832605601	0.689552575840012	-1.06471254238209	0.51340222028685
Hypothalamus_traject_P23:CTCGTACAGAGCCCAAx	Tany	-0.25888808511119	-0.846979026771105	0.725225793174383	-1.17987768412983	0.44375054164258	-0.33077847010495	1.49510549997481	1.19854301274227	-0.942639914018958	1.04302453069484	1.71833140850097	0.17974625917579	0.251850465862238	1.82009004341202	0.0483953908742609	-0.635939811302965	0.990729061874378	0.155227026824352	-0.303644994738843	1.75285671127251	-0.519928040481988	-0.365660784215774	-0.891583427728384	-0.0961068419128728	-0.448435138755365	-0.422987090142802	0.916114137951164	-0.718878538067489	-0.494523694807237	2.74325001177192	2.34173232885115	0.695439589147443	0.551940424777358	-0.478218198623197	1.01146057804315	0.10390919017851	-1.42942481001623	-0.213228580489426	0.73429141229628	-0.163623166424014	2.40460309872301	0.662819950563247	0.352884938716351	0.929364042443707	-0.0902652307227288	0.461942519115488	-0.311151195356157	0.50599595617769
Hypothalamus_traject_P23:ACCTTTAAGGTAAACTx	Tany	-1.8230368557993	-1.01926009669069	-0.444257386407243	0.227288676555315	0.199878470889352	0.586659086691939	-0.682680947323734	0.371186422036256	0.634340642224299	1.47306763130508	3.04603294581286	-0.335055442721507	-0.266672851363266	-0.187435914309379	-0.84511743436164	0.866681846141006	0.401435456062727	0.425118411715974	-1.04476292214487	-0.418973994954191	-0.215097268088157	-0.348344263780126	-1.29658719149987	-0.952759738537402	-0.427198636027584	-0.35801241128908	2.19841528287459	-0.258779800057909	-0.471104541561034	-3.778012184501	1.56693850503094	-0.597331083913611	-1.14269671363158	-0.385546912186182	1.72697048667407	0.998940544484199	-0.693945214208488	1.02330855548538	0.209543691701	-0.0442785331420885	2.79947488150275	0.616090115036456	0.312402946616112	-0.447692648721198	0.196166789896558	0.561707705333964	-1.59625001597329	-0.650058513198792
Hypothalamus_traject_P23:GCTGCAGCACTGTGTAx	Tany	1.49905505611027	0.139286065721023	1.7324175750868	0.269562626378057	3.46882911646801	1.69207538964371	0.533254825804455	0.681965396270559	0.698880330637893	2.10679054213805	0.131109631806498	-0.523625893323258	1.11394498393927	0.223507318085578	0.285768395850596	2.62101517395631	1.76434874651514	-0.414841092591959	0.133460212224976	0.829130662061144	-0.765899724972108	2.68157788568934	1.14656393161982	-0.874856283558247	-0.392269183210518	0.480082101290649	4.44250941511421	-0.23988861431887	1.34311922114711	-0.0986986235500925	-0.435953403131899	-0.548490620128609	0.938566869642282	-1.03422164679155	1.91414877647977	0.782520366480681	-1.25037998031834	0.915385661363279	0.577701192993829	0.148845929455589	2.61238173155219	-0.947237467842201	1.29794800688017	-0.411087500489977	2.27583298971919	0.722344221523874	-1.12343389129826	1.23673828065501
Hypothalamus_traject_P10:ACGGGTCCAGACTCGCx	TanyA2	2.48456459903745	-0.798488759435446	1.79654706565773	0.0972922230662577	2.23917941137875	0.976597564897614	3.35152510731748	0.786205599088886	1.71115319967288	4.57702323774662	5.1302814580847	0.0973757463855309	0.832448811259249	-0.208265154327119	1.91507286180752	2.4257500344107	4.6288453388708	-1.15156183110881	-0.441747620072951	2.74197900217953	1.86871553087162	0.00787142619834103	-1.61789736396011	-0.865506648285193	-0.283300335673676	-1.89050815013897	4.06433904203675	2.27943221058	-0.134538836823091	-0.503362802256828	2.67169597705477	-2.56145166852465	-0.849008495388664	2.15045317577102	2.2660189543436	2.18495212096651	-1.98877921324179	0.913092591181082	0.925943895742933	-0.866031260989875	4.51645716800954	3.71201704112721	1.56120831502028	-0.639155794310219	3.16194987576634	1.24806156411387	0.303000063799246	0.81709008901156
Hypothalamus_traject_P10:CGGACTGAGAGGTACCx	TanyA2	3.1946832699721	-1.5862547065417	1.09282731405809	-1.09493626380389	2.04767527125755	0.723460511130282	1.5155521666073	1.14592106913718	2.5078411408097	3.85613181487095	3.34757936288519	-1.3042397468076	-0.193106916787131	0.681256426048571	0.339222442368384	1.86891796663991	2.58230291710557	-0.725595806471736	0.575055792288798	1.45517542715746	0.79505613463731	-0.703850039945241	-1.22612250003727	-0.126575022168506	-0.349749249239215	0.263760826152357	5.87987008355634	0.751983049383162	-1.65971268358021	-3.07076969937508	2.57517881541505	-1.44501060248869	-2.04488569054429	2.08178076578086	3.84493137831609	2.7648024855184	-2.17732015622034	-0.107416618192584	-0.318931481776897	-0.473921036070692	3.13235169334751	-0.0313455778517698	2.32223005707408	-0.549212434128788	2.0339002029592	1.5998274718105	-0.39526645189333	2.01290828108329
Hypothalamus_traject_P10:CATCAGAAGGAATGGAx	TanyA2	2.74895075540756	0.638163729389896	0.421014427697168	-0.840962966084297	0.848054451791877	1.43982269097747	1.72214908347495	0.319651296806586	0.885443038142922	5.5887703590566	2.33181464887531	2.1289773876798	-0.187598247634152	0.553705984425116	2.49835768399541	2.4946502137154	3.7169952822054	1.5236822409081	-0.00119197343237087	1.80021443055118	0.660251702094202	-0.574410620944877	0.730370361603732	1.46589212783017	0.644495940870736	-0.289569268353977	5.36344699122863	1.04384243098298	0.152893119007809	-2.76959603122025	1.85075522699465	-2.18550171910735	-1.53736039155954	1.09447997756287	1.13811923927488	1.42491074490192	-1.74516020322003	1.56109578036926	0.11385674216245	-0.910606967221164	2.15159038891984	1.39485756170898	1.44807219954633	-1.56985718621624	1.20583370852129	0.376677925815045	-0.0430811010746852	-1.66542978142777
Hypothalamus_traject_P10:ACTGCTCCAGTCTTCCx	TanyA2	0.058797188607451	-0.691196954347188	0.78576692327223	0.452615877326352	1.02308250686059	1.72796856218845	0.548237691157142	1.20209692234361	1.32058501255449	0.848833163097822	2.53503439286188	1.66633572898102	-0.59159359558649	0.317784896241977	0.0894440702991422	0.671159007982189	0.717632568900538	-0.496568771892564	-0.369255008656045	0.00637437938235075	-0.626283818436276	-0.573217609579818	-0.157852464243706	0.0496549815098543	0.194850609292893	-0.237627185466643	1.40679706795915	-0.0316273299651101	2.32727878520431	-4.48239439320495	4.88004094417682	-0.982945781942343	-1.64642759216249	0.938823409536547	0.908783347246486	1.96094363842424	-1.10608994398478	0.0330809006426213	0.140113493305348	-0.529565088921062	2.97858055244551	0.788433596867088	0.760730630692892	-1.84375465269207	1.85635246641519	2.09258946343561	0.0532636773112522	-0.416024732847688
Hypothalamus_traject_P10:GTGTTAGAGATCTGAAx	TanyA2	2.83269779295766	-0.651852268686024	0.72655455890548	1.13402063141664	0.87476261422099	1.81286807795095	4.10836763041629	0.790192862745804	0.4709357175154	4.31751127714635	1.66639622899601	2.0618123659446	-0.762905742283981	3.04439489279634	0.979669443889462	3.82175793894019	3.88528787717089	0.55817557355581	-0.640489660699535	1.25210341894324	1.00614847457954	-0.574844016318369	2.51327566165866	-0.228467826494653	-1.36985579157831	0.934494941015588	3.80884058362953	4.02165501147964	1.97211435060888	0.378852610463064	4.2064542956336	-2.45709324605398	-0.0620159159177812	1.20845187725543	1.21295365137413	4.4150745819463	-1.00811037086371	1.46543290659041	1.97139493216153	0.674547914763485	4.78868101355239	2.74105795326766	2.30226661519906	0.900599523244548	3.33045802460525	1.50367007697637	0.68278757322288	1.53882492454637
Hypothalamus_traject_P10:CGTCCATTCCTACAGAx	TanyA2	2.31125842880053	-0.89403350729709	0.797859442579654	-0.194865234871457	1.96873410830962	0.920530575211642	1.95999723197621	1.59668643248795	1.7151142687049	3.17670836893213	2.59469571835337	1.40033935243903	-0.126842184514723	-0.0261186161557929	0.986478440420817	2.8072981181617	2.06667529927175	0.289778013704807	-0.186464424627374	1.6978830098973	1.15606329179317	-0.558530882524917	-1.9389304579339	1.5873199053863	0.385014164344352	-1.25759485116139	4.05449210840803	0.490600473640752	0.223585859190803	-1.52079443348748	3.24723705583416	-0.957760546961828	-0.736242349885775	1.06064168131429	0.490631209274133	1.86185823864725	-1.78627348737124	0.848683816495823	-0.36010917433137	-0.732815438177199	3.52067390773129	-0.674078426948709	0.650157543505458	0.157751398572139	1.91273835661091	0.368028335848233	-0.62276188267653	-0.923028869762528
Hypothalamus_traject_P10:ACACCCTTCGTCTGCTx	TanyA2	1.70285786067926	-1.00215396545905	1.9338253481128	-0.446425266628866	-0.116979415445878	0.160261457081357	0.711145410489356	0.237221125214179	1.54192505627093	3.93536998326125	2.58799390700915	0.430972652581773	1.97329166377015	0.183912023265559	1.9575043939731	1.65720966376601	2.26160726611386	0.555415397815131	-0.503571590058744	1.87144583359688	2.16545225046263	-0.549069469908905	1.11182329556128	0.363778785752191	-0.673363079259686	-2.13251613121572	5.29653380276028	3.52784928414444	-0.74256975462128	-1.94608122351657	4.2501762860494	-0.941535862351918	-1.80121393831877	0.115634995417527	1.15078049925473	0.933569909801438	-1.75158181739101	0.0999537550201577	-0.683779645823078	-0.55898774834564	4.20385802268165	-0.0100954855586667	1.34157536535379	-2.14401774453061	1.46370314250903	0.740866361664957	-1.85274346089537	0.275739818398407
Hypothalamus_traject_P10:GGGTCTGCACGAGGTAx	TanyA2	1.96878170234763	-1.14931603641842	0.844247939139718	0.506479077435658	0.520985763434868	-0.280045421988888	-0.227658720745155	0.858732528280985	1.93457672049502	2.45717359805123	2.9192323538062	-0.00753738012219343	0.790593290436174	-0.0457462980647883	-0.0684077426377094	1.34881205648412	2.41493002031353	-0.462732626508428	-0.0416894154164947	1.72961826651703	0.426336487233685	-0.52858135010826	-2.27941457590619	0.0897714584378563	-0.648236887477546	0.251924640786551	2.21832224823812	0.437663862083778	-0.714861046482111	-3.80971198255782	2.00556905779992	-0.0483511136652186	-2.11286521131036	0.259328430974179	2.26820754640395	1.13498756686251	-2.06639494177946	1.20468229112964	-0.262951619859235	-0.535747504794022	-0.35635565061727	-0.392256862525048	0.441814694120889	0.509046775414578	1.89823237790645	0.761064870951382	0.523452477646931	-0.515659371621753
Hypothalamus_traject_P10:GTTCTCGGTTAAAGTGx	TanyA2	2.20565490593385	-1.35834051101379	1.03371152905973	-0.422419640562955	0.482332652996073	-0.591497887041747	0.962842328376313	1.44428060562998	1.36783789149661	2.75648500351101	1.3613573306805	0.385377618324202	0.86685906133197	0.2482797235621	0.95559470933819	1.38838913177007	0.157993772911436	0.0203960197184224	1.30066855353159	1.58624913488762	-0.889058439835378	-0.525459238910737	0.190458369303072	-0.658222525447221	-0.644407998602672	-1.0139541393956	1.62541497795277	2.04438031329509	0.323177632621249	-0.162138310314094	4.15798898922496	-0.90104849093011	-0.566334888441839	-0.627045599361667	1.34911637109837	3.16665441836826	-2.05418761883326	-1.15781731041439	1.49193807109345	-0.364640411810485	2.68661543253516	1.80176086729591	0.32490745599827	0.249326711791774	1.44349252118288	0.118557275320601	-0.19403181129699	-0.348708445003596
Hypothalamus_traject_P10:CTGGTCTTCTGGTATGx	TanyA2	-0.36473354838337	-0.975864121721389	0.200385023765107	-1.17979309094483	0.950519619571112	1.7664166245753	2.87149560946712	-0.0805584614647412	3.00839932337424	1.68574841049435	0.402523571677172	-1.02623003075569	-0.330065455360669	1.96873692214265	-0.582709575380691	3.50625213792131	3.70417332422875	-0.118861004978606	0.265430806722211	2.26509380629995	0.498861650505452	-0.499447846532719	-0.964464713932928	0.036280821064198	0.150572522746121	-0.251138645597747	1.26355805895314	2.13593991082278	-0.675460131241198	-0.154112182370273	2.88949326164016	-2.30602946482291	-0.612148107459647	0.956490433915489	2.17132575529144	0.793703870725244	-0.967838932474107	0.178971146779517	1.18696443052133	0.305195253988359	1.33955405648412	-0.790852873266532	1.36581686799856	1.81784998089693	3.81055730270269	-1.98832758084145	-0.0835437165811425	0.405228013658385
Hypothalamus_traject_P10:GCCTCTACAGTGGAGTx	TanyA2	0.597477634785716	-1.30733177017282	1.16727499253739	-0.124772967288369	1.23812043721972	0.504952894398397	1.10108744860789	1.39489765514575	2.73323942490862	2.38098869735225	0.705255710911057	-0.595243213125103	1.10755351467564	1.10525311097291	-0.0128151513761149	2.82376633535902	1.62647928190801	-0.318928854057313	-1.02720761792999	1.96578462146503	0.794688180478516	-0.518427917946807	-0.775283229077111	-0.816446581918246	0.119382361364083	-0.83328704613843	3.27606558486473	1.05916602290816	0.339846224569839	-2.63786935426148	3.44757297693721	-1.76900908982486	-1.31218549509029	-0.128455858773982	1.72671448244783	0.892094187171143	-2.44911604061599	0.226682380986838	-1.74409991825041	0.771547409555606	2.67690141407015	1.386516691801	0.662969424154342	-1.59740943277145	0.899720172820321	0.518687886906921	0.20954563313653	-0.697690888962049
Hypothalamus_traject_P10:GACTAACAGGGATGGGx	TanyA2	3.23035393391165	1.40249271710127	1.29581136884015	-0.591544137651998	4.64772412163573	2.701601273164	2.54342513757342	1.94679884692246	0.380549087727551	3.35947779233597	3.14819810156895	1.77553004165895	-1.11001330582762	0.326474718214589	0.729417233643848	3.29320557153619	1.67448364012335	0.234122326865983	0.958655137642233	0.768267145060011	0.930664462318405	-0.499723104520298	-0.454246250808296	-0.741325605541024	0.172402541503037	-0.531397983170106	2.58344724970143	2.46624820770504	0.406609358536526	-2.13014805922446	1.9813550735391	-1.77198696098849	-0.831404301676942	0.819884129835582	1.49094765682373	0.233041884643544	-1.16513079472558	0.209894859277471	0.0167210699202943	0.520074069143416	2.17120184857587	0.687189873556543	2.93937817708617	-0.64224609994577	3.6741610321365	-0.837595332641554	-0.425228369504926	-0.577519364964101
Hypothalamus_traject_P10:CCACCTAAGAACAACTx	TanyA2	1.4537741345669	-1.35402213625806	0.407633041854204	-0.0097598019916121	3.25290409890138	2.02934650830233	3.03552135716042	1.07144525393194	1.30358815691436	2.58837310591154	1.09740482361251	1.41377725474217	0.172407975400624	0.27101584716799	-0.609282413229575	0.0555271664343697	2.82360117339343	0.719003847479043	1.67928805320799	1.19827983202132	2.81739684037839	-0.511561140704484	0.26934940411839	0.432400056660251	-0.627363679692936	-0.614572173496659	3.85502318838564	2.09427694025815	0.364749684799762	-2.66596335740578	3.54099085881297	-0.877215766477984	0.687574700021672	-1.03575077598816	0.646383860270306	1.93438556976218	-1.5711374740485	1.03668954973902	1.25539818581385	-0.862062118793378	1.36114683701096	0.0715573166188819	0.867969316408493	-0.657460496009221	3.16203624797971	-0.0392691406137493	0.872616507267637	0.708322823385935
Hypothalamus_traject_P10:CGAACATGTCTCCACTx	TanyA2	4.18197750081421	-0.484411833745233	1.14591994129853	0.637157629109811	2.39307250045096	2.5124318904259	2.52911924033042	2.09795979707685	1.65515411934503	3.93369913929077	1.88591508069027	2.93086168613467	0.682022499569861	0.633850081785562	0.75451081267474	0.567991236225209	2.69595282286788	-0.0644592675802402	-0.946370993597781	3.30243497646103	-0.0764826270512004	1.35527681205174	-1.100501981627	-1.3708115798736	-0.614635019919763	-0.931175878116184	3.0575902245051	1.59889877164389	0.420597405214618	-2.15973999733262	1.82428029633967	-2.21991645027539	-0.295725287241201	1.22412064443096	1.76870010676796	4.06081079674033	-1.06796398259421	0.93079458015949	0.324239421805969	0.479150281026305	3.21125263421878	1.90820453902706	4.33491984487222	-0.644121177631245	5.27491429976621	0.798469812103458	-0.671374855186233	1.32420280018342
Hypothalamus_traject_P10:CGCCAAGGTGTTGAGGx	TanyA2	0.0900284255180066	0.810985361316725	0.711778633266673	-0.50566941232082	2.96390107968833	1.62764443042881	2.5730483165431	2.72887934440824	2.38712997593235	3.38655144405951	2.57869894108372	-0.186809272346125	-0.758565023217498	0.637123392231227	1.73797895041666	1.19362281968308	1.68381343981758	1.09882841234573	0.272456582255469	2.82978217286306	1.34790581407137	-0.48784896456287	-2.21185448701627	-0.0153285007890334	-0.598283610879477	-0.359452270937246	4.11267683936169	1.55027861462217	0.481563906976559	-3.17252811125645	0.750754386693676	-1.80141518549005	-0.748496903127428	2.67619965051274	2.77331484427848	2.60315698876694	-1.44405165813031	0.155359827208973	0.670501444430843	0.15154902696948	1.07073807636995	0.840266126430751	1.29955514826709	-1.9344219142923	1.84392291936759	0.643841960678734	0.132015705589579	2.1591122411107
Hypothalamus_traject_P10:TATCTCAAGTCCGGTCx	TanyA2	0.83037440641055	-0.994339620598426	1.02009828501432	-0.410786705382212	1.74019890738314	1.37051321300937	0.53719281426727	1.25580380471542	0.374069638659101	2.46308404946355	1.76558335955133	-1.52148899786322	-1.40070213133965	0.834684323074607	-0.297573834007951	2.49587530547132	2.02562655689162	0.0412303676401663	-0.0322594529068493	0.534625557210606	-0.634803328121756	-0.482047337973918	-1.93542243765109	-0.00755254481783644	0.231724963626073	0.428216231438883	1.81455960559565	0.199427445613842	0.482408090331544	-1.35516858658266	3.11408446447832	-1.78554514865023	-0.963993727625332	0.993808705308212	1.08203295262022	1.07843036728711	-1.4242113579207	-1.18961649488728	1.27356561891159	0.118602580776729	0.896405774616607	-0.292042543356763	1.91235056754639	-0.619528991290408	0.784234807307769	0.770172986903927	-1.49781908926669	0.84963455208947
Hypothalamus_traject_P10:TGGTTCCAGCTGAAATx	TanyA2	2.91405216693605	-0.607680317929564	0.937246393795153	-0.55563344216933	1.8076923749895	1.75267880957964	2.23384505512844	0.624244858079214	0.173878535026043	3.18062821600372	2.14087317710398	0.524338006429104	0.0517971553780214	1.01222721693682	0.453272578800986	1.56398113107522	3.36876090178534	1.90003372427452	1.22454118554907	2.97266530689373	2.89411087729409	-0.468580618553005	-0.159734685948334	1.41084493416594	0.270410544546524	-2.18241226780024	3.28219151461288	2.98658516637249	-0.633714545435349	-3.23645316608227	3.74708047942431	-1.78828696355207	-1.53714625218901	1.93286097650087	2.57106582923899	2.37086013081677	-2.30448654068966	1.45844622883737	-0.431143860118449	-0.153403698129413	1.95437175429088	0.697766453977336	3.4428795067525	-0.602221411305092	0.979728012016955	0.974738801450831	0.56024346523666	2.3740901155583
Hypothalamus_traject_P10:CTGAAACGTGCTGTATx	TanyA2	1.72191972467682	-1.38901282727186	1.46188613124193	0.467648175485061	1.09124875299934	1.99560188847417	1.84552786335056	0.223863715307741	2.27128523063513	1.57356564716851	3.36000800486279	-0.577600928778851	0.24744293732968	1.57164290526964	1.28208591228119	2.3758297340453	1.39672225412408	-0.275304736976356	0.304615644906847	-0.655972444347143	-0.870552400750758	-0.480802447299773	-1.08359495735627	-1.31506661711598	-0.589641927843466	-0.543548391984486	2.42854002431887	0.883991706421539	-0.65024363467686	-0.148358913007673	2.40903542431928	-2.2357884709314	-1.57724278453578	1.55638997571449	1.16104736184255	0.603979443661687	-1.87958520635321	1.24880495522034	-1.0691302916165	-0.917395642879787	2.14940219085893	0.463185537111898	1.67112464531348	-1.93559875367798	2.77138870369022	1.04873541550375	1.39833155010593	-0.887126212784247
Hypothalamus_traject_P10:GATCAGTAGTGTACGGx	TanyA2	0.523186942773067	-1.51738634739368	-0.0351073839247171	0.338324342177004	4.18948978714197	2.0051194401535	2.84001945951285	2.12997009695625	1.73836445775175	4.18940053489261	0.952802401461108	-0.11149998985751	1.87670300773768	1.61325485663534	-0.202198786933529	4.05001096327613	2.30919727695252	1.15719404403026	0.997461844094699	2.25852678211766	1.36661468089411	-0.456854939091691	0.340838554409094	0.805021599844716	0.683779187372714	-4.1192893005201	3.4329418519222	2.65047164292426	0.567375112350905	-3.90620110425734	3.6610346272228	-1.78536821939899	-2.13872541065108	0.509955610488939	3.04063141815794	1.01616766840997	-1.30507502468898	0.707239159262583	0.401391734648463	-1.60640331649589	1.0055630711776	-0.166493414393527	1.84143991643277	-0.587151442705717	1.22274971845745	1.10922857679938	1.15983868413584	1.00163041000187
Hypothalamus_traject_P10:CACAGTAGTCAAGCGAx	TanyA2	2.12745692379149	1.62418907787895	0.671204602807832	-0.475376525688746	2.33531513854619	2.16164808791217	2.81324132061314	0.945456113776217	1.30113968853777	3.58259977948528	-0.126393890969824	1.44106012066076	0.0913436795190081	0.408698561583836	2.53907250419398	4.77537560075666	1.88283181553176	-0.0593128946781319	-0.754578514583672	1.41458088487032	0.798001030988353	2.16313557788337	1.16847876845114	0.158283087565784	0.323984581554456	-0.873831608731759	2.60409855710611	5.77419459837309	0.931433935405277	-2.36967937283033	3.99535166828973	-2.38494594785036	0.319981902873732	0.469700324053006	1.41972021934967	3.86768593673508	-1.7900622987833	1.64498709956715	-1.48637003228988	-0.891521252200471	4.10547343797494	0.4768575868432	0.824578672300206	-1.68038654377169	2.72942131428028	0.955461356236878	-1.6554072575248	-0.121865556216342
Hypothalamus_traject_P10:ACTGTCCTCATAAAGGx	TanyA2	0.312918510358653	0.353720939978011	1.3689429917943	1.38302083858746	2.16105487084613	0.665551297910898	1.61763571115173	0.481291133946293	3.65766920776191	1.44561686998258	2.54951039016145	1.30687923905836	-0.95131278315654	1.07133855127961	1.87099998533233	2.63561489118056	1.50505756176157	0.267666975372396	0.976981537068917	3.52235567280884	0.20105436008001	-0.471478387892079	-1.94489264311533	-1.28956239530251	-0.578207123480766	0.668776022532173	2.15593664450722	1.38673617723659	-0.637633556099956	-0.145481856574486	2.68582509697397	-1.80539557552972	-0.666496995382403	0.59834900557131	3.91466423857928	1.82513171099456	-1.3646684770882	-0.21974549462144	-0.0224283905821441	-0.695574712576178	5.45012769051412	0.374431773352365	2.27379015060551	-0.896308242229061	3.44935877011008	0.40145817947903	-1.6005872038016	-0.224866959760228
Hypothalamus_traject_P10:GCTTCCATCCTGCAGGx	TanyA2	0.142420480120918	-2.39348907724816	2.26386947748096	0.865726502494839	0.00390080212172431	0.14088288532845	1.52490225958531	1.82505064203392	-0.89763071687511	2.40877275489175	4.34642907641635	0.866967386657006	1.58185094549727	0.447193151848401	1.33496978858587	1.91458056422472	1.72213319905723	0.277980255648876	0.882553943354288	1.44283517242698	-0.480655946498378	-0.448742855890462	1.40351483046452	-0.510606967535655	0.349524272444735	-1.26864419579103	3.65569118466647	1.04178882102154	0.633532718714705	-2.40285243486416	4.50143163782772	-0.769494260444768	-0.083400691843079	0.676841216968244	1.27012605334726	4.73254682924932	-1.5385451800529	0.692028170478798	1.22707260005504	1.33315082037106	2.30320488633605	0.250587658827552	4.47525475752493	-0.576725710457094	3.77285980726079	-1.28480587521488	-0.472220616338246	1.24644739917474
Hypothalamus_traject_P10:GACGGCTAGTCCTCCTx	TanyA2	0.473210218924647	-2.08300488635214	0.546549477850761	0.704070409578625	-0.395315407399983	-0.140210180961633	3.0751968496527	2.63647278881226	1.50923326669007	2.1601705858327	1.34911091164118	-1.74744623802216	0.918824271257245	0.42750292893146	-1.82899233978747	0.615918884427297	3.26079279598672	0.62960121288713	0.0656808255336507	2.0110307469155	-0.0399645462677211	-0.450493743705909	-1.17078207627437	-1.23216314815568	0.340370096859059	0.892283115622093	3.29304723788792	-0.809389470272946	-0.609253447296032	-2.99483562791532	1.75466248486432	-0.77249669238257	-1.47780858619644	0.505241725231356	2.95616024526284	0.52572732288513	-1.26173621137718	0.260041960575611	-0.26586925545543	-0.259914878828053	3.08533071404869	0.513907451389988	1.15344544191144	-0.578975969114459	1.39600622083075	2.20969366117037	1.70657166890291	1.03952299557957
Hypothalamus_traject_P10:AGGCCGTTCAGAGACGx	TanyA2	1.4958135191636	0.134345889044213	-0.15832989046104	-0.385264030142053	2.00489241231385	0.549757018303131	3.02558117799678	0.455856059286956	1.59463146112279	3.33279351828634	3.00997318190007	1.12085195014268	1.19982560522589	1.28310311337316	-0.313927444982099	5.94512518708104	3.25336212996602	-0.702507235140635	0.594379806309069	4.82507857752068	-0.67663030837003	-0.439269784032458	-0.55593143359956	-0.474986160530684	-0.538707282538218	-0.0554538944138236	3.90389755733566	1.76979412144917	1.92050571327003	-0.135543473898494	5.28198736821482	-1.81607434153038	0.904777969532178	0.842845567182168	2.08117269116575	4.16346300950657	0.322960412669392	0.99830766343649	1.0708701653648	0.0527639063204267	2.62785479102738	-0.671595148748295	2.8663046050266	-0.56455082553055	5.35654218878821	-0.422900340589232	-1.13739594878237	0.867430484215944
Hypothalamus_traject_P10:TTCGGTCAGGGCATGTx	TanyA2	1.13466979832386	-0.300392968974776	1.16124209768451	0.576461481645952	1.3111965977929	-0.493382217389291	0.657340730856567	1.06496666211735	2.41618282327007	1.35057734429387	1.83546670893905	1.07522914454332	1.67021659181206	1.1358313655221	1.12805166815761	2.53147668171408	2.35422900834383	0.775230594865384	0.529057035752278	3.56466632238493	-0.328510003966814	-0.453183614802214	1.14232256337645	0.195475413052774	0.345015744845382	0.12351086117903	3.07415053056187	1.05925185989346	-0.612891288423817	-0.139836768926703	4.30625076009038	-0.777109299055844	-1.02323943909098	-0.347670404309035	2.05839506758161	2.4835902655776	-1.77160240327173	-0.285420136266021	-1.15998946750175	-0.421272631922867	1.80552141100872	-0.0990874439220853	3.52550470157314	-0.582433018820893	2.61347930993858	-0.457925314329061	-0.980900236548305	-0.357299794510535
Hypothalamus_traject_P10:TGGCCAGGTGGCTCCAx	TanyA2	-0.315865534361171	-0.68093874874648	1.06331763029422	0.0248073352843557	2.24739283750003	1.04245362752188	2.26161490425558	1.46913577282329	1.47931974597593	2.60967389799061	2.68091518141396	0.0378608649570191	1.89871355718346	2.0218514299477	2.11415081437605	5.11210813406888	2.0839720930359	0.99703601419242	0.479500206450601	1.67378873449255	0.00615658587018669	-0.455496832240082	-0.00346304110653184	-0.544527178699802	0.321847505487016	-2.32829864113859	1.68140143584337	1.89202719556053	-0.616019735180664	-0.140550542225492	1.71739505914795	-1.80709360219292	-1.04128662628873	0.949895991361031	2.04308712828531	3.29140282041398	-1.28822251681266	1.09790245935607	0.635631708933948	0.380097078628027	4.20950853016513	1.51060907663486	2.44610711079384	-0.290407914376518	3.31851598002037	0.94950253291145	-0.969432610201389	0.851351444982346
Hypothalamus_traject_P10:CTACATTCAGGATTGGx	TanyA2	2.42751951579194	0.211365057141906	0.391819772139599	-2.04943213653025	-0.384114056297839	0.0162405474051952	2.53517816441336	-0.920159537033998	0.768310045405402	0.736038120777537	2.0676015145259	0.367583630073436	0.309613006035781	1.06543930530834	-0.248335155339867	3.26158012341959	1.52931904498	-0.237580737191266	-0.611533382261282	0.367187964476382	0.527631501222269	-0.425439971980021	0.464372312664488	-0.406199392185985	-1.47271733305446	-0.739672630801299	0.467636278967402	0.786754474966465	-0.575370193902567	-3.51009215048232	2.24875641199905	-1.83765682026152	-0.906442871642116	-0.19577783136855	0.43361590279835	0.878787210345551	-1.13131762586205	1.18747340370711	-1.35555473209063	-0.310150254697564	1.66773415701153	0.0522356183156658	1.2178275838937	-0.546776622630437	2.30765599340299	-0.37317035198429	-1.61886382782132	0.192587832497906
Hypothalamus_traject_P10:CTACCCAAGGTCGGATx	TanyA2	3.40818024635226	0.302711381901073	1.67891281267605	-1.3430385958263	3.2939496688402	1.66527755803659	1.45281229302521	1.23769637701728	0.802835250548071	2.66000988079133	2.94758440228912	-0.00990747518813803	-1.85909944423764	1.27177114892225	0.965387962849408	3.28446572564317	1.9823492724743	-0.152328919033811	-0.548816686240337	2.32727416680728	0.806336389775948	-0.416223477102262	0.870808233162767	1.25380266835307	0.490665536539454	-0.240681120439791	3.24931012443562	2.40303318442872	0.817100723898605	-2.64769353993248	1.1444216734819	-1.88035105311279	0.179529934376618	-0.103700611195984	0.589082249182119	2.18433466387938	-0.507371980509156	-0.410381749774459	0.312910493253382	0.762952424334305	1.55289072385125	-0.541895445266782	2.04415664809863	-2.25523350613617	2.73587513904931	0.212461715807101	-1.17870150021173	-2.11798120604196
Hypothalamus_traject_P10:ATTTCTGCACCTCGGAx	TanyA2	2.38334999090332	-1.22445548966853	0.986598062104304	-0.239740925567261	0.031451841714721	0.250270653071699	2.39354865921326	-0.730657605735254	3.47348707060795	3.13651612428626	2.86347226169415	1.41481545563536	1.33828714629813	1.29755978180359	2.22472478833089	0.483422776012275	1.4849083204073	1.26058628582472	-1.25690606897831	2.56244182615726	1.16065185225313	-0.419073175725202	0.532796090656612	2.18261325225857	-0.513938675877466	-0.709531632218568	6.35983050550769	0.922888759146633	-0.566759609290086	-3.22442253327093	4.89562004645869	-0.718616615726665	-0.36334869127128	-0.135318613450082	2.37894343594887	1.63360137075468	-1.08845486796457	0.653392012516984	-0.728449420833184	0.470275172056297	3.03198214450783	0.793671306558881	1.25730680069086	0.673422193756476	1.12973780182367	0.716749816372044	0.125410175958433	1.1394916463694
Hypothalamus_traject_P10:GGATGTTAGTATGACAx	TanyA2	0.315912819427092	-1.67088139375056	1.62448619092065	-0.80116139183565	0.571902222410799	1.06869096105087	2.67109426676973	1.08693724180187	2.3888035040559	1.28692118525331	1.56417321766124	-0.683882666839507	1.06442772094171	0.209199790674765	-1.01352204301724	2.26637124662973	2.15273842747713	-1.42962592185002	0.270175428522154	1.66543313598097	1.46395819954316	-0.417755794711245	-1.99071911406738	-0.372872022054435	-0.512323073773113	-1.38432479503048	2.2320266879636	1.5517190886886	-0.564977956735223	-2.56071895595183	1.50538952915585	-2.13043353157174	-0.376190151302998	1.80005573322825	0.219386364923334	-0.110845936586189	-1.09263464832018	2.46461765573627	0.193236800746116	-0.635593631704479	2.68349262499762	2.26715372223474	1.49701697760993	-0.536900850282873	1.28051663676432	1.21323745884596	2.36242350738186	0.16723920972211
Hypothalamus_traject_P10:AGCGGTCGTCTGATCAx	TanyA2	1.18653632139096	-0.590090482107548	1.36574813363195	0.810344724240563	0.5331288027874	1.3668028892596	2.01854023334155	1.23541022061418	1.9500324439414	2.07366876975957	0.951407518068562	0.161664295092794	1.23049966405206	0.559144390405395	0.557940444012041	1.64033494776075	1.2217397538663	1.41567440530149	0.745965696028988	0.408874422426375	-0.694439719565058	-0.426131354460873	-1.41318321756645	-1.16552530540993	-0.52259464521841	-0.448612429463855	3.91162477212685	0.548706372657569	-0.576305233759665	-3.17815787057129	1.92023963666568	-0.730719984863998	0.0921665434600086	1.61716389514261	0.584711342978029	-0.640955228552116	-2.20590313486354	1.66472841123532	-1.03427733062368	0.656613121440314	2.18042741413978	-1.26195762390655	0.427380704252382	-0.547665193614564	1.73751645040857	0.673778928121052	-1.00068316692332	0.531277807765819
Hypothalamus_traject_P10:CTGAAGTCAGTACACTx	TanyA2	1.52086498215192	-0.681268651105469	0.665602316779569	-1.84719022540549	2.51440382020878	0.448724146595433	4.48238696441904	-0.0362713887877122	0.212762347420468	1.43304846864755	1.44982257460132	-0.861860100643829	-1.76366231491873	0.913560528830661	0.79600155923845	2.56138206155247	2.01461609636052	-0.45669216001375	1.78154295245669	0.410587410042994	1.19059138082688	-0.387719226890952	0.00478803845313929	0.617690882853745	-1.52898424149613	-0.815613873042605	4.09260841291929	1.09311300126116	-0.524355925420164	-2.77060059656869	1.27274146939052	-0.66485094693138	-1.27186839951447	0.053375348924333	0.634447166052216	2.43677651098951	-0.337430946555304	0.751547177237302	1.52697809163568	0.454400267284988	0.641836801914562	1.03220193451769	2.20986177130199	-0.498297612602696	4.57111602310385	-0.807022600447242	0.366205862753519	-0.293906233068484
Hypothalamus_traject_P10:ACGCCAGCAAAGAATCx	TanyA2	1.83046297047573	-0.336603033948208	0.206663396651758	1.75652627987996	0.794933268720899	3.38376894974034	0.895484392329485	1.59904509232501	1.14459115371261	2.15709060964557	1.33971700029583	-0.88278190922726	1.84939859634056	0.265117833974846	0.720808949509158	0.569566707358847	-0.740263618867019	0.505099806720904	-1.20526862447829	1.46270861679999	-0.0872926269337619	-0.40185733452266	0.738055635888143	-0.279799182514376	0.788552001800651	-0.142375085419232	4.51109779236327	2.17510328847714	0.874464561144205	-0.123999357510055	3.40269208855177	-0.689094916512374	-1.97747573142907	0.771785812087902	1.81365885945273	1.0197955985329	-0.420437841452865	1.89760317825643	0.162487005891668	-0.520951266918306	4.38632853489649	0.938990866175173	0.0953857224893778	-1.78477951780421	2.23502578219544	0.408198014300563	-0.174933433024074	2.03800817717416
Hypothalamus_traject_P10:TGAGCATGTGCCTGTGx	TanyA2	2.76886973248543	-0.92813283980506	0.868791561962605	1.13386465142218	1.76767569612065	2.9805123458259	0.672353214798041	0.828925230565562	2.76562862150402	3.99888620694926	1.65062008037627	1.14795462461661	3.03225983232611	-1.25764052339413	0.693038575675791	0.549178839616242	3.85753286301201	-0.103136034502904	0.376821708404621	1.75696021015551	0.737920411500833	1.96785813333186	0.311934321886618	-0.301169606241995	0.520205224509115	-0.224156400733209	3.51140353489757	1.56945206720294	2.25993611014886	-2.69054715664518	2.30153647820715	-0.697821300812884	-0.28630675747605	1.99940238110326	2.05329579080599	3.39636034655207	-1.02079205080163	0.754704958562459	-1.44153237739545	2.54056240919763	1.85270183800288	0.904554729543938	1.226616814182	-0.523008276013015	0.204200185538692	1.48312903822617	1.16439625238052	1.98495002593724
Hypothalamus_traject_P10:CACAGGCGTTTGTGTGx	TanyA2	0.324911919615389	-0.978000322681803	0.385356130902995	0.498785533677801	0.231740831473728	-0.147238404608601	1.48439071352687	0.469767530889519	0.672232407823595	0.981747254935543	1.71704885815936	1.68105069593642	-0.149314608984822	-0.859323056714901	-0.803704423764699	1.30016081750807	1.57677683881251	1.49699944733473	0.0695817527133954	0.18202994849984	0.60335616411602	-0.331274850586074	0.74595982577016	-0.906071623257102	-0.40626518659101	0.202107174479269	2.58185492295857	-0.369462423585118	-0.448019594432557	-3.24591667506918	-0.451508065916486	-0.568060664803077	0.198415073076731	1.42262457767164	1.51041600598986	0.60981640538313	-1.29499574833453	1.91302696051689	0.292884487592808	-1.16480895236305	2.45329413403685	0.742627537505864	2.16612603196406	-0.42575494330787	1.95261288896131	-0.0164759981412932	-1.10738407149609	3.19859526880561
Hypothalamus_traject_P10:TTTCCTCTCTACTATCx	TanyA2	2.32583443234355	-2.00159882860904	2.01001217422493	-0.450959925324051	2.79379969354361	1.30926384938246	2.42398961152741	0.768380726893213	2.85609672949648	4.15272229096638	3.51311584869135	0.845323645140194	-0.350062914595995	0.52818725331735	1.37339277354989	3.5796320129157	1.41356808608214	-0.0331782697275389	0.730971965517581	1.19579161267467	0.290452420338195	-0.655457969877274	-1.69574236557882	1.39824114836654	-0.231524284070401	-0.866649556170309	2.80776735243502	1.40773946220434	-0.09753908867861	-2.75984245385604	2.983450583074	-1.79091225505844	-0.863064116353383	1.4721503442979	1.53063885606031	2.36875979407391	-1.60214866285915	0.526783453234674	0.752297192895922	-0.512084489735366	3.78415993202341	0.326903199886466	1.37841829259944	-2.19047264196673	2.84827464822878	0.177513433899926	1.17153135074441	0.373655963853864
Hypothalamus_traject_P10:AGCAGCCCACATGTGTx	TanyA2	1.86472159941632	-1.01679527345552	0.445793427864217	-0.78169533028125	2.4187234958824	1.48292895169459	3.23804940116764	2.02134830555696	2.54263921075829	2.68382823535774	2.5912946227288	1.43800997814929	-0.292493711084953	0.537500135137042	0.884095374376466	2.84576521690448	3.68948680313584	-0.500380678200218	-0.803511480107925	0.373176680821398	1.7707770587797	0.860043889787452	-2.06460025826253	0.00611406429037956	0.51302687356272	-1.30450586271669	5.26584271806357	1.61350656141692	0.914227346049742	-0.188938928993433	3.49161543484931	-2.03626276608382	-1.35845550935965	1.1126811453334	0.939970676640188	4.79366275627297	-1.56694650544982	1.60609440318315	1.30502665324676	0.04642650571721	1.06590789300003	0.950693784146796	2.06817750881788	-0.786952303619332	1.92680529902525	2.86195183403991	0.12580993540861	1.20284010126511
Hypothalamus_traject_P10:CGGGTCAGTTGGTGGAx	TanyA2	1.88579082379655	-0.00929236184113145	-0.211882793003698	-0.282308711343123	2.97929648648998	1.57996092106319	3.34715464876799	0.516908658461249	1.09628110038094	4.17141002655163	3.27793019240507	-0.230224055372264	0.0831972591351838	1.98840738687504	-0.426799803917368	1.992530361134	3.4719308423081	-0.514972768861645	-0.741811612632189	4.59277176494928	0.691399538857184	1.03158085528748	0.379572933585599	0.0886754979145695	0.211863484017874	1.73662513223835	4.8846997352632	3.07560231391541	1.12486887340883	-3.04723619494594	2.73023538711086	-1.77202107123601	-1.2679866159257	2.41731349275181	4.23935520305629	2.30313201859379	-1.20195737457073	0.228082282333167	0.0688255600723262	-1.42969706433941	2.03408640859614	0.366916145923055	2.4933713622179	-1.57485457145777	2.13567440102766	-0.197257768049295	1.02392223463384	1.01143659046233
Hypothalamus_traject_P10:GTCATTTAGATGTTAGx	TanyA2	1.38682382423347	-0.495101998596307	-0.356904207848094	-0.685403439833707	0.983206820115999	1.92881815894054	1.20655826565625	1.65292484405326	1.48979547137248	2.72286649369542	3.36469153690762	0.256818532551183	0.132274709132714	0.172476929119507	0.353354224901437	3.86293259097905	2.93064240071942	-0.403422650815992	-0.128546720792714	1.49523113024378	-0.710948580378811	-0.454155826229111	-1.23567499856206	-1.24218000194643	-0.556963154716125	-0.985294240840351	2.45902233489157	0.807476590763431	-0.614206128758748	-2.36135468286157	4.00475866922861	-0.778776453221941	-1.03573372120671	0.17431869717483	2.61851924713196	2.427386699952	-0.294470811778181	0.497742412632237	0.644015497740508	-0.724172856336582	3.07117661684863	1.25759779946375	1.65628067103102	-0.583682514923637	2.87075520045645	0.4815113270244	-0.386453992868012	0.863730526720295
Hypothalamus_traject_P10:GCTCTGTTCACGCATAx	TanyA2	3.15641078858486	-0.866077667673645	1.94346209327952	0.266484011676049	1.53979146754415	0.181875936434125	1.90728601009201	0.453470801453739	1.65203911824233	1.49413844109756	1.91005043051076	-0.731865552035745	0.218613906359178	1.56811427487799	0.443443910354265	1.5085993114926	0.286320157005951	-0.331505752286292	-0.0454961096856715	2.90749397125768	-0.146085300513952	-0.447066174758313	0.210994526334379	0.992133086977362	-0.548268581415044	0.233318920347197	2.82968917092163	0.986035247092009	-0.604617927940384	-2.47045354165117	1.38535649502955	-1.84677731430168	0.440650617987802	1.42958785591655	2.17537468300104	1.8891330527576	-1.7476850529163	0.0105639376174823	-2.43302225945996	-0.25084469542875	1.16831365439427	0.594576182691083	0.477893820002607	-0.574570823109741	2.59663082676893	1.82499215878365	0.232099908022899	-0.387979673392786
Hypothalamus_traject_P10:GCTGCGAAGGCTAGGTx	TanyA2	2.15059596194409	-0.634718439800179	1.53769966684718	1.6712080331449	0.701205142059254	-0.263816489503856	2.11707788266744	0.731465673728944	1.49649003118326	1.02613562173738	3.06364486105021	0.467843954948712	-0.178954802858013	1.67279577859295	-0.855445952400822	-0.613227335384803	1.74086531910168	0.24012082480479	-0.0505147251697537	0.629817030675282	-0.0737058011161477	-0.352601412680567	0.40204683043813	-0.029011293739161	-0.432419485189187	-0.949877641666411	4.5671974686687	-0.0096719693002758	-0.476861979910739	-3.73599609810605	3.5361025054333	-0.604631196721642	-0.552568506780695	1.77405624204313	3.0492381724725	1.53137546946961	-0.72162426845137	0.0222394471345883	1.44874122725242	-0.975991433306821	2.58865573693304	-1.04419439969194	2.08948482910549	0.994720789922066	2.1292035744961	-0.733924919793674	-2.02859494957521	2.06526225477749
Hypothalamus_traject_P10:GTACTTTTCGGCGCTAx	TanyB1	0.129927685959788	-0.580163410343268	0.0350532235362033	-0.306885724177794	2.48947935004293	1.9217561666844	2.24896098254987	-0.0605775302633056	2.28041338432388	2.78489409994806	3.92945299531805	0.930694074929453	0.309415569356187	2.13880048531002	1.67987531292493	0.127120719215746	2.81893631050675	0.151041085796269	0.131749011770691	1.8988174907209	0.515186446280433	-0.714200663726217	2.09603870944543	0.104773113195778	1.27492169147087	0.060328287716955	3.64726899690369	2.60577012284888	-0.965899079998382	-1.86740309420412	4.23867880142859	-0.461999424034341	0.0377032081649407	0.306121385034218	1.51503564310667	2.19377885199048	-1.84408536697159	0.225890341247743	0.932697271967716	-0.635833826217296	4.78180551665386	1.52994302132751	2.86490397734616	-0.197089734937788	2.44660468399113	-0.151207112357847	0.803013412139935	-0.231484581451305
Hypothalamus_traject_P10:GGGCATCTCGTGGTCGx	TanyB1	-0.402633972586891	-1.60356383030463	-0.920312731594472	0.455417795038807	0.948293285406018	1.13697177731636	1.77090447168915	-0.550966972950544	0.257849302783099	3.09165080022891	3.56125487649606	-1.00958269920392	0.814054239891356	0.205033411347845	-1.14273207367657	2.70666095743421	1.65886827113062	0.94931505851993	-0.591619117015747	2.05106543659524	-0.500880821516122	-0.654607316566967	0.805919330774637	-1.36002720132568	0.617264241728765	-0.577515080104821	4.3611115796287	0.276909451614138	-0.88530263065239	-2.84899735761086	3.87446275318706	-1.75223178786295	-2.04403988075224	2.04382684636655	1.23594353127332	2.10084391966588	-1.65241137466117	-0.281945905591029	-0.448359139966632	-0.66792353476446	4.70609513462469	-0.0744572088957588	1.30389154184938	1.02812190645941	2.01266561142757	1.80644269602519	-0.785957172784639	1.38769177623056
Hypothalamus_traject_P10:GATCAGTAGGAATGGAx	TanyB1	0.681499314780889	-0.289120929433588	-0.131596288306763	1.00288014827569	0.352023097549861	2.4917931265144	2.48306402130741	1.59702384773699	0.0837743515884565	2.98815231934624	3.01667310933396	0.0191879781252373	0.937331193167634	2.56511097226831	-0.0546993318415809	3.41056333672684	2.98504160708537	1.51129701387442	0.10099190834216	0.754362162421471	0.708975401761537	-0.629847576382071	-0.260701391142822	0.748495347268182	0.22544199450944	-0.0633160284235462	2.81039520168037	1.710371180131	-0.851816654267248	-0.194348458075155	4.70024437080252	-1.72200566601492	-2.57969976785672	0.700816032607944	4.14229779652952	0.895960384239437	-0.472859644574896	0.314251755354193	-0.709240596366574	-2.37161992243099	5.06757739805756	0.94237918802025	1.03057773492678	-0.130308166167183	2.93176549615722	1.05276966751298	-1.39459494596442	0.677917878502629
Hypothalamus_traject_P10:CGTCTACAGAAGGTTTx	TanyB1	2.06341218010073	0.157665502462927	-0.0852771034772871	0.0839212496414308	1.19399211137039	2.30248882596072	1.52093787776551	-0.186535933517508	2.17723970377025	2.42492865268329	2.79426865127609	-0.531747189703984	1.3776766580101	1.38250993122201	-0.128168503423014	1.69178305006564	2.78894173136928	0.733808954821699	0.890393042050949	1.42263851365869	-0.691746040900874	0.696545360671719	0.838961723402174	-0.827694568553351	0.935917904258857	-0.573678897644602	3.85221617145008	1.06586318554809	-0.0714473021129292	-3.22165874963123	3.18782108567766	0.242555253762353	-0.614506233763186	0.770767644657116	2.18938637563696	1.00500213850303	-2.16528428038903	1.08519532046586	0.082024846837245	-0.997484025149441	4.41197749882818	-0.317465284113859	1.24538361794155	1.55765718810281	0.98276402213059	0.217396413391723	-0.684884442944383	0.25325052092226
Hypothalamus_traject_P10:CCGTTCACACGGCTACx	TanyB1	1.31050335488314	-0.53041349275701	-0.694915066265051	0.125978686586286	0.476758398904905	0.303399752925194	-0.071539583867135	1.566977357306	0.104919398923932	1.7084189057156	2.18169220415711	-0.516020478716703	-0.631754527542365	0.0277078354681783	0.113713606819557	0.627438429161647	1.2117979750743	1.1213060850559	1.87871860952637	1.55777101061266	1.17483391567059	0.748154619242588	0.465179937985772	-0.135077763074761	1.00184074705756	2.22842019933788	3.20811720577825	0.466207847470836	-0.0342705155449013	-2.9823578104034	2.57116866767878	-1.07508117408898	-0.968190743944932	-0.430649203138549	2.98694079086143	3.16229210022087	-1.13051401526675	-2.29066750861426	0.634263649768745	-1.26354397899617	3.28318188185525	0.32610171544308	1.04822214517436	0.183994200239208	-0.339915129618502	0.308830102796097	0.485074009130478	-0.0928392790056724
Hypothalamus_traject_P10:TCTCATATCCTTAATCx	TanyB1	1.80852084994813	-0.524856114824888	-0.160664904744616	-0.125527217314319	2.4483193681278	1.71807327672065	3.02878225110069	0.217810459631796	1.69576227619612	3.34568300031377	3.93328560565473	0.59790130831432	1.41673984804428	-0.17420657589564	0.039251878437125	1.98705154367085	2.81167345327798	0.829234631759347	1.46265842916301	1.39500719405262	1.95310449656755	-0.600366376001896	0.725856867904237	-0.0246850189123996	0.0845146057357191	0.14668570088254	4.37238770004211	0.980285860331356	0.855708934982224	-3.03016213282514	5.33127275283753	-1.02950142598811	-1.34712262643493	0.578147900813073	1.77543427055125	1.83462110553873	-1.33210220900862	1.14024258324047	-0.26179147978039	-0.189295128439612	3.59574383620836	0.875026537846968	1.85740825819871	-0.0258169820728677	2.33514002598172	1.64218310656319	0.573913454607883	2.02380309382186
Hypothalamus_traject_P10:AGCTTGAAGTCAATAGx	TanyB1	2.51718397310853	-1.54887023823692	0.716327125501648	-0.0358746775958291	2.35088577874154	1.57546940353435	2.42233302101721	0.564400583318486	2.02667477038809	3.63175795608607	1.94680656199903	0.402617509097999	0.718259960224881	0.214449142854692	0.829296954421606	2.2583097169698	4.03322720371788	0.450581987543669	1.13513729655791	1.34892515486905	0.937884070489728	-0.609896058850845	0.246467161745456	-0.690937071561985	-0.134545389664731	0.624296451774053	2.91928083852121	0.252840295444086	0.0207388826298409	-4.3948419569542	3.13710663778148	-2.50276092275883	-1.68519040967841	1.9953185656244	2.57455472818926	1.9668076302204	-1.69812928279998	0.131754612714968	0.825092677797102	-0.643206495722211	2.72776610359683	0.881030766955852	1.71497140272003	-0.783842097331596	1.78345687938038	0.467380703692751	0.746500700536208	1.33216848970156
Hypothalamus_traject_P10:ACTGCTCGTCACACGCx	TanyB1	2.40032281381789	-0.208584103611522	2.68771413076989	1.32414453794181	3.1644608533578	0.115879507882271	0.758342000266076	1.2745524037338	1.65523576125079	2.72288617401596	2.22196008286845	1.16700835709059	-1.31009845140303	3.55408978016964	3.13316822688024	1.84677824603668	2.87116056647014	0.987945424321865	-1.15360404618583	2.16508544494761	1.40945590729211	-0.589095289178574	0.258184153756113	1.18229360637576	-0.722449938924626	-0.614323596967122	4.37926923870003	1.73337956742216	-0.796701888761408	-2.39018657583868	1.51322382155597	-1.77625722260089	0.09650775560333	1.76567105708991	3.7461094455668	3.6595995712241	-0.832317662947837	2.2126701415933	-0.468560730779753	-1.96618606080405	3.39565223761243	-1.04526148295483	2.60063898989729	-1.83922909669373	4.57918487291651	1.09098930244699	0.903429921929483	0.811845439576209
Hypothalamus_traject_P10:GAATGAAGTGGTACAGx	TanyB1	1.6193453621144	-0.731121447274253	-0.514656133006255	-1.2540816245541	0.938715080467799	0.257372430762211	1.74700445832601	-0.213245575390157	0.986086706810558	1.80173134921655	3.8850217884009	1.05004803172575	-0.893097442718327	0.586008240672553	-1.47172400979147	3.68925184661351	2.8627245103525	0.129123413307075	0.502537079801923	2.51684379675944	1.02495912726173	-0.606606732121878	0.719566075877283	-0.669151983142255	-0.74392564264366	0.184551270738162	3.49789536223088	2.44343201421122	0.0362531683543107	-2.87586112641023	3.18634479436704	-1.29161780626504	-0.851027517308575	0.485547050906831	1.92835353951376	3.20172986601632	-1.67628956501928	-0.143253469694769	-0.60986144420529	-0.338152677691417	2.30911762031315	-0.081394818411788	1.24784612060208	-1.81189895061697	0.85432796690468	-0.70919677959779	0.216662655464664	-0.669196018521797
Hypothalamus_traject_P10:AGGCCGTGTTGAACTCx	TanyB1	2.953900298631	-0.488006667764227	0.844482079061433	-1.54881152123426	4.30035660237596	2.45538575852146	1.58388295452669	0.285537501597271	1.35373312086471	3.41344539499867	2.48278168552585	0.00925488577164383	0.611676853212642	0.0863786026720137	0.692164250895272	4.39168009445811	2.70327143739836	0.208676804070842	-0.884306968989994	2.47033935375664	0.297373594046584	1.71622289640641	-0.0809574566167602	0.077891761765953	-0.725662307534616	0.10825540423705	4.24832164188596	2.35690154734019	0.565262884369824	-2.67539176454129	2.74923361391078	-1.75712258959932	-0.957834772829508	0.45821659944996	1.77688575089247	3.17182920171668	-1.24420811548637	0.933452437614208	-0.709722382613249	-1.38383932896315	3.4411643673547	1.03571485814005	2.8897592263141	-2.10302102069034	3.19797609359498	-0.201768372891936	-1.25624383425475	-0.149170179040874
Hypothalamus_traject_P10:ACCCACTTCTAACTTCx	TanyB1	2.51008066207327	-0.0719249742559896	-0.183200538581429	0.828995503172509	1.85364313107075	0.355092683328744	1.24226985653702	2.39204999468614	1.41319956262723	3.34480443139357	3.41881412083062	0.282440622288014	0.500519793705205	1.88703334072407	2.33465169583795	1.76618808399234	2.98698564851669	0.965597474289756	-0.879129173530171	3.61037295631471	1.28025460031094	0.894253840978147	1.27777167939517	0.589767374649229	0.903643441903165	-0.182325899161495	3.47859227585697	3.03402903650549	0.0803023312579281	-2.67356391042878	3.6001353890809	-1.01166293429575	-1.78924547203089	2.75336543596299	1.79737617249154	2.64938848505363	-2.30640571376782	0.510195817019648	0.44297364448544	-1.50388012147874	2.76010735284503	-0.428508090692929	2.6654402134564	-2.19496607951988	0.58911377390558	0.109466064237992	0.106672367165532	0.208753408911115
Hypothalamus_traject_P10:CCGGGATCACAACGCCx	TanyB1	1.26134230895846	0.325559126594068	1.88072617550056	0.389125995676177	1.99081458982407	1.05704896305842	1.81723537480584	-0.191659899485089	1.22591907219343	3.36798409267876	4.41695132548001	0.184795278854173	-0.55200066650424	1.02271230763931	1.45882799747182	1.65427886232569	3.67491352000712	-0.0134695897867171	-0.691346939398468	1.78706496586164	0.777634838850899	-0.583841185909524	0.493951718988844	-0.0478280005062475	0.580504866391518	-0.127242114505471	3.29047757209542	2.74039875664584	-0.789596072611251	2.00481358844879	2.99880990531993	-1.00116343713156	-1.2482936038946	2.89379527668025	2.51757839066954	3.77206650732161	-1.19474337752464	1.0805533805536	-1.2029493581498	-0.398967340476159	3.53698957195158	0.305771459501186	1.71967812896102	-2.11074740440065	3.09027113261909	0.761894662473135	1.42748860363826	0.848840467258311
Hypothalamus_traject_P10:TCAACGAAGAATGTGTx	TanyB1	0.910769651463469	-0.565569864668116	1.03191649924319	0.0257379060183614	2.32903629950066	0.644166461507774	1.5259583656748	0.291375242338083	0.792200071293572	3.33776237350426	2.29187227387075	1.4537856981941	1.57671715462337	0.838080880288741	-0.272161598750183	0.664343353330243	2.16875250930118	-0.789488348252043	0.273793426616684	1.13841710759332	-0.501445378637294	-0.566825105700849	1.02997192697246	1.00935034288878	-1.36424947599008	0.711549959756466	2.9008448019419	-0.172025469753028	-0.766583000431292	-2.41849586025684	2.10600250534762	-0.971983720611416	-1.17105517348405	0.51863970217213	2.10391306401001	0.727988766534066	-1.71723524799238	0.198296417710544	1.01911152378985	-0.345665380068014	2.5503776463877	0.321378246291556	0.02792210103886	0.37075807856132	0.379432976020775	0.0215776900736445	1.12981862150205	-0.160260260167879
Hypothalamus_traject_P10:CAACCAAGTGATAAGTx	TanyB1	1.21795890638047	-1.25485250495886	0.857064198914493	0.200935015512939	2.34108581627116	1.33455369464855	1.79127295571635	1.18661920396877	0.866482056049491	3.73981499080328	3.74835887646691	-0.142613670339938	0.2887622510707	0.641620921274822	1.40565006141758	1.33909951643634	0.984468869045391	-0.53989014288307	1.2699958901933	0.439931452001006	1.28018918136135	0.899597841302515	-1.00907917900505	-1.10735668363699	-0.72505257021483	-0.0401351544294871	4.13812484829699	0.837957752575666	0.0825105044764469	-2.67971979184603	2.69857172792252	-1.75950909935812	-0.839900858257319	0.740337445934429	1.9984161908035	1.83622272796789	-1.95337639146704	0.616608536047197	0.574275863599993	0.00994290315133083	4.24239030618005	0.606830431023856	1.06957757039304	0.566041959026737	1.00390717401117	0.489120293697633	-0.0446382666314714	-0.10199035804957
Hypothalamus_traject_P10:TCACAAGGTAGCCTATx	TanyB1	0.237158582020663	-0.755820679832823	-0.106854314001309	-0.479256768275288	2.22800807060608	1.30141276385672	1.1311344060673	1.20229458754648	0.616974141558051	1.18666818475328	1.91708663477018	0.314068376186181	-1.22286943257324	-0.430397526181077	-0.855974669018641	2.11830223847489	0.923054119304453	0.097764541116372	0.0228295716757322	0.38156457184129	-0.393734606564713	-0.579438583805577	-0.385825094572084	-0.346112549192024	-0.710607143296102	0.853845904041	1.98575233184205	-0.69194858559346	1.0552571598505	-4.43647761387085	3.65440366323863	-1.77089407107138	-1.2145642640134	-1.0459591647814	2.94597899054449	0.874502717367818	-2.2652497228422	-0.395810535409197	-0.69400519845641	-1.74198450859067	2.57388348543693	-0.642983327851478	-0.195923709296477	-1.56711264555813	0.621026731802137	-0.241446522125548	-1.76966083041262	-0.8757131358048
Hypothalamus_traject_P10:ACTGATGCAATGGAATx	TanyB1	2.45110995643208	0.392981255457121	1.78238580911234	-1.14857556555336	2.54994730112136	1.55775949154064	1.74426646069684	-0.0494044739723921	1.90793826200192	4.29080570307212	3.08219761057015	-0.0979314261345313	0.572899774912145	1.31191573232167	1.1164777738498	0.610510044573933	2.16241253731234	-0.568592681170916	1.94245876610953	2.13291347463394	1.21766505313217	-0.588262726470122	1.23703813958835	2.43199908876828	-0.721428900049994	0.914859054827415	3.93476005667822	2.39085020786327	0.117471450887802	-0.181517030097537	1.80006407399286	-1.78062090309893	-0.907555565340827	0.698712808943173	0.777253767677649	1.47337051433901	-2.29975366566553	0.703605143517217	0.0756062916560266	-0.324156662999018	4.57684981349578	-0.220554908099897	2.0463747789481	-1.02510517874845	1.20138620713242	2.57990583691909	-0.89002089877361	0.59799973554111
Hypothalamus_traject_P10:GTTAAGCGTCAGGACAx	TanyB1	3.03948308634173	0.0571141046090366	0.72142468987252	-0.525689378273552	3.35383167420846	3.16419317904587	1.39867205460132	0.0157384610331516	1.08442311713492	3.51755347773204	1.81857795057373	0.107717451724081	-0.770174314704502	1.30949642023708	0.985927933920917	2.56623509610827	3.17534095011925	0.612340216359473	1.69330827389529	2.09228727648467	1.67245687446385	1.49409184376331	1.13596700461453	1.08417173086284	-0.707736229543679	0.203032282528193	3.52298042340765	1.33556611231929	1.36660227075333	-2.41513212023311	1.49969555030542	-1.76869524469089	-1.09188688587848	2.00360415429565	1.37205639642855	3.74713680282267	-1.13431652521212	-1.13835023222136	0.468234828547611	0.737411565628648	5.2995031077376	2.13330462922941	3.01319990177573	-1.01347108093729	2.11914063852127	1.51235383214295	-0.551154673785712	2.62742661200003
Hypothalamus_traject_P10:TAGCCGGCATGACATCx	TanyB1	1.73707878896029	-1.58483616619464	2.10184591344256	1.44776213001491	-0.902364111077583	0.422833737372396	1.84339798447556	2.19156296425624	2.19427640001379	1.60498322864298	4.08181838516291	2.31715662435373	-0.0861118058797109	0.479405283973791	2.18578527561667	-0.134269258048585	2.55099433648235	-0.060935637145503	1.32674147869925	-0.136730136541177	-1.0028662759879	-0.558045803409959	-0.587465238000626	1.35381617678106	-0.00622817394225706	0.420562613519702	2.19298130658646	-0.101895181466214	1.11490894508578	1.53414193492441	3.12308041895391	-0.956928719764198	-1.13292231984173	0.38357402128951	0.946608233054814	1.37207877565549	-1.80229160110319	-0.319773959483143	-0.0181221122083938	-0.728181759834996	2.59690772343413	-0.716839069731035	0.383655041674196	0.11888520561328	1.17947150324289	0.181003751141852	0.302698526514949	0.772801597631492
Hypothalamus_traject_P10:ACCGTAAGTTCAGGCCx	TanyB1	1.80542279047299	0.777663044859444	0.864485861908163	-1.48376934002835	1.95922812721271	1.56825878775594	0.91379923882602	1.25636415090273	1.36453853256981	3.90347362575762	3.60008243032216	0.00579840904082293	-0.230292589435889	1.51658405877503	2.00478252788587	3.31857202346755	2.8383635893672	0.00208021213145777	-0.482413654603177	2.84119021855702	2.90602283060239	1.02461740385584	-0.250448452998563	0.810039799579698	0.895441529200931	1.63812084719886	3.028161944149	1.47443901272277	-0.759941886394368	-2.79183992990482	1.84622550034646	-2.01654860066245	-1.02123036338994	1.41647615543411	1.18747743421065	0.229849280036644	-1.18599383648147	-0.643066621700359	0.74573910239823	0.105160694817264	0.869729464370586	1.15515560283789	3.75378768144266	-1.56182489483572	1.02977516328792	-0.5416705461421	1.11444065330247	2.01101555431356
Hypothalamus_traject_P10:AAGTCTGTCAACCAACx	TanyB1	2.95395307191376	0.47350468416398	0.194161241832713	0.369050220880131	1.98816606004458	0.864939170919531	1.94056083005467	1.38196615828245	2.64815572507016	3.66101468652389	3.45529570868765	-0.641430210739999	1.83490885334647	1.3321467509528	2.53132748861207	3.47122102236702	1.43751827247004	0.0409537622690934	0.90101345104261	2.19216467424236	2.17212463240814	-0.564976082736158	0.571456633248563	-1.00543947042472	0.344083329720182	-2.728576809037	3.20191175660239	2.5598518643164	0.170160087506895	-5.45939778572821	1.97246556978325	-1.75860327095431	0.168018648622782	0.353706031165779	3.46092280100469	1.24002323416665	-2.20869948097283	0.550560698490194	0.804594590928728	-0.156245024345846	1.77135593872967	3.09041183856579	1.9640872480698	0.109479967119033	3.00866695404152	1.35037172164264	1.84911633575827	1.31488012036069
Hypothalamus_traject_P10:GCGAGAAGTAGCGCAAx	TanyB1	0.984909784778746	-0.722906584301846	1.03598491434595	0.010408060651076	2.60249585089388	1.14510245569868	1.89254335602892	1.48995442369131	1.0341602912539	4.01032636670171	2.67209820555225	-0.0532967153466485	2.16574915947588	1.20942205500164	1.20051867714351	-0.166495194910991	1.39293068436428	-0.0443086333266963	-0.284675446864699	0.732263899097541	1.22144404309123	2.58429584230525	2.05244295715822	1.29959874722271	-0.0289286658729995	-1.25850169193113	4.02736260765308	1.0480113711771	-0.77994530304229	-3.22029902246815	2.08310690169833	-0.988926616781686	-1.19394702151313	-0.602262510651531	4.25107000144523	1.16820984797295	-1.87514337409465	2.59538985821023	1.03665775645132	-0.728266631615947	2.62313476915124	0.632131365405827	0.868398042798061	-1.84918010927614	1.66489107975163	0.9470158032653	1.96388138478517	1.025750486069
Hypothalamus_traject_P10:AGAATAGAGATGTGTAx	TanyB1	0.86236788231799	-0.972645093665608	-0.65826510186895	-0.713325163255531	2.0210750096962	1.6608038985137	1.46179718447837	1.91030308926544	2.62206709820443	1.71233733312705	0.217312511044482	-0.33755820494123	0.742624243037956	-0.498216716190896	0.457089073374513	1.4899300538355	1.74973555755784	-0.159551850839104	0.31816931402373	1.74424741786304	0.0630541005489056	-0.57106941183866	1.31645513333353	0.753173462145406	0.863830732961495	-0.422157019260327	2.1444774406641	0.0573957356598577	-0.772323128928875	-3.62916817094241	3.28862355244184	-0.979261985631356	-0.723442149908965	-0.459731651710792	3.15214479683249	-0.38992524962192	-1.85709764250332	-0.0689260691181235	-0.0270033195910324	-1.30198930518217	2.33971020802822	-0.517706604957206	0.655721483769624	-1.83500725381716	1.20999655205485	1.69504774475385	0.245395502400924	1.01371944841206
Hypothalamus_traject_P10:TTCCCAGGTTGACGTTx	TanyB1	0.501249076855444	0.0173009195719753	1.94085213469709	-0.0892958498047711	1.77018622607401	0.956575797740136	0.72717508615674	0.177951296770756	1.73468029889755	3.69821346790179	1.77526607781075	0.127773950063697	0.161459679390217	0.962732573897117	2.4572999497677	4.44635493122678	1.42705308670478	0.114777591735754	-0.367217751003153	1.58059297524226	1.04710763858085	-0.553426082157163	-1.76671830029326	0.87439869782536	0.70789607025532	-0.804904242163588	2.12841859269743	0.751446766293002	-0.748461763343987	-0.736792678326375	2.03029504140116	-0.949006695584898	-1.10217273350326	0.791129421965062	0.733342206223001	2.33003225925138	-0.612562901857513	1.40903218580736	0.452395144410769	-1.55590283968289	2.40136631712284	0.752729158020218	1.12078776594052	-0.988630898285188	2.29252283224888	-1.030729715689	-0.401460779349252	-0.165880873563419
Hypothalamus_traject_P10:CTCTACGAGAGCTGCAx	TanyB1	1.42711239019196	-1.24011214809193	-1.122727172602	-0.592366142878849	0.493137997685976	1.10858722768449	1.84432662285481	1.36428164782042	1.85512824756086	1.92248386147237	0.674306955605494	-0.817882747380506	-0.0475896694986077	1.69426839711382	-0.142670952750699	2.95278838087758	2.73827540677693	-2.0516429308558	1.33606820096293	2.79690216395013	1.64311892836299	-0.535823791314679	1.07793574138704	-0.163103216485763	0.978049413058641	1.13579065136457	2.68191092580804	0.546217686382807	-0.72465592363591	-2.51356540107699	-0.730298479555927	-2.00628433845597	-1.51552725457778	2.84921007751233	2.33037579977507	-0.140332795259016	-1.70206825996524	1.51190632072844	1.50386669183103	0.477593127580925	5.49638328375373	-0.133789052229554	1.41571636492176	2.19305544933854	2.02323484799446	1.10173907348984	1.3996740904374	1.03384584966758
Hypothalamus_traject_P10:AGCATACTCCGTAGTAx	TanyB1	0.298964371942593	-1.10395493743122	1.42450653538952	0.864171274085619	1.40779834677025	1.93776058951113	1.70653113595733	-0.18231420128324	1.40233240933709	2.66043952139126	0.776574342295086	-0.571497066263198	1.08156754613432	2.54865956176393	1.29051208691811	0.440458729047578	3.51719490880235	-0.228566745833247	0.248090219675495	2.86279127593933	0.845666882291564	-0.558703445484093	-0.538044081942625	0.116598403206555	0.459957404999516	-0.486181256891381	3.92647927324847	0.902095444328431	0.193195314352094	-3.05423668545772	3.54830000487493	-0.958056462750872	-2.06786731066105	1.59764373933939	0.62998088918797	-0.435104054035066	-1.79918441927452	0.7174367594433	-0.619084943645806	-0.753188736403234	2.23259846904397	1.5009846928622	1.9083825876299	-2.13007649292489	0.566478526659901	1.67419210341978	3.15762149337127	0.373241097781312
Hypothalamus_traject_P10:GGACATTTCCAATGGTx	TanyB1	0.904616842590749	-1.30562639505069	-0.463378035538199	-0.390529774881461	0.490156335450734	1.99005362851353	0.246703239126726	1.42200746230573	1.11577095961057	2.24021417931308	2.92766513357369	-1.52544240175386	-1.42482848370917	1.75235802425601	0.560782235797056	2.74374560792041	2.00025313152054	-0.064548804978817	-0.156418055356907	1.02891720482959	0.707316299773962	-0.553727688707426	-1.28167014096443	-0.406575771264588	0.0164040633580249	-0.455174692923725	2.05504837476238	0.984571062202599	-0.748869664841117	-1.9208882900976	1.83232248161657	-1.75998766127505	-2.17432571890315	-0.0646094740229822	1.11386811731433	1.25575639911406	-0.0948696371005682	0.492875124253412	0.488291659674757	-1.453353653717	3.06482730972304	-0.200300050886667	1.76760620511765	0.145809394053974	0.232578724354528	0.141131920762229	-0.923216560499837	-0.0374450415954712
Hypothalamus_traject_P10:AGAGCGATCTTAACCTx	TanyB1	2.60145444755066	-0.520042312229211	1.83909556414002	0.168513773701351	-0.221115410383567	0.395321360310862	-0.219570214064094	0.612639826663055	1.67797008920624	1.58222428044515	1.89216467086293	-0.49778544003723	1.12433482069707	1.33598145912857	1.83296636011846	0.176125125104391	2.60125722499222	-0.396876892947507	1.26500460990833	0.820772067907025	0.232637555528511	-0.553387891658997	0.799815384013712	-0.957911522113694	-1.37631442980122	-0.491763590041557	2.97099048933223	0.343644787219414	0.524308531163148	-3.29389697568778	2.22045430903217	-0.948941205495821	-1.69928029566642	-0.210988046042265	1.81213965567723	3.60543748703595	-0.602763668544631	-0.513333550076273	-0.416209384271109	0.381723239281962	3.6492545329616	1.40476037086726	0.645386808462354	-1.57137656368775	1.17434471624425	2.45595278796559	0.754166813866017	1.32810315577557
Hypothalamus_traject_P10:ACGAGCCCACAAGACGx	TanyB1	1.47549188032396	0.202930471121059	1.76476451581158	-0.023764470216006	1.68469504757782	-0.665071224027905	1.87256733148055	2.25957369749969	2.54419039076358	2.18483800178034	4.76733407579625	-0.038441669941129	0.916220044671819	1.34567652247769	0.626661457273194	1.08422636386168	1.44346909061628	0.0671950413382369	0.930259859590786	0.877055622969476	-0.162135332348114	-0.538168234234924	-0.789856134012513	-0.347206221774065	-0.659994034915795	0.561180474838107	1.72482120714826	-0.190822476422599	0.557150529239312	-2.86108581336561	2.19073085151282	-0.922842155443974	-1.03901878777309	0.389494575937309	3.03353371847904	0.844423580557769	-0.792798224160763	-0.262164272329961	-0.0328986282522248	-0.336759261586098	4.52238836270907	0.841842716546635	1.73263976296219	-1.56219621748741	1.57489905032255	1.65463085411603	1.96012799271371	-0.206335270879769
Hypothalamus_traject_P10:AAACCTGCATCCGCGAx	TanyB1	1.46824436951058	0.0903996605356191	0.0593434907252085	0.172838555812481	2.41182764228725	2.54169918064452	2.49528844488933	0.333067692074625	1.33276117751361	4.01658429814593	2.83795574444278	-0.296039765917844	0.334388053332283	0.210332438053302	-0.775354102342973	3.249732392695	4.15482798051304	0.104997304655791	1.16586292798023	1.41541723484851	1.93269463100985	1.03489398548526	-2.41396929677966	-0.964469393637686	0.367180709824714	-1.74930306767622	3.37507737533448	2.29172547856966	1.1315321205912	-1.88264628255251	1.87219978287366	-2.36772163177277	-1.99331661803394	2.58271837479468	3.87785806132317	1.02753213104955	-1.77272961691785	1.32120995731081	1.11912333482741	-0.516267567628199	3.0741725757347	0.871308126169037	2.28489101556301	2.08599626910526	0.977223619186475	0.3902167110724	-0.975409065131684	1.13675929294479
Hypothalamus_traject_P10:ACTGAACTCACTTCATx	TanyB1	-1.34655006740715	-1.21600947532191	0.384584571322358	0.634750478471305	1.30262963173152	1.35088746906966	-0.0602590047195786	0.963589876666149	0.962781592492867	3.00349617444304	2.02555154878884	2.34621774942619	0.41089921271964	1.41443838859818	0.494609410702212	0.856475450226265	2.24138250014701	-0.699990525411853	0.678510656762612	2.30549643341865	-0.571820304023976	-0.533641000823931	0.169049951935311	1.02725224822118	0.296956863927631	0.380272454934592	1.95586273004929	0.103161440660662	-0.721703857192536	-2.55880720465625	5.3398106958643	-0.91507875204189	-1.00612354594286	0.888106813059254	0.810036510279475	1.72318304254683	-0.872141300769467	0.222618486011274	-0.892996382974817	-0.509098415041871	1.25426612447227	-1.08110635765891	0.734474379892917	-1.57800334130279	1.52710954287817	0.0865365908057565	-0.134735155980247	-1.60666096741389
Hypothalamus_traject_P10:TGTGGTAAGCTTCGCGx	TanyB1	3.52697732989896	1.22909532909945	1.97398853761533	-1.25215905093246	2.58512372284416	2.57921103321784	2.55536774808434	0.443867329458591	1.01484114943196	4.52201850763286	3.12866360011274	1.77609916353029	-0.198213078516809	-1.28898098981342	-0.640592647594431	1.94153089265356	3.80161821749858	0.736768027370264	0.279345677038607	2.33830023492218	1.68997496049025	-0.520345981367901	-0.312910199055976	1.16342204085078	0.870606734056637	0.647071398949337	4.13940359225367	1.95323065629954	1.37606852405672	2.92396453727017	3.16085246101825	-0.624348458663108	-2.0229464553778	2.81500275106398	2.59348811072816	2.03448747578186	-1.61226560233303	2.00331493618637	0.0735682173374514	-0.520195952362439	3.98201202559558	0.540894203917671	2.65487274166863	0.828306477197744	3.52406510471244	1.75605179074964	2.20188116366548	3.55920904229181
Hypothalamus_traject_P10:GATGAAAGTCAATACCx	TanyB1	1.96360089212729	0.0606587568020048	1.2583854028541	-0.961128516439763	3.65662993891617	2.93105131878054	1.82951309978769	0.319239218426515	1.69344818522292	1.63843230836302	2.81474437404164	-0.26189027580061	0.491198909712062	2.88773847076183	0.033026419292948	3.90206425664585	1.57065991565188	0.434854494661486	1.4896677653141	1.7752910504786	1.94654089402386	1.1168813378071	-0.503399910860842	0.386955324414083	0.0420910227325561	1.16771159766173	2.65410238277266	0.813243105690062	0.243497340761095	-0.169273416298624	2.31725276645185	-2.19650442722186	-1.06410632326356	0.589716093325007	1.66675147459662	2.98762925936416	-1.7447601240607	-0.614272871453657	-1.35545399902728	-0.966743364074799	3.41474250503985	-0.638154434290193	0.770522909929003	-0.101079216541661	2.48250069579117	1.41167192477894	-0.797532667640899	0.160414770467808
Hypothalamus_traject_P10:TCTCATAGTCGTCTTCx	TanyB1	2.14842548928849	-0.581527674720807	0.456722168620607	-0.170674471917357	0.440701781613487	1.47519961865181	0.588961162388834	0.647385619870888	0.79110895789999	1.44604205553886	3.21967756605641	1.31141986763549	-0.875239663304671	1.31500377272637	0.187788689443381	2.8600415994741	1.02797646339222	0.0402899465878225	0.735781287689486	1.31246590542296	1.97440768346282	-0.5191755392637	-1.01511330945198	-0.0213905089872024	-0.636701807995324	-2.67677976458456	2.67454299213909	1.41560366393634	0.3493310339719	-2.6593732465119	1.53891193307649	-0.89027307757877	-0.133594642016763	0.357000527880003	1.78001188428425	2.52211462583838	-1.17638530633889	-0.658100754879192	1.12045510968434	-0.431085512324609	4.00503771834699	0.726502107535578	1.69063960302553	-1.89180456574875	0.839196184005656	1.996174258447	0.414123265818254	-0.687884047465794
Hypothalamus_traject_P10:ATCACGAAGGGTGTTGx	TanyB1	2.4921453196833	0.875915979890091	1.19876566655976	0.303158147763086	2.32862965480889	1.54621152105609	1.13627670596512	1.47698469198715	0.853924936604827	1.94584233326114	2.74172862823778	-1.73270010770591	0.429728792995181	1.65525851993071	1.1756524448551	0.869081525688606	1.16507314650651	-0.99178723238867	1.47841551149471	2.51637886004081	-0.553949219682217	-0.537978146985911	1.30631590102036	-0.88857920212274	0.297550575684322	-1.73955561061889	3.73387613471586	-0.217210267507012	1.28983293284956	-2.57502864080286	3.11255440354484	-0.0698777023530005	-1.1279838200145	-0.237704977845269	3.51163888008278	1.15637636804317	-1.28460937484307	1.00533321134232	0.166265974541068	-0.72061734411625	5.14969131949416	1.5916233197992	1.55027306744308	-2.04167837441545	1.10629535501033	2.79367438363957	-0.156283537189223	-0.156627247889399
Hypothalamus_traject_P10:GGTGCGTGTGCACGAAx	TanyB1	2.41759247097229	0.480245261867909	2.06884523949554	0.989482087290839	1.1090577957419	1.88333722962694	1.37704502694492	1.97452980327964	2.23321259629632	2.04463382057775	2.49397213920013	1.39438058670936	-0.635845696361848	0.663573880659962	-0.389087498102696	2.55086826443904	1.55208336182895	1.30480917057355	1.34412216976349	1.07477839484572	-1.0060993242904	-0.501398438555696	-1.35074522690493	0.463803467222394	0.153105355510624	-0.892084757902905	2.6217098252231	1.05341255521796	1.43930074201741	-3.04271939139548	2.71202143678132	-2.02947999109798	-1.24971438057685	0.430774610269659	2.4248345798652	1.2182235696359	-1.39873262295165	-0.641621092324893	-0.963742052936586	0.540733503457047	2.0553759672335	1.58908422568157	2.24169987329182	1.54004432623017	3.88781252512406	1.02541545312784	-0.0749056578901728	0.575910923674288
Hypothalamus_traject_P10:TTAACTCGTTATGTGCx	TanyB1	0.29094461614701	-0.247348045760465	1.42692263303568	-1.04218810686743	1.53283987009824	2.20669166980877	3.0066685095168	0.269731877962944	1.75137676723241	1.74512107885374	0.412347991674501	0.562266778079181	0.953842736082004	0.581566142051094	0.897690028151856	1.04377128739321	3.2562717902315	1.17883945582511	0.289726108091673	0.954093726222206	0.351173250470062	-0.499931786512942	-0.236999811652659	1.10419535310367	0.16263704129416	0.803835157139659	4.20164059157534	1.09700082752221	-0.676114623890085	-3.05103511168716	3.35646256627858	-1.76126213589461	-1.64000157238979	1.13583798325951	0.976990624791782	2.38177294821167	-1.08666341760032	-0.991695335206178	-0.59380535629188	0.763731797608268	5.0554060764844	1.19555281298437	1.19952332809572	-1.88667086142015	2.66135072840005	2.50574268732408	1.11248642409506	-0.594062433748684
Hypothalamus_traject_P10:GCATGTAGTACGAAATx	TanyB1	4.54788413749394	-1.69524331794522	0.248230377005344	-0.590936855912391	1.87515490717184	2.33827515346911	0.57406146631635	-0.568232056079126	1.51666484023698	1.40800689179675	3.09118925911592	-0.766784072350781	0.121311260888331	0.984117050036686	0.719871706893958	1.34329227219935	0.723850428856235	1.32647821694954	-0.946705703161256	2.26875333479181	-0.518316539198398	-0.497096325056047	1.13053034492021	-0.739268446593337	-0.609624359092891	-1.5599478185597	1.54260250712839	1.03340639362786	-0.672279874449332	-0.153386591555894	3.6599937898831	-1.75997983504506	-0.829410080388002	1.43595767291259	2.17303291293122	1.51849926951958	-1.94329141247622	-1.15253184288228	-0.580185130165695	-1.29287386897257	2.53331464061287	0.139881815045107	1.23002500895117	1.5685383908402	1.29411636981669	-0.195419473632042	-0.261953548202856	-1.4387345842313
Hypothalamus_traject_P10:GTTCGGGGTGATGATAx	TanyB1	1.84771549812496	-1.02753977626892	0.636949305515518	-1.29931434828655	1.63655517567187	1.33101945097788	1.38625728681123	-0.0239297851558321	3.12353800142779	2.26854723525351	2.01190156495885	0.0694681677136518	1.30532508254548	1.27238285467332	0.0752586003959738	0.093945814287527	1.28734835966222	-1.0969608046499	1.01901798510175	2.2854620571924	0.150571522929512	3.67818163078864	-0.0182941712523175	-0.741851353576244	0.946215477950832	0.639603173657087	3.79121787399491	0.702047333502593	0.72389142403757	-3.52922905110331	2.30572490931718	-0.853837068247103	-0.83253638949442	0.62057645145768	2.70775681238258	-0.819700686599156	-1.51116670708582	2.49325626906832	-0.566949995235073	-0.257400392205405	2.08221136495259	-0.937496104137084	1.08893370077032	-1.59973688947659	1.26412390256677	0.900937288939471	2.98167117751662	0.10775686476693
Hypothalamus_traject_P10:ACCAGTACAAAGGCGTx	TanyB1	0.739864122527708	-0.118897040289512	1.15873765643344	-0.932212483977113	1.80992672113133	2.04922616709763	-0.00696464070589135	1.80657027284227	2.73009791640069	3.25590375059582	2.86073999773405	1.19032876650705	0.140683303172596	0.312800028569812	1.61826982164397	1.56646858813931	2.85729997660253	0.619786514037636	0.186479513093684	2.02029559426059	0.370374319041411	-0.494284793855619	-0.32786039491382	1.18472780595077	0.18998939626908	-0.185709917765196	3.33999898060309	2.20343193293219	0.429013814003477	-3.7228479881081	2.86499952515975	-0.847590013060945	-0.392790370745567	0.377426904811895	1.50208443022088	2.91969984927073	-1.93229875425328	-0.241181970752964	0.00779473292833987	-0.591769446083894	2.06916370483267	0.733424809459448	2.24892727334824	0.0586666647524371	3.6183864529957	1.87295235084929	-0.305781704603453	-0.0992093932635345
Hypothalamus_traject_P10:TACCTATTCAGCTCTCx	TanyB1	2.12608450923757	-0.258391259323963	3.39828947689475	-0.674334832318516	1.53654902067837	1.67230082004021	2.14799306799396	-0.161765802069778	1.98877611641229	1.76712495316186	2.91635635917983	-0.0929701184855652	1.33340647090825	0.374346141459223	1.816743837268	4.42016307838407	3.83969930541234	2.11268652441273	1.29989025741973	1.38684009879432	0.906924015972985	3.1914123469691	0.137642847318877	0.118595644176192	0.432066578362009	0.877714134993538	4.37121507136748	0.75906474606504	0.430761168339638	-0.149874512255026	2.69334440038741	-2.20009048513842	-0.781564533924935	2.3909892287032	2.62928348938185	1.02777122677481	-1.32398768661787	0.668696205596411	1.78220015858213	-0.422475948915527	2.70622266844422	0.19472799618485	2.11370275954968	-2.57016580182814	3.01092152217383	2.09372839001785	1.66468574031671	0.353060370813952
Hypothalamus_traject_P10:ACTATCTAGCAGCCTCx	TanyB1	2.34351081688266	-0.955053526290429	-0.226934290828614	0.346851286098787	0.878999419121683	2.10216132867396	1.10307443034051	2.03638934217374	2.03811606274703	1.96946691328946	1.85209301614811	1.37641531660155	0.0336190464648596	1.11554272290981	0.251995753133142	0.0833012256393215	0.93295295705274	-0.102845978861385	1.20563451823601	-0.162058636153811	1.49137362943769	1.30689528221525	-1.25247381779246	0.4807177320385	0.936871637909723	0.126403431223247	1.68485904814627	0.47031711663222	0.390670050473573	-3.0503720072897	2.27302731518722	-0.862356745291619	-2.04938170530073	0.301526049909977	1.37110699405632	0.27490697449342	-1.53149915476445	0.0462450358992765	-0.17008670259756	-1.38427023578618	0.28638113909457	-2.02533750068766	0.467147140418106	-0.646324025525769	-1.29188776682846	-0.426882140080549	-0.0681067934820513	0.132345064758663
Hypothalamus_traject_P10:AAATGCCCACGGCGTTx	TanyB1	2.819726918684	0.507082298942248	0.522713582362748	-0.341754672746914	3.56487245964928	3.64143986470696	1.30616137771666	1.54789554671241	2.27826687285716	3.41278663643384	1.83408338727436	-1.05493200255586	1.98623008663929	2.50876522568787	1.58968184550394	2.06276837795186	2.40551017297704	0.645024710516713	-0.236889594055092	3.21019542646746	0.994247997007293	-0.50342149558701	0.0772021299554257	-0.744307703992483	0.855234473307677	-0.477657784038622	4.22835160614842	0.426426477205251	-0.680834195038084	-3.09814728833208	2.98281684970081	-0.863257766339177	-1.18330277603367	0.27118111694755	1.6513071203103	0.40888405231472	-1.52381864651709	0.108558458523412	0.385080181408079	0.976265295827847	2.36112637244658	1.24892128033017	2.52204087056408	0.332182194161259	2.56047043455472	2.74146870123205	-0.134304888361516	0.236828635604972
Hypothalamus_traject_P10:ACGGGTCTCCAAAGTCx	TanyB1	0.592861859223733	-0.193552492111548	0.274184778177811	-1.84541271705589	2.83939826798203	0.325400685700602	1.19567691251253	-0.821899935879044	2.28078184584043	2.33969843097359	1.88597270256047	1.13838117577247	1.38398213971001	1.21335059895175	-0.537096272423286	4.12730402569917	1.71551607078822	0.512656319677936	2.20288988869768	1.18550477751538	0.253809096426562	-0.496298858624283	0.0802401722223011	1.86517147079959	-0.608646364648967	1.20793096814675	3.23852486381683	1.15644040653079	1.55964379018692	-2.18924520647775	3.1398071371691	-1.79396888084701	-0.37936177423929	-1.10273992043055	2.82016497786223	1.25100020283715	-1.48761421581676	-1.31094322507824	-0.061409687352783	1.20350718544489	0.699915063924339	1.87991140382534	1.13109506811821	0.359762296456276	2.05371300366778	-0.161067051955606	-0.422314591042568	1.08139956921097
Hypothalamus_traject_P10:GGACGTCGTCTGCCAGx	TanyB1	2.77185651917107	-1.23560246339945	1.25039729270928	1.28279901072138	0.838247459749464	2.72354020037252	2.11625693971606	0.284322672191816	1.98923685420464	2.79743250548359	4.101196152308	-1.27918726191356	1.18283582159942	0.874783348532352	0.881305933330717	1.98518245056933	2.77454339662926	-0.312514345099123	0.469235143473541	2.3279674631047	0.847645512299948	-0.471752287305931	1.56523398473243	0.0147640873360784	0.479452123826389	0.765035287755516	4.46731875131389	2.09528241663015	0.491277121404085	-3.64093254007294	4.27898507784646	-2.50558141258585	-1.1261094727146	1.86157961955813	1.51783890048898	2.00183424503684	-1.3860141636235	0.526219896675207	-0.177027603196633	0.798799308254179	3.15099921594345	-0.831825933915398	1.72329891368994	-1.61640688815244	1.57925492319798	1.30396737017094	0.462411789952516	-0.736682800003011
Hypothalamus_traject_P10:CTGATAGGTCTGGTCGx	TanyB1	1.12593208104974	-1.19314460634914	-0.400098096839241	-0.272260709703684	1.39865523962579	0.539572915870125	1.41263940928639	3.33027494753174	1.76882200287535	2.73748733689445	3.11330685106518	-0.988142402565871	0.4448676051127	2.13890192448339	-1.15325635242833	0.795315439616582	1.255784027711	-0.523971547705023	0.658892155738849	0.631057696249514	0.315137457815769	-0.475349342262109	-2.02761887598848	-1.30015065651294	-0.582954369333134	-2.37845556458221	3.54436125770329	0.798556489303631	-0.642868725693723	-2.24529780859164	3.99681477529242	-0.815119269959367	-1.13031592281913	-1.01959039278434	1.85783950596336	0.503997195890816	-1.39182086024893	-0.972355102405655	-0.369642939645107	-0.659652859366618	3.64527259366437	0.481269338016762	1.12476819549389	-0.610920650395956	1.29403622007733	-0.559707803645676	-1.20587919643611	0.0555470238454813
Hypothalamus_traject_P10:CTGATCCTCCAGAGGAx	TanyB1	0.164746048915928	-0.302980597999244	0.502095701584857	-1.11996087208127	1.1858157099052	2.19841522495652	0.204403041983446	-0.123558324698716	1.78279790244105	2.28802280228938	2.53550566028369	-0.80118126309657	-0.00620287826361373	1.67695979280804	0.343185060785439	0.149629101418882	1.85185995624322	-0.592751428456334	-0.393394289482945	2.13980738068589	-0.161833003836328	-0.489407585086926	1.52654890518141	-0.0457337980567021	-0.600195066679433	0.86085983305601	1.63240810571936	0.891616988449822	-0.661881431765702	-3.39461161730758	3.69770150650696	-0.839226509201892	-0.770493138463983	-0.575493250392235	0.274614648228415	1.30705443391282	-0.420927673151959	-0.295315603211215	-1.02258494537582	-1.48492287276826	3.12527153438746	-0.329473996401925	2.04525679605707	-1.91782301564013	0.857283277175201	0.293150560433232	-0.952760940063807	-1.39173219713721
Hypothalamus_traject_P10:GACGTGCTCTCCAGGGx	TanyB1	3.94208313507648	0.774419449947393	1.96262362975943	0.536683723024986	1.69679828595041	1.65908970862472	1.39943935102976	0.710325538879568	1.6565172124411	2.83194758681329	3.73086723366071	0.547642494970869	0.390685722016122	1.66892449165219	0.957092321406919	2.32269724880213	3.54166367233952	0.947742978870845	-0.226182833035172	3.01763143847166	0.610277177357777	-0.47113195909105	-0.336745167073792	0.064310917399737	0.271482374724201	0.411332982093246	3.72413346223148	1.54333334796711	1.70430037530972	0.453807486831579	0.809944848236799	-1.79755832341564	-1.54551649110509	2.31252445253243	1.8942903929258	1.7194722620373	-1.84177570983738	0.048072172652147	-0.46631364656827	-0.208229685881039	4.65601367856979	-0.809264436841275	2.38866647971012	-0.605500422315591	1.15974531911526	-1.23728829683167	-0.962124948602497	1.17492469862651
Hypothalamus_traject_P10:GCAATCAGTCATACTGx	TanyB1	-0.0930890054164024	-0.201989262715608	-0.176096602796725	0.150120302693112	1.26704281160324	0.441524756452039	-0.882278237593895	3.18397209812597	1.39552969280687	2.17991921762274	2.20224155686385	-0.460012623705147	0.980875865279733	-0.488794631674088	-0.466592134392658	-0.827311580606555	2.40162437767903	0.553347546471126	-0.743249557924191	2.09737813974151	0.453028080955164	-0.475696333304896	0.933127102275599	0.0275806194444544	1.32269896656078	0.0101942812476739	2.90637177601014	0.492012702817074	-0.643338004576524	-2.84448579349555	1.86047928471389	-0.815714293789982	-2.66362836616324	-0.503267528437208	1.13876097009361	0.839022277203887	-1.39314637299207	0.195167391680746	-0.37036879190674	-0.435723688718012	-0.247966176730914	0.317574239557636	0.258878431992216	-1.6397474896221	0.203911405387333	0.486239003809861	-0.1060825080667	-0.14346015341983
Hypothalamus_traject_P10:ACGCAGCTCCAGATCAx	TanyB1	4.09303267905266	-0.653259789848895	0.286046579093661	-1.02328565042063	1.74207839846072	0.525721741400307	1.26617377272065	1.03757145301993	2.84627304168426	2.07978008510818	2.48601607664227	1.88005799411856	-0.209421546944194	1.11037261618739	-0.424542058921771	6.05629110677452	1.84552451912708	0.643778008756266	0.0685893127073478	2.07263399141251	1.23943277800193	-0.46875121055829	0.843408095254411	0.783957756907582	-0.574862578751765	0.719282574052641	3.13405618979254	0.713294953551479	-0.63394525801666	-2.32035012078402	2.09607512494115	-1.81136733691194	-0.648150423748747	0.0934786166950654	0.376732301944718	2.06406222126687	-0.865364551519747	0.0685744665110415	-0.599020591548131	0.34039182727843	1.31839737323509	0.401420323544432	0.973883630948772	0.933236561267961	1.98318739769538	-0.975692181591652	-1.54165490733921	-0.198316314299524
Hypothalamus_traject_P10:TACTCATTCCACTGGGx	TanyB1	2.2231716495839	-2.13724922782562	0.829200496956408	-0.552576338771367	1.14293799073601	-0.585007499870392	-0.25509859523035	1.38792986978292	0.91535623190415	1.54555847373018	1.9355713466152	-0.771091857554232	1.11963997887896	1.14658801410116	0.266335569113705	0.234841900116385	1.59613567514968	-0.273893304951616	-0.0539490660044048	2.33161677697314	0.150115341667545	3.51253391924341	-0.860476343598259	-1.28832916813821	-0.577654205789236	0.0842200747498564	2.87902155435278	-0.883138964973021	0.541214660620828	-0.145342739542702	1.22143385240412	-0.807708188580026	-1.105462072337	-0.846896497678501	3.15271270377881	1.45861573088001	-1.84136742807267	-0.709609822851651	-0.587144029704231	-1.23367527405157	1.04696012543881	-1.39492342431983	1.37513780837938	-0.60536621267087	0.990293108548733	0.730415231076427	2.42362445473554	1.58618481017935
Hypothalamus_traject_P10:CTAGAGTCACATGGGAx	TanyB1	0.720004238646291	-1.64196959411813	0.419460651205828	0.0770654877126323	-1.11728989718921	0.0880094738140192	0.0600147489441032	0.520699741699618	1.58151338378704	2.28019744148512	0.950525704133517	0.757887365138612	1.11444011427214	0.74161239422016	-0.429601735045874	1.58927825755007	1.93298494149682	-0.960518799920334	-0.206998333256523	1.22384056653084	-0.452913040262828	-0.468004284811214	0.273670058312507	-0.59799206773313	-0.573946567015804	0.243982070503675	0.629992832771259	0.123229596570653	-0.632935098340709	-2.29913678412752	3.36278162522512	-0.802523894921264	-1.53525546309873	-0.450808416390421	1.69001636457759	0.692387954006605	-1.8295472518024	0.011424423398269	-0.217444285574659	-0.258939602981689	1.17789057317062	-0.2043878615635	1.1417451478796	0.454235993521345	-0.384935913146183	0.075885983842407	-2.25209666335448	-1.28655402219099
Hypothalamus_traject_P10:GGACATTGTCGGGTCTx	TanyB1	2.7381215963683	-1.17003517659325	0.990690164875369	-1.4466380961667	-0.206001259747501	1.53339583932861	-0.377826138665467	-0.344887140763561	1.65502275373891	1.19214929806654	2.60962914003078	-0.291108445791314	-0.234316583971841	0.542969476740929	0.380853466035117	-0.77971248687106	-0.180936614380432	0.770411072641534	0.17500061624388	1.29914259510417	0.524877257783103	-0.448327776238981	-0.268629261998131	0.192851170710099	0.340986385855247	0.700719434103686	2.62267752734293	1.52983282729737	1.84968562183344	-2.99724259669254	2.41443452590333	-0.768782479686267	-1.47070272952203	-0.344357733055746	0.948338160763077	0.759811688502462	-0.756240012281396	-0.0254842760272666	-1.19903675302063	-0.574445979370579	0.945947867069548	1.13070732632901	0.0274528383822379	-1.67455756032	0.800379489838493	-0.321067410690689	-0.38149475224261	0.282662537662677
Hypothalamus_traject_P10:CACAGTATCGTGGTCGx	TanyB1	2.01239265678608	0.218147259457461	0.11526086003558	0.851980355769844	0.326725756096893	0.140730662109412	0.845059315093546	-0.134112893858533	1.44953521064765	0.902897118353239	-0.0859487075896719	-0.483695347272947	-0.617705422921237	0.850976320857565	0.485609382292824	0.701978291406496	2.59524492876575	-0.278923782956577	-0.469040975990145	2.27834341732664	-0.347888504411556	-0.430443951519392	-0.0292891786070039	-0.240348688023129	0.400144181900567	1.46947005198729	2.63559573112355	-0.645499124477029	-0.582137679170965	-0.132820145962218	-0.586670477249415	-0.738115233167694	-0.806908348571069	0.779252606749486	2.5933108119468	0.843919225997913	-1.68269773724758	0.355098167760994	-1.34229417580242	-0.350513377627651	2.10968960850732	0.00584019515036207	3.02351964378889	-0.553207782626749	1.00384037969769	1.60426924350091	-2.1186415100591	0.432145996475468
Hypothalamus_traject_P10:GGAATAACAGTTCCCTx	TanyB1	3.47960302655537	0.0578521997361694	-0.231820343764416	0.729299585657867	1.63609625881812	2.91025025135083	1.0284600425019	0.663308580239687	0.0374399580360038	3.23113701100787	3.91857336547	1.18075439860492	0.645053291905273	-0.0999142388650677	0.498559763657089	3.87051085080425	2.82952058331321	-0.0471360864458921	-1.29187920206494	2.76236054175703	-0.448423789281785	-0.430733092999259	2.51122410759456	-0.117909733393835	-0.528238100184724	-1.15255696871947	2.0086360774086	2.90567573038631	-0.582528720124879	-0.132909364427556	2.12873162979082	-0.738611053554912	-0.931318738707516	2.06239652251845	1.37379515162557	3.3243653212717	-1.16017689031026	-0.680852052681294	1.15407327523414	0.848315777770586	4.5095870864157	0.186500495883346	1.25432967623101	-1.70805635249386	2.87594531895595	1.62598025657901	-0.464447843049494	-0.0678254142542812
Hypothalamus_traject_P10:CCATGTCGTCTGCGGTx	TanyB1	-0.188198213351311	2.09835173400136	1.32871641091132	1.04907023285735	0.957449147150752	1.65292663649595	1.61318292051069	0.236882517641196	1.0613870062402	2.68885281691737	3.50683314950939	-0.688361194460033	1.7481787348109	2.0933589573002	1.69002204193289	3.3238424601172	1.2726208367417	1.70877841375939	0.759879582632668	0.997623348940053	-0.0473045746736798	-0.420491509764869	-0.231781208835555	-1.15009885717253	-0.515678084231231	-0.336743734852336	4.64025458441103	0.788627277498391	-0.568677792857848	-3.81906852043545	2.7241944315321	-1.84456773244654	-0.883413438793358	1.78433343934682	0.336676700275421	1.56537033667873	-1.6437874230989	-0.705340505336013	-0.140408878885196	-1.72295472077812	3.5578543103424	-0.580051415415124	0.524548965525791	-1.7291919925559	0.547265840557834	0.376799632760573	0.279303451085425	0.0167709583579123
Hypothalamus_traject_P10:AACTCTTCATATGAGAx	TanyB1	3.04399457628753	-0.111129899723371	0.364666582135818	0.488887904202076	1.63934592183113	2.3219245467826	2.23216531119333	0.847858869180046	-0.10707964304859	3.8859247009402	3.04228485483583	1.95979310560738	0.769999501601655	1.18004137601034	-0.183969567749415	4.15018944180196	2.67202630047128	0.545831098346532	1.18252382793464	2.01168739848604	1.9309410240909	-0.410805382493857	0.222261529536446	0.447011783393853	-0.503799268369595	-0.623498816462829	2.99999499288672	2.23558255098395	-0.555578081241518	-3.23446176584284	2.81199120331958	-1.85336424343375	0.173874207667398	0.506594205285206	1.80652367317688	0.117393040253775	-1.05452586567835	-0.186270928685876	-0.100902596445868	0.26376857862487	0.8939656848176	-0.5363251998503	2.47489654984154	0.687593772399461	0.419841109532744	-0.855076621133021	-0.349565952765921	1.17852010053683
Hypothalamus_traject_P10:TCAACGAGTATGCTTGx	TanyB1	2.29829108091701	1.10772277324051	1.1639884587091	-0.124242441858695	2.88255434870152	2.2983830827348	0.838728424674514	0.523840268613695	2.76691455169509	2.19383492359192	-0.398427299775107	-0.279681114737913	0.508624460393279	1.75362711649713	1.13922672768565	-0.685604428044321	0.502708916012261	0.649639163375975	0.943747367360105	-0.168225154445291	-0.679904703206374	1.9688747915365	-0.845433486071713	1.34538569745445	-0.483455985829204	0.81540444337265	3.43958345500815	1.52281113968792	2.26329177608499	-3.70848293819656	2.69511655257851	-0.675993680645135	-1.29318564787321	-0.645435321334808	2.41307743089877	1.10060352053069	-0.973843340626684	-0.783721487328378	-1.21526164819389	0.321102394577075	0.417759498096329	1.10912264193701	1.60125203372597	-2.07407275643244	1.00444221729894	-0.274058929567926	0.334780727128913	0.340523973848667
Hypothalamus_traject_P10:GTCACAATCTGTTGAGx	TanyB1	1.12851963859122	-0.289025612922014	0.829260501493559	-0.459174261704335	-0.373193042212423	-1.05475572270302	2.3785301664595	0.565935299689731	0.780042655824414	0.349682262688691	2.78924523483301	0.468138016107782	0.904876694132483	-0.782761021495478	-0.840033229429959	1.61579491276475	2.12038403105981	0.246885672627237	0.586791884792504	2.03800136079919	0.268676734452415	-0.346248684162068	-0.869958147213658	-0.0206811362408369	-0.424628675569471	-0.935988927025397	3.46534723995003	0.726836104988263	-0.468270445462205	-3.03361767389888	1.51662509786432	-0.593737607643272	-0.537570787597147	1.04487319153233	1.32931614230454	2.06390742305117	-1.35353440718216	1.20637407664098	0.924468624385193	0.640765449905732	3.82803478171982	-0.222985639140581	0.207392663073177	-0.444999397508406	2.12496384039929	1.78593071814806	1.24246355796502	-0.0169565772474186
Hypothalamus_traject_P10:TAGTGGTGTACCGTTAx	TanyB1	1.05507312667816	-0.721163090425918	0.260447597652102	-2.59887591808752	1.72604826482509	-0.313722014664883	2.07442634391041	0.282488246351281	0.851304962298057	2.12473818244079	0.568970348478761	-0.590142703913556	0.869826016304801	-0.302654606084242	0.0625048235376507	2.17711597481501	1.03191746131008	1.0539792506558	-0.286814676152182	1.61072062892088	1.23054686819512	-0.360494461086093	1.22653016469206	0.825076616911675	-0.442099301802777	-0.472239058308478	1.77393281219956	3.09733400844994	-0.487536671031575	-3.63453086634015	4.30690143036635	-0.618166117564368	-0.0129514693572604	-0.460328130565627	1.54175379432129	2.43731516600192	-0.773440086518182	0.00276541505617616	-1.14752304506542	-1.06007285581846	2.97980355285399	1.28554185721089	1.9391082088433	-0.463308156685464	2.13634965239513	0.474755955288994	0.444510521791686	-0.099377018822366
Hypothalamus_traject_P10:CTTAGGACAAACGTGGx	TanyB1	1.17535879165153	0.874573322666527	0.0112196248990298	0.076602040895247	0.0735888118199751	0.707534150448574	-0.465217218322752	0.377601429427855	2.77306321131854	2.41747937083495	0.679078556003796	-0.601626128160399	-0.413759923550804	-0.509874582073605	2.08246343243922	-0.63915445213832	0.579975866109794	1.38989442469349	-0.322732332213223	-1.02763622489409	0.97375058422375	-0.367509158691025	1.45024296558886	-0.116601063106599	-0.450701934683295	0.731424031833951	1.50998597496192	0.587052617926338	-0.497023468392462	-3.97034225593245	2.30965961025099	-0.630194858921588	-1.20556790177125	0.195820161960757	-0.880922153836594	1.336220974126	-1.43665096419915	-0.24820101026287	0.1022203019439	-1.97288218171585	0.386788377379801	0.450996178674305	-0.741592659099843	-0.472323491483116	1.03688063336327	-0.304590943072699	0.149022371314058	0.466926736026754
Hypothalamus_traject_P10:GTGTTAGGTCTCCACTx	TanyB1	0.691280540211217	1.44969872015198	0.383490314209871	-0.10462107178506	3.26666984423318	2.52143161302614	2.4264352861371	2.17185187438141	1.56724499508784	3.92493839927655	0.885225463397559	2.54993708410522	-1.78191645910482	-0.57503959347002	1.31650354042635	3.17019819900612	4.47316326113113	0.910268397223167	-0.834636008376217	3.4648060149246	2.42361085770358	-0.473715628543045	0.502773402227343	-1.29568194072178	-0.580950821837966	-1.34371993325626	2.01182029972326	1.41222654468446	-0.640659252775076	-2.25699743737882	3.28111765164425	-2.06657009838628	-0.690957331071773	0.84442000703584	0.785054585596593	2.5494932697861	-0.311731831287887	1.14888987653545	1.77876616899073	1.36923269468715	2.83056152793165	1.23976238658219	3.07566345135283	0.42538999176677	1.50053109913797	0.821879436744705	-1.11434994272753	2.65706404109118
Hypothalamus_traject_P10:CTCGGAGGTACCGCTGx	TanyB1	3.41352427202834	-1.42290577574094	-0.395021463384356	-1.00010205844459	1.4646927855896	-0.643400257103509	2.35257945324817	1.007907977336	2.52279109359771	-0.195580087752017	1.52834336042731	-1.96588871258018	0.122084807653146	0.257365177367235	2.66289277441186	-0.804521222774235	2.27313990333055	0.894137184947124	-0.779172912962312	1.95860175647456	0.38265378621756	-0.462592329703644	1.07161094622881	0.814782515213144	-0.567309476287482	-0.855515339059521	1.51444147346482	0.286020993642233	0.574299116391773	-2.93564722387072	4.36345477911586	-0.793243428977103	-1.06970137010605	0.664270794439152	1.02306784921435	2.08267648944945	-1.80838787663683	0.357234897020692	-1.22591026732688	-1.07791886834613	3.93024167549235	1.19748124084765	2.04136258154208	-0.594525197636273	0.580201304141817	0.104128009231941	-0.393632834199169	-0.777526654846572
Hypothalamus_traject_P10:TCATTTGGTGCTCTTCx	TanyB2	3.7854796694884	-0.22266731474639	1.69786125812194	-0.418028024140404	3.55684797487738	3.17062386886771	2.86341772755819	0.983431352466918	3.03020783416636	6.7121770211232	4.79364870492824	0.293579831043912	-0.0465129765550941	3.11909364714974	1.42473705754251	1.75943642254615	4.01558514572014	0.488534184467644	1.00710180095449	2.84113517267578	2.66657525792287	0.255629270686297	-0.120423876868371	0.937041433610631	-0.0628208956707303	-0.4592905444141	7.0272246890604	3.08640318286177	0.618778439743148	-3.43160279434589	2.51044508036599	-1.73616246282518	-1.71421666094741	2.59099034478145	2.87652257558722	4.86411393519918	-1.55252568504945	-0.64865445537707	1.89549418323246	-0.01791410026671	5.59278028803929	1.45112927372255	3.262876929718	-0.986048089265868	2.61812250893225	1.54913127061401	1.69407653415333	1.52733573848293
Hypothalamus_traject_P10:CTGCCTAGTACTTAGCx	TanyB2	0.562314417913031	-0.722191585452923	0.7982680452696	-0.565918424418173	1.87914903435867	1.28051847209372	1.10742217639189	0.189636055729341	1.23445785336596	3.54471833540703	2.22992083842608	0.0401033012938198	1.67951553429807	1.53126229202303	1.36990341243231	2.05105200993799	3.00483768767069	0.244997077629581	1.19686020181855	1.67441199064989	0.992542258714572	1.09657054459686	1.16075929216207	0.696184924465345	-1.89205933949548	-0.640763339000138	3.63623090404928	0.467517362241204	0.148214243882745	-2.43350533236711	2.77296378236558	-1.12840507098127	-1.21312122148559	0.777844906719957	2.75632153715306	0.59552487169714	-1.96572248753947	1.3069176194725	1.39292792960389	-1.07642687021575	2.1976382520807	2.17671017815263	1.0971189536436	0.247089495337465	0.783490446098019	0.29860957495971	0.370862399668335	0.688231333401735
Hypothalamus_traject_P10:AAGGAGCCACTGTGTAx	TanyB2	2.77210326984132	-0.928444881858239	0.13544069847424	0.322775588761302	0.106436445698269	-0.579647821220231	-0.236543653387878	0.0298357561810718	2.64014952564601	1.33745239754705	3.57841301448377	-1.43908679735215	-1.36583429272151	0.189194100462016	0.557630451130535	0.337371053765514	0.62265941440883	-0.187941044249575	0.546202799425446	1.96044108915011	1.48276121593364	2.90397139370374	1.02542233264958	0.124771284074092	-0.781047792852175	0.636890751543866	4.10824931308918	1.18902997958179	2.65554822363573	-0.196517260864856	2.13742035038329	-1.09211031873851	-0.170822969475305	-0.0261353516033208	1.34903379284723	1.5246004406892	-1.17903845418673	0.6136713818232	1.52566090491133	0.0776518590620064	4.32773952776292	-0.029142717769215	1.88921184959359	-0.0961590848781031	0.508007157569004	1.13903077901773	-0.923353344295747	0.299516271185717
Hypothalamus_traject_P10:GTCATTTCACGTAAGGx	TanyB2	1.49116332615624	0.468289868282835	0.485197231341605	1.1321153292161	2.79365674060803	1.75924009395156	2.07213675842041	0.78332921277871	2.67073443887529	3.76817233989827	3.12834723002871	0.803815996741014	1.64651298152558	1.66394150872864	0.538039201622732	0.319019507594686	2.39875222214371	0.968646237037216	2.04458748670639	1.70366019330671	-0.412163355988939	-0.635914296379486	2.06922822351877	2.40280319070162	1.53129317797814	-0.655622228815582	3.23931233225947	0.72172000123023	1.52937716233772	-2.52342948604682	3.4061856337376	-0.41721538701249	-0.599990339234054	1.66087749693176	2.02387396281886	2.99316460212952	-1.19344033694102	0.329722643639304	-0.0512772279944387	0.670060082369728	2.3204985167881	0.109934530058694	1.60880949502258	1.31978845039678	0.857324735508581	0.678260423869792	1.21506893067098	1.79284657125003
Hypothalamus_traject_P10:CACACCTCATGGGACAx	TanyB2	2.31761816282194	-0.631788095350622	0.836390475585766	-1.08425930479937	0.758335594898434	-0.403868543283293	1.25581739076097	1.70241131207228	2.01857153558719	2.55241048955877	3.45321386150204	-0.843133690720804	0.325429770940384	0.410808696379775	1.89725457010356	-0.371091294228721	0.312854395517989	-0.4165871320894	0.402807311979119	2.41970187341243	0.144695833134748	0.731174163993544	0.657641344883872	-0.148890906253195	-0.768466316176857	0.659466493698867	4.55229258629721	1.81973286291663	-0.04406718574515	-0.193351743078049	2.13554565810709	-1.07451769295042	0.154296257628335	-0.579871863958704	2.88856779883624	3.57674799661519	-1.35078324130816	-0.12534714494876	0.523866063168378	-1.04538877791111	4.74837443379066	-0.247275192077711	3.49503097891591	0.898514310843607	1.47272931173063	0.20889386101517	0.522995932485371	2.25103117262839
Hypothalamus_traject_P10:ACTTGTTCATGCCTTCx	TanyB2	0.873549606401541	-0.304491678072766	1.16870027110508	0.154068320471832	2.20526623784779	0.705791162182136	0.520699989828029	-0.279716166542376	0.974337616303023	2.77812248184886	2.81998835622164	0.681859215814232	-0.134830033067148	3.00070477876826	1.21346210393312	-0.341941169198711	1.97545758939096	1.13115695414722	0.671455789497689	2.95602551604679	1.43678558155665	1.56362739606884	0.157320194954353	1.57025222324997	-1.33328104646441	0.765002451423193	3.990324154871	0.597465689120866	1.26573330024309	-0.188476281971692	2.95991461948682	-1.04742199370621	-1.10222916310936	0.33251369985523	1.92008869962243	1.37109236920996	-1.40774129500019	0.963213548933734	0.0625575162536954	-1.55081371052724	4.57429371428644	-1.0028052825695	2.23339089222364	1.30222801632382	0.711280685428684	-0.108714833006098	-0.67787438067664	2.24301023362607
Hypothalamus_traject_P10:AGCTCTCTCTCAAACGx	TanyB2	3.12996463238163	-1.42585131558892	1.22211442983154	-1.64266857684979	2.29180109660746	1.01325606371992	1.21763142267272	0.286961278019529	1.67304006935332	3.82368820418603	2.69048109070392	-0.821283671492055	0.6007665158275	1.45550094822161	0.139305119236727	1.11840839323694	2.38170456720194	0.296511487819431	0.940997401835076	2.01455559627505	2.47313171278257	1.26530550407691	-1.55324606062228	-0.108361930795865	-0.762634270915036	-0.625393736064571	4.52033057002033	0.873905453442441	1.09529660833452	-3.3071128512044	2.55045237988644	-1.06636277546294	-2.04004316435271	0.70517792887161	3.26414376194119	0.709945518401627	-1.76589296991416	1.34404618901694	-0.385959849530392	-1.68115540312226	5.23503701427007	-0.200486612409148	1.49018619256241	1.48499841118907	1.26005689940023	0.974610058888829	1.97105018048394	0.318185873513924
Hypothalamus_traject_P10:AACTCTTAGGGCACTAx	TanyB2	1.08739222554415	-0.0816239318588334	0.490606160547877	-0.570361614975933	3.81033525101093	0.561786600035043	1.79761338538144	2.12059163876697	3.89333019038533	5.10025784539297	4.03200833308909	-0.604424077396785	0.422792326020488	1.55206120932625	1.13647941685011	-0.27541827481907	2.54292237346049	0.515242505542773	1.69552482973228	1.97174288824425	0.348794179257212	2.28028886171053	-0.151540902089232	2.16411458385737	0.503546758414639	0.810068907143266	3.81142700165655	1.4297884858927	0.895652936006057	-2.89480952037739	3.78865379325604	-1.02206821822503	0.0637247083956813	-0.0125928381514087	3.33437681477717	3.10350558966365	-1.51583606098114	0.367629222288695	1.26520367069297	-0.467690750931552	2.97714269932829	0.681570903098302	1.70427029620568	-1.03892926447358	2.53936826095719	0.832050219875855	0.716497554633321	1.48947563449691
Hypothalamus_traject_P10:CGACCTTAGCGCCTCAx	TanyB2	0.228495570922635	-0.566019378159613	0.296969447774376	1.19404968859678	1.04176999265	-0.530626926390715	-0.239556765767105	1.70360856076189	1.20931674089342	3.01795266098039	3.04253241222411	2.65735771252386	-0.960249323994527	0.212510011319772	0.799895391653878	0.509944117969973	2.29456484845263	0.886725788350928	-0.775830074147665	0.640729577457495	0.697537049408757	-0.604213091761156	1.77684024385732	0.536863767314291	-0.108153933344355	0.324153315761558	2.93625707144186	1.51252504795876	-0.817147697776434	-0.186438681650824	0.258502671745867	-0.298701233820724	-1.33099198076299	1.8494936465126	2.20095344056119	2.60396733595571	-1.30025772577378	0.598531837747979	1.55458711625343	-0.87316857586472	3.383312869527	0.393741894683545	0.513544736907525	1.2181666810946	0.783201788947971	-1.11960956842329	0.912199850754502	1.58436770484894
Hypothalamus_traject_P10:TCTTTCCCAATTGCTGx	TanyB2	3.00235885112149	1.0266031921903	0.599691841081074	-0.384141035980188	2.94329233900628	2.48048077824384	1.5847520472624	0.904877491524026	3.11328103995226	3.65343180834861	2.52522628865865	0.2017834745954	0.163575708295424	1.90499034006591	-1.44689747265503	3.64556715682745	3.3748203686665	0.605799777227717	0.917766700151388	1.60286098729949	1.87135388371998	1.36728327773469	2.30452361350769	-0.353964896174777	0.737845357324431	1.28565164318901	5.10473518907335	2.35479934260059	1.21875695287249	-3.08138180362822	1.77312926161929	-1.0226561960158	-1.85688918052135	1.02358450343867	3.39611327545379	1.18408372311459	-1.98110216322753	0.757966957709841	-0.259532444046867	-0.827630466237964	4.18036632467025	-0.469614540531092	1.32356502768258	1.31186628162288	1.3547870283909	0.868388718286733	3.04121008579802	2.1490842837855
Hypothalamus_traject_P10:AGGGTGAAGTCAATAGx	TanyB2	3.57193938802331	0.607353695272412	1.68254657178666	-0.33262291673713	2.52026259045519	1.59453441446871	2.13525978952426	1.7133036544778	1.95154905028374	4.70050434993736	2.49962034335863	-0.761095658103223	1.93513037320678	1.38931562580686	1.51230372290738	0.630442153379699	2.76464579575695	1.54863216266265	-0.926927740172524	3.07002160752201	3.43623238742838	1.48475892543449	1.09330629630192	2.05174881916139	0.616168686748127	0.716252389974121	2.93201808227166	1.45803976023498	0.444559632109628	-2.74507430697174	3.19425023777903	-0.978080503605339	-0.855882753402708	0.533066539609392	2.86406578161467	1.82954161044626	-1.00063332371613	1.30188095285474	0.0661068116229948	-1.29084224895284	3.88633248297996	1.03404053519165	1.34404832902926	0.354494929969862	2.9010959913808	2.14183683668472	1.52994245000778	2.10879801010774
Hypothalamus_traject_P10:CTGCCTATCAGAAATGx	TanyB2	2.12271415493608	0.390675054083038	2.07388189056054	-0.810022765314212	2.83224149090995	1.15756257720196	1.42375264217448	1.97769339620613	2.3329886281888	3.16982346027924	2.92631721493389	0.668773696569756	-0.48573951175661	1.49783308645133	1.58623906513636	1.05412609190701	2.63137872181592	0.24261003763742	0.681821022252777	2.96770964874613	2.12127940888036	-0.594850756510676	-0.133890035448486	1.26154283110278	0.109283954709338	1.56090689388686	3.69708462111728	2.23415169780101	-0.804485768175704	-3.07942484675579	3.1223757338921	-2.27063250030559	-0.242824160087557	1.32313708964046	1.49106306903037	4.19332559392081	-0.541340868716209	0.70175326703475	2.83647549902451	-0.440302193440854	3.68974107238479	0.252230726659982	2.84589880014189	2.08909332565263	3.31145483901518	1.01208960263473	-0.91631804000138	1.62829719102975
Hypothalamus_traject_P10:TTTGGTTGTCTCTTTAx	TanyB2	3.989924690341	-1.21248732541783	0.403523342590224	-0.272149378020549	1.10460599216007	2.89283006085073	1.38027828296612	0.731058805611219	-0.8478734422264	3.44561654981454	3.31228830716053	-0.974456946943947	-0.286032940079976	2.29927005205746	1.98754084563164	1.35096321180049	0.595412791961647	1.19717588560609	0.27339423397361	-0.051727187947309	0.567470059351249	0.955465134202688	1.57058701966147	0.523445088587346	-0.702327355910915	0.0767565932503738	4.59809316539717	0.626817974654079	-0.774511048600045	-3.0032430936525	0.340948286039455	-1.40808148981465	0.26190468797753	-0.404156274268876	2.66870134416423	0.921275678926202	-1.13827535707038	0.179047053856695	2.2881525921696	-0.62634186495782	4.27676227596116	-0.182585941229176	1.40006342825303	-0.457720151985346	2.3767387470471	-0.296701039518356	1.05464270051332	0.881822300565609
Hypothalamus_traject_P10:TCGCGTTGTCTGATTGx	TanyB2	1.08252339530251	-0.41987893348269	0.637079352700359	-0.579758024726907	1.92676736747444	1.87551746722106	0.750164463823826	-0.412265908277251	0.74970862816012	2.71234919499837	3.052157617224	-2.15394461359686	1.92421976233146	0.66970806404244	1.48852663373483	0.615477685210569	1.82789113876921	0.295593250658009	0.975182216648606	2.15165484340628	0.123963129585265	-0.573139643391929	0.416164298126181	1.39297519688198	0.174985110288941	-0.467234885911658	2.06935158845577	2.10457309190376	-0.775122973458549	-2.38591483041744	2.76650184033132	-0.982812083079089	-0.535028294345938	0.944282213882729	0.568754656382667	2.2111172114393	-2.73171060349354	0.678330999148181	-0.0484780026598053	-0.296357353941728	5.60295211109278	0.261422016316374	1.86613715919371	0.622094483675053	1.10242410674618	0.44301991135445	-0.538406435629264	0.0117533051976152
Hypothalamus_traject_P10:CCATTCGAGCAATATGx	TanyB2	3.46541623554349	-0.103885227852985	0.420438410756384	-0.201575555618461	0.616929774455577	-0.213675311433786	1.25468684401063	-0.419592213303044	0.601842572805804	2.21495424195091	2.19111334044842	0.685781406647891	2.39954995222597	0.671052161736587	0.975507157153982	1.99661595605565	2.95275061286635	1.35728428943402	0.291858747460134	1.26861175697315	1.6985679937947	0.964815125171777	1.65918163767236	0.898566359968294	0.842527354658593	0.379778860988261	3.53099559286862	0.0528652249369015	1.04576133120291	-3.18934431537704	2.50988777327577	-0.973397206019684	-1.52376718285172	2.01084793658172	1.26346399189571	1.63624435307226	-1.64926398180133	-0.648904551449176	0.289684022430029	0.156803663614279	4.27940492387896	0.134241566283774	1.81923132767634	0.0814303000754228	0.616552875843863	-1.5279127440907	1.25568093723245	1.21849272221711
Hypothalamus_traject_P10:GATCAGTGTATAGTAGx	TanyB2	1.26312494072104	0.178042732973851	1.02877886352853	0.677634342451609	0.61528817902249	1.58415111606328	-0.0497094152505052	1.82900698893162	0.404313630119538	3.63635842066368	2.70910419286754	0.359712104596841	-0.70585802357825	2.46401646442838	0.12998499181819	-0.970591362064493	2.0312965145323	0.740064757223409	0.709048903713172	0.779327904609036	0.841986828349218	-0.558078875410346	-0.640244817945723	-0.44319347308416	-0.00444771757255932	0.650761953262995	4.15465298257641	0.264975969998113	1.11988502579262	-0.172203474091459	1.92096924612906	-0.956985432551295	-1.131157261729	0.44443694082105	2.13151828051969	0.920725625683806	-2.5620981158444	-0.386819575567908	1.40210949603083	0.165874974989156	3.78519571330691	0.848435763957807	0.619989869325341	1.23731130574094	1.11755595927134	0.344265907990463	-0.174480678676541	1.28790518172659
Hypothalamus_traject_P10:CCGGGATTCAATCTCTx	TanyB2	1.29539814378721	1.11792056023686	0.588146827092101	-0.449835384221669	2.05083797225843	0.110019348469069	0.392422695377103	-0.561732249561087	1.65876259230441	2.5889577235775	3.25221927245102	-0.554523365925264	-0.359205149401721	1.05857366619747	0.272596289221431	1.10464984260335	1.57957171880764	0.39159206429415	0.635449249424114	3.60418464284993	1.0469431124719	3.08069937371997	0.490172543037972	-1.03327164531111	-0.703739041007438	-0.0606958815301061	3.5416801422563	1.61024266025343	2.31416643709509	-2.77371967988018	0.748425002461185	-1.76854645058368	-1.35162928516866	1.34343634195109	2.30142727967455	3.09399679322408	-2.24335171414623	0.0538771474505527	0.395942080888441	-1.3210475453302	3.17288092462149	1.799514212115	2.49651164898218	-1.5675927892646	2.84547011075914	0.503140078914185	-0.397211122210332	0.516435993242561
Hypothalamus_traject_P10:CCTTACGTCCTCGCATx	TanyB2	0.569326562947554	-0.659782826937658	1.70090221014841	0.0300603527253239	2.22251532461871	0.65926558110613	0.752168672772963	-0.395015339690988	1.79191916392414	2.59851602580133	1.67341394777433	-1.24543574847353	-2.17219785152723	1.56946630201989	0.222658244306635	2.77427002343833	2.49277942063563	1.31445911961945	0.939641290777651	1.67435364137265	1.85591322093051	-0.573183838803766	-0.614661415446369	-0.349926966076559	-1.35536606228061	-1.0026246719809	1.21877126048362	1.36075768656646	0.124120380255166	-2.38248015278052	2.37849641478678	-1.24403565970544	-1.09379152937127	0.043611283509103	-0.0692662897716782	1.70130147597959	-1.51099904148921	1.21363146531322	0.338494214954294	0.743979612170786	2.38885601344448	-0.797202451568899	2.72621874036283	-0.736658902057992	1.37079885341277	0.124481266732035	0.0914670245975397	-0.229354976824366
Hypothalamus_traject_P10:CGTCCATAGTCGATAAx	TanyB2	2.5582033973669	0.0430021566236842	2.17768582424423	0.953568883818737	1.47794300542007	0.587450431835517	0.69976118366006	1.91001433834536	1.20558175843551	1.97266882973841	2.82420985214107	-0.593981247613559	0.415990473557364	0.775217449480646	1.01932436571815	-0.156354300098543	-0.0945481046828602	0.0211742877768643	-0.378427113683106	0.485278957373387	-0.273664341819791	0.992270630130794	-0.303929009511817	-0.477124258416279	-0.0231620537685839	0.473182058269347	3.81572782193663	1.24301289518932	1.07897837066919	-3.21583691615393	5.1093020816888	-0.187989373337558	-1.04588842729862	-0.0257435081338803	4.64701545929365	1.08425016338521	-1.33021072414795	-0.613448295326003	2.34781132133473	-0.330454791203678	2.85675615074973	-0.286263145751652	0.853050587677479	-1.5473082739158	-0.0433747088339601	2.43533194367605	1.38154444070153	1.32511174520044
Hypothalamus_traject_P10:ACCGTAATCACGCGGTx	TanyB2	3.09737349707259	-2.17164731168872	1.03199000593226	-0.474735483315019	2.48715466999124	3.18803676120879	1.45366854367837	1.40359234251058	1.05794529184205	3.20132357517618	3.46433265045796	-0.120583139344084	1.35416921370402	1.51165105077636	1.51672311855359	1.60281414566845	3.80026063686188	1.63470893000054	0.698836452121486	2.31731598994696	0.886627222000327	1.06176427347003	0.783982380102091	1.43162312031929	0.384237025216243	0.392050269015882	4.39718176042816	0.82985757195112	1.47672849868332	-1.91091179354798	2.00482746025894	-0.943638263160649	-0.570311469013328	2.74129457016348	1.66853159041972	0.891243725923502	-0.990322003045241	0.131478106436637	0.751548527214028	-1.13847849204971	5.70336120226895	0.279908464966047	2.64759345394784	-0.427044290968973	1.56062730370846	-0.279461326308457	-0.587793729399688	0.629940261796367
Hypothalamus_traject_P10:ACGCAGCAGTAGATGTx	TanyB2	1.03499993793298	-1.29086447161345	-0.313417821868137	-0.78591635781805	0.908145805962709	0.97602938373084	-0.181822194712856	0.995710174194481	2.01210755644215	4.30879167183616	3.0006493673002	-0.793788055057877	-0.688471168099747	0.846381617028816	-1.30197633529624	0.225499056769194	3.42404998597111	1.28835885216848	-0.0829428889464938	2.47768147556109	-0.0247637290113454	1.11990232477684	1.34161715895442	-0.0411214061764093	-0.65812648967709	0.470513759035799	2.39662400513411	-0.32627628144984	-0.725767118784527	-1.95475194023193	1.70009086600836	-1.18670648048594	-1.51230025325066	1.05324944899482	2.92864931129438	0.866828874496975	-2.0979252838402	-0.0855761887492635	0.28289001040657	-0.719413044759303	5.92107826510088	-1.09865782996189	0.753423819920434	0.641961429173164	0.559345627848954	-0.476386728551865	1.27171905011554	0.409996803314379
Hypothalamus_traject_P10:ACTTTCAAGATGTTAGx	TanyB2	3.65015056486799	-0.535430589178356	0.74657338504487	-0.971145701740702	3.41626341412171	1.92467361006903	2.23130792052628	0.782625730566767	1.49384190730868	4.74889771290618	2.52231636298784	0.339998202639468	0.923555371234839	1.34975439576193	1.93491275316753	1.05666959537343	2.18608373649175	1.87539582775167	0.476876958695215	1.07235259079157	0.816092818521613	-0.546670624953165	0.359640406185631	0.359406411416247	0.730687168763519	1.66195691488073	4.1703522654469	1.61975056641058	-0.739325487765202	-2.50217456708122	2.69569858838383	-0.937422261775259	-0.83926477208282	0.546042208593787	1.85936521797907	0.729323255950018	-0.569931913447214	0.0739684839419669	1.17703578561392	-2.08423103179961	3.04073157721922	-0.16890077564886	2.02543521261236	-0.982156101421367	1.03655455707358	0.371982742936834	-1.22782885601523	1.75492874866127
Hypothalamus_traject_P10:CACAGGCAGGCAGGTTx	TanyB2	0.245311563518817	-0.283073359510418	0.136910148408253	0.61230380262099	2.21971607940677	3.01526407026844	3.0555076919141	-0.595011230136234	0.6463933794556	3.3085840767158	2.83594088631082	-0.00894196455633774	0.628340594269198	1.20290305368587	-1.35128039893804	1.69799676214843	3.14032380477656	0.689513754799514	-0.283871263910008	3.04929707203295	1.2336806570984	1.07073003225809	-1.14644332503528	-0.410386468837651	0.714249551237685	-0.360817939194314	2.84315723024115	1.85372616557212	1.17290408768132	-3.09340057603044	3.74966934110538	-2.39917436562063	-1.10828441248634	2.90286702527678	1.29079024839685	2.02346663871044	-2.17738018695991	1.48646297113027	1.92478328707121	-0.0500454231428214	4.29042353519867	0.433639231904373	2.25404456607632	0.145553240830357	0.935505664329941	-0.502325824636605	2.29637245385912	1.03001353953114
Hypothalamus_traject_P10:TTTATGCTCCAAGCCGx	TanyB2	0.399763765521094	-0.580741951888476	0.661854035953145	0.445216999902002	1.87065999334509	2.7528235673368	1.63802831263444	0.727242809720076	1.8779267697917	1.8281793447439	3.41925906641866	-0.25357845541978	0.730148139769299	1.24328459415851	0.420684168607624	2.79360417705493	1.62469693007244	0.422850693136934	2.12128751193611	1.63113440910234	0.592924910067785	-0.539956904496287	1.74110939892038	1.86398029554464	0.737562519576793	0.223358682809764	3.55158463421201	1.84447574849363	0.234509101350559	-2.49925500472599	3.63149134245811	-1.74149147075258	-1.77131678272386	0.424979023195134	2.00948850973478	1.1873896180221	-2.1108731806823	1.82470705360492	-0.00136906633315478	0.246142569000528	3.36823247737714	1.2981828818113	1.82804689376301	-0.693955126635305	2.22440155541802	2.68287843761336	1.3905411372437	-0.483670802589828
Hypothalamus_traject_P10:TCAGATGAGCTAAACAx	TanyB2	2.13736011702221	-0.848919627722684	0.620563702744488	-0.158798817887384	1.23210919951814	1.125460396575	1.17003446766826	0.477950853445012	2.93832923024132	3.3871820821412	1.79077313715696	0.38414695447318	-0.425034270079917	0.125763879313927	2.80348746738338	2.5776796006691	1.07293553208811	0.611098259810426	-0.625011701717046	0.973684225228491	1.24440370222191	-0.540687132572007	1.20225188172039	0.973507925087011	-0.663083158003809	-0.905924624582869	3.18647239944011	0.958522164545058	-0.731233242606008	-1.96133147006919	1.10631757949544	-0.0961876176764174	-0.673115861466698	-0.86340290121954	0.342475100567254	2.77755731802425	-0.518367838923751	-1.61752213578604	0.747443275005222	-0.138475415315955	4.04918077531044	-0.125111896423384	-0.0316371437903741	-0.694893626498839	-0.263733852650256	-0.524249963998481	-0.931359557855307	-0.0631708334159831
Hypothalamus_traject_P10:CAGCATACACGGCCATx	TanyB2	1.9489114637371	1.23535149287865	1.01058239875564	-0.426107690337378	2.9818342617737	1.27793660582745	0.653300150887883	0.992741794491133	1.12748922156809	3.83355695782136	5.28339490540243	0.376180678346853	1.06276897425199	1.68070091568999	2.88065640470866	-0.902730122277986	2.25185649894019	1.23859109339508	1.78972256224304	3.9190603955776	1.26259359343999	-0.519060350055887	1.15999954206796	0.523552558710624	0.83472131251004	0.798661098399874	3.974607033984	1.86099420339169	-0.701984589348897	-2.01125658397372	3.88513773517054	-0.0328983938463903	0.309063228758136	2.2615327264366	3.7971001927649	1.51660288492367	-1.61771504433852	-0.241878605831033	0.917505580779227	0.17869701209262	4.33373225218501	1.00055801112614	4.46201361656566	0.366978467526865	2.39849809698798	-0.0167125341537868	1.25479682952581	1.63524964046029
Hypothalamus_traject_P10:GTGAAGGTCCAAACACx	TanyB2	0.872270606179174	-0.479772371097073	2.23825382358313	0.327969294108748	1.94364881832481	1.06525090113502	0.307228507488006	0.328996780999111	1.20268357192253	3.25591868487661	2.23290022100934	-0.395167787887054	0.399489837866354	0.518219379932579	0.581905709533224	0.933607453516209	2.6016339942331	1.18939777205138	-0.516205395549481	3.70906555214589	-0.0959526103357852	-0.51903965079835	-0.411948772867708	1.54564088333039	0.108013124780404	-1.32791379503886	2.5566862326603	0.0287810194172507	-0.701956595122131	-2.03367595927121	3.44361572841952	-0.890040053424191	-1.31965518111389	1.5282350543386	2.05705921083523	1.49880622733324	-0.779871004766891	0.806180072797748	1.21517725738118	0.13709751081834	3.12261974831106	0.840282820177233	2.58367980829621	1.16887434397622	1.42891425696946	-0.250756486330278	2.17309438079869	1.67613019518447
Hypothalamus_traject_P10:AAAGTAGCAGAAGCACx	TanyB2	1.47286348873351	-0.615445860378425	0.412207514921273	0.925484061098019	2.60492225367496	2.76595946017105	1.19976067694611	1.25644034116338	2.41351401554653	4.44454503449883	3.1628752344051	0.14627472555477	0.752774338439779	1.32846069109578	-0.684502242736805	4.76606347690212	1.8269431456133	0.824463799415052	-0.569780212910633	2.75828737394952	0.43202238034144	1.17123992938697	0.953744878657843	0.294788487091879	0.629880590145853	-0.445169105163447	3.36249475849305	1.69072005265924	1.29635720579884	-3.18569559604183	3.8289831365613	-1.76038600864399	-2.02246314977494	1.7161316923575	4.13335909707805	2.73863999125299	-1.25608417344633	1.02391004719681	-0.239705588488758	-0.14861498092604	4.99525368429372	2.21169700345998	2.77540198872515	-0.681515259784385	1.69483323260302	1.75260246001657	-0.239227902691444	1.66396522821095
Hypothalamus_traject_P10:CATCGAATCTAACCGAx	TanyB2	2.70511975096163	-2.08555841027426	0.711206302962061	0.0596235372583021	1.71011467533258	-0.23554363914385	1.19089548072559	1.22628010829076	1.36776886645095	2.4413190072079	0.32304086554383	-1.05297563820243	1.81972403982898	2.08992632170026	1.18510077426372	1.83845228702986	3.08329523704433	1.3877063692859	0.292656777876618	2.83957004549108	2.48991699050481	1.74610929321902	1.48250759181887	1.12728217854301	-0.403205862031678	-0.171903590853324	3.85180420309173	0.0240319890264013	0.639446368542193	-2.96075329193021	2.22163495581411	-0.0248341361627797	-1.4356810807685	1.80738246854121	3.23054962032613	1.75496066759481	-1.19488688803528	-0.0450166430163039	0.829786836188994	-0.537378122542517	2.87434977071117	-0.351369555447992	2.03016335395931	-0.665015941504224	1.07556231875606	1.2244924855041	2.07497897143184	1.83670397154654
Hypothalamus_traject_P10:TCGGTAAAGCGTTTACx	TanyB2	1.81028919137105	0.66361128029268	-0.192076405286045	-0.130189445472063	0.975681701266516	-0.383569195305237	1.00370286037098	1.01519869832596	2.70856895637012	2.11341651034146	1.34599134211464	-0.603585451112596	-0.882121852509176	0.192201055437645	0.786757081701221	0.308692225167721	1.70033403774589	-0.0361274528708348	-0.344091168464803	1.22405226046397	0.232052277269326	-0.51754342669929	0.881304652910506	-0.222727866490842	-0.634700221412554	-0.384550608183651	1.96902498356394	0.0486656748864762	-0.69993306191261	-3.44074363718759	0.574844466907755	-1.15720059571267	-1.69778179047908	-0.136297050994272	1.37818820005016	0.768066334186821	-1.05623633679426	0.205824159442173	-0.117287961485734	-0.474543263790591	5.12075898037974	0.693424464647147	1.51203005545637	0.258007284126032	1.8697217301878	0.188089357875757	-0.686794014135604	0.949387847168825
Hypothalamus_traject_P10:ACGAGCCAGATGTAACx	TanyB2	1.02409013173924	-0.233604445755731	0.655123693154814	-0.107512540568891	0.613816372371193	2.50404919312683	-0.129967830679757	-0.192715223844731	1.09725095043286	1.63835354767658	2.5624830085423	0.455125890437407	-1.4563805382377	-0.038222029882219	-0.710632662402217	-0.0455235407074663	3.39840430744446	0.50960760055775	-0.100448219542595	2.49473362917561	1.90495023278721	-0.538312963279277	1.46491334533503	1.40422251139206	0.0621084518230024	-0.642383321913383	1.62066212033304	0.0513097923639831	0.267618585927962	-3.51952993624199	2.36254639182266	-0.923090340193963	-1.39433932281337	1.39016748464293	0.625385252539804	1.28170759392274	-0.488661694908867	-1.06464244182037	-0.404302686648623	-0.704736864598091	3.68340564612886	0.399132639083539	3.03417884953851	0.19866284251033	0.365344965554147	-0.277677596967925	-0.22274860617762	1.09664073284971
Hypothalamus_traject_P10:CCTCAGTGTGTGCGTCx	TanyB2	1.97929234948776	-0.834792121142591	1.98285800985749	-0.289750377046456	0.711786499915785	0.166610604402527	1.67020409933134	1.94519521100353	1.49614168982601	2.09481596463674	1.95542354321107	0.854946635671475	-0.684006000352282	2.44115754254335	2.89656587901568	0.329262742082542	2.83010607931496	1.3870373638676	-0.219580956790697	-0.0363160145918953	0.793897368596309	-0.514824434809763	-1.56521926838579	-0.0112203510002335	-0.631365710409447	0.456290138564398	3.64073348169616	-0.249209475392419	0.352284039532508	-2.65791507811317	0.996294241289854	-2.04010594775137	-0.78668488623724	0.511266895278839	2.24763757384209	1.06762269390923	-1.03177241927006	0.699288697534094	-0.785074278447353	-0.897881710783056	2.13217831264366	-0.474987844742107	2.69215266231998	-0.661654524776936	1.30858006770546	0.89467218425134	0.754989632174405	0.678799221651688
Hypothalamus_traject_P10:TACGGATTCAGAAATGx	TanyB2	0.717343921988412	-0.564094327854609	1.05759957748595	-0.285074188966395	3.17032463807053	3.61837928702687	1.92061817529116	1.84653023621013	0.7979115399449	4.12749159234285	2.99691083867488	3.53091637033175	0.310707575314869	1.15122105416287	0.582698114752361	3.23033820069155	1.6542864311066	-0.713785852288932	-0.263471649189723	2.4964804971232	1.86834710915066	2.07225125255278	-0.83252469177018	0.540572075155088	0.107801216731753	-0.679514925197832	4.17298911542541	1.5915497548255	1.85933932082844	-2.61294861578663	6.50512520023435	-0.449948850159226	-0.941243149042361	1.46341849627927	1.73494120418939	2.55654760716033	-1.61976582145079	0.487602371917236	0.0363642753943479	1.14302863523227	1.42727982936178	1.03338326732029	0.924076584385954	-0.669861480317291	0.929054463329033	-0.682383587205683	0.050117689652617	1.45890793375993
Hypothalamus_traject_P10:CTACACCTCGTGGTCGx	TanyB2	4.47569160969282	0.322601328508391	0.926773014321422	-0.0131527616805289	2.09787843530799	-0.442981892385184	2.30327728640923	0.949169326391329	1.74080899846037	3.98728339672797	3.4209699417246	1.27253310921553	-0.0759768386829347	1.93485942420284	0.916580328866521	2.02829588942775	2.23134896011636	2.56029316873703	1.93742324182759	2.21887195726636	1.07623014701489	-0.500323806602713	-0.188470676623972	0.503604201098731	-0.613582468288798	0.383475858830941	3.66420538204482	2.53754910734851	-0.676644801769981	-3.33307153791701	1.61520593459634	-0.857945800854389	-0.432250735783925	-0.0143621905691175	1.2762918257271	2.61299679363756	-1.95591040647352	1.59851764760825	2.35248065304138	0.538454192065564	3.15202374148985	0.301518076604523	1.2572483859162	0.0340451070361033	3.95955870060892	1.03173978436947	-0.270926418299757	-0.582787883194665
Hypothalamus_traject_P10:ACGGGTCAGAAACCGCx	TanyB2	-0.426923347835265	-0.684063234029909	-1.6338176056345	0.0813968468523408	0.918723139307782	0.490549019274829	0.0461826823809414	1.4903282930953	1.9347181615636	1.191907436669	1.08527903957264	-0.7021423850199	-0.0770333294958414	0.729949691276133	0.324883987447475	-0.889857557809424	1.01682181624635	1.86765083986919	-1.53461578021239	1.56945653310212	0.00688846421558939	-0.511658922886548	-0.569302063195439	0.596464729541519	1.35249773796339	1.28237306092127	0.353079661916159	0.948903506286705	-0.691974704219605	-3.62988499381905	3.34757250775635	-0.877383445089931	-2.18781516505995	0.98442836455063	3.13018954093118	1.15179118868722	-2.0002293854093	-0.528038542654374	0.419509555310571	-0.560357357614149	2.21850932045707	-0.99230952413152	1.32837080415402	0.276856147593849	0.0991406741855974	-0.640462457871268	-0.0755211137116449	1.34149885572012
Hypothalamus_traject_P10:GGATTACCACGGTAGAx	TanyB2	0.0807800965930867	-1.50347121798506	1.74360610039592	-0.724035484247482	3.10524364491591	0.53473566409171	2.87782331410795	1.0123238764799	1.15409431187549	3.16751764758052	1.36856009974785	0.388557979739604	0.152848466045544	1.68869536843978	1.59183752430345	0.105848358498411	3.41910411999353	0.246651703277784	0.638601563579004	0.198741793910063	-0.102244959283624	-0.50358018614686	-1.25409827351915	1.15892459827699	-0.846685431493005	0.396794195268104	2.28776651138787	1.80786264075843	0.416279197578109	-2.15851747294462	3.56466999844065	0.330987563715736	-1.24244619587831	0.631326262761041	0.112893368737881	3.21901108033508	-1.96864242389032	0.353012886063086	-1.08477560776075	0.795898805108913	1.32667570472207	0.705570160781586	0.144008490767675	-1.62873432391609	1.22810691078137	1.09642409623841	0.400323867952422	0.0688224753272333
Hypothalamus_traject_P10:CCACGGACAGATAATGx	TanyB2	3.68235433628215	0.585788124360554	1.04058930006688	1.72606553041022	3.11166189801536	3.61547551718403	1.37806181228922	1.16863917549815	3.03571171813573	3.81179785276934	1.27781051437651	4.63742775296861	-0.212032750491325	2.29073932306519	-0.569362814507615	4.91707835777598	2.89108039222696	1.84352497413611	3.40101305848343	3.7571656568955	2.78303771095388	2.44151313281664	0.126346552756097	-0.117489947048803	0.173041707615373	-0.928968076018804	3.89286792829865	1.40262516636529	3.56007866876276	-0.738247124158704	2.41232547439556	-1.29667759786689	-0.311995396490416	0.564720039350648	2.80486089398095	1.86077663923175	-1.96678086589444	0.366180047572453	-0.858046924974012	0.376082104534269	5.54004088125666	1.01011819802367	4.32272731553713	-0.646591358137824	2.01330854115447	-0.591260996331736	1.29125902746675	0.680145485205193
Hypothalamus_traject_P10:TCAATCTTCGGTCCGAx	TanyB2	2.94202940882297	-0.392314095733623	0.316272165754754	-1.41011745226188	0.503739752949786	0.667271296656717	0.363223873287053	-0.185606324119553	1.36869050114773	3.41896759289646	2.8134937534527	-0.275925373954725	-0.301868126262577	-0.377832178351073	0.18970816279172	2.20010967879035	1.79421080239989	0.646624238642874	2.43544850022347	1.61635815159862	1.36903406021836	-0.478844418740533	1.76113478553002	0.83919198757048	0.471084738051916	0.903524030612541	2.47563997643119	-0.400052445940117	0.482425923627653	-2.81104933276176	3.67741888665649	-0.82111266434492	-1.14909897376786	0.273350374437003	2.52368153730801	2.35561345160901	-0.954986793700527	-0.441128602047604	3.30558169005125	1.38882432305161	3.41110169719214	1.40989309354492	-0.0334357422967105	-0.615412562487249	0.788182499662819	-0.113297805746125	0.991277003149478	1.04838249625065
Hypothalamus_traject_P10:TACACGATCAAACCGTx	TanyB2	-0.0640981237723561	-0.350866477794888	1.2378172322865	0.883284386535945	2.42253376677035	1.07566573618534	0.425020176672758	0.712726180152889	0.873178873158696	1.16931961864034	3.23533248051673	-0.451688986379234	-0.692646330249249	-0.416693728974575	0.457600185861829	0.229059651058959	1.4484609683183	1.22107593434146	-0.053908543246667	2.03064507564673	-0.780970980353582	-0.468722111368007	0.39956102263126	0.0669787611518857	-0.574826892205694	0.22716919532613	1.87472739828023	0.398547430530725	0.865792359819489	-0.144631372328431	4.1184173922694	-0.803754830333632	-0.666383026776541	-0.990212562729302	1.81248996433219	1.96226809348481	-1.35874623052349	-0.356569211971979	0.0531207010652774	0.145502801974664	4.30901181195705	1.28162646823856	1.99629034331217	1.78306210214538	2.76150502761943	0.523094351379058	-2.49306784035459	1.24796479594735
Hypothalamus_traject_P10:CGATCGGGTGGTCTCGx	TanyB2	0.783858242229828	-0.529824906605273	-0.274717386206108	-0.368080007342394	2.3043836118578	3.60034972961513	0.377172658918647	-0.366128106601646	-0.12085002130905	1.90308899065379	3.55884946491671	1.9235936835435	-1.30236694759391	1.07277296322954	0.323232519141964	3.52724426781608	0.547861746490864	0.828687712354927	0.00233541794835102	0.825031387053384	-0.277877757617203	-0.46363511989913	2.4114012297529	1.83258024339837	-0.568588328858125	-1.50549863192461	1.91773338125103	0.0746413560757706	0.58379218876932	-3.7666023935605	3.0206112809764	-1.81862886701545	-0.165386449726994	0.135627278351266	1.41539394978407	1.57706903035317	-1.81246491517265	-0.920455404495241	1.25832999976784	0.340579112383003	2.72395510845358	1.05108076902448	0.932581028598904	1.57012456061118	1.24103987009368	0.527177837877918	-1.55548890564541	-1.7431676687802
Hypothalamus_traject_P10:AAGGTTCCATACTACGx	TanyB2	0.712493023797429	-1.16745415148073	2.42380035789936	1.13994230754908	1.29142316534412	2.61867098957658	2.22526639396395	1.37627814544834	0.397865731749705	3.41011940066894	4.00204390804514	1.31068500866492	0.912256991464285	-0.696751366425786	0.286338347991967	1.59486106818679	4.3798077841111	-0.4604164806504	-0.788967472950446	2.20957540452671	3.9099079489742	1.52645398752124	-1.13365009599066	-0.583536591134753	-0.566445271265146	0.881568758893159	3.94716875100619	2.38858983670383	0.551760205479109	-0.142522510904318	4.71688595137074	-1.78655258513455	-0.637149611724702	1.15370210177006	0.510279713814371	2.24014393509513	-0.851051412289562	1.74173221726294	3.50839018919984	-0.358430010457057	3.70868833964921	1.57624823060425	3.59166827532462	-0.593619532652401	2.18381118595086	1.54337986324802	0.734892213439142	2.76924900137348
Hypothalamus_traject_P10:ATAAGAGCAATCGAAAx	TanyB2	1.0163028715745	-0.983299094470993	0.38041231880508	0.145098795033471	0.666449966021239	-0.0671516818670939	1.87970054320294	-1.16564295757365	1.95032785070845	-0.0570482688179203	1.77733260620323	0.0999450041989953	-0.572594544820067	0.614408644410346	0.450519207653587	2.63247632427921	1.55696801350654	1.38203673371828	1.42222711852718	1.28235277284362	0.610940957011112	-0.437532476821772	1.7676125298329	0.26438752331722	-0.536576692641478	-1.20731122185068	2.32716379090285	0.267808314248933	-0.591724349731807	-3.05892384700938	1.82269128102268	-1.81907670286761	-0.963466731534624	0.861199947987675	1.96660584036242	0.430776040244555	-1.71041139084676	0.678842711023115	-0.13904417726521	-0.31148357493271	3.2766464901854	-0.662908964997955	2.14859554129903	-0.562318021696609	1.60208116776776	-0.778869327194252	1.44600799601378	0.381515556579919
Hypothalamus_traject_P10:CCTCAGTTCTGCAGTAx	TanyB2	2.19718201854951	-0.477410828074643	0.12100141387597	-1.87491938333783	2.80345356671977	0.159996614342716	2.41273069500768	0.302782743537214	1.51855522591985	0.251674671728325	2.20231169381527	-0.119509083751678	0.800893203203242	3.15844245790003	1.5126405495539	2.09169263340641	0.927013924236052	1.31987154160766	0.90119067172657	2.76819180953713	-0.102396356425836	-0.404230780025877	0.580910123649196	1.30371904746457	-0.495736347694494	-1.63045846471315	0.995802243684783	0.586532005864533	-0.546686460840141	-0.124731716757133	1.17301263703708	-0.693164894425751	0.229919358790841	-0.681518365853056	2.80661966574194	-1.1728706526218	-0.452483503425199	-0.272479730605668	-0.609739482002056	-1.09631651134007	1.94657894161008	0.194186752063514	0.947738822758206	0.723591339068887	0.962027783090428	-1.38469341412179	0.157352807096481	1.62816390469393
Hypothalamus_traject_P10:ACGTCAATCTGTGCAAx	TanyB2	1.4214944694249	1.11126669572833	-0.18916984030001	-0.00382317406728984	2.44516395357896	0.180790939999103	1.33686336604052	0.00263178735247125	1.29135058604976	3.20725034360024	3.21566401490501	-0.205500479496504	-0.642687366114094	1.83514404410524	-0.137354724415305	1.82202270857416	1.84921012015018	1.79032745491018	1.28558022433824	2.2370781269306	0.632556036990266	1.98123629454871	0.336104421756536	-0.290781639204985	0.527883248670721	-0.66052204750023	1.85808623891809	0.56089746023159	2.27617937631547	-2.70162276681335	1.19946798644639	-1.88691408085277	-0.273502789952765	1.23297143522684	2.13760572640109	1.88149959006019	-1.00866562299954	2.44195857068959	-1.74349866700368	-0.916146659700866	1.01179669909444	-0.491454335192962	2.67449285235296	0.742580644149484	0.989500236744737	-0.706144915098465	0.332443678888189	0.315251294138204
Hypothalamus_traject_1P10:TTAGTTCAGCAACGGTx	TanyA2	4.14512950199501	-0.198689732736314	1.66300154003306	-0.0790721152453138	2.023783990679	2.55845764643067	2.56818148108278	0.832843396038453	1.03478307322244	4.85035991849806	5.11403183264993	-0.11397439055689	-1.00628017310887	1.15140987515185	0.630319044419434	3.33893697235404	4.30888629444987	-0.15289306482721	0.190410085751429	2.22660267835594	0.711091128798072	-0.744030611580445	0.457868011809142	1.54070080596897	0.622077634900235	-0.923012908207495	5.75504433454088	2.52558007137772	-0.301127073345295	-1.04498046013407	3.34785787897896	-1.27586504513963	-0.0726105501143358	0.883405035569316	1.26366806408483	1.66371963790108	-1.93941542353446	-0.203593210872469	0.660590927817707	0.657710238888146	3.45611347393139	0.980445324848758	1.7534679963252	-0.570330865456882	2.93448665719464	0.0310553073928936	-0.4412944681023	0.64216869315049
Hypothalamus_traject_1P10:AGCTCTCTCTGTGCAAx	TanyA2	4.41776152141402	0.655783676416084	0.0996452361226717	0.802617122046203	1.87847587401887	1.02474373977132	2.32749786368927	2.18039471370664	1.58295269077966	4.90938005823152	5.40848586328111	1.92457113899037	0.987585441744307	1.73382344491502	1.3160051849306	1.37194982868087	3.03188069546114	0.602582389277305	1.27903078395421	3.58570289239255	1.4379554357617	-0.715305142941712	1.26561725247698	0.413799697992385	1.97035528112214	-2.29026650422534	4.55902624284172	2.81633533202786	0.490587934602707	-3.69507982577347	2.09092546078646	-1.61299093684002	-2.07454102477377	2.0060808637263	2.88311682546765	1.44334939606431	-2.50069551409611	0.550380037209195	-0.310960338323054	0.965451875641442	1.90264423577924	0.0708791062427301	3.92278075861761	-0.919316208098402	2.34457651674871	-0.170447326775078	0.642298089603096	1.4090928703283
Hypothalamus_traject_1P10:GGAACTTCAAGAAAGGx	TanyA2	3.4840194738694	0.372200163092732	-1.35209908496283	-1.17917923817773	1.73214581709036	2.26988159819364	2.8195098946912	2.29241128678071	1.01939926579988	4.46028053383295	5.43659437496772	-1.20040989410902	1.19092223428035	1.26339000228096	0.814477130979124	-0.020153182893295	5.04885629378737	-0.0736543581787053	-0.367156264556434	3.47214861826323	0.344409779433173	0.488427866936874	1.42447714533524	0.0828506588842897	1.92360314390012	-0.0456485512582428	5.18372539925347	1.64206437904917	1.17690346208048	-1.5457400067679	2.25047561682494	-0.0353442025961419	-0.786915434579823	0.166918678626135	1.40017014929963	0.775829399041815	-0.994642025079995	-0.671722390495915	-0.89531464024091	-1.76447919002958	2.60519513937025	2.06404730588903	1.54277232740651	0.997183325955471	2.26715793537387	1.91852888808796	1.24138679209908	0.762128245430446
Hypothalamus_traject_1P10:TATCAGGAGTACTTGCx	TanyA2	2.60518569381245	-0.957756278659728	-0.292977890028971	0.00236389259953917	1.25235854948455	0.540644801644761	1.28280844444459	0.485417235188414	1.88792829857228	2.39794434536922	3.20751136260158	1.87745304800449	-0.103134080156629	0.664754265225822	1.19230914325586	3.84141780891386	2.16354080721776	-0.123940930254984	-0.0915196433669372	3.09846171238692	-0.241637829337397	-0.690578955297776	1.43161013509444	0.646288263909998	-0.29235246812596	-0.342826286340299	5.25772917328548	2.2622063329983	-0.933952087261972	-2.44780760027698	3.22438736720324	0.347005971519978	-0.733594898420224	0.646425609330045	2.59828688992129	2.67166959765421	-1.76925297729992	-0.308475724375715	0.797349222868275	-0.452398354026201	2.97970373767686	1.15717381422401	1.06911312354538	-2.18948944261131	1.81281470060788	0.45717287647566	0.29134663248957	0.264896604375062
Hypothalamus_traject_1P10:ACACCAATCATGCATGx	TanyA2	5.63272915153048	1.35335365542158	1.37716587206458	-1.89360786405359	1.70378515737858	0.371070105143101	1.48047570257439	-0.147667517339442	1.84514208587365	3.58431841780761	3.591153990117	-0.000440562387751919	1.46056262200796	2.37816236521671	0.35179168253443	-1.14071545285522	0.925724265186233	1.18612088548041	-1.38919928670262	2.84780823532075	1.32717674105646	0.749019638380445	-1.48522281270898	-0.666658987240382	0.401686901355139	-0.0317129753688431	3.86407562587726	2.03010449337872	-0.0557805854339584	-2.81045268657895	1.6022909331481	-0.422050683333314	-1.22098440590675	-1.12822256466131	2.90407479589512	0.589400672220741	-1.88958452310217	0.721685870842566	0.69741326213514	-0.832722533871604	1.06672571871144	0.842588000004473	0.70278132402767	-1.26093697194682	1.32034717814741	0.372085723740842	1.17411784549815	1.28340639767938
Hypothalamus_traject_1P10:CGTCTACCAAGACGTGx	TanyA2	5.97298044097552	0.225224227703986	0.430644564473384	-1.21889020157972	1.20110285372901	0.957955373654204	4.02507625712375	0.770481673734091	1.66202046522561	5.1522821838043	4.52003455844689	1.12180485354005	0.144899157307424	0.245976603274901	0.86938546725118	3.71525303875642	5.50572468372535	0.988597146197562	0.28045606458609	4.53608224175027	1.00876207041238	2.27563525058709	0.90007439114842	0.921420636980306	0.260095631871617	-0.843673761637168	5.35179141573136	2.37741938742918	0.864177231338873	-2.86615391564093	1.07801072978591	0.121933116306891	0.169105242796315	-0.237716192602218	2.9352646260694	3.09986540585431	-0.731768324017886	1.01050762368933	-1.14197747478482	-0.741144067338716	1.55404181348772	1.28428801802453	3.03201180368207	-1.84501655412018	1.24796952090756	0.362841049413789	-1.77717091761119	0.775394905483972
Hypothalamus_traject_1P10:CTAGCCTCACCGAATTx	TanyA2	5.03674528784973	1.09897671391487	1.63353559246639	-1.84230435338846	2.70286853760422	1.35962162396454	2.64760442631453	-0.0290345725176432	1.82841521928246	2.53715888746525	4.533073938	0.499391832456638	-0.208278358185156	2.96379195742692	2.08155886206144	0.658799041594244	4.07721573852336	0.975014741762527	0.0714498864748007	1.16480769505221	1.40341257242224	-0.622514991649323	-0.296599555649713	-0.682957812430887	0.516735864730681	-0.305276822442804	5.40509977511587	2.37840607092186	-0.841899809363251	-3.25944632369589	0.245957718376135	-1.47062034995576	-1.05429444882794	1.77560076743533	2.12373759075098	2.08178936526454	-1.35963915133936	1.47931516681074	-0.21667962006215	-1.13605056888908	2.26531180867149	2.2895379401942	2.94758962543902	-2.22666117574355	2.70878535037549	1.80923516753983	1.72665097072017	-0.372921369029355
Hypothalamus_traject_1P10:CTACATTCAAGGTTTCx	TanyA2	6.70804136178133	1.66781328496325	2.39915870691845	0.316852053221472	6.07623178482993	2.03678805034707	2.90348998721931	0.0899801275497979	1.17935634001961	3.94883835737811	6.05160818019326	0.814545190906725	1.32684553143149	3.9791693152634	3.5948670437515	1.77529695220745	2.60663535177331	-0.0244525077861367	1.08890252621834	1.96481595772188	2.42580003146445	-0.548695396640079	-0.292432654609416	-0.913067138852606	2.50312973150758	-0.682058222841314	5.97685466512511	1.55902682160795	-0.742063847153724	-2.59097238087836	1.30055854996877	-0.0811962576423467	0.972213829178442	2.94259639340986	1.29415803979447	3.09134079329915	-2.14504087377227	0.846889284130728	-1.00547988143573	1.19269361413404	2.09736604918435	2.92023074098921	3.033896298743	0.0356617403502187	2.59557021204275	3.31787464087143	-0.509325397112056	1.85309662899952
Hypothalamus_traject_1P10:GACTACATCACGGTTAx	TanyA2	2.358288071861	0.490212211563714	0.315238570425625	0.330407833750426	2.69739237991573	1.13721429991516	1.39354656173095	0.559605617924087	1.02895541536903	4.09632196246927	3.37339658638418	-1.30338504413064	0.948690477623202	1.40564004255522	0.0762696633490611	0.877224013127725	1.45345855507456	-1.69422295081517	1.46770035568838	1.41686921897468	0.0461640996888478	-0.548716401228579	0.632244546981464	0.273712293619143	0.0696853196193646	0.638237986862052	4.00644265041504	1.05785443677853	-0.74209225436417	-2.03796845374307	2.89910554588593	-1.8063264765842	-0.539617110404003	3.24705473433799	0.835134146856497	2.81991021527627	-1.6054081197672	1.04879507566176	0.00394432376805335	1.40402422194301	2.04626997227086	-0.0879001993100366	2.00320340907598	-0.705212962647429	0.589723691704986	-0.496731855304725	0.579017095056074	-2.06310282065418
Hypothalamus_traject_1P10:TTGAACGTCGTTTGCCx	TanyA2	4.78598408281963	1.54895444526685	1.54208862270058	-1.58165675119523	4.42530264319095	2.39506738746952	3.19507079388048	1.99106469868939	1.06538079986041	4.9525678346779	4.8423696056703	2.73881115746534	2.1355946145271	0.595605461689531	3.05445226431798	2.64607489288146	3.27577310738906	0.358092089491486	1.29729079911449	5.06566274170661	2.48540049722981	1.14792400797857	-0.744283043238061	0.232289446162609	2.4644004784617	-0.308777187439601	4.69132571545162	4.00072918693825	1.57109183681934	-2.5664368250283	3.77026763935313	-0.94802084235313	1.04350198902237	1.83546092677122	0.94559527697377	2.94008293311282	-0.936431518939196	0.527665069489904	2.60340566778924	1.85324039146262	2.39375168005965	2.54555300015384	4.23276541771829	-0.710527046837858	4.39264827823324	1.87642581228608	0.258160157746677	0.744138082377647
Hypothalamus_traject_1P10:TAAGTGCTCGTTGCCTx	TanyA2	4.70326629155803	0.339993518712877	0.875017174878438	0.471995785258124	2.77093595741939	0.904418609418482	2.63980590556142	0.952230160374762	1.56680129610642	3.23391329984671	6.41731379245279	3.73701263231046	-1.04918198155756	2.40129430706784	-0.523399930407538	2.71758936546522	2.74107697987267	2.01248858266264	0.756992924319392	1.22502359945379	0.371471317618536	-0.544312250645072	0.64762490270187	0.877785262855513	0.299552563657156	-0.173759725407206	3.17721717257231	0.615839800231458	-0.736135954999871	-4.08249693430845	1.79673001965935	-0.0678785405403048	-1.02136959783781	0.683125300174901	1.53881847015507	-0.113490686046231	-1.29702627095101	-1.5333676643338	1.14970900915276	1.31285548602154	0.741092371566748	2.13025124617271	1.22048729989974	-1.89200002228586	1.09446623296289	-0.6118850479279	0.428214968867287	1.96957801052373
Hypothalamus_traject_1P10:GATCGTATCACATGCAx	TanyA2	2.59270351301583	1.70378379623189	0.420954119900382	0.0652655942903775	2.63379519981788	0.264474960399382	3.42423028996408	0.79166176594995	1.67816034458196	2.36626112798798	3.43500766109522	0.881497167010732	1.12823476270467	3.25255139900307	0.00794690884302345	0.0454324393105461	2.30123884330589	1.45033248791695	0.215135375749275	1.53263071344778	-0.212994591878022	1.27953347803669	0.325753788804796	-0.196366439450601	-0.640444677592074	0.514940731712861	2.53143540143018	2.13211526447802	0.359776295286647	-2.68452164153793	1.6579663838689	-0.895506657054455	-0.121854345348791	1.33230261965511	3.75826028023393	2.5882298684725	-1.60900327377276	2.54171152648306	-0.0584220962735155	-1.88868308732218	-0.0270908689273507	-1.01295780461316	1.18522563005783	-1.62471827107369	1.64360407127579	1.12006822848211	-0.0254920569646617	0.726383853474105
Hypothalamus_traject_1P10:TTCTCAATCATGTGGTx	TanyA2	2.80755401641908	1.61631208574142	0.795189247894036	-0.882017872307905	5.64658457665122	1.1942460288593	2.01111885260217	1.32153714819234	2.57884370231081	5.19388523508337	2.56932468507976	2.00588620433691	1.50942366682873	2.63551133360685	1.39058811624946	3.0517787011736	3.889575213577	0.353626917074164	0.854865861244649	4.24189310007774	-0.413215724514772	-0.513600581836791	-0.794891613573189	-0.130854237621332	0.969480866164366	2.25434915629991	5.49547146698225	1.83719493363048	-0.694600654568978	-3.0975667212894	2.83543464128932	-1.8125904750278	0.371918570139701	2.59276004751674	5.87972901103753	2.29108329794838	-1.43231772168432	1.62553208210421	0.449271904965436	0.797319341917765	3.78877586668026	2.10586854242404	2.86351367991172	-1.64607645125459	2.96381844214768	-0.761716311966673	1.14829257697438	2.86656933284479
Hypothalamus_traject_1P10:GTATCTTCATTAGGCTx	TanyA2	4.76941666953058	-0.90228777096745	2.09466131948815	0.669573978982478	1.75333290074504	2.24958565822257	1.8961149083713	-1.64321462457594	0.143918251595286	3.73048312596351	3.7631499712153	0.298807344535934	0.4692078397441	1.92203299613115	1.43244667472118	0.97162734468443	1.30132639579481	0.793189542033522	-0.795293071159715	-0.57174266296558	1.7365640316116	-0.52877213550789	1.81203499928063	0.386114877407555	0.885190355353317	0.441387555239757	3.44692169579482	2.64875271708359	-0.715119069866946	-2.66357527931677	2.5252934308027	-1.80033760394692	-1.34012289440187	1.37075021744768	1.87354909765131	3.31945789034886	-1.63824047180556	1.74572206147382	0.969814204464202	-0.380572628785716	3.39966165772221	1.60849769732869	1.39152482770898	-0.959203982172048	0.589027282350196	-0.687439972132515	-0.208989822732718	2.14093206140906
Hypothalamus_traject_1P10:GCTTCCAGTTGCGCACx	TanyA2	2.24268219435448	0.949988905736931	0.834524185966258	-0.451445657048232	3.1447269944841	1.31683399210582	2.54183663338338	0.887432914101117	1.59183228214932	3.48437285267205	4.28286387496633	1.64833706300037	1.20685067005526	1.01857950096067	1.00776876771238	2.31409044533362	3.02350576969321	-0.250586048807969	-0.836627944341849	3.29353749529848	-0.451125029800801	-0.516702419111499	1.74432423521678	-0.782153065060969	1.74331602262825	-2.27754765596936	2.71338064538458	1.66995660409692	-0.698795660985034	-2.72751254862021	3.13756128082887	-1.15195015489282	-0.76246524581393	0.43690456286374	2.17252499407097	0.740349557806783	-0.690630462102028	2.32866458891072	-0.0390124329068123	1.65968347375817	1.15002277355769	0.813801238506127	1.70700256505825	-0.139115371630082	-0.385949838256944	-1.07550472435969	0.607453053829565	1.55856193104232
Hypothalamus_traject_1P10:TTAGGCATCTCAACTTx	TanyA2	4.67492839620235	0.81248894970343	-1.31335552664117	0.113715829920731	3.18534847589015	1.71189152599526	3.43164245555138	0.454606411077723	2.06816312526322	5.46125521930188	4.31869947228763	2.16768616573707	2.38374440926628	1.903100901227	-0.60859174586887	0.0717814873994122	4.1046738824146	1.20950391793725	0.652480147332314	1.79638826716963	1.81753530511586	-0.519613161469886	-0.959502974769406	1.28020255925456	2.52720995948562	0.957651605280686	5.23396316709264	3.14580534453537	-0.702732226228633	-0.73240381125034	1.9969464505188	0.952428592259491	-0.0769009528000761	0.914562714316897	2.0670697569125	2.63923162344897	0.750068351183679	0.594680040832978	0.417760822200607	1.25209052237452	3.43721032437743	1.50378508393129	1.78042145705196	-1.6431594922491	5.37658713327332	0.0745918081424529	-0.592400089065177	0.919281381391614
Hypothalamus_traject_1P10:GCCAAATGTGTATGGGx	TanyA2	2.73240654786272	1.65892908921182	1.5402732738169	1.79944647986075	4.03657083228939	1.54423099484824	4.32521453040729	0.107070844067573	0.186954211311868	4.88720192188808	6.15613891984	2.2344143476047	0.563732311986642	2.96518870680742	1.53030016405417	3.36763688538033	3.78267518824858	0.503214986183313	1.43983286348876	2.6209858638404	1.80463979675942	-0.511846924960479	2.35740731655976	-0.116949018583015	1.21371633795556	0.682639596483871	5.61725827113952	2.61597260308709	-0.692228963130005	-0.157938068624103	3.08456255063666	-0.877705834370739	-0.317540186411184	1.27238170870644	3.91705210116301	2.26737339226107	-0.199315017759759	1.3665135990854	-1.0992685276353	-0.230544318594009	2.28760018895478	0.706855847718154	2.5061519771121	-2.53411164919671	1.23242332678333	-1.31395015510061	-1.12018842396362	2.77952246007849
Hypothalamus_traject_1P10:AAGGTTCTCAGGTTCAx	TanyA2	4.17621962930191	0.597101516880635	3.31126783688022	0.870898053172499	4.34394631579465	0.525225427075631	3.01424437788522	1.73438533905453	1.312892398221	5.26420870361216	4.14154842608657	-0.807526347038729	2.88553311487195	1.28743173257166	1.71185498220109	1.46212868291943	3.94884746353122	0.611094419884225	2.54931790360876	2.06297132966923	-0.196947982850758	1.42560224682718	-1.16040704213285	-0.0371286926477383	-1.42861780005786	-0.760959836303276	5.82913862665317	3.47088112250399	0.46821168482694	0.436783107540152	2.96139496428908	-0.845872915838789	-0.226728836231056	2.12696913796696	2.38943743628943	1.2785196918438	-1.92838370736723	0.776791009437924	0.650572479269914	0.253169200685062	2.57157835975969	1.9487548299954	1.8783039056991	-0.922590965636464	2.35721143224792	1.76211710685072	2.45655317875982	1.21198169389565
Hypothalamus_traject_1P10:CAAGGCCTCGAGAACGx	TanyA2	3.18631283782749	0.970975565931348	0.0654389219069074	0.84962722354483	1.81030678317575	0.944191125163858	1.58607703150006	0.728554015580089	2.04711042215693	3.87999238748185	4.00350978130262	1.86704855676738	0.928224948728016	0.738856284435276	-0.289833266346986	2.04907686518617	1.17073594400445	0.341405184703508	1.65313241157455	1.8159550070633	0.0961615121076578	-0.514548594347849	1.11520385934766	0.494097043132387	0.96045583485025	0.29270084198163	5.5584739893496	1.11517640461385	0.401014772131875	-3.33613765518932	2.8183189971553	0.0448641724880177	-0.459926391301851	0.452645938820409	0.680886944131606	0.819555589187608	-2.01152773483927	-1.00474055944399	-0.0316191188182176	0.752900008414663	2.32348196384801	1.77031708540561	1.86786552561686	0.319769210923741	2.28121961201202	1.19592711898043	-0.154595536728645	-0.489612077202868
Hypothalamus_traject_1P10:AGGTCCGCAGACGTAGx	TanyA2	4.75764162135994	2.22214356373842	-0.364781740533064	-0.536063764363931	2.33289716685354	3.02281545760331	1.82180625507676	2.1171870722896	-0.631644185066423	2.89035299524936	3.47537155940229	-0.284753952177687	0.439943805199864	1.15370811323677	0.839040810937793	0.15538464739964	3.49214003441284	-0.130909864242004	-0.334892042174043	2.17072951299428	2.54623496526751	1.42945205448666	0.958064270180073	0.914034643255924	3.16394509895524	-1.3376511193016	5.89553608986766	3.34444694200896	0.788485067439223	-3.62767905050357	3.20833384852697	1.0747709774159	-2.0555428562271	0.0764143799854772	4.73470866135317	0.0986580077474358	-1.94263089711534	0.336912937857806	0.0327580267002421	-0.406038523316892	1.70828231261827	1.29823246172798	4.26349347855146	1.40022198883251	-0.0394202048175172	-0.0179400406626203	1.91661060497547	1.92073741190322
Hypothalamus_traject_1P10:CTAGTGAGTGCGAAACx	TanyA2	2.63684789329109	0.999792492457649	0.344814183423398	0.72679907733968	0.526739928205943	1.40965533045634	1.98469755137119	0.46410110361248	2.48948844689221	5.71593482910904	2.51419819396141	3.88371679557686	0.642240357431892	3.95008012969745	0.705866018955759	3.97238639017618	3.93786685291404	1.00236571918796	-1.45441217232303	4.8586492755009	0.375241045343212	-0.484920220705873	1.79261801650344	0.673202052027305	0.476325315248797	-1.20930352530814	6.36487552061576	2.83866667478081	0.497658032683428	-3.20127837300453	3.01761543236265	0.143489684968696	-1.59075215485639	2.87591882842775	1.93770859426491	4.46344618769346	0.912023575408071	0.752617293171707	0.778613969986066	0.192492632864571	4.33253658140077	3.18310488175318	2.88235471006798	-1.08658192849465	5.26172922806567	-0.883131484896886	1.24627397709495	2.72529538393895
Hypothalamus_traject_1P10:AACTCAGTCGCTGATAx	TanyA2	2.53221263972698	0.0237590132837125	-1.05213448994687	-0.651400687984613	4.25645548867451	2.57619964139163	1.25031919713475	1.41456809618103	-1.13317633222275	2.2407265525697	2.67729283829475	0.506426665517721	-2.41259032771381	-0.358445630817306	-1.19379903628633	2.49278513707986	1.52673048303925	-1.30767575722687	-0.319527126997316	1.96246974467244	2.05538949779791	-0.492059432126402	0.89458110394047	0.631231623223999	2.7064763695139	-0.811198708106674	2.48742566413621	2.51726393404906	-0.665467855036473	-3.17520280590526	0.744005858442874	-0.843773931938236	0.0882733963283955	1.63325412122863	2.34184660662305	3.94940654102209	-0.0727589479126419	0.466833508306875	1.14363848843709	0.199645876032175	1.96348846359637	1.39703794435224	1.98080687362667	0.387691482228473	1.21185069259775	0.759007858178261	-2.05912982110036	0.235575524581493
Hypothalamus_traject_1P10:TCTCTAACAATAGCAAx	TanyA2	2.97789531728956	0.976417529207739	0.198918290968683	-1.31235418572655	2.19517480874751	3.09052433186059	3.21227112952988	0.636187219942144	1.11422672297967	4.03160247725504	4.34099591992544	4.0357524635244	1.62710611106667	1.59514836907616	-0.50492761014154	4.10065873984115	3.76198588856686	-0.308309532194776	0.266862809032305	3.38072636475653	2.31505856469152	1.43805112155811	1.08862034415179	0.825955664026678	0.462398817651525	-0.0216783067337516	4.27992862422142	2.8413098369903	0.4787049448483	-3.44023409407887	5.12831661916139	-0.838821059724347	-0.874572967993338	1.64318187849135	0.189630313983077	4.75065673567906	-0.524457381140316	0.551704978821372	-0.320191903914931	2.32552014904169	2.8007742157132	2.7089010476036	2.96898268616988	2.43117206942171	1.8625814033376	-0.699162692865438	-1.21230982330689	2.79302538350421
Hypothalamus_traject_1P10:CGCTTCACACAAGACGx	TanyA2	4.2507919503745	0.770121587140172	-0.930088586292385	-0.795596429276784	2.41425193305378	1.15063965637636	4.71578866359006	0.766728795228693	1.28153430812972	3.36671709698038	3.57101710973843	-0.573185068407239	-1.30819038007091	2.14762106447058	3.43480198295327	3.29779917285359	2.55878908505382	2.15761995672599	0.941583036389302	3.58258588719193	0.862478147300677	-0.478511113051267	0.916020801069666	-0.631443631751512	1.35008761991885	-1.01390917137036	4.37824791268283	2.04095659347788	-0.647144779488587	-0.147651892983561	1.20555534364708	1.16118382618457	-1.13226544008661	0.0353928803326146	3.52964605778554	2.94729655538799	-1.39502460068017	0.182086572703267	1.73942560689582	1.14361510971668	1.96489819143454	3.44017380374618	3.40035077455854	-0.614984194193805	3.72776818231722	0.378547139697145	-0.00129677807862676	1.35895425390211
Hypothalamus_traject_1P10:GTACGTAGTTCACCTCx	TanyA2	4.05239797069797	-0.442073111610073	1.27347964039642	-0.593614336725585	3.66779224751668	0.92796318270903	1.39146935056939	0.601346610638548	1.38184461203225	2.71033780883018	3.52626007842653	-0.817532802628933	-0.874875985604142	0.642915548876743	0.840691252365619	1.17835188180279	4.3745113136328	-0.472685300316761	1.8202951176738	3.87465659470202	0.874012941547311	-0.499395875459806	0.342598604670675	-0.521636949878167	1.87745491579768	2.38452276574813	4.50920842339452	2.41323926308434	-0.675389844250866	1.93421463121983	0.738352302000214	-0.856354570411519	-0.784367658160166	2.13205773168423	2.40874952976333	1.23598533723373	-0.895333345258761	-1.26290799214686	-0.122436567161703	-0.753063950238213	2.49729864458777	3.0058059839896	3.0087605945296	-0.64182554106022	3.40809212735615	-1.61063920293786	0.823913361874764	0.337308726169963
Hypothalamus_traject_1P10:CGCTTCATCTGTGCAAx	TanyA2	2.60354478423463	0.33414150347523	0.758116381720188	-1.59980333123927	3.91627321949588	2.24570363230725	2.46578765847297	-0.12198235708318	0.602161359519467	3.57741030675046	3.32543699467721	-0.075370702126832	0.891897539319256	1.39171262997313	0.161080597260293	2.66378478354099	2.76044293826663	-0.594609836038226	0.9895373157751	3.11344733450178	-0.28632707101769	-0.49579093578276	0.96217314505186	0.99511817849136	1.04667118239855	-1.15708653058937	4.44675764765377	1.33676477386039	-0.67051443332633	-2.23486756354641	1.5584212618	-0.850172766672644	0.0759411227952105	0.449907867127788	3.41169546350416	3.19879170386095	-1.93818753614083	1.6308915432668	2.39140447880916	0.0790282857627899	3.0800773759776	-0.164552354737087	1.02918383446325	-0.63719242781701	3.07404314164852	-0.266970231532916	-0.421882386484155	1.00774292998321
Hypothalamus_traject_1P10:CATATTCTCGCCAGCAx	TanyA2	2.3524477770616	1.19749178301687	-0.0998055954754306	-0.395499289821773	1.91999805411536	1.85160643581637	4.63097313615014	-1.15985087240555	-0.122965518135184	4.02151252275713	2.46540274972258	1.36074299946723	1.08278998995681	1.16686531054187	0.302283925884922	2.89298613899715	1.0770215758567	-0.463501076833398	-0.18842373207254	2.17261081659962	0.761264149882915	-0.471751187248106	0.553570581703586	-0.591248051743553	-0.578541678068393	0.325571883662179	4.27770091386481	-0.0430403010466681	-0.638002496323271	-2.35398688416735	2.35835413046168	-0.808949117890576	1.61261195258683	1.34325018349637	1.25293707509828	3.29975397184805	-1.35335634065769	0.85236218846145	4.21009158939215	-0.357240766534988	1.65852232621903	1.63048654471951	1.33407886781174	-0.60629626122317	0.277771202826521	0.309512109408646	0.852376644007352	0.165460740355199
Hypothalamus_traject_1P10:GACGTTACAATTCCTTx	TanyA2	2.70841455869161	-0.04606564620834	0.519020016559778	-1.44717207802907	1.19348153026686	1.4169618105872	2.83818473387144	-0.331208341078755	0.760900507880374	2.13911907708905	1.00781664036397	-0.0511556448769282	0.024602046987626	1.79911681435991	0.202098157934028	2.72944667131184	3.67809098230633	-0.0805844921814079	-1.46802448349702	3.79124690703393	1.6232430073715	-0.489458389455356	0.694415480593902	0.00404789472754628	0.476249431993983	-0.839800893517069	3.65284638421605	0.18846887829498	0.499963438899127	-3.21519611632225	1.17352163830893	-1.82157152962497	-2.03930202290618	-0.536777024470278	0.418464622215258	2.41476579174343	-0.839962772046612	1.5658128783722	-1.5995478114771	0.367713201892982	1.86087871069151	2.36235372286102	1.80463866820284	-0.629053762239949	1.45446949299532	1.37793451768919	1.40894304801863	0.280261778187077
Hypothalamus_traject_1P10:CGTAGGCTCCTATGTTx	TanyA2	2.78846680091496	0.209126401486567	1.71124640050495	0.548657959628011	1.06260953204229	-0.0977486926024424	3.61312096333673	2.30639670503123	1.85958188509325	4.84142578377672	4.99468284322171	-0.0119835993227546	0.536747127034921	0.237708507161485	-1.67137951800078	1.58896290460986	2.09324022869812	0.614638517787338	1.5845258526627	1.92279382116036	0.970913779385085	-0.475985959869825	0.654426168880393	0.758238314686485	0.278399824714335	1.52415199636098	4.17169078111017	2.65202113275613	-0.64372970239048	-3.52344053157714	2.70244467749597	-2.09535406080375	-1.11792525599669	1.96225652772086	1.6827953505799	2.18707124681819	-0.896422409648722	1.91250063062932	0.512877133707028	-0.485172671207254	3.58689121181087	0.96967861215774	1.9118203556223	0.160843630775184	1.86584561700697	0.6566164451006	-0.974760874152196	0.245423102499134
Hypothalamus_traject_1P10:CTACGTCAGCCACTATx	TanyA2	2.74821486379121	0.731047676761977	1.82857704519727	0.593041344236007	0.783025726085627	-0.663174188568669	3.44307770109943	0.190453743478539	3.69278242923512	3.58917243454215	3.55812035053275	0.994367052994146	-1.1691580396826	0.25045154858959	1.9304883258397	0.551969381970474	1.78004798754914	1.01624625106222	1.80311367206847	1.24051031208992	1.97992030081756	-0.468868890798079	-0.647423324729291	0.294593521851816	-0.575006898963668	-0.501253882509276	3.93595866525083	1.08817770788748	-0.634104411501216	-2.93519818696347	2.02441103778154	-1.08116959061477	-1.09001203160852	-0.287776496924293	0.51989395215534	-0.102337687110083	-1.83292765116511	1.65606444215193	0.0343564227431492	0.477315177050508	1.53045512952742	-0.186623110788886	1.77702865680847	0.471285761928626	1.53924142059871	-0.975937137003194	1.32781120359715	0.64282420508463
Hypothalamus_traject_1P10:CGTTGGGGTCCGAGTCx	TanyA2	2.83616583251759	1.01530425221151	-0.330339822669496	-2.60086563829307	2.46110004184647	2.17800386182971	2.75874661580375	-0.480892157669701	0.884852594949118	3.0098956865015	3.12375936281451	0.681001061380329	-1.32443319731514	2.22065665813168	0.871785884676458	2.33993618243542	2.73500246072438	-0.0993629200441288	0.768000244278193	1.88768990714587	0.6721247644956	1.45210236917206	-0.29812699249783	-0.0134000587220747	-0.601593713646912	0.72625966002455	3.83294649411	2.71052689571181	0.485970359348761	-3.63473497044983	3.12409924439519	-1.27383698517717	-1.18026342967704	1.37416838041137	2.69984674276672	1.62465967520081	-1.91768872078509	0.284676200854266	-0.40357952932972	-1.07944480202801	1.92784586990537	0.432835563289805	2.37922615540379	-1.65855853336768	1.24189321051724	1.02549187147627	0.684588563951994	2.89489055446063
Hypothalamus_traject_1P10:CTAGTGAAGAGATGAGx	TanyA2	1.62353808960267	0.0897407605561398	-0.248184402516143	-1.54236081241305	-0.0547318742323258	0.938893220605889	-0.120444931011469	1.54525523540136	0.929353904237608	3.58772734544666	3.02231963683971	-0.990090282843907	-0.67523514452596	-0.21897144420652	0.270904864290066	1.30890828777081	2.50698799315859	-0.98485711163166	-0.664247431418676	0.433231602542705	2.11991490274653	1.54375249904602	0.808932792385924	1.4574274593028	-0.586193636372785	-1.39630321737656	3.98645810772193	0.596727784282464	0.549743957869948	-3.27192082338008	0.832222813229706	-0.819648654471357	0.337494527956653	2.65719517614875	2.56447708152854	1.31899110077311	-1.73811966624799	0.724468891080891	1.27495813218054	-0.393789382558692	3.38215623805749	2.82083424927963	0.917087206111279	0.455556387235515	2.64692643786301	0.875320694728336	-0.980184996763588	2.77495444065039
Hypothalamus_traject_1P10:GCTGGGTAGGTGGGTTx	TanyA2	5.76297834723834	1.17241976592417	0.873877059983232	0.584057702939261	2.93376202232797	1.29494901199238	2.34638224777197	1.97299128846659	0.698225604277281	5.05125567368607	3.65021716202126	-0.983775511326772	0.883559254840899	2.72743413954064	2.45218681721226	-0.822357785295765	2.61163684247733	1.14366640052496	0.0660335568085704	2.29122508863072	0.565612964429467	-0.472848000997261	0.0648605055401414	-0.597708749144246	1.40233685830039	-0.880721004983094	3.79122944687344	3.05155978692824	0.564290670328168	-2.93652736931208	3.6593141233527	-0.810829944769595	-1.22312104597953	1.8678128394255	1.34689603198266	1.02282983938926	-1.36007417826124	0.422189950913065	-0.415682899922103	-0.993895647151744	1.63729959960389	1.0096984513848	1.37663335370261	0.468955739076897	1.38637723689032	0.0838017634565053	0.751791681320062	1.85925543914985
Hypothalamus_traject_1P10:CGGTTAATCACCTTATx	TanyA2	2.23800759210742	0.320968753402939	-0.320156547370552	-1.04534748566738	3.29011629432177	2.46403064365404	0.934624500761158	-0.15809944327644	-0.360102784497539	4.1396279536823	4.22077495656517	-0.00766232951096712	1.75738111260317	1.90200322687734	-1.1548675304989	0.241337294613802	2.21836009828445	-0.488622743956547	0.389848478777492	2.40288339583511	1.38472127847631	-0.476013407646478	0.136775603236216	-1.30196708293371	0.283272545777963	-0.537282533292951	2.3483705115471	3.05079094370585	-0.643766823412851	-0.738284519876754	0.833686827124922	-0.816258016172354	0.668503889174446	-0.463353061231348	-0.106569737791468	-0.331803764952836	-1.37593165868197	2.05526683638233	-1.45277535379601	1.25056675018967	2.8007022550183	1.58138759803545	1.86228473592429	-0.611774114743921	1.7296793697994	-1.9252650903704	-0.0810126837543458	2.0419268624235
Hypothalamus_traject_1P10:TGCGTGGTCTCAAACGx	TanyA2	4.28137512029898	-0.220659159302791	0.128126491512703	-1.99785552557645	-0.589188734694083	1.20226042416051	0.695121865932343	0.519707205891843	1.18903117339028	3.8060055024614	4.18994572297267	0.0311560409273927	1.32354447586595	0.834926138478059	0.874101226218633	0.759146129012991	3.18289608147057	2.85631402284793	-0.769862362084346	2.88696138735031	-0.089261932503562	1.60451337173262	1.1821288267131	-1.26768971241699	0.31920947382334	-0.364362324953304	4.37382821475998	2.74486124162321	0.925132466843359	-2.37659587783911	3.6404206700585	-0.794768961314116	-0.150635656468821	0.703933450641511	3.45831241791166	1.18403484675613	-1.31543795041736	0.527268486166594	-1.14883042055757	0.870613731963624	2.14444206728363	1.24139106807381	2.94979605138367	0.498675167678469	1.08697725746327	0.470038944325557	0.0347318297978116	1.82118916257621
Hypothalamus_traject_1P10:GAATGAAAGGGATGGGx	TanyA2	4.64944433367237	-0.473012569915191	3.36589614358089	1.54859402099598	2.26431099753937	1.38943308403283	2.5021710502155	0.242351129014291	0.804566029601474	2.8682371599711	1.82082346759298	-1.76981950678284	-1.22614664344671	2.33857723244287	2.5726155288482	0.591323139356993	3.38823193092017	1.51158143759192	-1.39275872266545	2.26627910566828	1.38273548945406	-0.464365634920313	1.26510433348172	-1.2701068492625	1.22551734255923	1.14081738210717	4.45321955534653	2.75522954637249	-0.628014104487682	-1.09789956849347	-0.632904129300344	-2.11830210931685	-0.599950583630891	2.77858710431629	1.17631663608721	2.64325767448047	-1.31337016449563	0.89192272703492	-0.809405833040649	-1.51054434493231	1.42825348740443	1.10165245485215	2.92537060690054	-2.8102780220395	0.618767308408645	1.09541876649073	0.947598406672245	1.72443869303971
Hypothalamus_traject_1P10:CCGTGGAGTACCATCAx	TanyA2	0.706528285093587	2.25645059304231	0.440057744978572	2.64814597003138	5.10121488130347	1.1356154452923	2.23062186839618	1.97471642861936	2.67806837131698	4.76297308002288	4.11631172472378	-0.984235034512272	-0.539798099792621	0.915817628382582	0.294321139625796	2.4157716772512	3.78907283184748	1.50984271722983	-0.033034490712859	1.12309133074779	1.9800738072028	-0.473671245334277	1.50321921291601	0.796766534762949	1.17034903694467	-0.529466872015898	4.42368965755708	0.975035516257165	-0.640599227880455	-2.34953414244124	3.30064119988974	-1.83261578227279	-1.55384719525137	-0.445150529788071	3.20378244032333	0.053988300738186	-0.872303896986804	-0.0162719409860615	-1.05327250343884	-0.250978375492674	0.443733007696466	0.409600816235849	2.0786518477896	-0.608763941327782	0.923873825801392	-0.311605772264006	-1.29710003242798	0.637469257955943
Hypothalamus_traject_1P10:GTCACAATCATATCGGx	TanyA2	3.9942284969483	0.558965560382039	0.382481480013194	-0.930323142493779	1.59079071486055	2.26166239944007	3.03553005044976	-0.0858042101096826	1.98966175336258	5.11338661988472	4.11516561719955	0.292571715436381	-1.22139945428286	1.80082771681233	0.813950623060954	0.345785165368549	1.66728205842175	1.47457607837912	0.905130027736566	1.40479110719524	1.55204572519757	-0.448387135913066	0.115149201634479	-0.499335096575141	-0.549888575389272	-1.09603837463389	4.31138723320757	2.12297584671865	1.91020725596326	-4.1808313092096	1.60889683967214	-1.83257134333914	-1.00133566553439	0.248951863235774	0.674232621155745	1.92104511883826	-1.75284960386455	0.133493668918016	-1.40046284261699	0.470200599806428	1.44747339438166	0.561411245842249	2.15170510806514	-1.99870479145277	1.62324276249043	1.16373540059577	1.42805634657979	-0.677375503559954
Hypothalamus_traject_1P10:CTTTGCGTCGTCGTTCx	TanyA2	3.98274838541611	-1.497487387409	-0.637964265879661	-0.927564173055011	1.69883819247699	1.66050024313364	3.70887321372723	0.902884155213686	-0.116697869840627	4.40849268327605	3.84088051658631	0.0802603460589165	2.24678362001261	3.29946272636636	2.68018931902635	1.47506430869746	2.39399121345747	1.2025491929281	-0.704267112449734	2.9328070291019	0.130712008822359	-0.447705472033686	1.6078893897927	0.23113753058085	2.19245742562153	-0.428619188291205	5.03511566410146	2.69395061207493	-0.60548252752977	-0.138146416459519	3.79501239359017	0.297016433288312	-1.46866114707495	1.53730247768298	2.28153440938248	2.93779400759784	-0.592416871248365	0.722902246387371	0.310668457955738	1.25598590908186	3.9169632332173	0.565476177621516	2.75323696827293	-1.70207692545095	3.39471467309416	0.675913907512075	-1.24165473495013	1.3811218961644
Hypothalamus_traject_1P10:AAGGAGCCACATAACCx	TanyA2	1.35835306926717	2.20328237336373	0.400029804072909	-0.339474014734991	1.7569044748757	1.23039409937942	3.56286454831217	0.88874581044907	0.966695433698061	1.33280346617043	2.10306165764612	-0.966972104047723	-0.160262341462406	1.59300301285362	1.09460282466336	1.40541054303986	2.70845425184371	0.505412029318634	-1.38238451178083	2.02418686775393	1.60846265472534	-0.460906967240037	1.79228521849467	-0.547868032597085	-0.565242588773646	0.480504465899415	3.84131973146877	1.31444599574445	-0.623336523506219	-3.61611736959732	-0.628190125205853	-0.790353356447242	0.329254784487965	1.11550380754013	1.31736214102273	0.691538657100775	-1.16782309505031	0.21574601612605	1.1876319771367	-0.482580570075075	3.71318039778953	1.88676653121967	2.78179028854232	-0.592359151859191	1.85099061440947	1.09787367626341	-0.825782558990718	0.63987270503764
Hypothalamus_traject_1P10:GACGTTAGTACAGCAGx	TanyA2	1.81568401540131	-0.611499276420542	1.68604665738717	-0.300899333994337	1.74429312932612	3.00492825303697	2.19765454507049	1.46510940680381	1.40383514039208	5.08853127243848	2.6832294117157	3.85435989211913	1.45989629562493	3.1200798771267	-1.10103648202846	4.82274545233404	3.03425977319632	0.925400664714768	-0.0918076268262592	2.42402579421232	-0.685982710742213	1.66233646649646	-0.257467222478396	0.396525557247968	0.591357354500033	-0.275580518278131	7.20932188805735	2.62884024153226	-1.86592013321871	-0.140035065714175	3.66790251251272	-0.498983440143287	-0.554270986376016	2.47707984071806	0.828131909742422	3.60589580539732	-0.758185424718764	0.596079491814746	-0.631616140115161	0.092270224337184	2.40242052031204	-0.0906498354821889	2.4148377327851	-0.583258954071384	3.10680399246665	-0.0678770190604189	-0.386173557026695	2.57676630241824
Hypothalamus_traject_1P10:ATCTGCCGTGGAAAGAx	TanyA2	4.86647536234451	1.48058488924134	1.92737046410695	1.05408369418334	2.60740116101401	1.33521572970223	1.8831836556963	4.61744897052509	1.20299527771867	5.98517560074836	3.10670557786717	0.845443950378593	0.841266796177181	2.69782387029848	1.84771904519418	0.595131688893385	3.99916292837088	0.985261879460496	1.75904789668432	4.28233606235859	1.45884402279691	-0.46401740537304	0.672157051140437	2.32259536690999	0.332748622989013	-0.2765824262424	4.55941777017608	2.95512839575573	0.615572024650119	-3.00458937260614	0.909479848215174	1.30593612475238	-0.130485887738952	0.177993384791745	2.5256296040162	1.36859146713825	-1.30959208609424	0.900442898235742	0.532106344492963	1.34558543233677	0.979852408305772	1.11460997578606	3.54240920168253	-1.70829362256177	3.8132289240609	1.94970941406282	1.39299739602714	1.00597940385535
Hypothalamus_traject_1P10:ACGGAGAGTACTTAGCx	TanyA2	4.22771613680913	1.75126454339946	2.09728677730828	0.307367973131576	2.4152938856703	-0.782995623815679	1.23301750465381	1.08435737616255	1.01828405754981	2.68718068023415	5.42102257087805	-0.539699112617183	1.11672025473725	0.638563175549763	1.09891429065913	0.30457320246802	3.70225720074011	-0.777720495027097	-0.127744759319454	1.80301997615243	1.35937157469956	-0.459894855173642	1.33071369986844	-0.544502077119421	0.331587424915983	0.231185387860926	4.03716373192078	-0.0225425151514616	0.612577465927446	-2.99853252706036	2.24194841868752	-0.788617779140728	-0.126556522666597	1.99521882013237	0.487077598253151	2.34435822152131	-1.79784146861887	0.259935456308927	-1.6318117667165	-0.0419699044964017	2.00700297961337	1.72762226634557	2.79538911937354	-0.59105837472362	1.38149772305659	1.10203619677804	1.38417956539631	0.514371807533407
Hypothalamus_traject_1P10:TTGCGTCCATATGGTCx	TanyA2	1.12565018026417	-0.138817947797287	0.829922153546743	0.0269961362889201	2.07132009429165	1.4826285965851	1.74416537983582	-0.670097478698051	-0.891328138571238	3.49298975086131	3.16656647065665	1.61650640292256	-1.38477270921308	2.36768516516897	-0.380286842082027	1.38945398805133	0.772793170695899	1.09328103953024	0.484518665091484	0.697192130553955	0.13366409776977	-0.457846470604826	0.264627180688851	-0.546369040154713	0.324721809734512	-0.190183926265012	1.54768590219609	2.35181623274784	-0.619197438754624	2.69338283497996	3.38197858108101	-0.785105194622953	-0.590163477321863	-0.380830381068839	1.41993576994188	3.22096853010345	-1.07887331184375	0.713709221450235	0.0296241118766797	-0.295600969870813	3.44808886572378	1.86711438297171	1.78264781647724	-1.68113144302706	2.97497951280983	-2.38573615404773	0.0372741370066116	1.70535576678944
Hypothalamus_traject_1P10:ATCTGCCTCCCTTGTGx	TanyA2	-1.21098423832908	0.136184906820922	-0.31081397405478	0.758243951659734	0.0778204265880974	1.78936622324971	1.69019366193404	1.44680385052571	0.438856316964183	3.39051787709773	2.74232908725251	0.0787955918688241	-0.918679063369687	1.3230429409866	-1.0908568464166	2.60583494135909	1.48767584244003	0.82054204475524	-1.34856130576928	2.16705206332899	0.110008337565096	-0.449630580045517	-0.645727293840746	-0.500438880779391	0.364249643360472	0.0786314807260093	3.73027450921433	1.02975963797748	0.6541316947875	-1.57822159448239	1.61399083795369	-0.771016534577852	-1.00393116433199	2.10437183577455	2.37701960141656	2.03806523039907	-1.11053979408287	0.846203945104819	0.98101174442097	0.229589475005262	0.0112515323650383	1.36209559701534	2.02839455418875	-0.577866622465562	2.81827100883345	-0.442514245846481	0.827581440272896	3.12898943645046
Hypothalamus_traject_1P10:CCCTCCTAGAGACGAAx	TanyA2	2.97800471716511	0.385065334326583	2.75168489661254	1.69315638297775	3.13483796936183	2.25633130057934	1.44914991401431	-0.901542002245416	1.23915539868051	4.11426631537839	4.01749531129963	0.477272181009397	0.123239536441279	1.78157591144895	-0.125230345779997	2.93668299681228	3.69418431454258	0.187127466700768	0.931283484660264	3.33484887004079	1.16901627869538	-0.44718013172988	-0.190281399407247	-0.48731417763213	1.29908407611696	-1.49526883394557	2.57982214226653	2.63844171350751	0.668561035512627	-3.69236781572751	0.969910853550606	-0.766814493041159	-1.46693767292465	1.99246488885449	0.938196598800367	0.0457716282904348	-0.714930005255897	0.116878851467499	-0.550320124386431	-0.468785999602615	-0.85467918098656	0.587644319292885	2.29197117671412	-2.01028682912236	-0.169706220836581	-1.42854191731411	-0.380518191371232	-2.19164146938971
Hypothalamus_traject_1P10:TTAGGCAGTAACGACGx	TanyA2	4.43344381132169	0.901141054419831	0.280974345340708	-1.41712915326337	1.74457247273411	1.52402041591046	2.06492021967516	0.256464653306227	1.98108347906816	5.05341711137429	3.60616431538857	0.95379447493779	-1.1088140634738	1.86934829988524	-1.06550962963112	2.71348692830068	2.50563781890009	-0.292542194869488	0.652909033647676	1.79411815926762	0.0547246881548874	-0.439183345581176	-1.06232095114486	0.295977169295747	0.643926299767379	-1.73430596064481	5.26107843952788	2.29042521750685	-0.593957019763961	-3.1114731791269	-0.598581851465954	0.342007790169582	0.493105052682284	0.329068659823972	5.32459085185311	1.14759547697494	-1.19123733169588	-0.0552704678284792	-1.29664927782203	0.506081661841118	0.109593566423577	1.29312621401409	2.38493419667887	0.594298266020453	4.69709597549177	0.814278378051551	0.86842426856346	2.1170154000155
Hypothalamus_traject_1P10:GAATGAAGTACAGTGGx	TanyA2	2.54352423601293	3.69296580455039	1.90852917123047	-0.639220658812244	2.75215944517979	1.8660008041287	3.56984079502833	1.0227870127278	1.58713438511839	3.00436323456929	2.56542284454488	3.02598425640183	1.04963159443805	0.334623794879168	1.22917326323582	2.97969178202846	3.01340392473979	1.53876880900348	2.09598668093925	4.22564201547269	2.01115688388566	-0.446387235418553	0.0153409634799963	0.268579903590185	-0.547435947083019	1.43938694594981	5.53428614547494	1.53323912204912	1.97421189457824	-0.137739657273398	0.990282823126541	-1.85504856119925	0.583204090397001	2.48459432944716	2.80350573087779	2.26499969313169	-1.22210074093529	0.81396509455137	1.51741645680521	0.279244511486419	1.61258007791728	3.36030645671703	4.41236220392449	-1.7265751294597	1.83117258251484	-0.851425395062364	0.238027768937895	1.68624223563788
Hypothalamus_traject_1P10:CAAGAAAGTCCATCCTx	TanyA2	5.54346815183842	0.873849913107748	1.08552328151746	1.84557716880013	2.80328526118801	-0.619779880368057	2.7928083653199	1.5388974348912	0.0303162320315197	4.2296334105645	4.09988385109881	0.309647169690977	0.245010922828731	3.21994630726419	-0.318439776884881	3.13272738694037	3.8911033611403	1.07628733253628	1.90209870095837	2.9030577611275	-0.304377743590274	-0.44643178371507	-0.00029249111493485	-1.22105252939174	1.54941607142171	-0.175509424772781	3.98168410255029	0.871895694094367	-0.603759963671382	-1.3721942460374	0.977633946148508	0.596822564665476	-0.385844292109912	1.82364118831954	2.67085598475406	2.82604174702238	-0.707620140634824	0.173398183907999	1.42050674203625	1.49219870764903	0.632976700280441	0.76462479092104	1.91126667461872	0.56995058140347	4.73071984804595	-1.42909659073798	-0.220264278763964	0.718161986217375
Hypothalamus_traject_1P10:TCGAGGCCAGGGCATAx	TanyA2	2.21080292958723	1.48942824820465	1.68444398908916	0.710811354105796	3.28826780947114	4.19730245066725	4.96166856376237	0.00463399458118585	0.17451790579565	2.93151994077333	4.70546962817756	1.88069893266042	0.754869769801335	3.27870793040516	0.385182330475344	2.60249569427468	6.07672449238148	-0.384277520394928	0.0627758873140113	3.94436944684594	0.664821359208747	-0.456054313802921	0.566702702121454	1.63545314948216	2.15530081463697	-0.0348758043082306	6.56697870941363	3.69266511550162	-0.616773685706491	-3.37581810865835	3.43604111528164	-1.22559394229981	0.36566688847411	3.25256671625534	0.587584506106586	1.15679141327667	-0.770789526210263	0.996971907370087	1.13858353208635	-0.352642012740538	2.81703802873102	-0.726297768795499	2.7614765366413	-1.70174862900047	2.25905125105161	-0.461738734934428	1.24857410765504	1.41547534222167
Hypothalamus_traject_1P10:AGCAGCCTCCTTGCCAx	TanyA2	3.49917757071397	0.588875818034666	1.67778757598029	-1.43887079986397	0.792322733879631	0.737553463551116	3.17067965648196	1.17795841109194	0.596847738520366	3.41777712868509	4.20744348584858	0.928303481588112	0.0774399260715296	3.85958232130086	2.19022005477383	2.12068248496973	1.86478672649082	-0.322536555744884	1.26672464820447	2.91717840868028	2.53741723850703	-0.445920798147951	1.11469709141719	3.23375018877451	-1.47863650788274	0.513515944993411	5.48896541316202	1.99795383167508	-0.603068895675106	-3.09267959309194	3.93021831378817	-1.04725288297551	-0.0249714592588681	1.74912333852109	1.13803966649411	0.745113304565798	-0.0444334617277829	-1.59949573403025	0.544218668981391	0.217441580259069	-0.158735243829825	0.942556255506376	1.93146049000152	-0.573098773718138	2.00555076869104	0.577883366289541	-1.15543084671352	2.27462667506756
Hypothalamus_traject_1P10:GACGTGCGTCGCCATGx	TanyA2	4.58584809961155	1.52960882621986	1.52333067752805	-1.45200131433625	3.22130920000095	2.61744286066628	2.67134747643395	0.643622110619442	1.42347967758475	4.83033275610979	3.89026930687301	0.906591892979334	-0.706299710330423	0.747230377774338	2.15050740889926	2.09608720782761	3.21190137492541	0.313523146828747	0.585741949311098	0.786251286567717	2.69501603947437	-0.449989761886983	-0.972518519662775	1.71086541601646	0.371404368713042	-0.248807200171835	3.22164501140536	3.27943517747852	-0.608571851194246	-3.89321954603876	0.965280873036487	-0.771632461563583	-1.47615517993048	1.98163565491803	0.263656341027287	1.77083015106038	-1.24275559886209	0.828012647325083	-0.610925131409399	0.247049371285047	2.48294250064393	1.21536108741096	1.17438612891433	-2.01286517893772	0.742058780874069	0.0582872683467209	2.05769123400671	1.36811734058997
Hypothalamus_traject_1P10:GCGGGTTAGAAACCATx	TanyA2	2.17167901151594	2.85209875063785	1.75015268333253	-0.407888721084821	3.39960950329273	1.73640498703562	2.18095943990234	2.0141041625728	1.37299382074725	3.56804719582718	5.71465044179317	0.391225561168243	0.127023104014039	1.17517216688095	0.575998937862292	4.68042241932772	2.41704752770177	1.11706711984988	0.087553857198341	0.476484679491373	0.665704019007452	-0.425120865239525	-1.49187580684254	-0.386122054061802	-0.521355407060429	-0.986125391942279	3.90214642675958	2.3372687290582	-0.574938627406828	-2.58477839274259	-0.579415368728342	-2.15266025999019	0.611629129636407	1.19789435900069	1.7423727873037	1.18624098245293	-1.66188643048561	-0.274187330151011	0.458588593248652	1.03704422170389	4.1330877135196	1.43188366984926	3.16638127911653	0.655751909718928	1.2807047154449	1.349463033326	1.73427828690534	2.98325235098893
Hypothalamus_traject_1P10:AACTCAGAGACTACAAx	TanyA2	4.39077813980287	0.740228565657801	1.87331936382307	-0.872798006942164	3.25203333767364	2.33192381413439	4.43853700423778	1.55911385126717	-0.393446745474667	2.97574274577866	3.40526914275139	0.127692792262249	1.99116893619886	5.13179876739019	3.44887139500653	-0.759051895265812	2.49893480106065	0.258676187106399	1.50582095490186	2.17898234580737	-0.29572686646911	1.76844981203035	0.261057891349141	-1.19374494975147	1.35751929486331	-0.865253227516819	3.54549676713375	4.1824521393357	-0.590258099285499	-1.11246049986554	5.09268244099592	0.354296956267071	-0.458090401228679	-0.237018022950942	0.398241846351877	2.3322942188924	-0.647663893084309	0.155087697200667	0.789619763968448	-0.0110956192958336	1.26915619812747	0.013355534009843	2.22056632854612	-1.16880121101821	4.38144194941945	1.26209062970264	-0.996776834865116	-0.0726556059753412
Hypothalamus_traject_1P10:CTCACACAGATCTGAAx	TanyA2	4.25253984169849	2.65032953462053	1.6298520089149	-0.542337355464076	2.02625979380215	1.05483351827494	2.21631583384173	0.839818503774493	1.37187869882148	4.51871392162195	1.70171276510905	0.169101657543506	-0.544532246980274	2.4112848025478	0.571415168544709	1.65955166640852	2.81186360804897	0.33727616587606	0.429557249597701	1.92529650916343	1.09125190259788	-0.425631477747131	1.18887426338461	0.385859721323696	-0.521981609186902	-0.828334275789631	4.96890878816533	2.57705004959079	-0.575629190229671	-4.34553631021934	2.36696088938519	-0.729862795690084	-0.395207849388675	0.43458933644999	1.47231384632243	2.60312218708495	-1.66388273371077	-0.384987747515141	-0.553075807332304	0.0763144520936287	2.32874503592969	0.0821379163559386	3.23419405078319	0.652594016301308	2.37216815721115	-0.361671062522039	0.280791010579561	0.012144922882868
Hypothalamus_traject_1P10:CTTCTCTGTACCGCTGx	TanyA2	4.16432845501464	0.21903806251269	1.81507911408597	0.0237576452311595	3.50391787879394	1.64174422731866	2.12839374733094	0.397656002759701	1.04664470211454	6.26829450384866	2.60025411670317	0.69161018555819	-0.285780538920231	1.67349825500251	0.983169593700275	1.89323355274256	4.67162711518113	3.95213757992365	0.690567972430698	3.2648425870153	2.26758230996744	-0.437699289455258	1.68759750860012	-1.19716672199549	-0.536781267458052	-1.96208228497823	2.98954418966692	2.62463445564071	0.725431734267215	-3.77111379986358	1.03747072798156	0.36301134940041	-0.576631203025456	2.97444811396746	2.12140322198854	3.68528703929618	-0.642130478860466	1.02895079401151	-0.185631140253457	1.29552432943245	2.09523555569832	4.14637174318726	3.81807756475122	-1.26491391613368	2.63104826129086	0.0409843726705889	2.78564448518022	1.86799714606589
Hypothalamus_traject_1P10:CTCATTAGTCTCTCTGx	TanyA2	3.04553168410755	0.00513442302303553	0.580942419851635	0.203913070987531	0.886389855128027	0.148983912765002	3.45535375343316	2.15085162971962	2.19211880597936	2.4548715991764	4.66524269026107	1.82014659095192	0.907983566584264	1.1142187403857	-0.275717899915767	2.44377902980994	4.02822442543836	0.801393774271682	0.681601940827476	1.65769045419475	0.0916186211073218	-0.436131531452098	1.49557207403652	0.319173067627862	-0.534858608525544	-1.61504886637659	2.88167306360083	2.06275670606417	0.718563822006437	-3.13503376628554	4.94153928685844	-0.747868309319834	0.0340615005393635	1.53396164720254	0.365652582000789	2.14689781273107	-1.17409393472341	0.480544600365878	0.795099760296322	-0.595089482860452	3.79198575181831	1.32789114910686	0.640621559724903	0.609713075260484	1.71998881410179	1.1378961075738	-0.998357375914608	2.29908885279149
Hypothalamus_traject_1P10:ACATACGCAGTATCTGx	TanyA2	1.52778792365375	-0.0883737331748538	1.29454536753084	0.0891646210872895	2.34944001685604	2.53647571338577	2.43224921942544	-0.750757460695768	0.252227087955402	1.39760359864204	2.41160078291262	0.214594119573615	-0.422219261023761	2.33630387969855	-0.998643760673409	0.824328940161207	2.91701082317212	0.988376870351753	-1.23456118205941	1.19740732180773	0.222966398799192	1.91441952923403	-1.95884064491493	-0.330628664903459	-0.504802514019651	-0.0280768072564057	3.6081345868772	0.401346197030937	-0.556684439643051	-2.63931986844797	1.14596805463024	-1.86924190536695	-1.35028860255423	0.527063026670234	0.441629276481155	0.491353956693171	0.624081227774217	-0.350578071719739	0.572657901899132	-0.167639165900973	1.4031016105022	0.158602124723763	1.61566180765898	-0.529019497055893	2.12053228387274	-0.318854295435773	0.969206842378487	-0.163904476041082
Hypothalamus_traject_1P10:TTCTCAAGTTAAAGACx	TanyA2	4.02703104449992	-0.110582243482237	-0.195653697022543	-0.286192968793343	2.18514008059076	1.14043381803046	1.2102657108514	0.945746432689662	1.66485857763374	3.73092051086005	1.5096680420818	-0.705234421908315	-0.342265268779079	0.175207229152727	1.56637273895949	3.76319257278	2.7079005804006	-0.226378539325212	-0.610470066837828	0.666551392096006	0.186687073367086	-0.430798539189838	1.52892361270459	0.375614831218824	3.61625427544659	1.59106257661395	1.80092532937643	1.84279146572878	-0.582617230915533	-3.56083988650116	1.08065436166488	-0.738723280815291	0.593850627290762	0.422424202029712	2.62058338212647	0.861896622806062	-1.68408404740848	-0.300536278194108	1.4538812087917	1.01574595127337	2.1987959501489	0.0702037614887236	0.693043677627648	-2.05466922368952	0.352783921549087	0.810362336100515	0.278006787923984	0.535556707344207
Hypothalamus_traject_1P10:CGATTGAGTATTAGCCx	TanyA2	2.59712119691152	0.298035023099292	1.51874994846066	0.46964660893906	2.88114638990677	1.45601928150065	4.07667730960472	1.25935994375373	0.731037279612431	4.4714165491411	1.31022464644066	-2.44418206900916	3.76694342648858	3.35114782828514	-0.198780666094915	-0.726749573431873	1.8092457309814	-0.730786421425745	0.819381943789843	2.88049809330147	2.49449547152392	4.19079153775807	2.24350859055893	-0.355358168646262	1.46512043889793	-0.467702481894415	7.21883070456514	2.21609592164191	0.797851855630757	-3.23823297999667	3.48680752026262	-0.716562032898698	-1.4977222215919	1.10241660570693	2.70421796532606	1.16330445992966	-1.63355801041827	4.14286630585549	-1.05091336337329	0.191979043509535	-0.916442512956682	1.66151671653486	3.26614031865476	-1.75621473170305	1.44071592219942	3.12597168429044	1.11427181020085	2.38861600550518
Hypothalamus_traject_1P10:GGACAGAAGTTCGCATx	TanyA2	3.31401236132574	-0.212742882770871	1.22460723234388	-0.559984072676733	1.80980021414581	0.105056350947135	4.79418830439057	0.587437672648057	0.496793879780613	4.41267236850459	5.36879316408075	1.44105957069851	0.198537727900031	1.01974735293906	1.45361897788741	1.11766310371782	5.08833733172261	2.31891978954263	-0.554608821333185	1.07589042467701	-0.860305131710146	-0.417235533635725	0.211210861549885	1.24160605529669	-0.511685039021235	0.290587206602159	2.06750865734735	1.95622401520502	-0.564274345230127	-2.63807483787037	1.13629599306336	0.44643880685531	-0.342802014511942	3.37765715024168	1.69233200292316	1.33401743045585	-1.63105784029662	0.0902503759958128	1.74022682999697	-0.481190953718996	2.09332567436678	-0.547614532741455	-0.39542662577885	-1.76574833965105	1.53364425673435	-0.542642762366931	0.703501776490851	2.08877652656153
Hypothalamus_traject_1P10:TACTCATCACTCGACGx	TanyA2	4.19996456838882	-0.76132673789662	-0.954612728268263	-1.25476452476777	1.95714618185871	2.21070496284793	1.29346789568833	1.12443384107498	1.43866634757583	3.16200574269757	4.22533898675752	-0.636591631413374	0.13179639716315	1.52988960054102	-0.9434347321312	2.57726399772005	2.9313256850329	0.607977225827291	-1.16630833602837	2.41383661860517	0.583731736513457	-0.388867958854512	-0.370327871890328	-0.214813798677237	-0.476895790385981	1.55512494334714	3.62723779205869	1.51091852656838	-0.525909491681642	-2.80161870652185	1.72541907047054	-0.666820786637824	-0.72747056141798	1.38691406904285	3.29571075320069	0.828268501218273	-0.92420521977448	2.27507537572102	-1.1982237076673	0.939768239491874	2.78916907452117	0.318804443862501	1.49566754232892	-0.499773971446354	1.69541211024386	0.913080352337964	-1.0350957892806	1.70465686670869
Hypothalamus_traject_1P10:GTGGGTCGTGCTAGCCx	TanyA2	4.33384885472614	-0.372101782087788	-0.14671325159431	1.08869979983294	0.858168150959155	0.23366443281242	2.60692186711303	0.638119386693225	1.80801755403836	3.88126728270927	1.87148539604757	0.281217515253553	-0.114709417135803	0.584339347479654	1.62784065080667	4.97798249146043	3.61406800058132	-0.043523867991995	-0.462459239518602	2.56972287407806	2.53969286255147	-0.398681794350899	0.622454446143164	-0.254563802629346	0.560475292612961	-0.854289327889158	2.20118945653221	1.25224088632775	-0.539181906441602	-0.123019500801695	3.47369216669914	0.539127302916052	-0.228195992455329	0.663931275467844	1.42644121468216	3.62941183783341	-0.971632573358147	0.79791943129616	0.843259754989686	1.90822174670416	1.09497705364622	0.991403877453886	4.26923025329478	-0.512386787825051	0.844763890821551	0.301018299785788	-0.173944476116952	-0.118949476929653
Hypothalamus_traject_1P10:ATGTGTGAGATCTGAAx	TanyA2	2.16551986373316	0.96127021578835	0.383543471324047	1.24637657131321	1.8566189469079	1.87297950758711	1.68972659300902	2.81851076114107	0.536897583094821	2.17439732800114	4.17108461682875	2.16539519798613	0.866201884081746	2.99042314198554	0.774694887671071	0.609532362456946	2.62081152702721	2.03956567169984	-0.45475432308199	1.43095628689591	1.80427628569518	-0.397337219801106	1.12243252363879	-0.246700204408615	0.567379938793567	-0.0113076160527987	1.00707626709504	1.10204019700736	-0.537363478350248	-3.40596046538293	5.73659164094039	0.547556896608511	0.324120869927184	0.98819429781961	1.43768645046648	2.06909125409211	-0.823652202651263	-0.47270500731408	-0.883528644577583	-0.875731475499599	2.71110837821298	-0.276565633110604	2.13242049619466	-1.8110729797169	3.29893820073252	-1.53003938055493	-0.338105531956203	2.27788172198978
Hypothalamus_traject_1P10:AAAGCAAAGCTATGCTx	TanyA2	2.79940860929527	0.90205956888062	0.786955315250125	-1.22551799765065	3.40145724198214	1.10223181144008	3.24396468873666	1.31040171535779	1.5915391247106	4.05304809073537	3.15393619974446	1.32082494441653	0.793973186440776	1.79033364042017	-0.021799774316952	3.69296786061249	2.26426782900372	0.206727188034048	-1.13912381017985	3.60787254887021	2.79218575473006	-0.379804588693237	2.21452474049403	0.903207401316584	0.625647862192776	-2.11887732186682	5.03988096099608	4.34781652629036	0.990861723558579	-4.3768252561152	3.65202448790111	-0.651278971427397	-1.24590382011425	-0.550954038229746	2.71170908087199	1.74354484407852	-0.874338808794243	0.604917604850067	-0.229821293808339	1.11966544486338	2.85213796793804	0.557390042436939	1.89889510988863	-1.83387331091265	0.290323280683136	0.385592659651586	0.398049065444396	2.0095923227643
Hypothalamus_traject_1P10:GATGAGGCATTGGGCCx	TanyA2	2.93616388963521	-0.549354401356555	-0.372536240338211	1.27931097695729	3.72490036863457	1.89497181962359	5.04965964203611	2.60575481081414	1.64419789203948	2.33328450408502	6.68507892313651	1.11770701584448	2.10479274562551	3.64782346697667	-0.00555463764749944	0.704150493364644	1.8480115185237	1.33145246915524	-0.00244210037968806	2.74529432190515	1.23356938851111	-0.37688625600789	1.14792618425717	0.929342646252273	0.640346176792759	0.252677067177225	4.11150576278303	1.7553325474831	-0.509705219556696	-2.89089440578409	3.95578994698512	-0.646274634001729	0.596697784743088	0.149336749211928	3.87860663179654	-1.05845864353042	-1.47331052623051	-0.622804609072776	0.853723582440285	0.511663025095553	1.84281950799208	-1.11611473057953	1.85454556918178	-0.484375000614792	0.986859686883234	-0.190408167914415	0.576941519508566	0.551396216055647
Hypothalamus_traject_1P10:AGATTGCAGGATATACx	TanyA2	3.4693553482673	1.17690202115242	2.11714034695332	1.87072939182356	0.30118596718263	0.35186047242665	2.59587148685653	2.78471379350187	1.89659628530131	3.95882547454262	0.903405185893662	2.30150188741507	-0.986949735879071	0.857772565424061	-0.020749849900593	1.19274361667987	0.779090369853629	-0.555770977140934	-1.14192506929838	2.8705388635566	-1.53386003932132	-0.380738534991136	0.210969699143558	-1.04136489520585	-0.46692608295111	-0.910959816264703	2.20039861986434	2.16745699336941	0.995143949959191	-3.51900526383103	2.0530602545063	-0.652880496590033	-1.24896769785874	1.487247977424	3.81797478560202	1.03368818224467	-1.48837099455285	2.61803969592592	0.267287082494946	0.285801858964011	0.627045078131278	1.89572986657075	2.36389780593319	0.861272401924569	1.48050038690835	0.387983551160097	-1.04789603905518	2.34080932362969
Hypothalamus_traject_1P10:TACTCATGTGCTTCTCx	TanyA2	3.01780855852909	0.708118078123907	1.37811275587457	-0.603407830013461	2.79722279811439	1.29683113992616	1.27681779162764	1.5913908766593	1.80006912827715	2.6143263256058	3.01323563196373	-0.00547993063840077	1.4645764552634	-0.136719170237164	-0.0147490478597171	-0.660877752523109	3.39145668879683	0.694665079731143	0.576827935412077	2.63440613941143	-0.666461794768921	-0.379999750750278	2.34116627477684	-1.03934415521242	1.99073456560073	-0.941419634603186	4.00918447320397	1.47482723491637	-0.513915965556689	-2.88684409833792	-0.517917544811651	0.928474360296969	0.0171274543981553	-0.545922279370354	0.343572926555928	2.11499419077018	-1.48548271769968	0.963501714347771	-1.18703728802231	0.209686097331667	1.49050184610849	0.393282033497441	3.03584254878044	-0.488376485947328	3.20163919687956	0.395023285641027	-2.67437577894335	-0.212825536433647
Hypothalamus_traject_1P10:AGGGTGATCAGGCGAAx	TanyA2	0.663471989542308	-0.887924247424895	1.35743483137408	0.77144813062126	1.62464876307299	2.79027900082564	1.89223686547633	0.318549114129171	0.147399178804159	1.16232125397663	2.62371999599664	-0.397633519874729	1.89592944438607	0.603758936794075	-0.0230308459920289	2.03624512082337	1.18902437963093	-0.558200951866767	-0.378978243254991	0.705368872305016	0.299784840755831	-0.381346256191319	-1.00158409365867	-1.04302714883497	-0.467671375868117	0.932076656617902	1.95155381525602	-0.0640838956745657	-0.51573700376589	-0.117670379047919	1.35160449969228	-0.65392261310621	-0.687951923887647	0.282887043246822	0.424416383892319	1.0188997691199	-0.878663124646286	1.31689232846742	1.04094768946669	-0.057906081570856	0.413758467383386	-1.1293232293764	1.3391723752017	-0.490107024324471	0.143184189883195	-1.38350628855065	-1.21607714317092	-1.43375245460477
Hypothalamus_traject_1P10:AGAGCGAGTCAGAGGTx	TanyA2	2.6467435089009	0.617167764823696	0.421013290127554	0.235935576994219	3.75892152952935	1.6067972945295	2.36185539558864	2.36074879808118	1.52602371130173	5.44612102436893	2.57637986813815	0.497167984032954	-0.00826718673488572	2.94501558204033	1.130947912622	0.872138721337284	3.60016871933957	1.63655654096008	0.821544875097491	2.68680178285112	1.59466311796797	-0.346112330000545	-0.845475142652128	0.221036086561781	-0.424461454628799	-2.53584064526068	3.1724581006619	4.80696432784077	-0.468086037874627	-3.11506937862543	2.3102925087309	-0.593503789088157	-0.520472564951385	1.27346043260702	2.36983479641653	4.40836219638798	-0.0160486532229694	0.742628110856581	1.33344590220202	0.0986106967850853	1.26180308086643	0.811184046310463	2.8281061722791	-1.91873892596513	4.58526502429958	0.0694768694352661	-1.8744897811736	3.16188565106615
Hypothalamus_traject_1P10:TCAGCAAGTCGCATCGx	TanyA2	3.16968762682256	0.0794611973886234	-1.08309671966378	0.760830205980192	1.71873165722011	-0.0354604553053472	1.93359718798005	0.545902500869288	0.598210469018342	3.66740995231836	2.94893579936084	-1.61323913312182	0.789240370588432	2.35711226926082	2.87959737184546	-0.634444074003957	0.886846608793563	0.811356492505885	1.29908475629749	1.63060629544528	0.559506553340899	-0.36480075563755	-0.292085598797141	-0.997771606380434	2.0978450111872	-0.129943081906138	5.25695495614332	1.1167752353834	-0.49336057735334	-0.112565030720421	1.45484801617271	-0.625550512469621	-1.78401273372634	1.81585702701939	2.01856337834675	3.30686630225954	-0.149168842180555	1.34038704123649	0.345446676018587	-0.153975086642424	2.7908076134334	1.2827008135263	2.1282298472001	0.938730739579516	3.03820145263879	0.470953080921466	-0.483376243632082	0.520332520695695
Hypothalamus_traject_1P10:TACGGATTCAGGCGAAx	TanyA2	1.43906276627946	0.97662275142857	-0.832360406994088	-1.79822511507082	2.75667248579471	0.036120169565695	3.15342752118301	0.0184630848038853	0.880685765618809	2.35473071125858	1.94305224108394	-0.574141191521444	0.444082061783543	2.77688069219035	-0.85088101683363	2.95592427172847	3.36753980440118	0.249945552512074	-1.05188817045481	2.12400797104506	-1.78493874179133	2.39377767200881	3.30958580811163	0.917178318696446	1.01298262178257	0.974045885815913	3.93115616782119	1.01458761259663	1.14940899828731	-3.07252106511473	1.9894996318364	1.08010035971387	-0.40816656717483	0.327431854172831	3.70756796903958	1.50016296134683	-1.37101412789218	0.755231996783276	-0.157579043403638	-0.310786602422283	2.42596017188049	-0.225943258172982	1.18524612117606	-0.450745784733686	4.62061735166054	-0.0953428964305897	-1.85532322568154	0.216266924271829
Hypothalamus_traject_1P10:TCTGAGATCAGTCAGTx	TanyA2	3.79630551738405	1.30498214797347	1.42758260620972	1.05164934802654	1.64224404359042	-0.148182593358565	2.71564587985519	-0.312739336484249	1.98704124486066	2.08772942412942	2.40789375421514	2.91334508712329	0.260232327734038	-0.0213273147868433	0.995916011060734	-0.636850274518209	0.0926844754046264	0.955846886487804	2.45847731551708	2.34611159277239	2.48162220124709	-0.366184288132964	-0.983992374793231	-0.0911323696591802	-0.449077149638838	-1.22816164032149	5.00624605191662	2.96148621245913	3.01340044798823	-0.112991939383766	2.49597448077104	-0.627922982052839	0.695817211681783	1.65232375408156	0.416343287576917	1.61125494314325	-2.07076148748577	1.45387106648827	-1.75636826922636	0.663464526362802	-0.878251988054356	3.03769813823022	4.02879944208686	-1.87996472408642	0.769482604729313	1.08539762919117	-1.82235014378872	-1.37674359628162
Hypothalamus_traject_1P10:CGATTGACATATGGTCx	TanyA2	4.01740399019134	0.558629122145734	0.389399718893918	-0.526722462076985	2.92815169181284	1.26376498811451	1.62281956680739	1.18792491647814	0.320464314276088	2.84860207900604	0.648017572539584	1.44451288851474	0.467784060732431	0.845593237644131	0.0613022293905781	-2.04779440183883	2.64524256224163	0.821348453635698	-0.291440540354647	0.615586263705432	0.72676032298468	-0.364320531809057	-0.128814438295078	-0.0831111280465751	-0.446791489901442	-0.687492457030802	1.66754245229828	1.16985071594751	-0.492711114397247	-4.0460283986313	2.17578247329787	-0.624727028859879	-0.605249667237077	-0.466618136673001	4.51589102295826	1.56432802333198	-1.42418514634375	2.69569501755266	-0.428860108219764	0.757652941307431	4.36163899724722	-0.287765155341945	1.05288702370943	-0.468225447331629	0.433702012520431	-1.37619391196394	-1.06777574450946	-0.102932603384673
Hypothalamus_traject_1P10:TCAACGAAGGCTATCTx	TanyA2	1.20222412608551	2.11273780342676	2.61815758150247	0.889928695535806	-0.366587511093782	-0.244826980067982	1.90492189943566	0.362638651145414	1.67604900446938	1.95413747315195	2.80291580982014	-0.809147947581329	-0.154476189831386	1.81885687550848	1.33100961409353	0.858040412797037	1.20086648637474	0.265681039318962	-0.217971862525709	1.9013513871562	0.394037166147028	-0.349676479836641	1.31779054132638	-0.00937550563490067	-0.428832428742636	-1.31005836961491	2.29465255753359	0.858927237804159	1.16606709632733	-4.16798987921202	1.55635266493643	-0.599615553292833	-0.535459132087102	0.344527295009895	2.04254161497955	1.71291356777969	-1.36693509534847	0.5902861634621	1.18228022978464	0.665179866048591	0.355261978760615	0.605068303215711	3.52972410561863	-0.449404820690688	1.07965507279539	0.553408173472862	-2.04486968491588	-1.31467497324296
Hypothalamus_traject_1P10:CTAGAGTAGACTAAGTx	TanyA2	1.26476393962781	0.678598984822468	0.239552768473803	-0.47914497335458	3.13346676763041	1.71884936252223	3.78296794325435	2.15208050121472	3.64149549432318	1.33734506437185	2.51196884041922	0.466252580324229	1.97406829087412	0.798458342893678	-0.860869523131266	1.35264048427525	1.90902376301681	0.901556317200573	0.580151388363428	2.32646575373196	1.10153852928936	-0.35483686719567	-0.373068721285186	-0.0332742993980044	0.741519772989126	1.02502704145514	3.06764784720601	2.20090717167212	1.14215203966129	-4.12987708582728	1.52831094462129	0.762612147494366	-0.558706080244999	0.312600711336698	2.75453997257663	-0.32294818247535	-0.0710561701145267	0.0133498967171741	-0.0366567332550253	-0.535574695712109	2.02006862467333	0.572834968533093	1.78986874014337	-0.456036981707901	2.80732293157582	1.16345546398075	0.475629991712704	-1.33407773597477
Hypothalamus_traject_1P10:TGAAAGAAGATGGCGTx	TanyA2	0.937757106813801	-0.282854818115327	-0.77952612360784	-1.13330018533573	2.51426400478405	1.38693663001267	1.11159075855414	0.0986253165875113	1.67365699572357	2.74877306564792	0.525828700876125	-0.57497051601258	0.504988189125426	0.608532762648862	0.126229247752983	1.17835424151846	2.50016594333812	0.496655196861223	-0.22405956459014	1.88383497362473	-0.338262843898996	-0.351226461194457	-0.440791655592557	-0.0152552077852094	-0.430733282825406	-0.51746512603355	3.14307985003459	2.71525444969319	-0.475002472759568	-0.108376487509889	2.27043067158286	-0.602273444525905	-0.541602979797154	1.8096481643767	1.93399274719691	0.729199677525746	-1.37299463056494	0.165372999272274	-0.241927270140206	0.788582634032921	0.346231095009989	2.41777965138305	2.3407931270452	-0.451396865996375	0.384278807837165	0.690200419800381	-0.298868635546927	0.136550671357928
Hypothalamus_traject_1P10:GAAGCAGAGATGTAACx	TanyA2	3.25830125847543	0.447005086203434	0.29369252529361	-2.51494690723727	0.419052218956842	0.957843089183222	-0.205863949429987	-0.00904519136951812	-1.64630230015694	2.15011093051194	0.502066769452685	0.605305697395639	-0.696392353554385	2.21593803876564	0.261604204209594	1.01278147611613	2.45242358119825	-1.01490302082605	-0.985881602555536	0.722675244754859	1.51520146242709	-0.328712805090004	2.77218354983693	-0.899063956452173	-0.403123166520116	-0.786479581790811	2.13111921428292	2.55670429589001	-2.21592673030515	-0.10142957119672	-0.448016135797893	-0.563667304268631	-1.07829546809527	0.531307096364145	1.80150672527195	-0.717290260631994	-1.2849797474189	0.743227642527268	-0.730930786371326	-1.15579998393445	3.44578543763791	-0.086970804957725	1.67456377217258	-0.422462188963444	-0.84441499497704	-1.37654277328236	-0.279711146291966	0.183610260991497
Hypothalamus_traject_1P10:TACACGATCGACGGAAx	TanyA2	3.45310709961707	1.41853355459516	0.650026304935645	-1.59580098483212	1.36057306905371	1.10598012573202	2.0058844164604	2.4331374984079	0.837859934337685	6.66739833759004	3.75634302182987	-0.949539830811589	-1.19816326028227	0.504090557734173	1.56714278840358	2.90392955812496	3.04981974118152	0.526359317345549	0.231865238059513	1.75633068902805	2.17764899179569	1.06334065023849	2.32709408506892	2.90874413764922	1.40484028581885	0.0475792233219214	6.49496227082038	3.54147456945991	0.18789723163289	-2.50237740279583	1.62161212108899	-0.17270950482191	-1.17702730737225	1.45804516268152	0.0790958409430791	1.69974096027339	-1.87301805494997	0.185872654559083	1.03563247316924	-0.81987013457571	3.71099415970094	0.865948761902513	3.02533698100518	-1.17826160632366	2.75804480292894	1.30792826940785	1.65902831663604	1.16442700992965
Hypothalamus_traject_1P10:GTGCATAGTGTCGCTGx	TanyA2	3.67550173130452	1.77371273818844	0.981331672024966	1.19083201970633	1.91365710995041	1.8664545395237	3.86895993186531	0.920567004748851	0.398060032531348	4.27663055433381	3.54118133290334	1.51142409955745	-0.0280611884009242	0.449028845019989	-0.0493191657073079	2.93629357726522	2.26378640497949	0.635147892595928	-0.405757359133146	2.14409148808704	0.34586641586257	-0.38611435023646	0.0553969776582282	-1.05606896495349	-0.473518838397815	1.74990967339482	3.72299870365688	1.51730330624673	-0.522185460797093	-2.82845772509166	-0.526251431483818	-0.662098912988946	-0.712779637629081	1.42311515163858	0.72093613356604	0.902172738838422	-0.162416872862514	-0.389541347156359	2.13956598808585	-1.35764481236691	1.8547113334073	-1.14344418633392	1.55736547991338	-0.496235013305879	0.810012119852634	-1.96399174818573	-1.20880126145149	0.473482281977325
Hypothalamus_traject_1P10:TACTCATGTGGTCCGTx	TanyA2	3.72712805614476	0.93657675191818	0.547922379748731	-0.573553548583555	2.58100926274922	1.17652804815328	2.13610685855375	1.01715287214846	-0.776804023358147	5.67361660326436	3.96551229398322	0.612722037474356	-1.58158073647692	0.186616775209129	1.14945181519388	0.729178098476359	2.04081007619107	-1.15449434816995	-0.339810313866046	1.21370560024529	1.00190093442694	-0.373922389297197	2.02826527642505	0.964618621815087	0.660096466787143	0.845443376627626	2.90988209431848	0.856267753969849	-0.50569683365325	-2.93054758195395	1.84379055747359	-0.641192216480515	-0.0757311581077229	-1.20902470361569	1.91290961700828	1.35286978614522	-1.46172332813514	-0.274635260375681	1.01247786597176	-0.208783199787972	1.36231558930976	1.20808220327723	1.18155460021162	-1.85989615354724	1.74293587060106	0.427184179832182	-1.22774927429384	-0.169975512821062
Hypothalamus_traject_1P10:ACGATACTCCGCGTTTx	TanyA2	4.38996844687325	1.34153463969124	1.13919191715617	0.0844084644467908	2.00249430345933	1.21678883480232	1.79006561114647	3.30329999325892	-0.096965273712958	1.67953956416415	3.87062376497631	1.41166498389708	1.15042800244894	0.910951492257065	2.84108866297708	2.15318392888113	0.8207266700897	0.136017347216857	1.26412065275836	2.55079134840775	0.773052768123113	-0.372001923553744	-1.43609339192358	-1.01746833939495	0.679074671069161	0.466002306672993	2.39742165365083	0.845044747070354	-0.503099561965111	-0.114787053414604	1.43413081659971	-0.637899016224812	-0.0523308173633078	0.20574611123039	1.77809330049395	-0.0977250290390402	-0.819311240305008	0.778179667380982	1.04414949839501	-0.746793980947822	1.83323254911342	0.464886549981667	2.60995268805995	-0.478097622963978	2.44186667832445	0.449094358782087	0.433670210921951	2.99158160292255
Hypothalamus_traject_1P10:ACGCCGACAAGCTGTTx	TanyA2	3.66780691044353	-0.778354248178218	-0.362290229299458	1.48220549819002	1.98508040440644	1.32132414418205	3.14994002782068	0.181866770983009	1.4831322020461	5.20799534850442	1.73923210406553	-0.218698459915061	0.320365219834416	1.31180577994164	-0.872899797891886	2.76800368256209	2.7293940362351	-0.450167623064064	0.552899334069123	2.91113173998567	0.958000702927879	-0.359795429117821	0.783560417344681	-0.984080993197424	0.72657936310378	-0.964767122272143	2.653390606637	2.43255706229078	-0.486591288342603	-3.70706551842643	-0.490380101150145	-0.616967424134131	-1.18026264737928	1.17195492963697	4.42993721850471	0.197154607744847	-1.55245827414584	0.501715748845534	-1.01515311662647	1.04404951726673	2.30172384566532	1.35167302102206	2.62449118751788	-0.462409756372986	2.76595236103685	0.509560840467659	0.465556332308202	2.66220610842732
Hypothalamus_traject_1P10:GGAGCAATCTTACCTAx	TanyA2	5.2799113375141	-0.0877474024103197	0.323235905273949	0.280315159876716	1.66026963019247	1.86135364772359	3.3364002661078	1.04967804707102	0.817611172177639	2.36228195787455	1.97588046047336	0.53055041255676	0.346023272645021	3.29565725292008	1.19177020279079	2.76048064210694	2.9546845476214	-0.367662984552623	-0.173706674926364	4.27331569029482	1.29173540680155	-0.344426492781594	1.64505868632032	0.0374937502474133	2.03732449728786	-2.39853630656086	4.87125038026242	1.781575213271	1.22943657447317	-0.106278258899516	2.35374416219637	-0.898719990116933	-0.497241984440225	0.576172377388509	0.547609976069821	3.14779016163119	-1.34641070972259	0.134944444803986	-0.983802740151862	2.56742394258283	1.15550559296331	-0.171516047982869	2.81641907906144	-0.442657506589241	2.99352006178466	-2.18480083105641	-1.10576783825312	0.742956016156243
Hypothalamus_traject_1P10:CCGGTAGCATCCGGGTx	TanyA2	2.70517556879132	0.978383545152555	2.74812766555167	0.751166436159795	1.8463317831751	1.94798486611241	3.48655160225503	-0.744669762861014	-0.0789499548071366	3.76295627289182	1.0816590957494	0.988597420603104	-1.18525179912385	-0.696324760589971	0.408247284465749	3.44633855160008	4.49236291452136	0.793102339438539	-0.90842155790133	2.67515306819609	0.504048020437123	-0.302886875851229	-1.50915102554338	0.276148900842092	1.01533119223021	-0.546427747048024	3.79702130463934	0.593019049031057	-0.40962727303825	4.52414072136816	-0.41281680118144	-2.13543823212406	-0.993573941297485	1.77610272819326	-0.726019000555852	-1.09894197150192	-0.40850283119422	1.67355707635423	-0.441667705911927	-0.379464367269882	-0.513570790740602	1.9734756436383	1.13232812078275	-0.389270581044133	1.29683261315495	-2.51794600896085	-1.17416715738858	3.09452726238776
Hypothalamus_traject_1P10:TGACGGCCACGAGGTAx	TanyB1	5.65610545575507	0.526440108811566	0.747525565100703	0.758535937783173	2.44173168513808	1.39635620242374	2.45570468053514	-1.37363769366506	2.93186756579383	4.49696051250048	3.36310319964947	0.373461549127236	-0.901120363749229	2.0715065905359	1.27830529773524	1.9162672879257	2.31174862564362	2.75812642170663	-0.277305450222659	2.87291678776729	0.574540988251811	0.765445671858475	0.200419841215142	-0.315578986267539	-0.789635891007319	1.22821112019173	5.75879860233785	0.933502785631886	-1.70474017882608	-3.83003026942557	1.93749272809232	-1.34958975832745	-1.80105052070838	0.806333343829182	1.01579670983161	1.32615807186299	-2.06101652426244	0.0823155957583253	-1.23798048990466	-0.417216619546209	3.85528449372472	2.84851659338642	1.43843862008568	-1.57339293681881	1.10122909152358	0.693377000736847	-0.00894951784547622	1.80095557558541
Hypothalamus_traject_1P10:ACGGAGAGTATAGTAGx	TanyB1	3.34518330085175	-0.249639955087819	2.03232921596002	1.22311993597058	1.52274386861592	3.65042180960064	4.1946817341197	2.82396088375925	1.39020722549114	4.83551796279857	4.80565395978869	1.79521754560893	1.62924465024961	2.70827504306574	1.97958411374288	0.916279870153295	3.7964705087486	1.6053976883214	0.723056297626426	2.56107997679655	0.929697738950383	-0.614403562364087	-0.455289596495813	0.49751755528412	1.1349876185375	-0.661247038733052	5.15188625274415	3.22799604398975	0.0367993139661514	-0.189583054868832	3.35167239271759	0.413396555787719	-1.3678684492651	1.27174221955279	2.37133031478961	3.08941480892351	-0.751589897993941	1.08024437991336	1.00250324862288	-0.489981378465408	3.75942250504159	-0.367241024600024	1.75779450164666	0.253324989451833	3.04365121555868	2.41461899123848	-1.05872629881275	3.16471768727749
Hypothalamus_traject_1P10:AGATTGCAGGGATACCx	TanyB1	3.67823317208283	1.06250745275928	1.12673101166347	0.363548709344179	1.54142161122667	0.536787845634045	1.68005840308304	0.35195643967502	2.6683008502434	4.39400897285184	5.3774547637847	-0.0392715309065164	0.639639258765157	1.43598239892829	0.668812988952619	0.546640518244312	2.01718107364455	0.776660129208312	1.51003620170002	3.67346515176356	1.29398772374809	1.41098917891063	-0.169207715733754	-1.15583515774088	0.556056510247062	-1.11939829753069	5.6277304079471	1.51745609807457	-0.829067956088611	-3.4267368905825	2.1580502964504	0.472719964854448	0.00731429966075856	0.179475417470407	0.989664402417999	4.1081914991128	-0.813486632221984	0.263117980100315	0.191743345929151	1.65645514944277	1.76630284793849	-0.913074727503956	2.43936553375444	-1.59416533062361	1.41953411139685	-0.500041590193244	-0.811818907625303	0.463112555435185
Hypothalamus_traject_1P10:TCAGATGGTGTGCCTGx	TanyB1	4.48918600458059	1.06469583445899	2.01411904851965	0.495318198101882	4.22055616553773	2.8089175608594	0.950399260231545	1.58269620055924	1.76792200949261	4.75726130264343	4.08157672240653	0.273622817723248	-0.193990336068064	2.71073809539039	-0.129464658532523	3.2084399409463	3.59134042750671	0.210500273067503	0.895396337494375	2.95125908537381	-0.0646362344115204	1.99144227431529	-0.421859112707215	-0.338452711323084	0.780439164384245	-0.158227627715725	5.73752867628651	1.88773803708908	0.762822164830794	-3.16046965548365	1.53212888341656	-0.515706913612445	-1.04528040350695	0.399590706901183	4.49640525510747	2.45970815399074	-1.72911396713897	1.64085626547523	-1.11631664918219	0.351757484964087	0.824488327313492	0.539741192923754	2.44028372481791	-0.701770422654655	1.2204966571834	0.50050561796146	-0.373354081235232	3.17813361631987
Hypothalamus_traject_1P10:ATGAGGGAGAAGAAGCx	TanyB1	3.55242227243513	-0.655533325432918	-0.081890524395503	0.0396865118965738	2.583601698066	0.393843904216153	1.8229212092629	2.25237365243366	4.22468238202427	4.6514155942482	4.89169158814777	0.432343381748924	0.485280857709387	2.33775481885909	2.04179516074338	4.55911589728151	2.65523293251414	3.04902318074119	-0.437645105481505	1.80233765994197	0.411563809326658	-0.544764966388319	1.2392741549307	0.287777401586884	0.436293987234021	-1.5738795539382	6.60829515842931	1.19151540411753	0.28880374538399	-5.06890164680452	2.18478351362348	-0.934154390733519	-0.523696587596919	0.830838649503492	1.08724398884105	1.17748184010436	-1.71354519894411	0.80149160875882	-0.328819347553861	0.118132138131122	3.97099317694963	0.594446094841798	0.70776889497171	0.217123138561127	1.57616624417355	2.68261476451361	0.822886932151097	-0.280574359595718
Hypothalamus_traject_1P10:ACCGTAATCGTCTGAAx	TanyB1	4.23118958204275	-0.23894201382798	3.15406210309127	0.743519470206783	3.43588167428986	1.49912929062272	1.28057535380477	1.87916260272505	1.42225727957562	5.14595340778008	4.61554022991835	-1.07487262689655	0.0665205458170783	3.54253092500332	1.19393301720585	-0.929749472091422	3.51932741448081	2.18125754332279	1.60187048180861	1.8222981147263	1.17067704404175	-0.534595828758988	2.17342982776284	1.72538662421689	2.3665472643775	-0.798915325161532	4.0930894515828	1.5607524251614	-0.722995192949983	-2.97431595604473	0.563081067609587	0.843868626514677	-0.19920831443916	0.614779216501021	1.18550766347609	2.71188490489517	-1.24483899929802	0.0046050751590481	-0.520043966525554	0.738771938145675	1.98985001378113	1.69910773367305	3.61863466563502	-0.687064994151597	2.37726933751851	-0.298618527387043	0.395267441891215	0.493926858214209
Hypothalamus_traject_1P10:ACATACGAGCTCCTCTx	TanyB1	2.52992373024405	-0.984427869968614	0.376891541493425	-1.04303991513963	3.03800226694338	0.536476968819033	2.11725132450617	-0.0759502652033776	1.07986753895279	4.59817258978741	4.94149615838523	1.7353670877499	1.8572714412603	2.64699818087368	1.11388498433123	0.874215297041875	4.43404409018543	1.49773275536322	1.99506204185358	3.29523545914565	0.908468839361743	1.69727030204641	3.74899790856939	2.39601759484152	0.808696061641555	-0.104765874399875	3.2047141057008	1.68462421180398	-0.733493923815147	-2.58635713808251	0.52075899969922	0.787292388636058	-0.262869456204174	2.37618363649126	0.470218523481815	2.66578297171622	-0.758370176125696	0.968304778477085	-0.136366930395656	1.01937173143984	2.82825899467585	3.59739652363931	1.8346102208227	-1.60565824777425	1.38162872730076	-0.0453525891167689	0.380427803907089	0.934199398098405
Hypothalamus_traject_1P10:CTGTTTAAGTAGTGCGx	TanyB1	2.62325172225844	1.3136693870816	-0.505614677987787	-0.909979500099121	2.06142076143464	0.932362072647519	0.843442777807161	0.711074097146448	0.17932577645429	2.51402977668134	5.45828328125216	2.10281335211139	-0.754505703787021	1.75318205222781	0.535874177200722	-0.0216824771107861	2.27712434560087	0.27469686855157	-1.11147294460831	2.00664368667978	0.0375581786222886	-0.545836908307723	1.70183020994758	-0.8937586552962	0.0828259300770314	0.511348591640008	3.73716202274239	0.348326004077338	-0.738197945516487	-2.62162447262126	1.86091118114436	-0.935992583487904	-0.629707212295731	0.516040645995769	1.43880969210044	3.08680099774287	-1.58860521353509	0.701779498932247	0.646141673727037	0.201780728495569	3.0388378972906	2.68937613242499	0.273319731777982	1.15336029625908	0.452590640480272	1.48861902635331	0.416284951461571	2.00824121030801
Hypothalamus_traject_1P10:TGACTAGTCGTCCAGGx	TanyB1	5.27221970515173	-0.44636420823795	0.295386444798747	-0.294272964768949	1.49170241609525	-0.412315375577041	1.8549408293361	0.651705367943945	1.23919976466451	4.41891649744732	4.78067919545097	0.887632676289824	-0.930819231200049	1.30192121851688	-0.0335020295817429	3.11369042525177	3.06013070658974	0.847184440782362	1.06814454581154	0.769579397294226	-0.444737994021581	-0.531739592248449	1.21008363137067	2.18847714882691	-0.652110086949511	-0.568358055739213	4.73726182150711	0.795038090362788	0.331549623282494	-2.08204202144536	2.80339650923242	-1.17469375955205	-0.568055651115483	1.39766151633423	2.86891764863142	3.22487905622287	-1.52625447162637	-0.0438651599718804	-1.61000842095972	0.605225005029322	0.672463042477924	0.684434312575126	1.55907800170918	-0.68339411810942	1.64056388562627	-0.191717780870716	-0.0978647577713078	0.430919265859976
Hypothalamus_traject_1P10:GCCTCTAGTCCCTTGTx	TanyB1	4.32061812116917	0.160596019801459	1.3056791846248	-0.865221040688913	2.14343474622926	0.873728654175978	2.42223765590268	0.557164234496766	0.188255842687889	2.07721529967162	3.41545654951065	0.564499397669908	0.596405646826319	1.2211871488201	-0.0449062597060695	1.87948388341653	2.06590938183341	-1.77784486950404	-1.072349744677	1.52727275158379	-0.0331174260018829	-0.534429821972121	1.56095563869498	0.720513866592725	-0.655409326491286	-0.770481682362647	3.79003986192177	0.587543256412522	-0.722770680766578	-3.23832933447546	1.49207243728338	-0.0317400873505214	-1.75318322195923	-0.785970705543673	2.08358846913377	0.678939730744614	-2.08926231541737	-0.156803141091882	0.346080611934752	0.666742696007389	1.4538943371129	0.512659645495839	-0.448364921838253	-0.686851639840903	1.47155396205193	0.236514013563508	0.894320015497147	0.631754764344427
Hypothalamus_traject_1P10:GGAATAAGTGATGATAx	TanyB1	2.98051009041789	0.806261820415373	-0.536376602836716	-0.214542891103197	2.35570124151954	-0.341691975071634	3.96070150454352	0.21160070594943	1.09815480033396	5.28263169897218	3.39091254177728	0.747916016605538	-0.377262384340994	-0.152963946298241	0.0340342547223123	2.55745685226132	2.64988318000269	0.429189276233349	-0.301589153775116	1.93298613037608	0.853733033723216	1.30766682893615	1.24605984666297	-0.794125877433043	0.1478505625817	0.940015305850947	4.57293598654899	0.637554694386894	0.379157349100746	-2.70320033356711	1.55765719008611	-0.889337526403972	-0.0883871696982874	3.32727565915907	2.1740697738247	3.23415608919781	-1.58904901449398	1.52531073235822	0.357460792376403	0.959294747350313	1.10932119980065	1.70915777325649	1.57650728029921	-0.6665454507798	1.35992184642741	0.0654266047416604	-0.0731326495711356	1.02380955720802
Hypothalamus_traject_1P10:CGCTTCAGTCCGACGTx	TanyB1	3.20181757525688	1.31524479789118	-0.602606511985263	0.510813418316224	4.1808086328007	1.94465348525442	2.70686008405502	0.861133959183359	2.92345922242561	2.99200644419167	3.58423895281816	-0.163173988205342	0.0133590966304759	2.02551365590458	1.29865193453372	1.58454275154514	5.19548596127883	2.29601031322002	0.607874906420025	4.34202716105894	2.11969268672847	1.82136279888595	3.50770171367382	2.03336565144257	1.69478134901496	1.50084497693508	3.67967197824348	1.90763525050896	0.366111446901691	-3.04115120993007	3.26790066352437	0.0105423645704463	-0.513890536293837	2.88383259682275	2.95474388248166	3.64238350858153	-0.533531786560385	0.57337457906821	0.00680880843484527	1.8062913820041	5.05041981923001	1.92706513676133	3.14595268982795	-0.672134946168587	1.70402757231382	0.292722528811645	-1.47421777909373	1.01846180881979
Hypothalamus_traject_1P10:CTCATTACAAATCCGTx	TanyB1	4.18501520721094	1.02863870122563	-0.588166614297856	0.158622925664787	3.53877503147461	1.03672228249835	1.13540009368258	0.446369345532626	1.86401123711085	4.96709287697034	3.41964765299731	0.164060477778324	1.20566156376415	2.40337456812551	3.33257208004791	1.91965191013927	2.64356464930778	1.07788877337359	0.936529253149282	2.85656785886987	-0.387980527906338	1.25923294757648	3.5892305339721	2.40190957300021	0.886401111608979	0.568106916296083	4.11776471007484	1.74305138367047	0.342712727662273	-0.16319081837441	1.98896557209095	1.14541875337872	-1.340102406684	0.181411970463893	2.62967513841575	2.67123244092715	-2.06752453578339	0.441790873429951	1.15032670272437	0.767868340367302	3.32665122384487	-1.03667441562684	2.06891904346063	-0.958753270817493	1.10737503396906	0.187625664918654	0.207202732645064	2.22922776689107
Hypothalamus_traject_1P10:TGAGAGGAGATACACAx	TanyB1	1.46224382221119	-0.046075284161305	-0.855440180726183	-0.839814144110753	3.00417932120144	-0.254315411066701	4.21382264210051	1.66616551709607	0.300242117940133	3.83306886171987	4.15435305473658	-1.02805848917448	0.699391035062226	2.42047163911487	1.64625762260355	3.69800957224633	2.8262791415569	2.30379510621973	1.64879495439615	3.81854769873708	-0.326986375163687	-0.503425600091866	0.731501082124455	-0.0826990087842551	1.23664373325252	0.221207792576138	5.95215557929173	0.886795059020636	-0.680839746075155	-3.73333841914691	3.11316032138942	-1.13028247296451	-0.397683376504023	-0.477595701028046	2.23020756955247	0.827825611161894	-1.96803801183762	-1.08923734812072	-0.0627641854822679	0.414068605582906	2.51041918990446	-0.930317709778865	2.60590736996359	-0.647004593996478	1.23306853145269	0.265367812705518	-1.81109419316493	0.604247832541922
Hypothalamus_traject_1P10:AAACGGGAGCCAGGATx	TanyB1	4.49761360582668	0.953223432510286	-0.570092598753924	-0.696043663948836	3.14219185931092	1.0451877233311	1.56892192204338	0.390372104252673	1.49370594111525	5.05188331263368	6.61169933466619	0.3008711121341	0.65647977256963	-0.083561571190268	-0.355394215787519	2.96449564723247	3.47754242103238	0.713476416957996	1.50376011474036	2.50724625237053	-0.00563184846291002	-0.501531609609814	0.633178357355827	-0.722620618759132	1.01483559006365	1.34616536419184	4.28531672974768	2.45339383354869	-0.67827826515757	-3.5835955824784	1.84878731836041	0.0895644793677954	0.450796113669574	0.400585550591287	2.35874177163002	3.76190011389227	-1.04906988558376	-0.823289473936194	2.43289044938563	0.250788083032812	1.29752926140538	0.763780327526435	2.04193495557723	-1.93308079476731	1.50137007183637	-1.68201650823731	-1.74789874490375	1.26549182295401
Hypothalamus_traject_1P10:AACGTTGAGTGTACTCx	TanyB1	1.60464612613842	-1.11582189498813	0.265347734409646	-0.43238166209314	0.0456777512382268	0.221956618560716	1.54982612701666	1.36768136100773	0.83920335775713	2.69316653069622	3.70764498481349	1.07696819668613	-0.212165913130293	1.56371012451634	-1.18892489781892	2.49979571277487	3.01906061693899	1.43075651386452	-0.312067567142063	0.691557119918785	-0.60982210994532	-0.490050509458283	0.13235412432073	1.9589864337179	1.05585406947377	-0.579808146838483	4.72201101890241	-0.207196860206955	-0.662750938481725	-3.43097772390778	2.05467429459634	0.124944530065518	-0.755270264939284	0.759979155007732	2.47089765741965	1.85869604913867	-0.525860277798042	1.46351576763626	0.329021548650836	0.292528082630445	2.95512922378591	0.834949478448036	0.920584664395277	-1.65124945216146	1.34596108384325	0.199415931336403	-0.964441265264464	-0.0120503021211303
Hypothalamus_traject_1P10:CTTCTCTAGGACCACAx	TanyB1	3.97343111435368	1.60403719926847	0.316854685508216	-1.40131097827753	3.50630474633904	1.21173188343678	2.44790241479946	0.0670925538428677	0.833411937417257	3.51919770906398	3.37916438631294	-0.989352512210156	-0.36329537110686	-0.504833817315312	0.236435135138051	0.212833641989773	4.02911835816854	0.573911714695971	-0.672178597933185	3.73837023870973	2.01861868324027	1.48961836660762	1.92258662244285	0.0425796336402018	0.496655954729615	1.93229247710905	4.68473212008794	2.23084136537336	1.68234017050441	-3.22491952871605	1.86871905448474	-1.79886378402767	-1.12673867336391	2.12504988344569	2.50511318124576	3.00451036272852	-1.38807314502628	-0.316217733814678	-0.0765933807074624	-0.0594832404183629	2.43979495115099	2.08327279833966	3.08658432595218	-0.611450534241427	2.48186243572854	-0.663201636068942	0.553747103408497	-0.0504916202853946
Hypothalamus_traject_1P10:TTTCCTCAGAAGAAGCx	TanyB1	2.61733451977086	1.55278116850054	0.336922939288924	-1.58706376893933	3.31954848725348	0.629110411042581	1.41534928339051	1.70717244258639	0.711867980332888	3.08904878210847	3.97275389356695	1.40824237015037	-0.254610127595441	3.2183323389457	1.5403039047466	3.2347135215672	3.21961218813797	0.958456464245958	-1.47517783830423	2.93921697259498	-0.0633580905690924	-0.491843221589821	0.864008598625307	-0.0245236881224645	1.05495465661797	1.90565459649326	3.83175121356567	0.982057285810534	-0.665175446562069	-2.82444870807867	1.55963929067071	1.36018279404995	0.212279743035494	1.94368135073346	3.27144228181695	2.51039850483587	0.465969202681369	0.51281279662858	0.691380445672977	-1.04555137669683	1.10374189009206	3.36789019586252	1.43951177339012	-1.6543547944878	3.41352602702485	0.441901942699741	1.22508369652994	3.25858160792301
Hypothalamus_traject_1P10:AGAGTGGAGTCATCCAx	TanyB1	4.16371167722981	1.36336098700496	0.610067477263223	-1.48285357838094	4.90629861852615	1.82993244034321	3.3503841319121	2.00958094239393	1.47435386851614	4.2010158273024	4.00643280175469	1.62040356208701	-0.954086637336338	0.382724993276671	-0.382356429088115	1.39266748417005	4.13659034417129	1.73222541187083	0.0295031330297204	1.39158927787532	0.138633608694386	-0.459550415088793	0.137358574249072	1.57463996400213	-0.563578946298105	-0.483440793178998	3.51919068516325	2.4233057251353	-0.621501891674265	-2.97553844896588	3.48766094146281	-0.788027130763	-1.50752076170789	1.71739452638448	3.37284969064545	2.19089268548869	-1.299449844242	1.37109448893001	1.71837566321694	0.677703236333916	0.646976480929495	0.0291310674092764	2.60865525648793	-0.590615696693598	2.39755436442785	0.389067089980903	0.515158963303873	-0.614842316719151
Hypothalamus_traject_1P10:CTGATCCAGGCCCTTGx	TanyB1	3.06083961513495	-0.447650201019124	2.08630063269613	0.476286184022342	1.95531665744449	0.998836483542232	2.64936579477595	0.655154082885757	1.48282086904314	2.7406616751238	1.73106746465475	1.08140374063749	0.816309954476352	1.8686788251727	0.311253466570714	-0.818269016900955	2.00952892251797	1.30862965295453	-0.795375401918234	1.42243719534838	1.42082543744535	1.58258096930719	1.44681300460421	-0.584954179355806	1.1854425764536	-0.831762302346043	4.04292569752074	0.515346281211968	0.578415580746203	-0.145179049494201	-0.641260954175059	0.219996112949472	-0.183525405498942	1.75877074909202	2.48095595082843	-0.114681981506597	-0.360847638770912	0.636291863169832	1.32822212914643	-1.65437685931749	1.12571730419303	-0.785344623864073	1.10200871914417	-0.604684418528834	-0.128253606720559	-0.157586556847903	1.09533688474031	2.12529170320834
Hypothalamus_traject_1P10:TATCTCAGTTTGGGCCx	TanyB1	3.25681220810362	-1.09682288869049	0.623499512122607	0.608332521007777	1.23664320091825	0.929057953816674	3.23354014859433	-0.638562848658961	0.369663533379613	3.28268909072337	2.76731044509421	1.99190327055962	0.662984675723555	3.36100777278893	-0.409016003525958	2.41566271250361	4.20015593718338	2.01143376623904	-0.617378596158491	1.99571535716742	1.08482994650952	-0.464632331280526	3.16161462938492	0.811264892501695	-2.3127127427207	-1.43349558172512	4.98468699310257	-0.318913619405078	-0.628374790754097	-2.33597497535263	1.69044167720106	-1.81212669206317	-0.627732874806692	2.28161806169033	1.20018599593735	3.19416263653479	-1.81636375564183	-0.174120338865815	-1.3045746906261	-0.301343381799467	3.64627062523046	0.427512170225632	1.06289315925558	-0.597147029558019	-0.116265950263809	0.363492050485168	-0.971176032293417	0.791896777082452
Hypothalamus_traject_1P10:CTGCGGAGTCCATCCTx	TanyB1	2.49867044899987	0.704523443117545	2.45073150311745	0.104458545398368	2.46525599175756	2.1712901909741	2.05821046172384	1.86069807374908	0.749488040001206	3.47682894351948	4.25772917499245	1.98278006413338	-0.145692309554677	2.39968135545005	-0.416180408366998	0.730541812451093	2.17500007108712	3.11763363876218	-0.79340908284493	2.26991001620672	1.95778711916863	-0.467440770285584	-0.553283762587316	0.802565985612504	-0.573255486394942	0.422402531707494	4.25855351831397	0.727240047524223	-0.632172988271546	-2.33577019280188	1.50303723778277	-1.24523998287395	-1.53340673084852	2.65438010556941	1.10861675144056	1.46217704711512	-1.34025736888831	-0.0180875719827074	-0.590622117062606	0.592061530345172	2.2995391980356	0.418314175351367	2.40498457747403	-0.600756465836816	2.00501077286686	-0.290426153055306	0.753268372735038	-0.183003343701202
Hypothalamus_traject_1P10:AGAATAGTCCGCATAAx	TanyB1	1.40316937901271	-1.82478658380367	-0.993265092172446	-1.00223785923829	1.73976748164851	1.78201087045789	1.77018307614848	1.10488917966164	3.5578288306672	3.51079436480584	2.82081508680982	0.021440578412844	0.264729089937805	3.00048788734589	1.04618856896764	0.275707808701942	2.10272835952435	0.825036977588779	-0.165456260814399	2.60821396155901	1.07192732506618	-0.464757351369374	1.38054523271839	0.829343721866118	1.18814217483712	1.28120181706344	3.05667548868409	2.09036694597987	-0.628543870787498	-3.58150422234931	3.02870409579896	-0.796956025591245	-1.52460319812179	1.76925451035472	2.82003868978742	0.61538998944231	-0.342051347979675	1.2974216876372	-0.0321919715047996	1.79445802725978	2.65650941224414	0.44309728012041	1.98046331298936	-0.597307706724518	2.022045461212	-0.020101790399806	0.185410102552532	1.16602686844501
Hypothalamus_traject_1P10:GTTAAGCTCGTCTGCTx	TanyB1	4.89965236556869	1.24817981215334	2.2726987563466	2.1976134924319	3.82117437089234	1.07106831874258	3.20185863611205	1.82779018083313	0.943481941564646	4.15001687349169	2.98788792641224	1.2024074356226	1.58275595228788	3.07720055768717	2.03320470739961	2.51028255138202	0.914071264258991	1.97238579469248	-0.749926477364888	2.20080057473339	0.345256409012552	-0.458305770109831	2.2186999790323	1.90055071561574	2.11990254879993	-0.878580145687038	6.09255015960443	1.4763252427656	-0.619818605737698	-2.99426053806774	1.73750594475669	0.25571619534928	-0.123914464191009	0.73633533506137	3.57087304685808	2.48700366706146	-1.79162857942679	0.208815995118193	0.68285436682627	0.137559467933932	1.02897323145103	0.493010116382334	3.97749474836218	0.51311116867392	1.46963875428179	-0.601437541807013	0.0423389636463732	0.252044873506608
[truncated: 834 more rows]
[truncated: 648 more columns]
