# Supplementary material for: A single-cell transcriptomic study of heterogeneity in human embryonic tanycytes
Source: Sci Rep. 2024 Jul 4;14:15384. doi: 10.1038/s41598-024-66044-7 (PMC11224400; doi:10.1038/s41598-024-66044-7)
Supplement: Supplementary file 7 — Supplementary Table 6. [file 41598_2024_66044_MOESM7_ESM.csv]

GRN	p_val	avg_log2FC	pct.1	pct.2	p_val_adj	cluster
NEUROG2	5.79087660615007e-16	-5.06686122535433	0.293	0.549	4.42422972709865e-13	0
KLF7	1.87253739290088e-15	-5.72999437197771	0.26	0.534	1.43061856817627e-12	0
CEBPD	1.34209433276636e-14	1.75770043301848	0.723	0.45	1.0253600702335e-11	0
JUND	1.80125194459937e-14	-5.85584038621942	0.237	0.527	1.37615648567392e-11	0
MSX1	6.41985391426887e-14	1.73683205885039	0.693	0.437	4.90476839050141e-11	0
HIVEP1	7.19723550287214e-13	1.15585899619575	0.623	0.385	5.49868792419432e-10	0
TLX1	7.76318646971853e-13	-3.1074148876605	0.413	0.618	5.93107446286496e-10	0
NR4A2	1.84616814678797e-12	1.422543073336	0.717	0.462	1.41047246414601e-09	0
MEF2B	4.12304528479293e-11	-2.94432581980582	0.35	0.569	3.1500065975818e-08	0
CDX1	6.64474723208758e-11	-3.33485818608235	0.32	0.518	5.07658688531491e-08	0
PKNOX1	8.92102795047768e-11	-2.10107025709703	0.37	0.578	6.81566535416495e-08	0
ISL1	1.39568119223145e-10	1.40034218533374	0.627	0.443	1.06630043086483e-07	0
LEF1	3.93233418509796e-10	1.22777057142098	0.677	0.445	3.00430331741484e-07	0
MEIS1	4.84049043059052e-10	1.65236716790923	0.657	0.446	3.69813468897116e-07	0
NFIX	7.64513353137558e-10	-3.01790229157412	0.317	0.549	5.84088201797094e-07	0
E2F4	1.25178139809537e-09	-0.329656801325219	0.567	0.369	9.56360988144865e-07	0
SMARCA5	1.34303680971085e-09	1.29133628794915	0.61	0.423	1.02608012261909e-06	0
TAL1	1.72642433209509e-09	1.09073611399794	0.623	0.442	1.31898818972065e-06	0
PITX3	1.95621460671572e-09	1.20245440776014	0.663	0.446	1.49454795953081e-06	0
JDP2	1.99634005196316e-09	-3.42839738381366	0.347	0.539	1.52520379969985e-06	0
TCF7	2.64973880653898e-09	1.51488219006437	0.65	0.437	2.02440044819578e-06	0
HSF2	3.10327653846977e-09	-4.50933787319825	0.31	0.524	2.3709032753909e-06	0
SOX10	3.74788351009734e-09	-2.45645565091156	0.303	0.508	2.86338300171437e-06	0
REL	3.80170942342009e-09	-2.61591794573897	0.273	0.515	2.90450599949295e-06	0
NPM1	4.42057292471735e-09	1.07386664559539	0.653	0.422	3.37731771448406e-06	0
ZNF202	4.53497531272525e-09	1.05817278008877	0.707	0.514	3.46472113892209e-06	0
DACH1	7.38021613763478e-09	1.23596597610696	0.663	0.473	5.63848512915297e-06	0
UBTF	7.65943174590331e-09	1.32531363214023	0.647	0.443	5.85180585387013e-06	0
OTX2	9.08111751267451e-09	1.3740559125445	0.57	0.419	6.93797377968333e-06	0
BHLHE41	1.15290408682698e-08	-2.11005191091391	0.403	0.573	8.80818722335816e-06	0
PDX1	1.16250942966929e-08	-3.65935576353196	0.343	0.512	8.88157204267336e-06	0
CDX2	1.3271943874713e-08	-2.33991393579621	0.353	0.533	1.01397651202807e-05	0
DLX1	1.61747048967917e-08	-1.95625133646274	0.3	0.524	1.23574745411489e-05	0
FOXA2	1.61747048967917e-08	1.62179320230656	0.643	0.46	1.23574745411489e-05	0
ATF3	1.62635589083095e-08	-3.52000394237716	0.35	0.519	1.24253590059484e-05	0
ZNF24	1.62635589083095e-08	1.35957170077047	0.67	0.524	1.24253590059484e-05	0
TWIST1	2.12489731128937e-08	-4.92073532865779	0.33	0.518	1.62342154582508e-05	0
ZFHX3	3.11051608741902e-08	-2.02227715719013	0.357	0.558	2.37643429078813e-05	0
TCF7L2	3.16106513433311e-08	1.19049910310623	0.647	0.461	2.41505376263049e-05	0
FOSL1	3.50021517412673e-08	-3.55443309130064	0.31	0.506	2.67416439303282e-05	0
NFKB1	5.55952201345754e-08	-1.74775185435875	0.297	0.51	4.24747481828156e-05	0
FOXE1	9.02765623859382e-08	-5.79903911569341	0.377	0.594	6.89712936628568e-05	0
NFIL3	9.38653477026011e-08	-2.0960992421872	0.387	0.524	7.17131256447872e-05	0
FOXA1	1.59139280904685e-07	0.805682455881329	0.613	0.472	0.000121582410611179	0
LYL1	1.79842828447538e-07	0.747458624984096	0.61	0.449	0.000137399920933919	0
MAFA	1.80300700126705e-07	-2.27611438092126	0.34	0.5	0.000137749734896803	0
NKX3-1	2.45482137227223e-07	1.02902204804095	0.607	0.477	0.000187548352841598	0
FOS	2.55560380820601e-07	-4.96425204007448	0.35	0.526	0.00019524813094694	0
NFIB	2.9334377167411e-07	-1.48783541629431	0.38	0.55	0.00022411464155902	0
ONECUT1	3.77232659088951e-07	1.14059771481184	0.62	0.451	0.000288205751543959	0
KLF2	4.40821161178789e-07	1.0784344618686	0.627	0.48	0.000336787367140595	0
NR1I3	5.15953391716322e-07	-3.04261721785715	0.357	0.487	0.00039418839127127	0
POU3F1	5.88819418607025e-07	-1.18995592482922	0.43	0.541	0.000449858035815767	0
SOX3	5.96047082977487e-07	-2.76076190981947	0.42	0.565	0.0004553799713948	0
ID1	6.39684155632392e-07	1.34744125001368	0.563	0.459	0.000488718694903147	0
SMARCA1	6.69926392326597e-07	0.643638007851734	0.617	0.457	0.00051182376373752	0
POU1F1	6.69926392326597e-07	1.42647059995087	0.603	0.468	0.00051182376373752	0
RELA	7.18757548670926e-07	-3.61577589738863	0.28	0.515	0.000549130767184587	0
KAT5	7.27516187686032e-07	1.01137849676259	0.647	0.45	0.000555822367392129	0
HOPX	7.56240247964539e-07	1.28624458434884	0.63	0.49	0.000577767549444908	0
NFYB	7.7100893074036e-07	-1.66234659238247	0.343	0.513	0.000589050823085635	0
POU2F1	8.20950576272955e-07	0.490605510432123	0.61	0.459	0.000627206240272538	0
NR4A1	8.28905271877956e-07	-1.1956816277949	0.387	0.523	0.000633283627714758	0
THRB	1.0337492321362e-06	-1.64703943709625	0.407	0.514	0.000789784413352057	0
MYC	1.27473033069946e-06	0.713692883572922	0.663	0.448	0.000973893972654388	0
EGR3	1.37834754193684e-06	-1.60123206005472	0.35	0.504	0.00105305752203975	0
RARA	1.39144435330546e-06	1.69233990128194	0.633	0.477	0.00106306348592537	0
SMARCC1	1.43823216359646e-06	0.848051528078382	0.57	0.453	0.0010988093729877	0
HOXA5	1.44845312103432e-06	-2.28373853579386	0.347	0.501	0.00110661818447022	0
HSF1	1.50061445170565e-06	-3.47808303092002	0.317	0.512	0.00114646944110312	0
NKX6-1	1.51482630832967e-06	-0.718692095719373	0.27	0.437	0.00115732729956387	0
CEBPA	1.71578989319688e-06	-3.76115756052726	0.333	0.526	0.00131086347840241	0
NKX6-3	1.77716753182693e-06	0.704233078982251	0.547	0.462	0.00135775599431578	0
HOXD1	1.85360793964945e-06	0.886690295429834	0.603	0.477	0.00141615646589218	0
RXRA	1.93320218757706e-06	-1.75162433957849	0.333	0.522	0.00147696647130887	0
SMAD2	1.99271822906241e-06	-3.0357255184892	0.353	0.508	0.00152243672700368	0
JUNB	2.00670057314585e-06	-5.06831125408836	0.307	0.526	0.00153311923788343	0
ZNF219	2.04921534784701e-06	0.938311071886866	0.61	0.462	0.00156560052575511	0
FOXL2	2.23845344562023e-06	-1.72485949419713	0.417	0.524	0.00171017843245386	0
ZBTB17	2.77500920592538e-06	1.08167635234756	0.657	0.473	0.00212010703332699	0
HOXB7	3.05593458416577e-06	0.86419079233015	0.58	0.446	0.00233473402230265	0
SSRP1	3.10533222922153e-06	1.37559833484876	0.587	0.449	0.00237247382312525	0
MED1	4.6418093895579e-06	-2.04536810398139	0.36	0.525	0.00354634237362223	0
MXI1	5.01059878195661e-06	0.985290668380757	0.603	0.459	0.00382809746941485	0
POU4F1	5.45596161655424e-06	-1.38490800249783	0.333	0.493	0.00416835467504744	0
USF2	5.48042202870724e-06	-2.4578712119334	0.347	0.51	0.00418704242993233	0
CREB3L1	5.78225786635635e-06	-2.09819374222075	0.383	0.502	0.00441764500989625	0
PIN1	6.33504779294785e-06	1.56295090714403	0.663	0.476	0.00483997651381216	0
SNAI2	6.77119348037905e-06	-1.04204432544851	0.397	0.528	0.00517319181900959	0
SMAD5	7.4303053088608e-06	0.684253846438079	0.573	0.441	0.00567675325596965	0
MYCN	8.31329380241852e-06	0.661401232997127	0.627	0.444	0.00635135646504775	0
ERF	8.40506733769149e-06	-1.61949816967779	0.34	0.526	0.00642147144599629	0
SIX1	9.39817103072354e-06	0.848351555906353	0.597	0.458	0.00718020266747278	0
E4F1	9.6476300142198e-06	1.33677824536351	0.593	0.445	0.00737078933086392	0
ZNF436	1.01878034085763e-05	0.890397132522725	0.57	0.459	0.00778348180415232	0
FHL2	1.11367297680002e-05	-0.457194124632479	0.43	0.634	0.00850846154275212	0
BMAL1	1.30668760350077e-05	-1.07651664324915	0.353	0.501	0.00998309329074591	0
HDAC3	1.30950250346209e-05	0.841867964194775	0.58	0.466	0.0100045991264504	0
LRRFIP1	1.37291395161503e-05	-1.06634938968863	0.387	0.491	0.0104890625903388	0
HOXB13	1.51185974447594e-05	-1.72043155591479	0.353	0.506	0.0115506084477962	0
NR3C1	1.60497552225452e-05	-1.79242001136322	0.377	0.5	0.0122620129900245	0
NR0B2	1.70354229554095e-05	-2.70498555401899	0.353	0.538	0.0130150631379329	0
ZBTB33	1.83876673680745e-05	-1.69220559574501	0.42	0.56	0.0140481778692089	0
TEAD1	1.84266515408309e-05	0.638464144619096	0.6	0.474	0.0140779617771948	0
NCOR1	1.94272368479068e-05	1.13105931285419	0.587	0.473	0.0148424089518008	0
HOXB3	2.39212871421732e-05	1.96866112711847	0.623	0.495	0.0182758633766203	0
VEZF1	2.87314649409906e-05	0.761273590395328	0.497	0.357	0.0219508392149169	0
VDR	2.87910769011836e-05	-1.89129321195581	0.4	0.492	0.0219963827525043	0
IRX4	3.35438228969748e-05	-0.986861626519082	0.473	0.62	0.0256274806932887	0
NFATC3	3.56023643656075e-05	-1.71921107543725	0.37	0.512	0.0272002063753241	0
HLF	3.87183009152521e-05	-2.48384508312885	0.33	0.486	0.0295807818992526	0
SRSF2	4.32186297793011e-05	0.901717748246898	0.63	0.459	0.033019033151386	0
HOXD8	4.88982624802271e-05	0.412698476007387	0.45	0.378	0.0373582725348935	0
KDM5B	4.89970161203963e-05	0.92676212253007	0.6	0.449	0.0374337203159827	0
EMX2	5.12180315918997e-05	0.816092401224163	0.54	0.409	0.0391305761362114	0
SIRT1	5.6966955060702e-05	-1.06246279428924	0.417	0.493	0.0435227536663763	0
ID2	6.03660901864127e-05	0.749122339979607	0.56	0.452	0.0461196929024193	0
VSX1	6.23227907817297e-05	1.00242473659961	0.537	0.442	0.0476146121572415	0
NFYC	6.57615335763823e-05	-1.3620526470544	0.35	0.509	0.0502418116523561	0
TBX18	6.86954574179857e-05	-1.55449563967372	0.337	0.474	0.052483329467341	0
NEUROG1	6.99310377991217e-05	1.11791626412405	0.57	0.462	0.053427312878529	0
FOXJ1	7.53834902523991e-05	-1.89986235055241	0.34	0.469	0.0575929865528329	0
NR2E1	7.55322655220859e-05	-1.87333741023132	0.377	0.506	0.0577066508588736	0
NEUROD6	7.55322655220859e-05	0.811467897483974	0.573	0.493	0.0577066508588736	0
ING4	7.62803159707926e-05	-1.24053668429135	0.367	0.497	0.0582781614016855	0
NFIA	7.85667220436541e-05	-2.61058302138593	0.367	0.513	0.0600249756413518	0
FOXM1	8.10768942311965e-05	-1.91996463211314	0.357	0.497	0.0619427471926341	0
SOX4	8.30090689122733e-05	0.789651393393394	0.563	0.459	0.0634189286489768	0
TRPS1	8.76880732122044e-05	1.3630594548191	0.537	0.395	0.0669936879341241	0
BHLHA15	8.97687001148037e-05	-2.66877114802867	0.32	0.469	0.06858328688771	0
HAND2	9.48063016004778e-05	1.15566458046854	0.577	0.437	0.072432014422765	0
SIX4	9.48063016004778e-05	0.757638181138195	0.56	0.45	0.072432014422765	0
TP53	9.78035907073829e-05	-2.46013953289245	0.377	0.524	0.0747219433004405	0
HOXC6	0.000105488624341191	-1.9583868715188	0.347	0.474	0.0805933089966701	0
IRX1	0.000108858412481465	1.13160336352212	0.663	0.495	0.083167827135839	0
EBF3	0.000109224618949901	-0.992365483056601	0.377	0.499	0.0834476088777246	0
KLF10	0.000121661982481667	-0.788325329105043	0.397	0.515	0.0929497546159937	0
THRA	0.000122129964935563	-0.938613743363056	0.407	0.482	0.0933072932107702	0
NSD2	0.000141224464835446	0.702257383722825	0.513	0.464	0.107895491134281	0
HOXA4	0.000151794339003748	0.664916494015759	0.6	0.522	0.115970874998863	0
NEUROG3	0.000172915944530704	-1.03456268274395	0.423	0.477	0.132107781621458	0
NFKBIB	0.000184312467193557	-1.33740302383357	0.373	0.477	0.140814724935877	0
GATA3	0.000189561614159852	0.342051206654162	0.573	0.477	0.144825073218127	0
MAX	0.000222060394596788	0.867622501933755	0.587	0.5	0.169654141471946	0
ETV3	0.000227049064947723	-1.24565086442389	0.433	0.568	0.17346548562006	0
NANOG	0.000228735198628792	0.877461281527512	0.62	0.454	0.174753691752397	0
HMGA1	0.000235163441513718	0.361822964246822	0.577	0.463	0.17966486931648	0
HES1	0.000236906051731814	-0.606963644128174	0.42	0.503	0.180996223523106	0
FOXQ1	0.000240871323693267	0.486063899588573	0.573	0.445	0.184025691301656	0
SREBF1	0.000248074859472632	-1.28215467471069	0.387	0.496	0.189529192637091	0
PITX1	0.000249907056225227	0.741888424376681	0.577	0.46	0.190928990956073	0
NFYA	0.000262610302844512	-1.08176253356886	0.397	0.511	0.200634271373207	0
TCF12	0.000268940313869217	1.1347082672942	0.583	0.471	0.205470399796082	0
KLF9	0.000279468673913006	0.708157027555238	0.603	0.467	0.213514066869537	0
CEBPG	0.00028722406647928	-2.53490332819929	0.34	0.5	0.21943918679017	0
CLOCK	0.000311717279762167	-1.0518304147994	0.363	0.499	0.238152001738295	0
SOX5	0.000313417797624935	1.01281998963169	0.597	0.45	0.239451197385451	0
HSF4	0.000330907291420931	-2.15433120295524	0.403	0.487	0.252813170645591	0
SP2	0.000349306818457032	0.296216441866663	0.57	0.46	0.266870409301173	0
EHF	0.000354372559672518	0.741460134729115	0.53	0.459	0.270740635589804	0
DDIT3	0.000367998928475458	0.706892722694172	0.58	0.486	0.28115118135525	0
RFX3	0.00037600379775263	0.352505929695723	0.477	0.39	0.287266901483009	0
KAT7	0.000386238803429493	-1.04527433974656	0.387	0.52	0.295086445820133	0
POU4F2	0.000393909316512975	0.894414053025353	0.603	0.462	0.300946717815913	0
XBP1	0.000414819310411085	-1.39142741551279	0.407	0.501	0.316921953154069	0
USF1	0.000426795123594348	-1.43204687509166	0.357	0.508	0.326071474426082	0
CTNNB1	0.000438314930086502	0.837214146791456	0.6	0.485	0.334872606586088	0
IRF1	0.000445365463350017	-1.36814951772526	0.36	0.53	0.340259213999413	0
EZH2	0.000506590188935501	0.870611179455501	0.627	0.456	0.387034904346723	0
ID4	0.00054814991495775	-2.23620813604484	0.38	0.517	0.418786535027721	0
KMT2A	0.000551993850384333	0.52783985235744	0.543	0.485	0.42172330169363	0
PAX7	0.000573588149513001	0.577246690174389	0.527	0.425	0.438221346227933	0
ARID1B	0.000580622359276358	0.497512801238154	0.53	0.509	0.443595482487137	0
KLF17	0.000584677883825014	-0.766760068218238	0.403	0.554	0.446693903242311	0
HTATIP2	0.000602209832360112	-0.427706715110542	0.397	0.477	0.460088311923126	0
PAX9	0.000608513522159562	0.98076192249275	0.467	0.358	0.464904330929905	0
NR1I2	0.000664628187966613	-1.23726359651656	0.397	0.497	0.507775935606492	0
ZEB2	0.000684377726886666	-0.938670634411807	0.427	0.51	0.522864583341413	0
POU3F2	0.000709527253477029	-1.43916074630733	0.39	0.492	0.54207882165645	0
FOXP3	0.000741854372405677	0.672259171134165	0.573	0.447	0.566776740517937	0
YBX1	0.000763725347893323	-1.8779702244307	0.393	0.504	0.583486165790499	0
MSC	0.000778194578262414	-1.22164536024124	0.413	0.526	0.594540657792485	0
BCL11A	0.000795622529270357	0.486974275355679	0.557	0.473	0.607855612362552	0
GLI1	0.000855882936533792	0.634511415559293	0.587	0.485	0.653894563511817	0
FOXC2	0.000931264356435892	1.02497827867823	0.553	0.475	0.711485968317021	0
ZKSCAN7	0.000948653334929068	1.09453056766396	0.557	0.451	0.724771147885808	0
ZXDC	0.0009777580526817	0.512427666087783	0.45	0.363	0.747007152248819	0
TSHZ3	0.000984337065223258	1.36381458327799	0.367	0.265	0.752033517830569	0
TEAD4	0.00102126018333759	-2.27197659203802	0.367	0.465	0.78024278006992	0
NCOA2	0.00102982866077102	1.12742441413078	0.6	0.455	0.786789096829059	0
KCNIP3	0.00103327464283116	-6.43306368923553	0.107	0.304	0.789421827123009	0
NFKB	0.00105769691069922	-1.88968560851195	0.383	0.539	0.808080439774206	0
ZNF148	0.00119195086469431	0.107921444626632	0.527	0.459	0.910650460626453	0
BARX2	0.0011978724557251	0.316853215601484	0.57	0.463	0.915174556173978	0
HDAC9	0.00124418224688202	0.747457818610365	0.583	0.483	0.950555236617861	0
HDAC4	0.00124828633520156	-0.872702852209726	0.43	0.518	0.953690760093988	0
FOXO1	0.00125653203849301	-1.35045577173686	0.433	0.52	0.959990477408659	0
MEF2A	0.00129214040317551	-1.16445715946566	0.427	0.503	0.987195268026087	0
MAZ	0.00141151979018246	0.876402936497656	0.537	0.444	1	0
DEAF1	0.00148939671235543	-0.825141863860352	0.357	0.44	1	0
YBX3	0.00150641687814518	0.528750770847386	0.59	0.473	1	0
NR6A1	0.00161496102860814	0.968712226453861	0.38	0.282	1	0
TLX2	0.001649166930672	-1.05674916583226	0.337	0.45	1	0
IRF4	0.00167593143819702	-1.07547912537448	0.36	0.494	1	0
ARID4B	0.00184508827362715	-0.717342361505211	0.58	0.654	1	0
PLAGL1	0.00189579145554681	1.17975418394753	0.477	0.402	1	0
HES5	0.00191703873679414	-0.730617872794024	0.6	0.67	1	0
MECP2	0.00192927800426437	-1.2095676686262	0.48	0.546	1	0
NR5A1	0.00196955285185162	1.06959583478312	0.513	0.476	1	0
TGIF1	0.00200531297754329	0.945182425245359	0.6	0.48	1	0
ATF6	0.00202338454831121	-0.436756839912258	0.397	0.501	1	0
HNF4G	0.00223486336552225	-4.07286779612441	0.16	0.273	1	0
BCL3	0.0023461937082867	0.750488327340624	0.583	0.464	1	0
PBRM1	0.0023461937082867	0.703149912842128	0.543	0.473	1	0
TCF4	0.00241314496506407	0.662662624879522	0.58	0.468	1	0
HOXD10	0.00250513397364284	0.950600296477278	0.233	0.176	1	0
MLX	0.00258022147643527	0.69034710234007	0.56	0.499	1	0
NR4A3	0.00265324971434143	0.990499073927889	0.597	0.468	1	0
TRIM28	0.00265389176567982	0.387158550493802	0.513	0.445	1	0
HOXA9	0.00283105265575676	1.17494800500889	0.59	0.471	1	0
SKIL	0.00300582892692226	-1.1088740310623	0.38	0.494	1	0
SALL4	0.00303357468343847	-0.665098241447947	0.433	0.521	1	0
HES6	0.00305220142107709	-0.584218685510843	0.557	0.664	1	0
PRRX1	0.00305687437491176	-2.42974362831293	0.427	0.542	1	0
LHX3	0.00308504938203063	0.380819724894337	0.51	0.439	1	0
CIITA	0.00354241668277151	-2.05163181270508	0.36	0.487	1	0
CREB3	0.00354776862004894	-0.516311540397896	0.44	0.472	1	0
TBP	0.0036950806223555	-1.0005548001513	0.433	0.512	1	0
TFDP2	0.00371178731375094	0.215995776713144	0.577	0.465	1	0
ELK3	0.00398264708855509	-0.498305401766827	0.43	0.506	1	0
SMAD3	0.00404857733633339	-1.54824515464772	0.4	0.503	1	0
ZBTB16	0.00409714718551032	0.890256257493282	0.59	0.465	1	0
KLF5	0.00416479422909791	0.881589868254809	0.583	0.46	1	0
ESR1	0.00429039027946894	-0.358896800982183	0.463	0.524	1	0
HNF1A	0.00461954326787544	-1.01053524215447	0.397	0.487	1	0
TBX15	0.00470878825251048	0.647636096650971	0.553	0.463	1	0
SOX11	0.00479959114175714	0.601386310949431	0.583	0.465	1	0
WT1	0.00487765875773623	-0.670226681494019	0.393	0.507	1	0
NR5A2	0.0049641320288041	0.647566959777381	0.597	0.478	1	0
SOX9	0.00499326307128095	1.00074421464114	0.59	0.477	1	0
FOXI1	0.00501521270085238	-0.753350564519957	0.443	0.51	1	0
ELF2	0.00523955539166146	0.519139550155994	0.457	0.427	1	0
MYB	0.00560118881912067	-1.40251306059675	0.397	0.523	1	0
ZFP42	0.00572389240859936	-0.513468449661112	0.397	0.46	1	0
NFAT5	0.00588279482618164	-1.16041800333719	0.35	0.497	1	0
ZNF331	0.00595088250224896	-0.79231988362872	0.43	0.504	1	0
NCOA6	0.00629308684647971	-0.832555740091018	0.423	0.552	1	0
TBPL2	0.00652166359170207	-2.3186167725171	0.413	0.5	1	0
DLX5	0.00684450828143287	-1.17667008176548	0.393	0.483	1	0
GSC	0.00707097264171476	0.418301290669555	0.62	0.546	1	0
PAX4	0.0072528743259064	0.718066478720784	0.287	0.217	1	0
ZGPAT	0.00730414235094238	0.6003752025264	0.43	0.351	1	0
HOXA1	0.00735573530247454	0.591356733280993	0.57	0.485	1	0
OLIG1	0.00739724480087416	0.349850284991253	0.503	0.455	1	0
FOXC1	0.00742851468523797	0.678926909744409	0.557	0.454	1	0
STAT6	0.00751248146753223	-1.07349287973506	0.387	0.488	1	0
EBF1	0.00779128266065362	1.49870456359419	0.503	0.423	1	0
ERG	0.00781310812193764	0.473532761031668	0.593	0.462	1	0
SATB1	0.0078459490244555	0.454934405485672	0.567	0.493	1	0
HIF1A	0.00822688131116347	-1.66231071761407	0.413	0.501	1	0
RELB	0.00848210392202634	0.277825064990186	0.57	0.464	1	0
SMAD7	0.0085292614169639	-0.555830341636094	0.457	0.505	1	0
KDM5C	0.00858853785878072	0.708181413329251	0.553	0.493	1	0
MTA3	0.00861235136835278	0.739273392872688	0.56	0.491	1	0
KDM2A	0.00868414643195678	-0.237793803283753	0.45	0.492	1	0
NOTCH1	0.00874438375522755	0.220275199162165	0.437	0.484	1	0
PPARG	0.00875647592868756	-0.759984519676917	0.403	0.505	1	0
ZBED1	0.00905120642220041	0.514103004039778	0.53	0.472	1	0
ETV5	0.00920186736293393	-1.09114784687337	0.443	0.488	1	0
TFDP1	0.00934193526434488	-0.636317680435561	0.49	0.431	1	0
SHOX2	0.00935476255170604	0.883130640211385	0.293	0.218	1	0
GBX2	0.00989439824426136	0.270965280544816	0.577	0.481	1	0
ZNF395	0.00990789966193343	0.247757039509952	0.393	0.373	1	0
AEBP1	1.01333538820317e-23	3.60978231629169	0.673	0.369	7.7418823658722e-21	1
BHLHA15	1.66475490028654e-21	2.8470869216727	0.69	0.407	1.27187274381891e-18	1
KLF7	6.36934491533647e-20	2.33471717614353	0.757	0.45	4.86617951531706e-17	1
DLX1	3.79182633087313e-19	2.28446055974756	0.763	0.446	2.89695531678707e-16	1
HOXA5	2.26395275965059e-15	1.48728637267721	0.71	0.44	1.72965990837305e-12	1
TFAP2B	2.36178866322955e-14	1.98349385055455	0.677	0.422	1.80440653870737e-11	1
ZIC2	2.91811980711337e-14	2.51675368645518	0.673	0.436	2.22944353263461e-11	1
FOSL2	4.57538725012326e-14	1.86203850026661	0.693	0.456	3.49559585909417e-11	1
SOX10	7.07329284413476e-14	1.62930221662846	0.683	0.444	5.40399573291895e-11	1
RBPJ	8.5470014643082e-13	1.85142566352381	0.697	0.473	6.52990911873147e-10	1
NR1H4	9.12258658839145e-13	1.86583604219145	0.67	0.444	6.96965615353107e-10	1
LYL1	9.18534340663021e-13	-5.66115855924636	0.263	0.507	7.01760236266548e-10	1
HOXC6	4.55056941265589e-12	1.63640817532034	0.663	0.421	3.4766350312691e-09	1
MYC	6.74845535081383e-12	-0.122517451727438	0.26	0.516	5.15581988802176e-09	1
PHF5A	2.57857977589249e-11	1.90046225522453	0.68	0.472	1.97003494878186e-08	1
TFEB	3.12482704485438e-11	2.75027515528695	0.393	0.129	2.38736786226875e-08	1
NKX2-1	3.6652548970595e-11	-7.52357889945607	0.323	0.523	2.80025474135346e-08	1
PHOX2A	3.73595559828833e-11	2.10232438748356	0.593	0.422	2.85427007709228e-08	1
KCNIP3	4.57822541112193e-11	2.13058042372749	0.483	0.24	3.49776421409716e-08	1
CEBPD	7.99606660458046e-11	-7.56698310623039	0.303	0.521	6.10899488589947e-08	1
MSX1	1.69515255017877e-10	-2.83409486412303	0.273	0.508	1.29509654833658e-07	1
DLX4	1.81385066549505e-10	1.89857106280945	0.707	0.444	1.38578190843822e-07	1
KLF2	2.642975196111e-10	-4.04457253569466	0.34	0.528	2.0192330498288e-07	1
ID4	2.90451290640213e-10	2.05054547303014	0.67	0.468	2.21904786049123e-07	1
NR2E1	3.20096181540857e-10	1.82173987193843	0.69	0.454	2.44553482697215e-07	1
KLF10	6.00583894013371e-10	1.6177507528253	0.67	0.469	4.58846095026215e-07	1
ZEB1	7.85222358783105e-10	-5.21650558245567	0.35	0.548	5.99909882110293e-07	1
JUND	8.23397477606069e-10	1.29223782007613	0.667	0.454	6.29075672891037e-07	1
NFIB	9.66081103278159e-10	1.46192580697824	0.723	0.492	7.38085962904514e-07	1
NR1H2	1.07748138302647e-09	1.61725496055287	0.633	0.446	8.23195776632221e-07	1
CDX1	1.36284869091218e-09	1.03340413876029	0.68	0.457	1.0412163998569e-06	1
NEUROG2	2.06101951045916e-09	0.903426892368852	0.683	0.483	1.5746189059908e-06	1
MTF1	2.16501312418377e-09	1.17229923946305	0.657	0.44	1.6540700268764e-06	1
SOX3	2.55973028143849e-09	1.42976236043583	0.697	0.518	1.955633935019e-06	1
HDGF	3.16616254312736e-09	-0.828610286908303	0.287	0.451	2.4189481829493e-06	1
ATF3	3.17524694102393e-09	1.29530765641673	0.66	0.467	2.42588866294229e-06	1
HNF1B	3.24884146559279e-09	1.66490547269316	0.64	0.441	2.48211487971289e-06	1
NFIC	3.73720769943462e-09	1.11682232072231	0.7	0.485	2.85522668236805e-06	1
TBX18	4.32124343661676e-09	1.72451289768363	0.63	0.424	3.30142998557521e-06	1
FOXM1	5.23975062251661e-09	1.65586404248255	0.633	0.45	4.00316947560269e-06	1
FOXE1	5.96604052249337e-09	2.10811127717288	0.727	0.535	4.55805495918493e-06	1
KLF6	6.22338364886676e-09	1.21346011209548	0.717	0.488	4.7546651077342e-06	1
DLX2	8.16803562904518e-09	1.64573184123914	0.677	0.451	6.24037922059052e-06	1
CEBPA	8.85628686258278e-09	1.24609570427527	0.647	0.473	6.76620316301325e-06	1
NKX3-1	1.2017143925675e-08	-2.43278640972078	0.357	0.519	9.18109795921568e-06	1
STAT1	1.2184263035314e-08	1.18388539231698	0.677	0.47	9.30877695897992e-06	1
SRSF2	1.39846081789083e-08	-1.20349633794734	0.33	0.509	1.06842406486859e-05	1
NFIX	1.55231641043801e-08	1.611569224696	0.69	0.486	1.18596973757464e-05	1
NR3C1	1.62190728070303e-08	1.60741854823201	0.67	0.45	1.23913716245712e-05	1
TEAD1	1.77513795912384e-08	-1.45603623956193	0.323	0.52	1.35620540077061e-05	1
TBX2	2.28650749167178e-08	-2.28392897631071	0.343	0.526	1.74689172363724e-05	1
CXXC1	2.98755020922314e-08	-1.01749473271922	0.327	0.504	2.28248835984648e-05	1
HIVEP1	4.74315273413674e-08	-1.29743061057403	0.253	0.447	3.62376868888047e-05	1
IRX4	5.32939997870295e-08	1.38288148491359	0.73	0.577	4.07166158372905e-05	1
NKX6-1	5.60372900529099e-08	1.3825581099265	0.593	0.383	4.28124896004231e-05	1
E2F1	5.84531347298033e-08	0.420670315400544	0.223	0.444	4.46581949335698e-05	1
BTG2	6.45740092017979e-08	1.08320240560742	0.66	0.511	4.93345430301736e-05	1
SREBF1	8.63698016205202e-08	0.929209162463183	0.643	0.453	6.59865284380775e-05	1
ZKSCAN7	9.75920700148168e-08	-1.67908998379591	0.323	0.491	7.45603414913201e-05	1
HIPK2	1.06853213711245e-07	1.3069809841675	0.66	0.49	8.1635855275391e-05	1
KLF9	1.42564612623414e-07	-2.3288235896685	0.323	0.514	0.000108919364044289	1
LRRFIP1	1.82143481979839e-07	1.63098763364023	0.617	0.453	0.000139157620232597	1
NR2C2	2.24190309993705e-07	1.25037871682761	0.613	0.459	0.000171281396835191	1
MAX	2.27037042452285e-07	-1.72669381455832	0.353	0.539	0.000173456300433545	1
GATA3	2.7075095830267e-07	-2.61656882095029	0.35	0.515	0.00020685373214324	1
THRA	3.0607590951632e-07	1.24392333285526	0.637	0.444	0.000233841994870468	1
GBX2	3.22541724336577e-07	-2.09803356111436	0.357	0.518	0.000246421877393145	1
TFDP1	4.50709750669245e-07	0.394936641370731	0.327	0.458	0.000344342249511303	1
EMX2	4.99756191344083e-07	-3.16988814530427	0.25	0.458	0.000381813730186879	1
KLF15	5.10916474932768e-07	1.06084437528358	0.63	0.418	0.000390340186848635	1
FOXP2	5.54286118904566e-07	2.20193123697277	0.64	0.425	0.000423474594843088	1
WT1	5.80257706851736e-07	0.744703391375976	0.59	0.474	0.000443316888034726	1
SIN3A	7.0495466255708e-07	-2.29246551957073	0.273	0.408	0.000538585362193609	1
HOXB3	7.67290925739565e-07	-2.16388772335472	0.36	0.54	0.000586210267265028	1
SMARCA5	9.69056958621415e-07	-2.31624791808353	0.333	0.47	0.000740359516386761	1
REST	1.08951581589764e-06	-3.08129640020025	0.353	0.578	0.0008323900833458	1
KDM5A	1.08951581589764e-06	-0.718077105785217	0.367	0.518	0.0008323900833458	1
IRF6	1.12381786205066e-06	-1.88471576540876	0.313	0.43	0.000858596846606702	1
SPDEF	1.13999786405023e-06	-1.06932842788943	0.347	0.486	0.000870958368134376	1
POU4F1	1.27473033069946e-06	1.77390617769533	0.617	0.445	0.000973893972654388	1
ASCL1	1.34612211326897e-06	1.18806403478384	0.64	0.461	0.00102843729453749	1
PDX1	1.35571286885499e-06	1.66640119992254	0.627	0.464	0.00103576463180521	1
DNMT1	1.38488105883246e-06	-0.962608556030208	0.37	0.522	0.001058049128948	1
POU3F1	1.71177131321422e-06	1.17231768863059	0.69	0.497	0.00130779328329566	1
FOXA2	1.80652733064735e-06	-2.37281280311385	0.34	0.512	0.00138018688061457	1
TCF7	2.03969349781087e-06	-1.57984988482438	0.337	0.49	0.00155832583232751	1
SIRT1	2.17190010686908e-06	0.90679591252738	0.61	0.46	0.00165933168164797	1
NFIA	2.41072442995483e-06	0.857403137084381	0.6	0.473	0.00184179346448549	1
TCF12	2.97982945084736e-06	-2.69567710025436	0.343	0.512	0.00227658970044739	1
HOPX	3.15549531653204e-06	-1.50419732457014	0.4	0.529	0.00241079842183048	1
BHLHE41	3.8562937677818e-06	1.3263376149769	0.677	0.527	0.0029462084385853	1
KDM5B	4.62094593407909e-06	-2.07909642487869	0.353	0.49	0.00353040269363643	1
NR1H3	5.40735397663696e-06	1.12602563904692	0.617	0.457	0.00413121843815064	1
TAL1	6.33504779294785e-06	-2.3130854971249	0.353	0.488	0.00483997651381216	1
HSF2	6.75620349938524e-06	0.576434030963814	0.59	0.477	0.00516173947353032	1
PAX8	8.04368477435057e-06	0.526661171811032	0.607	0.473	0.00614537516760383	1
KDM5C	8.36824232105311e-06	-2.04175812730715	0.393	0.52	0.00639333713328457	1
ATOH1	8.72439503296299e-06	1.11287167679853	0.76	0.6	0.00666543780518372	1
IRF9	8.8981117326318e-06	1.42960033063993	0.57	0.429	0.0067981573637307	1
POU2F1	8.97637565490422e-06	-0.767109860882144	0.34	0.505	0.00685795100034682	1
RORA	9.60561883280184e-06	1.03477619744583	0.593	0.479	0.00733869278826061	1
SMAD5	9.92501133032381e-06	-2.4174276597801	0.353	0.478	0.00758270865636739	1
HOXA7	1.20650187608507e-05	-1.05266721879161	0.413	0.514	0.00921767433328995	1
TFAP2C	1.34085067924762e-05	-2.89498278006757	0.333	0.491	0.0102440991894519	1
PRRX1	1.41781695958867e-05	1.27237032968443	0.613	0.511	0.0108321215712575	1
EZH2	1.65004285362156e-05	-1.22896809933427	0.357	0.501	0.0126063274016687	1
NEUROG3	1.94683174661576e-05	1.45339666623741	0.62	0.444	0.0148737945441444	1
MAF	2.16766757178013e-05	-2.12771765107085	0.377	0.513	0.0165609802484002	1
SIX4	2.19977797898905e-05	-1.43408610435127	0.367	0.483	0.0168063037594764	1
HNF4G	2.21832953022479e-05	2.03680076179227	0.387	0.235	0.0169480376109174	1
NFKBIB	2.47863331292427e-05	0.607085904986918	0.557	0.446	0.0189367585107415	1
ESR2	2.72787416140494e-05	0.730468956589419	0.637	0.487	0.0208409585931337	1
PKNOX1	2.76208863299733e-05	1.16009080828787	0.693	0.523	0.0211023571560996	1
SMARCA1	3.06350960002379e-05	-0.470859560534443	0.367	0.499	0.0234052133441818	1
NFKBIZ	3.10812368221829e-05	1.21193629273351	0.437	0.328	0.0237460649321478	1
NEUROD6	3.14036813624615e-05	-1.73830502741007	0.42	0.519	0.0239924125609206	1
YBX1	3.36820816659459e-05	1.01806931689178	0.583	0.472	0.0257331103927826	1
MEIS1	3.73197235251383e-05	-1.15832670213465	0.36	0.496	0.0285122687732057	1
E2F4	3.76263103774515e-05	0.496529857648258	0.26	0.421	0.0287465011283729	1
SSRP1	4.24356159612882e-05	-1.68687607923165	0.373	0.485	0.0324208105944242	1
ZNF362	4.86031324391845e-05	-1.4831689317013	0.413	0.52	0.037132793183537	1
ID1	5.4291792786584e-05	-1.19115897774096	0.377	0.491	0.0414789296889502	1
ZBTB17	5.4619557943778e-05	-1.25675759098687	0.35	0.524	0.0417293422690464	1
RELA	5.52807205800399e-05	0.647699488859099	0.567	0.467	0.0422344705231505	1
NRF1	5.59494602532119e-05	1.01184236640351	0.593	0.475	0.0427453876334539	1
DACH1	6.02238479867338e-05	-1.86482662767767	0.4	0.518	0.0460110198618646	1
TBXT	6.48531580653798e-05	-1.64247863599294	0.39	0.487	0.0495478127619502	1
DDIT3	7.10469545898636e-05	-0.788782943504179	0.377	0.52	0.0542798733066558	1
NR1D1	8.07590273740257e-05	1.60922647779176	0.61	0.468	0.0616998969137557	1
GLI1	8.12362707797391e-05	-2.23171226566059	0.383	0.519	0.0620645108757207	1
PAX9	8.36627404694022e-05	0.400708386261389	0.48	0.355	0.0639183337186233	1
TRPS1	9.72348700685748e-05	-1.79290356937877	0.303	0.435	0.0742874407323912	1
RARG	0.000106102799306827	-2.14390725901799	0.347	0.512	0.0810625386704156	1
SOX18	0.000108803425812154	1.90865350739416	0.32	0.182	0.0831258173204853	1
TFAP2A	0.000115507424546377	0.834886005105914	0.593	0.495	0.0882476723534322	1
HOXD4	0.000140687822431559	-1.5619445154734	0.327	0.505	0.107485496337711	1
SP3	0.000140955903096933	-0.911745985566765	0.413	0.506	0.107690309966057	1
NR5A2	0.000237343593569943	-0.851692223523347	0.42	0.508	0.181330505487436	1
RUNX1	0.000246255267918439	0.337536819382488	0.6	0.474	0.188139024689688	1
PRDM1	0.000247163493075839	-1.06197401928948	0.413	0.518	0.188832908709941	1
ZBTB33	0.000290382313855922	0.535605422501584	0.657	0.52	0.221852087785924	1
ZFHX3	0.000295180736760749	0.674712334253811	0.653	0.508	0.225518082885212	1
ERG	0.000323219265068989	-0.81549348440517	0.343	0.504	0.246939518512708	1
DLX5	0.000354372559672518	1.39345575970462	0.58	0.451	0.270740635589804	1
TBX10	0.000364056510010431	1.17982757704637	0.55	0.453	0.278139173647969	1
PAX2	0.000378708057581394	1.15863264967313	0.523	0.422	0.289332955992185	1
KLF11	0.000407494585100434	-0.945693996062669	0.367	0.502	0.311325863016732	1
RARA	0.000421516521131182	-1.40460777058594	0.397	0.517	0.322038622144223	1
TSHZ3	0.000429076222103661	0.725440152117352	0.387	0.262	0.327814233687197	1
ZNF24	0.000437538002076392	-1.48262281845895	0.447	0.562	0.334279033586363	1
HOXB9	0.000463048208601936	0.996502005077162	0.507	0.4	0.353768831371879	1
KLF17	0.000474639644386413	0.659978434720266	0.643	0.514	0.36262468831122	1
RORC	0.00048994078072646	1.54681230344256	0.423	0.322	0.374314756475016	1
THRB	0.00050039576598182	0.727820643677879	0.597	0.482	0.382302365210111	1
NEUROG1	0.000511058463273492	-2.09331968640169	0.387	0.492	0.390448665940948	1
CEBPG	0.000511956515300276	0.982626751150368	0.567	0.462	0.391134777689411	1
SKIL	0.00052193265187334	0.765007486909006	0.6	0.457	0.398756546031232	1
JUNB	0.000566633358023414	0.553053501615483	0.617	0.474	0.432907885529888	1
PAX1	0.000567622068554888	4.00430476666276	0.29	0.184	0.433663260375935	1
PIAS1	0.00063215620085557	0.933912960973789	0.503	0.397	0.482967337453655	1
FHL2	0.000730512512204552	0.425991928261007	0.727	0.584	0.558111559324278	1
TWIST2	0.000739319915877916	0.886774901999863	0.583	0.488	0.564840415730728	1
GLI2	0.000758526032317356	-0.835879610202024	0.373	0.514	0.57951388869046	1
NR0B2	0.000783518910962602	0.859327176155917	0.607	0.496	0.598608447975428	1
ETV2	0.00085298878295642	1.01575174767867	0.587	0.496	0.651683430178705	1
HAND2	0.000855882936533792	-1.65108184025453	0.333	0.478	0.653894563511817	1
NR2F2	0.000861698582181676	0.429289661561384	0.58	0.46	0.6583377167868	1
FOXJ1	0.000867550853178766	1.23185008971789	0.56	0.432	0.662808851828578	1
NEUROD1	0.000892836501583833	-1.3084692495678	0.4	0.511	0.682127087210048	1
FOS	0.000900402448421043	0.925030593584871	0.587	0.486	0.687907470593677	1
TP73	0.000914171093027398	1.31812953961065	0.597	0.478	0.698426715072932	1
FOXA1	0.00102296858197319	-1.14400112269899	0.43	0.503	0.781547996627521	1
HOXC8	0.00115698557426058	1.04302026548096	0.567	0.438	0.88393697873508	1
ARID3A	0.00115698557426058	-0.183085315764839	0.223	0.176	0.88393697873508	1
PPARG	0.0011627465048145	1.36556622016073	0.557	0.48	0.888338329678278	1
TFAP4	0.00120183526915511	-1.2589650931815	0.42	0.503	0.918202145634505	1
HIC1	0.00122183162342213	-1.70843867159134	0.433	0.513	0.933479360294504	1
MEF2B	0.00122384806862135	0.351855130740955	0.597	0.527	0.935019924426713	1
SMAD6	0.00126067372233106	-2.0865303404919	0.337	0.503	0.96315472386093	1
ELK3	0.00139549076525399	0.77396322637073	0.603	0.477	1	1
UBTF	0.00149424144787831	-1.44282972287929	0.367	0.49	1	1
ZBTB16	0.00150153578015231	-0.347415161180383	0.383	0.5	1	1
SP6	0.00155855827776049	-0.269457345882345	0.337	0.312	1	1
TGIF1	0.00165416653229582	-1.21378775125556	0.41	0.512	1	1
CREM	0.00166249963026503	0.701690077352633	0.587	0.483	1	1
FOXL2	0.00170036055996494	0.599112367230161	0.58	0.497	1	1
NFKB1	0.00177847213566716	1.28557284359483	0.593	0.46	1	1
LHX2	0.00191703873679414	1.46357892368462	0.603	0.469	1	1
CUX1	0.00199155760608336	-0.75415286237206	0.423	0.494	1	1
GRHL2	0.00215881452116437	-1.49193520483218	0.38	0.536	1	1
JUN	0.00216562872033819	0.574022736437578	0.597	0.465	1	1
TLX1	0.00228811398053048	1.05805504483792	0.7	0.569	1	1
PPARGC1B	0.00228811398053048	-0.380895123931917	0.197	0.136	1	1
SIX1	0.00232790038027497	-0.602327926258564	0.383	0.494	1	1
TCF3	0.00258022147643527	0.482985867202403	0.567	0.472	1	1
CDX2	0.00264504317853149	0.517311942462851	0.593	0.492	1	1
ZIC1	0.00266560316032527	0.790109926462029	0.583	0.486	1	1
HOXB1	0.00269463255960364	-1.37083631681426	0.393	0.506	1	1
PRDM2	0.00276207336473295	-1.39154004052332	0.427	0.524	1	1
ELF5	0.00280500316827551	0.769318339270374	0.787	0.704	1	1
NPM1	0.00281366190868978	-0.884125865403108	0.343	0.474	1	1
TP63	0.00281366190868978	0.47688238237696	0.58	0.484	1	1
PML	0.00292397491235252	0.581917564029292	0.45	0.398	1	1
CTNNB1	0.0030382216222797	-1.23836200163901	0.44	0.512	1	1
FOSL1	0.00312298441825457	1.24056444972453	0.58	0.46	1	1
MTA3	0.00325417610643312	-0.784413392525585	0.417	0.515	1	1
SIX3	0.00327403336116534	0.740281865284046	0.58	0.467	1	1
HTATIP2	0.00336987122385887	0.742243062707203	0.553	0.45	1	1
KLF8	0.00336987122385887	0.391915460753942	0.57	0.476	1	1
ISL1	0.00338010660491314	-1.14428404837809	0.39	0.483	1	1
TBPL2	0.00355849456936421	0.657290749233734	0.557	0.476	1	1
SP2	0.00360712734502828	-0.395661638199401	0.413	0.486	1	1
HOXB5	0.00375103695963363	0.600349848252958	0.26	0.176	1	1
VHL	0.00390014622783172	-1.66367867055397	0.46	0.519	1	1
EGR4	0.00395300231554443	1.36230978092942	0.64	0.532	1	1
ZNF384	0.00439332913916534	1.13650758993664	0.53	0.472	1	1
FOXO1	0.00446539272597653	0.764304491162987	0.607	0.491	1	1
NKX3-2	0.00449850160769065	1.11239631519866	0.59	0.515	1	1
NKX6-2	0.00455193865822381	-0.318807512399747	0.293	0.223	1	1
MTA1	0.00459916703115847	-0.773263567376402	0.403	0.517	1	1
YY1	0.00477148444045143	-1.72532387907934	0.407	0.527	1	1
TBR1	0.00489914836785521	0.401337453548919	0.25	0.206	1	1
HMGA1	0.0049641320288041	-1.0411221470585	0.383	0.495	1	1
PIN1	0.0051562646169161	-1.14977628814441	0.437	0.514	1	1
NCOR1	0.00528549725473345	-0.220796290406177	0.417	0.502	1	1
CTCF	0.00532405974897532	-0.388924023938874	0.417	0.52	1	1
SOX9	0.00534731903218684	-1.09752798122391	0.427	0.504	1	1
TBX3	0.00537067003904184	-0.835240823423877	0.463	0.54	1	1
KLF4	0.00552071016457542	-0.426760656346034	0.43	0.508	1	1
E4F1	0.00553672191139068	-0.95691771569675	0.363	0.484	1	1
BACH1	0.00556081811755581	-1.08384399620264	0.43	0.494	1	1
SMAD1	0.00569915948292051	-1.60195270359207	0.4	0.479	1	1
ATF5	0.00574043476004327	-0.795996316759923	0.407	0.499	1	1
DEAF1	0.00589975059361968	0.593464297886358	0.517	0.413	1	1
GCM1	0.00591675039592338	0.799980319933151	0.583	0.475	1	1
HNF1A	0.00625719135009964	0.89722284599058	0.547	0.462	1	1
EOMES	0.00632916758839495	-0.588127458157322	0.387	0.476	1	1
TADA2A	0.0065309600491948	-1.25840912241708	0.407	0.491	1	1
MYBL1	0.00656826518334603	-0.297998311696752	0.367	0.501	1	1
THAP11	0.00698156689379387	0.425314558118817	0.343	0.325	1	1
ONECUT1	0.0072528743259064	-1.62797246471761	0.373	0.492	1	1
SATB1	0.00757601400922903	-0.505837530480175	0.437	0.515	1	1
MED1	0.00806806653757191	0.941619875777618	0.63	0.48	1	1
CTBP1	0.00811315974263896	-0.535935142397991	0.44	0.496	1	1
RORB	0.00818122261295427	0.860344771953726	0.25	0.167	1	1
ASCL2	0.00821544530961851	-1.64097196072109	0.353	0.482	1	1
DLX3	0.00851745011824389	-1.08526916557313	0.377	0.514	1	1
PPARD	0.00868414643195678	-0.617274947002484	0.467	0.517	1	1
RFX4	0.00869616414315203	0.925132292972458	0.253	0.193	1	1
ZBTB7B	0.00898908379965358	-1.20585330444544	0.403	0.48	1	1
ID2	0.00920186736293393	-1.34838639040565	0.373	0.483	1	1
FEZF1	0.00954906639955136	-0.235508526274273	0.657	0.535	1	1
TEAD2	0.00954906639955136	0.329908468185456	0.237	0.208	1	1
PKNOX1	1.2353639504541e-08	1.1594086714237	0.717	0.519	9.4381805814693e-06	2
RXRA	5.32939997870295e-08	0.971708456103477	0.66	0.467	4.07166158372905e-05	2
KLF7	8.07095461738287e-08	1.09996867002005	0.66	0.467	6.16620932768051e-05	2
MEF2C	3.51028945450805e-07	0.974872227313913	0.623	0.47	0.000268186114324415	2
MTF1	1.03870316719142e-06	1.3617690025334	0.63	0.445	0.000793569219734249	2
IRX1	1.0540600311777e-06	-2.12878135554986	0.37	0.544	0.000805301863819763	2
PLAGL2	1.81075944705487e-06	-1.45568813877638	0.387	0.501	0.00138342021754992	2
POU3F1	2.71812181377693e-06	0.754462458887235	0.66	0.502	0.00207664506572557	2
NR2E1	5.0557866557137e-06	0.79567223371354	0.597	0.469	0.00386262100496527	2
KLF2	5.31137958476814e-06	-2.14025348514017	0.377	0.522	0.00405789400276286	2
NFIB	7.06212098167892e-06	0.963879723719612	0.647	0.505	0.0053954604300027	2
USF1	8.09692890499583e-06	1.05132654863639	0.597	0.467	0.00618605368341682	2
DLX1	1.01878034085763e-05	0.863783068468203	0.63	0.469	0.00778348180415232	2
JUND	3.67136503080122e-05	1.17841755339933	0.637	0.459	0.0280492288353213	2
NKX6-1	4.98943468135735e-05	0.498912819426418	0.557	0.389	0.0381192809655702	2
SOX10	9.6293935358917e-05	0.997276340782686	0.617	0.455	0.0735685666142126	2
SOX6	0.00013988645885663	0.397531338698759	0.607	0.496	0.106873254566465	2
TTF1	0.000188500673210066	0.943410016267309	0.57	0.48	0.14401451433249	2
MECOM	0.000261169502189576	0.516706786232638	0.613	0.479	0.199533499672836	2
HOXA9	0.000351198481337166	-0.852601522891629	0.373	0.508	0.268315639741595	2
REL	0.000363403292258293	0.704951216211301	0.603	0.46	0.277640115285336	2
NR2F1	0.000363403292258293	0.907233508441913	0.623	0.496	0.277640115285336	2
ZNF91	0.000432135396651168	0.558024641750983	0.547	0.471	0.330151443041492	2
IKZF1	0.00049951663545334	1.20364609850155	0.58	0.46	0.381630709486352	2
NFIA	0.000566633358023414	0.880262214858693	0.597	0.474	0.432907885529888	2
SMAD6	0.000594932359551536	-1.13247543434831	0.453	0.483	0.454528322697373	2
NOTCH1	0.00068085334298059	0.832678224126939	0.593	0.458	0.520171954037171	2
SREBF1	0.000725523569175056	0.980056724924352	0.587	0.462	0.554300006849743	2
HDAC4	0.00073553330640077	-0.76216560771051	0.473	0.51	0.561947446090189	2
JUNB	0.000750788654901406	0.480056398167268	0.58	0.48	0.573602532344674	2
REST	0.000772903848617986	-1.52304248991982	0.417	0.567	0.590498540344142	2
GATA2	0.000848664566031753	0.586942385721616	0.577	0.477	0.648379728448259	2
CEBPA	0.000891330401598371	1.21813921012363	0.627	0.477	0.680976426821155	2
ATF6	0.000920352900469235	1.00070780334958	0.567	0.472	0.703149615958495	2
RXRB	0.000929698273006355	0.317381351430959	0.56	0.45	0.710289480576855	2
DNMT1	0.00101615081861495	0.545338300563255	0.573	0.488	0.776339225421824	2
GSC	0.00118605632880683	-0.838058806428425	0.467	0.572	0.906147035208417	2
ZNF395	0.00143004644348399	-0.880790260741412	0.333	0.383	1	2
ZNF436	0.00148215674037395	-1.16823058230052	0.413	0.485	1	2
NFKB	0.00158909448211177	0.90911003560262	0.593	0.504	1	2
RREB1	0.00163329758813509	0.667114712368189	0.437	0.367	1	2
FOSL2	0.00194777148725483	0.632116270290479	0.58	0.476	1	2
KLF15	0.00219308315619312	0.832134295847616	0.547	0.432	1	2
BCL11A	0.00250123793317704	0.701956244193842	0.567	0.472	1	2
SP1	0.00255232144820172	0.724624370069652	0.623	0.487	1	2
FOXD1	0.00265463528104109	-0.894560665612812	0.473	0.63	1	2
SREBF2	0.00271974452191593	0.390191972969417	0.577	0.454	1	2
STAT1	0.0041958765641487	0.641710714461077	0.583	0.486	1	2
ATF3	0.0042271691845879	0.315222493480283	0.577	0.481	1	2
AP1	0.0042776778880305	0.551693741537297	0.543	0.485	1	2
NFIC	0.00433515388021129	0.445454214341292	0.623	0.497	1	2
NKX2-1	0.00445221111422079	0.28750321353521	0.58	0.48	1	2
ESR2	0.00457212533503608	0.816206862327641	0.563	0.499	1	2
FEZF2	0.00475748702472013	-1.6104232608152	0.51	0.649	1	2
DNMT3A	0.00489914836785521	0.9984153928317	0.567	0.47	1	2
JUN	0.00564182376517047	0.721046244292655	0.58	0.468	1	2
ARID1A	0.00565815206843177	-2.19307055102034	0.29	0.349	1	2
TBX5	0.00591675039592338	0.602398062539817	0.473	0.399	1	2
THRB	0.00606304069397199	0.664249868001393	0.533	0.493	1	2
E2F7	0.00623931281126926	0.546651752324874	0.65	0.541	1	2
EGR3	0.00704105714887547	1.30164183445372	0.56	0.469	1	2
FOSL1	0.00726310121142896	0.320120900594243	0.543	0.467	1	2
NFYA	0.00736609303970653	0.827809992250565	0.623	0.473	1	2
SP6	0.00761863622076338	-0.55880784977314	0.293	0.319	1	2
HIF1A	0.00762932530422228	0.69969173184339	0.577	0.473	1	2
TP53	0.00867214356608881	0.748969730638883	0.587	0.489	1	2
TLX1	0.00880499417695885	0.598196812925262	0.663	0.576	1	2
XBP1	0.00891503944603943	0.510451758052116	0.547	0.478	1	2
ZFX	0.0089396601444717	0.388569474321642	0.603	0.518	1	2
MAFA	0.00915140018320294	0.434624667751824	0.553	0.464	1	2
ESR1	0.00917660280700699	0.414315151589377	0.58	0.505	1	2
NPM1	0.00954906639955136	-0.383544574537041	0.403	0.464	1	2
ZNF384	0.00978697566470758	-1.59526812774583	0.43	0.489	1	2
JDP2	0.00990789966193343	0.494726808962286	0.6	0.496	1	2
PITX3	3.32066631817167e-23	2.11052758743558	0.763	0.429	2.53698906708315e-20	3
IRF6	5.54299080561573e-21	2.90399793602699	0.687	0.367	4.23484497549042e-18	3
SMAD1	1.24046281636182e-18	2.49912762620882	0.72	0.425	9.47713591700429e-16	3
SP1	6.65532092969408e-16	2.14528451670152	0.713	0.472	5.08466519028628e-13	3
ZBTB18	1.63901698613534e-15	-4.70622336018997	0.367	0.608	1.2522089774074e-12	3
ZNF382	2.644164472057e-15	-3.70520407461855	0.32	0.566	2.02014165665155e-12	3
CREB3	9.91212368249044e-15	2.5043729338801	0.693	0.429	7.5728624934227e-12	3
KLF9	1.10494886643823e-12	1.37619780422416	0.673	0.455	8.44180933958811e-10	3
PAX7	7.30394534624495e-12	2.05460370116313	0.603	0.412	5.58021424453114e-09	3
BCL11A	8.0881600556672e-12	1.70539183894018	0.69	0.451	6.17935428252974e-09	3
OVOL1	8.46882002580685e-12	1.6594859201681	0.64	0.424	6.47017849971643e-09	3
SMAD4	1.58956996571972e-11	1.70945790969137	0.627	0.442	1.21443145380987e-08	3
JDP2	3.17515130715224e-11	1.96208482482027	0.707	0.478	2.42581559866431e-08	3
NFE2L3	3.73595559828833e-11	-2.69181608104228	0.277	0.468	2.85427007709228e-08	3
SMAD5	6.60309211175419e-11	2.00455668433504	0.617	0.433	5.0447623733802e-08	3
PRDM4	6.85690843376716e-11	1.82650861415475	0.637	0.341	5.23867804339811e-08	3
FOXJ1	9.17530282488267e-11	-5.32048655074345	0.283	0.479	7.00993135821036e-08	3
YY1	1.24846604165982e-10	1.93468157573461	0.683	0.48	9.53828055828103e-08	3
SMAD9	1.67440206209903e-10	2.06942525375238	0.65	0.396	1.27924317544366e-07	3
HIC1	1.95621460671572e-09	1.89080642222672	0.65	0.476	1.49454795953081e-06	3
ID2	3.05034357920803e-09	1.78012095847154	0.623	0.441	2.33046249451494e-06	3
SPI1	3.07669922176391e-09	1.309669353153	0.64	0.457	2.35059820542762e-06	3
NEUROG2	4.62594190803655e-09	-2.39585181356101	0.353	0.538	3.53421961773992e-06	3
SOX6	5.00789407428988e-09	1.47802690997888	0.663	0.486	3.82603107275747e-06	3
USF1	5.18082593689023e-09	1.25896072471084	0.673	0.454	3.95815101578414e-06	3
NFE2L2	7.3650686611749e-09	1.37969658728842	0.67	0.482	5.62691245713762e-06	3
IRX1	7.83634592817075e-09	-7.46348380254083	0.337	0.55	5.98696828912245e-06	3
SMAD3	9.60078598419065e-09	1.38528463310209	0.64	0.462	7.33500049192166e-06	3
TP53	1.45733663513283e-08	1.65872362122298	0.64	0.48	1.11340518924148e-05	3
TGFB1I1	1.67607943927619e-08	1.75214019558103	0.637	0.466	1.28052469160701e-05	3
ATOH1	1.70382043231844e-08	-3.04401108526545	0.483	0.647	1.30171881029129e-05	3
MITF	1.72256160234295e-08	1.49694294259305	0.637	0.45	1.31603706419001e-05	3
NKX3-1	2.08484299789057e-08	1.27635599473438	0.64	0.472	1.5928200503884e-05	3
HMGA1	2.77051150893881e-08	1.40409273588606	0.633	0.453	2.11667079282925e-05	3
PKNOX1	3.10216784388595e-08	0.78042752317699	0.673	0.527	2.37005623272887e-05	3
NFKB	3.32645003052557e-08	1.30977809267574	0.64	0.496	2.54140782332154e-05	3
HIF1A	3.55689466007098e-08	2.10823882650154	0.627	0.465	2.71746752029423e-05	3
RFX1	3.85391136323124e-08	1.46485035704208	0.63	0.419	2.94438828150867e-05	3
AP1	4.41489611664057e-08	1.62688107406826	0.663	0.465	3.3729806331134e-05	3
NEUROD1	5.32939997870295e-08	1.80589022836947	0.623	0.473	4.07166158372905e-05	3
TEAD4	6.56286746678986e-08	1.13820422032424	0.6	0.426	5.01403074462745e-05	3
CEBPB	6.79072489180792e-08	1.50810439633259	0.65	0.467	5.18811381734125e-05	3
ID1	8.81874417172675e-08	1.30100386876699	0.597	0.454	6.73752054719923e-05	3
MEF2C	1.34743144507633e-07	1.12094611167108	0.663	0.463	0.000102943762403832	3
MTF1	1.60772558912883e-07	1.15053250517428	0.637	0.444	0.000122830235009443	3
HIVEP2	2.03654228415913e-07	1.25346294621549	0.563	0.43	0.000155591830509757	3
SCX	2.39379380975467e-07	1.39155744386726	0.64	0.439	0.000182885847065257	3
SRF	3.51902527102796e-07	1.4121503330394	0.647	0.454	0.000268853530706536	3
NKX6-1	4.68820225320073e-07	-3.19735364080984	0.253	0.44	0.000358178652144536	3
MSX1	5.32656224012897e-07	0.925297960402865	0.63	0.448	0.000406949355145853	3
ZNF300	5.97502842765346e-07	1.08376662209494	0.657	0.469	0.000456492171872725	3
TSHZ3	8.1111055809772e-07	-2.17983008218764	0.143	0.303	0.000619688466386658	3
LHX2	9.69056958621415e-07	1.22063167719052	0.623	0.465	0.000740359516386761	3
ZBTB17	1.09734108748937e-06	0.909278416705794	0.677	0.469	0.000838368590841882	3
PRDM1	1.12918648567072e-06	1.57447622708833	0.643	0.479	0.000862698475052426	3
JUNB	1.3621431791928e-06	0.839398566687179	0.617	0.474	0.0010406773889033	3
SIN3A	1.55824253559949e-06	1.24050119662	0.507	0.369	0.00119049729719801	3
IRX4	2.00670057314585e-06	-3.49779788972466	0.453	0.624	0.00153311923788343	3
ATF1	2.0635782212351e-06	1.52804861083087	0.647	0.476	0.00157657376102362	3
EGR1	2.6076861954424e-06	1.59097127713108	0.64	0.49	0.00199227225331799	3
CREB1	3.3031376968086e-06	1.23418559904339	0.623	0.473	0.00252359720036177	3
IRF1	3.3487072396102e-06	1.13498988010108	0.643	0.482	0.0025584123310622	3
KLF2	3.37942122064154e-06	1.64138797177253	0.657	0.475	0.00258187781257014	3
ZEB2	3.79548955469071e-06	1.28770489031881	0.633	0.475	0.0028997540197837	3
PITX2	3.91803106496021e-06	0.82253559304422	0.633	0.472	0.0029933757336296	3
ETS1	4.41719258347682e-06	0.772356615423033	0.637	0.462	0.00337473513377629	3
GLI1	4.43717399057215e-06	1.08473708615559	0.64	0.476	0.00339000092879712	3
POU2AF1	4.83368509914404e-06	1.4429823488201	0.61	0.408	0.00369293541574605	3
FOXQ1	6.19573633908013e-06	-1.7010001901667	0.343	0.484	0.00473354256305722	3
KLF4	6.84662183758243e-06	-1.80940810059525	0.397	0.514	0.00523081908391297	3
TBX3	7.17228854665359e-06	-1.48993825685102	0.407	0.55	0.00547962844964334	3
SOX18	7.28409860376283e-06	-2.78011174487318	0.067	0.225	0.0055650513332748	3
DMTF1	8.72439503296299e-06	1.56186274299898	0.587	0.411	0.00666543780518372	3
NHLH1	9.88184700066674e-06	0.479128026919915	0.627	0.502	0.00754973110850939	3
TWIST1	1.19353925032706e-05	1.07587364535369	0.637	0.467	0.00911863987249877	3
REL	1.24083648754893e-05	1.01071704490415	0.607	0.459	0.00947999076487379	3
MECOM	1.53792498424045e-05	1.11641225899296	0.613	0.479	0.011749746879597	3
JUN	2.19516321762266e-05	1.09988799645306	0.63	0.46	0.0167710469826371	3
NR2F2	2.62763227256349e-05	-2.02497966578887	0.343	0.5	0.0200751105623851	3
SP3	2.95768103649921e-05	1.36848753734226	0.62	0.472	0.022596683118854	3
NR4A1	3.04457616842949e-05	1.10854444211826	0.653	0.478	0.0232605619268013	3
DNMT1	3.29961599471272e-05	0.827837570520347	0.63	0.478	0.0252090661996052	3
ELK4	3.35438228969748e-05	0.835542163554422	0.59	0.449	0.0256274806932887	3
IRF3	3.4807802643332e-05	1.16991382011093	0.59	0.451	0.0265931612195057	3
POU5F1	3.58220341144421e-05	-1.88161368733132	0.35	0.515	0.0273680340634338	3
KLF11	3.80129069309445e-05	0.92677648887453	0.58	0.466	0.0290418608952416	3
ETV1	3.92755118851532e-05	1.16278468188591	0.597	0.478	0.030006491080257	3
NR4A2	4.39261302363205e-05	1.33188580897306	0.643	0.474	0.0335595635005489	3
EPAS1	4.53742212324796e-05	0.689632863036667	0.613	0.474	0.0346659050216144	3
FOXO4	4.60218962477305e-05	-0.769170759652369	0.393	0.473	0.0351607287332661	3
RFX2	5.35342394425583e-05	-0.119393205731732	0.23	0.32	0.0409001589341146	3
ZBTB16	6.99310377991217e-05	0.653619767518714	0.567	0.469	0.053427312878529	3
CREB3L1	7.53834902523991e-05	0.307713841363406	0.59	0.467	0.0575929865528329	3
REST	7.5980259027579e-05	0.593142370123092	0.667	0.525	0.0580489178970704	3
NR1I3	7.996950608262e-05	2.42380330099541	0.59	0.448	0.0610967026471217	3
NKX6-3	8.0600536040274e-05	1.13944827459398	0.6	0.453	0.0615788095347694	3
TCF4	9.15380921137659e-05	-2.31024187806893	0.383	0.501	0.0699351023749172	3
NSD2	9.40706487887845e-05	1.61940285994583	0.593	0.451	0.0718699756746313	3
SATB1	0.0001016760795933	0.842953109438755	0.627	0.483	0.0776805248092813	3
HES5	0.000104877805360831	0.588565439692639	0.73	0.648	0.0801266432956748	3
ZFP42	0.00010672034746328	1.04141121347246	0.583	0.428	0.0815343454619456	3
VEZF1	0.000109435791931096	-0.885626917968639	0.313	0.388	0.0836089450353571	3
ZBTB7B	0.000110071624379909	0.646104510988647	0.557	0.454	0.0840947210262506	3
CEBPD	0.00011484200877952	0.933477591078874	0.637	0.465	0.0877392947075537	3
PHOX2A	0.000120268158454659	-3.96029340331214	0.32	0.468	0.0918848730593597	3
HEY1	0.000126176903066068	-1.66414995011107	0.413	0.527	0.0963991539424756	3
GATA3	0.000135426007738506	0.542567227528235	0.56	0.48	0.103465469912219	3
RARG	0.00014203304453198	0.685505178621056	0.603	0.468	0.108513246022432	3
USF2	0.000142574517794175	0.778347842716651	0.607	0.467	0.10892693159475	3
CEBPA	0.00015352984509208	0.86536954001299	0.61	0.48	0.117296801650349	3
MSC	0.000157950679303324	1.38245859053438	0.633	0.489	0.120674318987739	3
NR1D1	0.000168418715071618	-2.54590871497245	0.38	0.506	0.128671898314716	3
FOXO3	0.000171619628512448	1.0184265441419	0.593	0.475	0.13111739618351	3
KLF15	0.0001805502706998	0.956068874306615	0.56	0.43	0.137940406814648	3
NOTCH1	0.000212785091647423	0.227792500724301	0.553	0.464	0.162567810018631	3
MAF	0.000218791979817436	0.894334441044332	0.597	0.476	0.167157072580521	3
SOX3	0.000249447820890412	-1.8836301872912	0.433	0.563	0.190578135160275	3
MEF2A	0.000272906498506863	1.15207783511888	0.613	0.472	0.208500564859243	3
SPIC	0.000286700831024794	3.18640030353997	0.417	0.255	0.219039434902943	3
PAX6	0.0003111523627633	0.73669833572534	0.567	0.471	0.237720405151161	3
RXRG	0.000313417797624935	-0.44746767436014	0.477	0.522	0.239451197385451	3
CIITA	0.000350566865004387	0.478996331561327	0.563	0.453	0.267833084863352	3
RORB	0.000353099722382179	-0.448970386623808	0.13	0.188	0.269768187899985	3
BMAL1	0.00035757345125075	0.585431486584612	0.54	0.47	0.273186116755573	3
SOX9	0.000358216865487021	-0.70513358458192	0.38	0.512	0.273677685232084	3
MLXIP	0.000358861362268302	0.889619378206477	0.563	0.488	0.274170080772983	3
GATA2	0.000368659866127442	0.581188773205208	0.61	0.472	0.281656137721365	3
HIF3A	0.000371981233914561	-1.43669201501307	0.533	0.697	0.284193662710725	3
ELK1	0.000382798552592801	0.819606225182991	0.553	0.468	0.2924580941809	3
KLF1	0.000382798552592801	-1.70050902662472	0.427	0.48	0.2924580941809	3
NFE2	0.00038554845020777	-1.16137900667661	0.337	0.402	0.294559015958736	3
TBXT	0.000411141712381416	1.53606972507758	0.543	0.462	0.314112268259402	3
TFDP1	0.000414819310411085	-1.9567596317167	0.353	0.454	0.316921953154069	3
PAX9	0.000428314594156683	-0.468758291964697	0.28	0.389	0.327232349935706	3
PAX3	0.00043444312762929	0.950856914353868	0.563	0.487	0.331914549508777	3
PHOX2B	0.000439872651085342	0.812880827298575	0.637	0.485	0.336062705429201	3
TFE3	0.000444576875457836	0.533327897964806	0.57	0.459	0.339656732849786	3
FOXA1	0.000447739067492674	-1.63776505643652	0.37	0.513	0.342072647564403	3
TFDP2	0.000461414016355494	-1.39761488078213	0.41	0.493	0.352520308495597	3
TFAP2B	0.00047380279102613	0.127995266631654	0.527	0.448	0.361985332343964	3
TCF7L2	0.000512856038187643	-1.30344148508338	0.393	0.504	0.391822013175359	3
SMAD2	0.000537707284427295	0.602102160382205	0.617	0.463	0.410808365302453	3
MESP2	0.000554893263806181	-1.61957272457907	0.28	0.397	0.423938453547922	3
MNT	0.000559757162902068	-1.38801731025889	0.357	0.493	0.42765447245718	3
HIPK2	0.000577597920230965	-1.68548166227325	0.44	0.527	0.441284811056458	3
HNF4A	0.00065100781427127	1.0863285685493	0.567	0.485	0.49736997010325	3
DNMT3B	0.000678513134758677	0.764780462461829	0.6	0.459	0.518384034955629	3
IRF8	0.000695052887499548	-0.938672271314862	0.403	0.505	0.531020406049655	3
BCL6	0.000814795738628347	1.03422537963315	0.643	0.481	0.622503944312057	3
POU4F2	0.000855882936533792	-1.59853687744245	0.403	0.496	0.653894563511817	3
ARID1B	0.000873439959277287	-0.784930047009124	0.427	0.527	0.667308128887847	3
NR2C1	0.000948653334929068	0.28999462313184	0.607	0.475	0.724771147885808	3
DNMT3A	0.000956656426043715	0.356974902269524	0.567	0.47	0.730885509497399	3
KLF8	0.000969591548469223	-1.3433657278285	0.35	0.513	0.740767943030487	3
NKX2-5	0.000985988210697653	0.693973279361126	0.59	0.48	0.753294992973007	3
OLIG1	0.00111924851371025	-2.1373062520674	0.353	0.48	0.855105864474635	3
SMARCA1	0.00120979725283037	-0.207900732992281	0.567	0.465	0.924285101162405	3
LEF1	0.00121379649006699	-0.136895708720645	0.377	0.495	0.927340518411183	3
TET1	0.00130707156207172	-1.13032314057934	0.353	0.487	0.998602673422795	3
TFAP2A	0.0013178339857199	1.08618866509912	0.593	0.495	1	3
ARID4A	0.00142771841519774	-0.691506882357355	0.4	0.476	1	3
E2F2	0.00147255388507193	-0.507602153997956	0.307	0.44	1	3
PBX1	0.00147494920910732	-1.17709688291358	0.403	0.49	1	3
HOPX	0.00156867645309429	-1.291103545029	0.45	0.52	1	3
NKX2-2	0.00163329758813509	-0.837468502099264	0.373	0.478	1	3
UTF1	0.0016867486870607	-1.03467396506428	0.34	0.43	1	3
LMO2	0.00170036055996494	0.893302874181219	0.58	0.444	1	3
SIX1	0.00171407340347948	-0.694679107391248	0.38	0.494	1	3
CXXC1	0.00173066304386145	1.29047410790708	0.577	0.462	1	3
NFIX	0.00186283949379969	-1.34502697129073	0.427	0.531	1	3
NHLH2	0.00188074748284558	0.657915209203403	0.54	0.454	1	3
LMX1A	0.0020201809789898	-1.60214999166343	0.427	0.517	1	3
ETV4	0.00217246263242605	0.95747987121204	0.577	0.476	1	3
HNF1B	0.00230973776127638	-2.36869480480423	0.37	0.487	1	3
ATF6	0.00233520197954583	0.538868181353637	0.563	0.473	1	3
MXD1	0.00245109134800147	0.522260285285796	0.587	0.469	1	3
TEAD1	0.00249346247679236	0.931525131765581	0.597	0.474	1	3
FIGLA	0.00265736170337443	-1.20298765543859	0.11	0.162	1	3
NFIC	0.00268215619537816	0.77208808751634	0.58	0.505	1	3
ZFP64	0.00269880311808681	-0.612359570433839	0.123	0.171	1	3
HEY2	0.00284416006468009	-1.14677092297265	0.4	0.51	1	3
ZNF91	0.0029555622057374	0.909362516562244	0.557	0.469	1	3
PLAG1	0.0030104370839058	0.86174576631126	0.553	0.448	1	3
FOSB	0.00302430024872065	-0.929044881613745	0.427	0.505	1	3
PPARA	0.0030382216222797	-0.687756753058831	0.413	0.504	1	3
AHR	0.00305220142107709	0.994702631967777	0.61	0.486	1	3
HOXB5	0.00305687437491176	-2.34536789736443	0.127	0.199	1	3
NR1D2	0.00313253439000777	0.485443261843662	0.757	0.668	1	3
EZH2	0.00339551275769928	-1.80887839015005	0.39	0.496	1	3
MAFA	0.00340066233151076	0.375449164991869	0.543	0.465	1	3
HDGF	0.00345255050896348	0.175012603973689	0.48	0.418	1	3
NFKBIZ	0.00359626811522085	-0.261116217952117	0.293	0.352	1	3
HOXB9	0.00363440602028289	-0.6200320651939	0.367	0.424	1	3
NFKB1	0.00379066347989074	0.687026353234756	0.573	0.464	1	3
NCOA6	0.00385948064961063	0.674551492231599	0.603	0.522	1	3
NRG1	0.00394120061849214	0.191934979946269	0.543	0.475	1	3
SMAD6	0.00403049880107445	0.591442911782028	0.597	0.459	1	3
ELF3	0.00403651682054077	1.1784630081708	0.563	0.448	1	3
NFX1	0.00428402980786038	1.02741534497714	0.59	0.454	1	3
PDX1	0.00431591788584753	-1.89034335291637	0.417	0.5	1	3
MYB	0.00434802102380913	0.889209200322209	0.577	0.493	1	3
BACH2	0.00446539272597653	-0.836498142445559	0.71	0.803	1	3
VSX2	0.00451180731964715	0.258974879714896	0.513	0.451	1	3
VSX1	0.00494962422020152	-1.17373678222747	0.39	0.467	1	3
ESRRB	0.005300891875372	-1.01151487253234	0.43	0.487	1	3
TFAP2C	0.00541764848418191	0.299288611082715	0.523	0.459	1	3
NANOG	0.00544917322688211	-1.35069904759728	0.353	0.499	1	3
MAX	0.00554474349007422	0.68951014771577	0.597	0.498	1	3
E2F4	0.00573215820278238	-1.82776774363109	0.34	0.407	1	3
HOXB7	0.00591675039592338	-1.29913419679743	0.39	0.478	1	3
NAB2	0.00612421904458945	-0.897533585074302	0.607	0.777	1	3
PAX1	0.00618595279957463	-2.45044060111569	0.143	0.209	1	3
YBX1	0.00660576183947616	-0.586539127008098	0.44	0.496	1	3
PIN1	0.00661516602830046	-0.278365432611076	0.423	0.516	1	3
ATF2	0.00680579524818173	0.953505377767071	0.567	0.468	1	3
CREB5	0.00694471829118012	0.761422174386625	0.62	0.477	1	3
AIRE	0.00696183736132371	0.490223491993838	0.567	0.488	1	3
EGR3	0.00707097264171476	0.50437104406322	0.567	0.468	1	3
PPARGC1B	0.00747039227756325	0.825043533199558	0.123	0.149	1	3
NFKB2	0.0075230369347826	-0.688812650531025	0.413	0.503	1	3
TBX15	0.00760796056402855	-0.167103140704207	0.39	0.491	1	3
TBX10	0.00761863622076338	-1.78365766718821	0.41	0.477	1	3
MYBL2	0.00791200204877001	-1.16017895298941	0.4	0.499	1	3
RUNX3	0.00802319784254676	0.666999086308734	0.56	0.486	1	3
FOXF1	0.00814712756004869	-1.14932935647424	0.277	0.371	1	3
NR2F1	0.00824979605932202	0.682007967796867	0.567	0.506	1	3
MTA3	0.00848210392202634	0.574860628928506	0.55	0.493	1	3
TBX2	0.00849387138626878	0.158669451913538	0.42	0.513	1	3
TBP	0.00881716120657275	0.621954224256525	0.577	0.488	1	3
ZNF362	0.00889047933026108	0.696754945381494	0.573	0.493	1	3
TADA2A	0.0090014777771349	0.832038245214725	0.57	0.464	1	3
LYL1	0.00922719398069867	0.859280412238605	0.56	0.457	1	3
SP2	0.00949690325926306	-0.435115938061409	0.407	0.487	1	3
PRDM16	0.00956214703910182	1.77594274900567	0.27	0.138	1	3
ONECUT1	0.00960148487384771	0.267080165497357	0.393	0.489	1	3
MBD2	0.00996206961068887	-0.591340563670031	0.387	0.5	1	3
NFIC	2.57857977589249e-11	-8.21212210846527	0.307	0.551	1.97003494878186e-08	4
ZNF382	7.72523793826973e-11	1.30587115924076	0.683	0.505	5.90208178483807e-08	4
MEF2B	1.92286790245578e-10	-2.99890056592959	0.373	0.565	1.46907107747622e-07	4
NEUROD1	4.07733469675921e-10	-3.12875235101058	0.347	0.52	3.11508370832403e-07	4
ASCL1	2.3072061441757e-09	1.11582914420169	0.637	0.462	1.76270549415024e-06	4
RARB	4.22408738189285e-09	-4.21300215697927	0.34	0.527	3.22720275976614e-06	4
SMAD1	5.06490448150622e-09	-4.01779066083247	0.3	0.496	3.86958702387076e-06	4
JUNB	1.06689481075857e-08	-4.43911735401889	0.303	0.527	8.15107635419549e-06	4
TBX2	1.14654341866778e-08	0.568918930278124	0.643	0.476	8.75959171862185e-06	4
ZIC2	1.38696612540917e-08	-4.23738505367428	0.283	0.501	1.0596421198126e-05	4
IRF1	1.67607943927619e-08	-4.06373932661675	0.347	0.532	1.28052469160701e-05	4
FOSL2	2.68225153512626e-08	-1.70417746129773	0.347	0.515	2.04924017283647e-05	4
AEBP1	4.00061914192713e-08	-1.83005038953811	0.26	0.439	3.05647302443233e-05	4
RARG	5.32939997870295e-08	-2.31969376979547	0.333	0.514	4.07166158372905e-05	4
PKNOX1	7.26965329468249e-08	-2.40462933358843	0.403	0.572	5.55401511713742e-05	4
IRX1	8.41372036922758e-08	1.20968066081454	0.64	0.499	6.42808236208987e-05	4
E2F4	8.93422155071428e-08	1.34320002081984	0.56	0.37	6.82574526474571e-05	4
REL	9.28950578568892e-08	-6.59636071755807	0.313	0.509	7.09718242026634e-05	4
NFKB1	1.15761784638455e-07	-3.16943780195071	0.337	0.504	8.84420034637793e-05	4
BTG2	1.21941415087166e-07	-1.86228076593614	0.397	0.555	9.31632411265945e-05	4
SOX6	1.42199756694256e-07	-3.10527271168455	0.35	0.539	0.000108640614114412	4
ZFHX3	1.64926983566572e-07	-1.95203710884284	0.373	0.555	0.000126004215444861	4
ESR2	2.06771321345248e-07	-2.921153406532	0.367	0.532	0.00015797328950777	4
NR4A1	2.62719787857417e-07	-1.90130145071121	0.393	0.522	0.000200717917923067	4
SMARCC1	2.66706176768202e-07	1.02496508120914	0.6	0.448	0.000203763519050906	4
MSC	3.40707879254048e-07	-2.72811224737661	0.387	0.531	0.000260300819750093	4
HIVEP2	4.65371890826184e-07	-2.2896387808962	0.313	0.472	0.000355544124591205	4
ONECUT1	6.30410440584675e-07	0.794607784647731	0.62	0.451	0.000481633576606692	4
POU4F2	7.17018053865081e-07	1.25839065585825	0.633	0.457	0.000547801793152922	4
MYCN	7.58071319287304e-07	1.01651670552757	0.597	0.449	0.0005791664879355	4
HOXB13	7.78497072765737e-07	-1.39202646794261	0.323	0.511	0.000594771763593023	4
SREBF2	8.38953072043308e-07	1.00183426773446	0.62	0.447	0.000640960147041088	4
NPM1	8.43004947731659e-07	1.24331077135861	0.607	0.43	0.000644055780066987	4
SMAD3	9.08271206244718e-07	-7.88681075470334	0.297	0.52	0.000693919201570965	4
RXRB	1.22722980274556e-06	-4.37353746894484	0.3	0.494	0.000937603569297605	4
YBX3	1.41465226217906e-06	1.18704973297592	0.64	0.464	0.0010807943283048	4
POU2F1	1.54000900049808e-06	1.02732149589323	0.627	0.456	0.00117656687638053	4
PIN1	2.12200262327823e-06	0.869519251037155	0.633	0.481	0.00162121000418457	4
KLF15	2.20749673484555e-06	-2.19653644318227	0.307	0.473	0.001686527505422	4
TBX3	2.91891735239703e-06	1.15324613461538	0.693	0.501	0.00223005285723133	4
EGR3	3.60210838562247e-06	-1.58987364961758	0.363	0.502	0.00275201080661556	4
SPI1	3.65994047920494e-06	-3.06391923469748	0.36	0.504	0.00279619452611257	4
MTF1	3.84755063976771e-06	-2.53407858627603	0.307	0.499	0.00293952868878253	4
TAL1	5.0557866557137e-06	0.957410527096767	0.573	0.451	0.00386262100496527	4
EGR2	5.17047006355849e-06	-1.08047165790096	0.4	0.509	0.00395023912855869	4
MEIS1	5.71809198953937e-06	0.731390377779724	0.6	0.456	0.00436862228000808	4
HDAC3	6.84662183758243e-06	1.12644983336473	0.647	0.455	0.00523081908391297	4
AP1	8.42353787802885e-06	-2.81686465050803	0.39	0.511	0.00643558293881404	4
ERF	8.76271636857523e-06	-0.646916221895092	0.393	0.517	0.00669471530559148	4
ETV1	9.25551174133328e-06	-1.18197913664428	0.383	0.514	0.00707121097037863	4
BATF	9.6476300142198e-06	-1.53726771776803	0.287	0.409	0.00737078933086392	4
IRF4	1.21696860445622e-05	-1.728998345715	0.363	0.494	0.00929764013804554	4
NR2E3	1.36703038518991e-05	-4.93503410826314	0.273	0.417	0.0104441121428509	4
ZNF202	1.43616747082948e-05	0.919059565096953	0.697	0.516	0.0109723194771372	4
ESRRA	1.46725599584507e-05	-2.07144914748483	0.353	0.519	0.0112098358082563	4
RBPJ	1.58457322753563e-05	-1.43816027601248	0.41	0.521	0.0121061394583722	4
ELK3	1.59474327422738e-05	-1.56456215463388	0.363	0.518	0.0121838386150972	4
ATF3	1.6015578394781e-05	-2.57048695996759	0.337	0.522	0.0122359018936127	4
HSF2	1.95094808072965e-05	-3.39822870940885	0.37	0.514	0.0149052433367745	4
HOXB7	2.01794738992983e-05	0.833621016719799	0.597	0.443	0.0154171180590639	4
FOXE1	2.27011719917028e-05	-1.26221492941746	0.413	0.588	0.0173436954016609	4
E2F2	2.65512015134041e-05	1.40054987118023	0.52	0.404	0.0202851179562407	4
SP1	2.69406292671992e-05	-3.58529438609559	0.38	0.528	0.0205826407601402	4
DLX5	2.97610060780499e-05	-2.27593476505647	0.37	0.487	0.0227374086436301	4
FOXP1	3.30641503449395e-05	-0.795129092961213	0.36	0.485	0.0252610108635338	4
LHX2	3.5969194959804e-05	-3.26473992677882	0.373	0.508	0.0274804649492903	4
TCF4	4.10767139199528e-05	0.752216802081715	0.557	0.472	0.0313826094348439	4
HIVEP1	4.14125149847296e-05	1.14074465674616	0.54	0.399	0.0316391614483334	4
CIITA	4.63021465964333e-05	-2.08158734576987	0.337	0.491	0.035374839999675	4
NR2F2	5.59494602532119e-05	1.4349556112917	0.58	0.46	0.0427453876334539	4
BHLHA15	5.65125900533336e-05	-2.30399982652592	0.32	0.469	0.0431756188007469	4
CREBBP	6.37026896271821e-05	1.19642970499681	0.553	0.449	0.0486688548751671	4
ZBTB18	6.72133484467976e-05	0.801047692717699	0.693	0.553	0.0513509982133534	4
ZNF354C	7.13285543430809e-05	-0.807102851980974	0.393	0.517	0.0544950155181138	4
CEBPE	7.24655463749037e-05	0.885403405423052	0.567	0.476	0.0553636774304265	4
POU5F1	7.36196663854141e-05	0.889841967411499	0.577	0.477	0.0562454251184563	4
PITX2	8.66649259348504e-05	-2.62686046699183	0.383	0.514	0.0662120034142257	4
FOXO1	9.13596815398446e-05	-1.38199325707173	0.397	0.527	0.0697987966964412	4
SMARCA5	9.40706487887845e-05	0.81055256826472	0.567	0.431	0.0718699756746313	4
FOS	9.76136691213716e-05	-1.48433855560598	0.343	0.527	0.0745768432087279	4
RORB	0.000113522008691318	-1.35425789208499	0.113	0.19	0.0867308146401668	4
MITF	0.000124018919513751	-2.13999139706559	0.367	0.496	0.0947504545085058	4
NFYB	0.00012935655306818	-1.3257334723758	0.4	0.504	0.0988284065440894	4
E4F1	0.00012960424373619	0.826171629574501	0.587	0.446	0.0990176422144491	4
HOPX	0.000131601920917211	0.933379443145641	0.653	0.486	0.100543867580749	4
NR2E1	0.00014669797153801	-1.05791623291757	0.393	0.504	0.112077250255039	4
SOX17	0.000149509046358707	0.726356403674484	0.65	0.482	0.114224911418052	4
CREB1	0.000167469446402277	-2.55438154991674	0.357	0.518	0.12794665705134	4
PROP1	0.000170974903491089	-0.134122441810106	0.363	0.48	0.130624826267192	4
EZH2	0.000186046808858593	1.05216529376519	0.613	0.458	0.142139761967965	4
SMAD2	0.000198623606631896	-2.91499158652374	0.347	0.509	0.151748435466768	4
SREBF1	0.000209645087371483	0.615766450336647	0.593	0.461	0.160168846751813	4
NFE2L2	0.000225374602902594	-1.50619305913615	0.413	0.526	0.172186196617582	4
SOX2	0.000235597962919971	1.10375896067518	0.553	0.469	0.179996843670858	4
NR1H4	0.000244448201255498	-1.532946233904	0.36	0.496	0.1867584257592	4
TLX1	0.000251289524523934	-1.17912285659157	0.497	0.604	0.191985196736286	4
XBP1	0.000263092223419264	-1.38549842892212	0.417	0.5	0.201002458692318	4
E2F1	0.00029250585395737	1.05768086538742	0.52	0.394	0.223474472423431	4
RUNX2	0.000305555670645892	-2.11824933541502	0.357	0.503	0.233444532373461	4
STAT6	0.000348051009092304	-1.33114356753869	0.393	0.487	0.26591097094652	4
NFKBIB	0.000366680375353958	-1.15181532907267	0.413	0.471	0.280143806770424	4
NR0B2	0.000380066994523095	-1.69851529640258	0.397	0.531	0.290371183815645	4
KLF7	0.000381430488171815	-1.47878686729782	0.413	0.508	0.291412892963266	4
FOXO3	0.00039744276096052	-0.753078489024312	0.387	0.51	0.303646269373837	4
UBTF	0.000432135396651168	1.1917012340415	0.573	0.455	0.330151443041492	4
SPIC	0.000436762359780176	-1.11865981278118	0.233	0.286	0.333686442872055	4
CREB3	0.000452521737114644	-2.27941630229049	0.36	0.485	0.345726607155588	4
CEBPG	0.000461414016355494	-0.574850127687911	0.377	0.494	0.352520308495597	4
HES6	0.000532089726356648	-0.757416370750008	0.507	0.673	0.406516550936479	4
ATF2	0.000582646836421466	-0.977376553643057	0.397	0.496	0.445142183026	4
TBX18	0.000593899428546093	-3.00666895105286	0.343	0.473	0.453739163409215	4
KLF5	0.00063215620085557	0.30275337900905	0.577	0.462	0.482967337453655	4
PRDM4	0.000639856275995305	-2.22728682948304	0.3	0.398	0.488850194860413	4
GLIS3	0.000652132853269725	-0.936927836196819	0.22	0.31	0.49822949989807	4
TFAP2B	0.000673855134327411	-3.27542263808532	0.34	0.479	0.514825322626142	4
RXRG	0.000739319915877916	1.03486150197452	0.593	0.503	0.564840415730728	4
NR3C1	0.000774223391336851	-2.01579513552349	0.357	0.503	0.591506670981354	4
BARX2	0.000798335682320275	0.364116043630502	0.587	0.46	0.60992846129269	4
BMAL1	0.000838653669939365	-0.532697451686985	0.383	0.496	0.640731403833675	4
HOXA9	0.000842930565962725	0.162884529444976	0.56	0.476	0.643998952395522	4
TBX1	0.000869019668195982	-1.62098119448514	0.417	0.526	0.66393102650173	4
HSF1	0.000880853462518926	-2.13771932118926	0.397	0.498	0.672972045364459	4
KLF12	0.000883835164088755	-6.39318058686188	0.383	0.475	0.675250065363809	4
SMAD4	0.000912631664842482	-2.86716939511332	0.303	0.497	0.697250591939656	4
TFEB	0.000943881295285315	-1.68956966267871	0.113	0.176	0.721125309597981	4
GATA5	0.000951847100043064	0.15154852880671	0.537	0.471	0.727211184432901	4
TGFB1I1	0.000961488250691603	-3.05993448465349	0.34	0.516	0.734577023528385	4
MXI1	0.000999289988045829	1.25184732883384	0.557	0.467	0.763457550867014	4
NR4A3	0.00101445296176779	0.563182796497432	0.587	0.469	0.775042062790593	4
TRPS1	0.00104367671839969	0.578620292156287	0.537	0.395	0.797369012857366	4
FHL2	0.00105417561933221	-0.802440013415643	0.477	0.626	0.805390173169809	4
ZEB1	0.00113797245114155	1.00149925640239	0.633	0.5	0.869410952672142	4
ATF1	0.00115698557426058	-1.5451937256625	0.43	0.512	0.88393697873508	4
TCF7	0.00119589557899728	0.462716598803796	0.603	0.445	0.913664222353921	4
RELB	0.00120979725283037	0.477570374558369	0.533	0.47	0.924285101162405	4
SRSF2	0.00125034306374633	0.846441997469931	0.59	0.465	0.955262100702194	4
TBX5	0.00125653203849301	-1.36426276045493	0.33	0.423	0.959990477408659	4
BHLHE41	0.00127317451754553	-0.560301765899804	0.437	0.568	0.972705331404783	4
EMX2	0.00136840240513687	-0.908530761314766	0.347	0.441	1	4
TLX2	0.00145351995155751	-0.920479710767977	0.377	0.444	1	4
CLOCK	0.00145825705929587	-1.08495593524487	0.42	0.489	1	4
NANOG	0.00150153578015231	0.623916761937013	0.537	0.468	1	4
SP2	0.00152361606267305	0.714982741514885	0.583	0.458	1	4
E2F3	0.00164651222579397	0.816042258248519	0.517	0.419	1	4
TCF7L2	0.00174740021949873	0.688423362499915	0.567	0.474	1	4
SRF	0.0017586408816226	-1.16373387433619	0.4	0.495	1	4
MAF	0.00176994798879672	-1.02955762240249	0.407	0.508	1	4
IRF7	0.00179563374753536	-1.55637364927646	0.353	0.449	1	4
HCFC1	0.00180715924316024	-0.533192820905476	0.493	0.573	1	4
SOX9	0.00183334061200335	0.597855568153142	0.617	0.472	1	4
RELA	0.00184214489173284	-3.08097725412246	0.377	0.499	1	4
ZFP42	0.00198524761938547	-0.823654034750624	0.323	0.472	1	4
DLX1	0.00207527970861703	-0.779899727321835	0.403	0.507	1	4
NCOR2	0.00208185174945459	0.761082791024723	0.567	0.456	1	4
VSX1	0.00212839321183394	0.540610611309465	0.547	0.441	1	4
TFDP1	0.00222085627224375	0.59541320656636	0.563	0.418	1	4
RCOR2	0.00245874584052396	0.364461561861578	0.57	0.487	1	4
MYC	0.00247026859903942	1.32788730998449	0.57	0.464	1	4
HOXD8	0.00249346247679236	0.282771180983032	0.487	0.372	1	4
AIRE	0.002576218757512	-1.38730900603553	0.387	0.518	1	4
HOXC8	0.0027029795741073	0.410032308768431	0.513	0.447	1	4
PRDM16	0.00271135020841524	-2.00784177066159	0.097	0.167	1	4
HOXA2	0.00283978478461959	0.48950009937615	0.85	0.819	1	4
EBF3	0.00286612892848864	-1.6350962461557	0.413	0.492	1	4
MYBL1	0.00312775608123949	0.546444622598841	0.493	0.48	1	4
JUND	0.00316134426354833	-1.01768415882166	0.38	0.503	1	4
MEF2C	0.00322950886132514	-1.4744881693171	0.387	0.51	1	4
KLF8	0.00323442863752631	1.12451727679037	0.597	0.472	1	4
KLF17	0.00329901013796484	-0.321994721547937	0.46	0.545	1	4
KCNIP3	0.00356386859924685	-2.26569652633036	0.223	0.284	1	4
NOTCH1	0.00356925001119101	-0.474977797792443	0.387	0.492	1	4
TFAM	0.0036289353233199	0.205842773944666	0.52	0.445	1	4
NFIX	0.00368952693591708	-1.39160856650082	0.423	0.531	1	4
ZBTB38	0.00377363433390927	-3.00545657211575	0.383	0.429	1	4
PITX3	0.00397076504047539	-1.88868691863582	0.393	0.491	1	4
PPARA	0.00415860288694267	0.962037401258831	0.593	0.473	1	4
MTA2	0.00415860288694267	0.203629551050514	0.15	0.159	1	4
RXRA	0.00431591788584753	-1.08892635748646	0.417	0.508	1	4
TWIST1	0.0043287332627882	-0.438036123736986	0.397	0.507	1	4
AHRR	0.00435446757035185	-1.4587210231199	0.923	0.934	1	4
SMAD9	0.00436738666391874	-2.25204483379113	0.33	0.45	1	4
NR1I3	0.00438683045875015	-2.34311552797556	0.36	0.487	1	4
PLAG1	0.00441941121179636	-1.8379754416522	0.397	0.474	1	4
TFDP2	0.00451847353715783	0.677193456934939	0.59	0.463	1	4
LHX1	0.0045452277279681	-2.65131024588336	0.28	0.319	1	4
CDX1	0.00465368539465208	-1.00668563385817	0.393	0.505	1	4
SKIL	0.00468805583871533	-1.23006891061069	0.38	0.494	1	4
CEBPB	0.00474352678349926	-1.30525223132426	0.39	0.51	1	4
HOXC13	0.00484203217130575	-1.40144560864594	0.213	0.263	1	4
FOXQ1	0.0049279343983676	0.154151228524125	0.517	0.455	1	4
HESX1	0.00497140034459257	0.518733544111839	0.557	0.489	1	4
GTF2I	0.00499326307128095	1.17185888819185	0.563	0.491	1	4
IRF2	0.00505937387522423	-1.08448158970126	0.443	0.492	1	4
KAT6B	0.00511133934416042	0.366052989275185	0.387	0.472	1	4
HES1	0.00512627497183854	-1.03167269498524	0.413	0.504	1	4
HIF1A	0.00513375756737423	-3.22454007083531	0.373	0.508	1	4
RFX1	0.005617411004202	-2.67978412020431	0.347	0.467	1	4
KAT6A	0.00593379433232823	-1.29025177455891	0.423	0.488	1	4
ZFX	0.00594233288187869	-0.834081913174549	0.41	0.551	1	4
ZEB2	0.00599379710271094	-0.531135883124406	0.42	0.511	1	4
TEAD4	0.00601104087541978	-1.77780740081097	0.377	0.464	1	4
STOX1	0.00618595279957463	-1.39580842727218	0.763	0.819	1	4
HIVEP3	0.00618595279957463	-1.32477158985885	0.15	0.186	1	4
NR5A1	0.00680579524818173	0.839193646783944	0.57	0.466	1	4
YY1	0.00686393889942084	-0.488212469378425	0.43	0.523	1	4
KMT2A	0.00695199138677599	0.656295253141684	0.55	0.483	1	4
HNF1A	0.00698156689379387	-1.12135555932702	0.383	0.49	1	4
ELF5	0.0071311462271847	-0.396742808823733	0.613	0.733	1	4
DEAF1	0.00742851468523797	-0.483186785487671	0.367	0.438	1	4
MEOX1	0.00753360569869761	-0.91306274507066	0.39	0.459	1	4
ZBTB33	0.0075972983195177	0.143834582478755	0.437	0.557	1	4
ISL1	0.00761863622076338	0.669300337647994	0.563	0.454	1	4
CTCF	0.00791200204877001	0.560066515851536	0.567	0.495	1	4
KAT5	0.00794521496990087	0.659514108712434	0.57	0.463	1	4
TFAP2D	0.00857665319217314	0.119908521040667	0.307	0.317	1	4
PAX2	0.00876858304181589	-0.968496377748006	0.367	0.449	1	4
LHX8	0.00902631152056788	-1.56341605412737	0.35	0.431	1	4
GABPA	0.00920186736293393	-0.599980476168831	0.457	0.487	1	4
TP53	0.00939333874610822	-1.13537150392839	0.447	0.513	1	4
ZNF300	0.00954906639955136	-1.2208849306656	0.397	0.513	1	4
ETV5	0.00956214703910182	-1.53601440525996	0.437	0.49	1	4
MEF2D	0.0097336551292009	-0.972607500212475	0.43	0.481	1	4
HNF4G	0.00993495174678847	-0.795238740252536	0.243	0.259	1	4
ATOH1	0.00994850244787405	1.0378517600623	0.68	0.614	1	4
HOXD13	6.78513426806303e-15	2.51417726842115	0.647	0.414	5.18384258080016e-12	5
HOXA5	2.48911735535711e-11	1.29829424728894	0.707	0.441	1.90168565949283e-08	5
HMGA2	3.03997450420712e-10	1.06205314273006	0.603	0.488	2.32254052121424e-07	5
NFIA	7.96962743502415e-10	1.30714711693041	0.683	0.459	6.08879536035845e-07	5
RARB	4.00178430364763e-09	1.35492090118065	0.63	0.478	3.05736320798679e-06	5
ISL1	4.44575040287587e-09	-4.29706739430381	0.3	0.498	3.39655330779717e-06	5
CTBP2	4.89574033197928e-09	-2.04445247977529	0.233	0.324	3.74034561363217e-06	5
HSF2	6.82811817498088e-09	1.30565484998858	0.59	0.477	5.21668228568539e-06	5
NKX6-3	8.75810792150935e-09	-1.1878897702303	0.387	0.488	6.69119445203314e-06	5
PAX9	1.64877729802524e-08	-1.10773900244287	0.227	0.398	1.25966585569128e-05	5
BARX1	1.95833021289931e-08	1.42679707018913	0.58	0.445	1.49616428265507e-05	5
RXRB	2.28650749167178e-08	1.87997099567094	0.653	0.434	1.74689172363724e-05	5
NEUROG2	3.8436342639812e-08	1.07536647198973	0.667	0.486	2.93653657768164e-05	5
DACH1	6.5071492867544e-08	-0.813568961180064	0.38	0.521	4.97146205508036e-05	5
MSX1	1.4074934373833e-07	-4.80270464118712	0.317	0.501	0.000107532498616084	5
SMARCB1	1.84941835834082e-07	0.854968503694153	0.733	0.596	0.000141295562577238	5
CLOCK	3.37333087235381e-07	0.767369355363644	0.593	0.46	0.000257722478647831	5
SPIC	3.94435985319496e-07	-3.14790133455639	0.18	0.295	0.000301349092784095	5
PITX3	6.04833201214443e-07	-2.18927856550489	0.357	0.497	0.000462092565727834	5
JUN	7.84159101355486e-07	0.968770328521992	0.62	0.462	0.000599097553435592	5
JUND	8.43004947731659e-07	0.841062581015304	0.64	0.459	0.000644055780066987	5
FOXO1	9.34819617625369e-07	1.17658764401787	0.647	0.485	0.000714202187865782	5
OTX2	9.46100576915219e-07	-1.51010958594718	0.31	0.463	0.000722820840763227	5
BCL11A	1.02390949715053e-06	-4.06636849615769	0.317	0.514	0.000782266855823003	5
MTA2	1.09996150978786e-06	-3.07300095018775	0.083	0.171	0.000840370593477928	5
KLF2	1.52557003011268e-06	-2.25970310446437	0.397	0.519	0.00116553550300609	5
TFAP2D	2.93908741915997e-06	-1.04637893402259	0.207	0.334	0.00224546278823822	5
GBX2	3.61854182125356e-06	-2.12672579741699	0.357	0.518	0.00276456595143772	5
NFIC	4.83368509914404e-06	0.673939993469884	0.633	0.496	0.00369293541574605	5
HDAC1	5.73087039180993e-06	-1.61331550455073	0.39	0.529	0.00437838497934278	5
ZMYND8	6.14083668001468e-06	0.229669188188123	0.883	0.831	0.00469159922353121	5
NKX6-2	6.72631871473794e-06	-2.11428828175955	0.187	0.241	0.00513890749805979	5
KLF12	8.49780872268563e-06	-2.46248061032031	0.373	0.477	0.00649232586413182	5
NPM1	1.01656527205215e-05	-1.69411625958981	0.327	0.477	0.00776655867847842	5
PBX2	1.18582559170675e-05	1.71454083077106	0.63	0.475	0.00905970752063955	5
FOSL1	1.38772872440806e-05	0.761911457076465	0.57	0.462	0.0106022474544776	5
SHOX2	1.59134636511966e-05	-1.3343406500929	0.16	0.241	0.0121578862295142	5
ZBTB38	1.60840015626061e-05	-3.66798223064025	0.327	0.439	0.0122881771938311	5
PAX4	1.80403278454108e-05	-1.18218339825207	0.167	0.237	0.0137828104738939	5
BMAL1	2.09593952244706e-05	0.557493341991574	0.573	0.464	0.0160129779514955	5
LHX2	2.13600365144411e-05	-1.46120779733376	0.383	0.506	0.016319067897033	5
MEF2B	2.76208863299733e-05	0.71937110281041	0.62	0.523	0.0211023571560996	5
HDAC4	3.20581305052406e-05	0.823608196789486	0.59	0.491	0.0244924117060038	5
SOX9	3.66385515698941e-05	-1.95573679180031	0.363	0.515	0.0279918533993991	5
RARG	4.14968713281756e-05	1.07627352278197	0.663	0.458	0.0317036096947262	5
SETBP1	4.38370956468733e-05	2.56088190188133	0.39	0.496	0.0334915410742112	5
TCF7L1	5.80019598685421e-05	0.509842534409446	0.893	0.829	0.0443134973395662	5
BTG2	5.96154985921437e-05	0.870901867022875	0.647	0.513	0.0455462409243978	5
ZBTB32	6.37026896271821e-05	-0.844853070292904	0.123	0.183	0.0486688548751671	5
SOX7	6.88317171438035e-05	-3.92867551468234	0.287	0.403	0.0525874318978659	5
MEIS2	6.97927198913511e-05	-2.67665306124657	0.31	0.416	0.0533216379969923	5
HAND2	7.28963212967127e-05	1.14218960380867	0.573	0.437	0.0556927894706885	5
FOXP2	7.53143000597346e-05	0.164691883583847	0.543	0.441	0.0575401252456373	5
RUNX1	7.5980259027579e-05	1.08538717793942	0.553	0.482	0.0580489178970704	5
MYT1	8.26840460580671e-05	-0.45737725342873	0.34	0.388	0.0631706111883633	5
AR	8.92442146869501e-05	0.491226753158202	0.56	0.499	0.0681825800208298	5
MYOCD	9.48063016004778e-05	-2.42526648489591	0.31	0.435	0.072432014422765	5
FIGLA	9.79938611294736e-05	-1.24103604919931	0.15	0.156	0.0748673099029178	5
STOX1	0.000100110030781468	-0.778115591592025	0.753	0.82	0.0764840635170416	5
VSX1	0.000107133928762362	-3.16346491098044	0.337	0.476	0.0818503215744446	5
TCF7	0.000111568813316852	-0.709766062359443	0.36	0.486	0.0852385733740747	5
ZNF263	0.000111568813316852	-1.42190217149792	0.25	0.277	0.0852385733740747	5
AIRE	0.000112867387770732	0.438824324415035	0.59	0.484	0.0862306842568395	5
DNMT1	0.000125694314389642	0.79361122107616	0.57	0.488	0.0960304561936862	5
HIVEP3	0.000132105854537146	-1.2369028385378	0.167	0.184	0.10092887286638	5
ATF1	0.000138560399713197	0.836649909611784	0.61	0.482	0.105860145380882	5
LHX1	0.000146141761716755	-1.13713741827159	0.247	0.325	0.111652305951601	5
KLF6	0.00014894280572135	0.762895778131874	0.653	0.499	0.113792303571111	5
NR2F6	0.000151794339003748	0.753515908273404	0.153	0.206	0.115970874998863	5
NR1D2	0.000157057039537732	-0.822752574176977	0.797	0.661	0.119991578206827	5
HSF1	0.000157057039537732	1.28580354699413	0.54	0.474	0.119991578206827	5
SKIL	0.00017129698070298	0.673477327075383	0.56	0.464	0.130870893257077	5
DAXX	0.000172591004925091	0.260210951758002	0.793	0.788	0.13185952776277	5
ATOH7	0.000178193866882269	-1.93163364284523	0.223	0.3	0.136140114298054	5
IKZF3	0.000196412334913149	-0.158175281176092	0.15	0.13	0.150059023873646	5
FOXA3	0.000197883930145129	0.583166932121995	0.46	0.563	0.151183322630878	5
NKX3-1	0.000200110759512537	-1.45650234627053	0.363	0.518	0.152884620267578	5
BCOR	0.000205781267991842	-0.525559492308103	0.097	0.103	0.157216888745767	5
ZXDC	0.000218791979817436	-1.17534374697987	0.327	0.383	0.167157072580521	5
FOXJ1	0.0002291585645601	0.721628714664888	0.567	0.431	0.175077143323917	5
HAND1	0.0002453501739766	-3.02655651608861	0.367	0.475	0.187447532918122	5
ELK4	0.000288273222391117	0.777912283490482	0.523	0.46	0.220240741906814	5
SALL1	0.000304447704366487	-0.57018864200933	0.16	0.193	0.232598046135996	5
STAT5B	0.000312283156900965	0.550130085657569	0.567	0.481	0.238584331872337	5
MEIS1	0.00031398656422873	-2.875598010373	0.343	0.499	0.239885735070749	5
TGFB1I1	0.000319727620638354	0.466747167558456	0.59	0.474	0.244271902167702	5
FOXO3	0.000358861362268302	1.07977287179265	0.613	0.472	0.274170080772983	5
FOXL2	0.000362751170542163	0.725604830906792	0.6	0.494	0.277141894294212	5
HHEX	0.000377353663320398	-0.87379213453541	0.4	0.499	0.288298198776784	5
TAL1	0.000384171201890323	-1.22662790553867	0.377	0.484	0.293506798244207	5
PLAGL2	0.000384171201890323	-0.885786927673646	0.457	0.489	0.293506798244207	5
ASXL1	0.000388316800672137	0.19763842760458	0.147	0.199	0.296674035713513	5
EMX2	0.000393909316512975	1.67103683871448	0.577	0.403	0.300946717815913	5
DMTF1	0.000396733711654094	0.887406058304963	0.557	0.416	0.303104555703728	5
MEOX1	0.000405320837944349	1.38010630892606	0.367	0.463	0.309665120189483	5
ESR2	0.000476317489062945	0.88947294210729	0.63	0.488	0.36390656164409	5
HNF4A	0.000483936480582147	0.500528945125654	0.54	0.489	0.36972747116476	5
AHRR	0.000501276338920241	0.372070107732651	0.91	0.936	0.382975122935064	5
EGR4	0.000534891633946231	-0.532630869456802	0.447	0.565	0.408657208334921	5
HNF1B	0.00054814991495775	-1.86335269422165	0.34	0.492	0.418786535027721	5
RXRA	0.000551993850384333	0.61360751377996	0.58	0.48	0.42172330169363	5
RFX3	0.000560734695413399	-0.344607405983699	0.313	0.417	0.428401307295837	5
MTA3	0.000570597848001379	-1.65582673057222	0.43	0.513	0.435936755873054	5
TFAP2C	0.000585695877470116	1.35027589196314	0.593	0.447	0.447471650387168	5
DMAP1	0.000595966962587302	-0.445975273478248	0.46	0.487	0.455318759416699	5
SP6	0.00060535404100091	-0.567820386641615	0.313	0.316	0.462490487324695	5
HOXC13	0.000664628187966613	-1.62798516677027	0.213	0.263	0.507775935606492	5
AP1	0.000677345836745667	1.07178779305939	0.607	0.474	0.517492219273689	5
VHL	0.000707095569530463	-1.17925876134169	0.417	0.527	0.540221015121274	5
SOX10	0.000711966705838697	0.188842979388499	0.563	0.464	0.543942563260764	5
AIP	0.000759822771014134	0.353738866269007	0.48	0.435	0.580504597054799	5
NCOA6	0.000765030337055474	0.721859741464515	0.623	0.518	0.584483177510382	5
UBTF	0.000787534329401883	-1.51954500641882	0.353	0.492	0.601676227663039	5
PIN1	0.000794269164139237	-1.5685241672617	0.407	0.519	0.606821641402377	5
TBPL1	0.000799695476407703	-1.4086730670821	0.423	0.5	0.610967343975485	5
TOX3	0.000802421515158495	0.333389145818989	0.63	0.516	0.613050037581091	5
ETV7	0.000885329521081334	0.534416594373937	0.27	0.303	0.676391754106139	5
HMGA1	0.000914171093027398	-1.1033424517194	0.38	0.496	0.698426715072932	5
SSRP1	0.00104193633712128	-1.95702911537057	0.34	0.49	0.79603936156066	5
PITX1	0.00108085185670993	-1.91969352632955	0.403	0.49	0.825770818526386	5
TBX20	0.00108626147094414	-0.957956780817284	0.213	0.234	0.829903763801326	5
FOXF1	0.00114364584079367	-0.930864146985281	0.253	0.375	0.873745422366364	5
HDAC3	0.00114554277307054	-1.06414308734912	0.4	0.496	0.875194678625889	5
ZNF217	0.00121179534750228	-2.56056814049728	0.187	0.255	0.925811645491744	5
PBRM1	0.00132216180612912	1.54178751555578	0.583	0.466	1	5
NFE2L1	0.00134399829604559	-0.781467432284032	0.313	0.351	1	5
MNX1	0.00136840240513687	-1.15612583662482	0.21	0.251	1	5
YBX1	0.00139321465580339	0.985201051948847	0.603	0.469	1	5
DMRT1	0.00143004644348399	-0.459591555208614	0.237	0.282	1	5
ZFP64	0.0014653894043418	-0.359282495404915	0.147	0.167	1	5
ZBTB33	0.00162541572686551	0.562955706731777	0.62	0.526	1	5
IKZF4	0.00167593143819702	0.181736787515193	0.167	0.173	1	5
RLF	0.001681332059791	0.731176587666668	0.59	0.475	1	5
IRF5	0.00179276294947078	-1.04914486116284	0.42	0.503	1	5
RB1	0.00186283949379969	-1.22465120965292	0.447	0.507	1	5
RBPJ	0.0018837474760645	0.657555792523094	0.583	0.492	1	5
IKZF2	0.00194158898601444	2.69288955589847	0.207	0.255	1	5
HOXA10	0.00201698206469564	-0.570379625970995	0.423	0.503	1	5
NFKB2	0.00202338454831121	0.903768828704989	0.567	0.477	1	5
KDM5B	0.00207856334644365	-0.138991792700894	0.403	0.482	1	5
NR0B2	0.0022560258417468	0.885884103015157	0.59	0.499	1	5
MYF5	0.00226312069881823	-2.17333951377751	0.373	0.482	1	5
KLF8	0.00230973776127638	-1.14873668076846	0.42	0.501	1	5
NPAS4	0.00232061969439529	-1.39655516440515	0.127	0.104	1	5
PPARGC1B	0.00236092304448379	-0.912684524752308	0.167	0.141	1	5
TBX2	0.00256026459821853	0.279848419659176	0.63	0.478	1	5
PAX1	0.0025962892838953	-2.03396291545102	0.153	0.207	1	5
ZBTB17	0.00260840011950034	-1.84865759690676	0.397	0.517	1	5
CDX2	0.00264094861712641	0.6508556215209	0.597	0.492	1	5
FOXA2	0.0027029795741073	-1.48100231097778	0.4	0.501	1	5
NR1H4	0.00271135020841524	0.559618647760475	0.533	0.467	1	5
TP53	0.00272395057695688	0.31219317231684	0.613	0.485	1	5
MECP2	0.00274931195318901	0.652838774404844	0.607	0.524	1	5
SALL2	0.00275781356137039	-0.702192285408844	0.49	0.487	1	5
ABL1	0.00280932949207611	0.718832316804388	0.583	0.48	1	5
NR6A1	0.00316134426354833	-0.791891455546983	0.24	0.305	1	5
STAT1	0.00322459590477462	0.382535368356484	0.547	0.492	1	5
KDM2A	0.00337498538139195	0.386694478459348	0.557	0.474	1	5
FEZF1	0.00354776862004894	1.07235390128397	0.587	0.547	1	5
BCL6	0.00358003501705244	-1.63100236506253	0.377	0.526	1	5
E4F1	0.00358543862888649	-1.20144506168016	0.367	0.483	1	5
IRF6	0.00391769316702349	-1.43454646655545	0.327	0.427	1	5
TBX18	0.0039589151903599	-0.697001518822276	0.42	0.46	1	5
SON	0.00404254299572241	-0.131616490975996	0.21	0.21	1	5
HOXB7	0.00414624524818121	-0.677607355997992	0.367	0.482	1	5
SP7	0.00417720200848733	-1.67742323400191	0.347	0.463	1	5
MYB	0.0042271691845879	0.385507579058621	0.583	0.492	1	5
ATF5	0.00447860969101053	0.765866328846301	0.553	0.474	1	5
KAT7	0.00460595004819259	0.146962721274292	0.553	0.492	1	5
SREBF1	0.00470878825251048	0.305100038093954	0.51	0.475	1	5
RFX5	0.00489914836785521	-0.427304981612601	0.437	0.479	1	5
GRHL2	0.00494238470519485	-0.820774539320329	0.463	0.522	1	5
TLX3	0.00533955576179289	-0.485877064437616	0.247	0.229	1	5
ID4	0.00544127655490071	0.539058048089631	0.577	0.484	1	5
LHX8	0.00545708024269544	0.479530036567181	0.537	0.4	1	5
OLIG1	0.00548086347110991	-0.899122880835127	0.39	0.474	1	5
FOS	0.00560118881912067	0.408928973031955	0.59	0.485	1	5
NR4A3	0.00578197941907299	-1.79060363800893	0.373	0.505	1	5
RFX4	0.00582379498620022	-1.45594984145094	0.167	0.207	1	5
SP4	0.00595088250224896	-1.16144491580364	0.41	0.487	1	5
FOXA1	0.00596801500527963	-1.26186226704421	0.377	0.512	1	5
ID3	0.00611544537733372	0.391057166745728	0.517	0.471	1	5
SOX6	0.00646613436977162	-0.868686021555231	0.453	0.522	1	5
HOXD10	0.0065309600491948	0.565559036484913	0.163	0.188	1	5
PREB	0.00656826518334603	-1.32719432678882	0.343	0.401	1	5
ZNF148	0.00662458225362847	-0.865623764639642	0.393	0.481	1	5
STAT6	0.00670034697051514	0.443383551153489	0.54	0.463	1	5
SMAD2	0.00690294888220318	-1.2918763335939	0.387	0.502	1	5
RFXANK	0.00706098815425003	-0.262682862279764	0.343	0.337	1	5
PIAS1	0.00715130600769512	-0.398061626787604	0.34	0.424	1	5
NR2E1	0.00728359624869007	-0.960738255284664	0.447	0.495	1	5
GATA2	0.00732474044134937	-0.63811094863897	0.45	0.499	1	5
TBR1	0.00748089470193147	-0.170020555854225	0.223	0.211	1	5
NFYC	0.0077695118409763	0.496220566219559	0.5	0.484	1	5
SOX2	0.00802319784254676	-1.93626363813852	0.393	0.496	1	5
FOXN4	0.00827276790227688	-0.150953262859026	0.723	0.741	1	5
HOXD8	0.00851745011824389	-0.564642387399224	0.383	0.39	1	5
NR2C1	0.00968059366248722	1.15895480256575	0.537	0.487	1	5
ATF3	0.00978697566470758	0.432527754943649	0.55	0.486	1	5
PAX6	0.00981373341896723	-1.28321550345614	0.393	0.5	1	5
GATA4	0.00989439824426136	-1.18381941452003	0.433	0.489	1	5
TCF7L1	5.35595176621746e-14	-4.46568194169638	0.676	0.864	4.09194714939014e-11	6
NFIA	8.20829909265435e-11	-3.96938049501141	0.274	0.526	6.27114050678792e-08	6
DMTF1	2.09376720237167e-10	-3.27332698630497	0.274	0.462	1.59963814261195e-07	6
TBPL1	6.03118207800004e-10	1.65694243872169	0.68	0.459	4.60782310759203e-07	6
ETV6	8.96611629551629e-10	1.63326535254527	0.491	0.298	6.85011284977445e-07	6
NHLH2	1.06331176411819e-09	-3.58418630141515	0.274	0.496	8.12370187786294e-07	6
DNMT3A	1.51527499934875e-09	-6.15203648482295	0.335	0.507	1.15767009950245e-06	6
MYOCD	1.68154761608953e-09	1.22547753233325	0.637	0.382	1.2847023786924e-06	6
FOXF1	2.45247818768275e-09	-0.148350346628543	0.569	0.324	1.87369333538962e-06	6
GATA2	2.62130161301873e-09	-1.44157051251169	0.352	0.513	2.00267443234631e-06	6
GBX2	1.13046183766974e-08	1.75607352177104	0.665	0.468	8.6367284397968e-06	6
HAND1	2.04659039245477e-08	4.14119712171555	0.669	0.427	1.56359505983545e-05	6
LHX1	3.02873733931174e-08	0.545030629220197	0.509	0.283	2.31395532723417e-05	6
MSX2	5.8915089410819e-08	-3.72491748892727	0.374	0.528	4.50111283098657e-05	6
REST	5.90783481644777e-08	1.1323692153677	0.715	0.519	4.51358579976609e-05	6
SETBP1	8.49494742230302e-08	-6.77237313420589	0.676	0.451	6.4901398306395e-05	6
SOX10	8.80233163861389e-08	-5.21789098710345	0.31	0.505	6.72498137190101e-05	6
TFAP2B	9.37274297477285e-08	-1.87554046530817	0.342	0.477	7.16077563272646e-05	6
NEUROG2	1.96123451853554e-07	1.23364156943878	0.676	0.486	0.000149838317216115	6
SP7	2.47017834934853e-07	0.541293525854278	0.566	0.427	0.000188721625890228	6
ZFP42	2.64558402961536e-07	0.661485613019459	0.633	0.422	0.000202122619862613	6
ELF3	2.91608180846481e-07	-1.59401766007626	0.352	0.482	0.000222788650166712	6
MTA2	4.4719734474915e-07	0.264217697419232	0.242	0.145	0.00034165877138835	6
CREBBP	6.18432711126047e-07	-2.14558469893387	0.295	0.49	0.0004724825913003	6
ID2	6.97256941636366e-07	-2.10048216790028	0.306	0.493	0.000532704303410183	6
FOXA3	8.05886755644973e-07	-2.9409786209202	0.705	0.523	0.00061569748131276	6
LMX1A	8.39198905181382e-07	1.26213227914273	0.694	0.474	0.000641147963558576	6
AHRR	9.02986820184662e-07	0.264754603623871	0.964	0.927	0.000689881930621082	6
FEZF2	9.28382953171769e-07	1.69184300012058	0.801	0.602	0.000709284576223231	6
KLF12	1.30181733581686e-06	5.62321447189144	0.651	0.432	0.000994588444564081	6
IRF8	1.39216364556153e-06	1.34146425854697	0.626	0.469	0.00106361302520901	6
STOX1	1.44851602101569e-06	1.33269276054866	0.858	0.803	0.00110666624005598	6
GRHL2	1.64315440380187e-06	1.10695336421003	0.616	0.498	0.00125536996450463	6
SOX9	1.8536812888915e-06	0.924546423819681	0.626	0.472	0.00141621250471311	6
ZBTB38	2.00000748984123e-06	0.223300628859355	0.619	0.392	0.0015280057222387	6
ZBTB17	2.2106552390386e-06	-2.1153446943998	0.335	0.525	0.00168894060262549	6
MNX1	2.2596669001881e-06	1.08576410995775	0.306	0.236	0.00172638551174371	6
FOXA1	2.29291921000568e-06	1.4068961976286	0.669	0.465	0.00175179027644434	6
SALL1	2.34938635009747e-06	0.10911670463599	0.178	0.19	0.00179493117147446	6
USF1	2.60146814819981e-06	-2.4461507062868	0.331	0.51	0.00198752166522466	6
PITX3	3.05078415865265e-06	-3.17361854326157	0.327	0.501	0.00233079909721062	6
HES6	3.35837860406805e-06	0.344033814699709	0.801	0.625	0.00256580125350799	6
HOXC13	3.63432628040852e-06	1.23989125508191	0.274	0.253	0.00277662527823211	6
ELK4	4.37562732442453e-06	-1.32583753323625	0.313	0.494	0.00334297927586034	6
ZNF384	4.39642059060976e-06	0.933896303515996	0.669	0.451	0.00335886533122586	6
SRY	4.44881875536791e-06	1.49570918051259	0.594	0.447	0.00339889752910108	6
PKNOX1	4.8670616327158e-06	-2.08511013686525	0.416	0.568	0.00371843508739487	6
TBX10	5.05420746312376e-06	1.25665519126776	0.569	0.451	0.00386141450182655	6
MEOX1	5.2605936714438e-06	1.28769993939048	0.633	0.421	0.00401909356498306	6
LHX4	7.87481524583433e-06	-0.480249250801991	0.466	0.284	0.00601635884781743	6
NFAT5	9.91110404481902e-06	1.16446706816558	0.641	0.451	0.00757208349024173	6
SATB1	1.14686175477078e-05	-1.34753573904162	0.367	0.525	0.00876202380644873	6
ZMYND8	1.16789914313302e-05	-1.66471845079632	0.858	0.836	0.0089227494535363	6
AIP	1.23324400074837e-05	-1.25163382693525	0.359	0.454	0.00942198416571756	6
PBX2	1.26148827091106e-05	-2.59715798500972	0.374	0.517	0.00963777038976048	6
ELK3	1.47056973035202e-05	1.2550077873512	0.598	0.479	0.0112351527398895	6
KLF6	1.70482096501255e-05	1.21872065094202	0.665	0.498	0.0130248321726959	6
TBX18	1.81055533052388e-05	0.830223603503715	0.512	0.445	0.0138326427252024	6
HIF1A	1.95694006886442e-05	-2.40779316788055	0.374	0.506	0.0149510221261242	6
RFX4	1.96563660336987e-05	-2.05510996621365	0.263	0.192	0.0150174636497458	6
NFYA	2.06832886082112e-05	-2.0149305446284	0.413	0.507	0.0158020324966734	6
TFAP2D	2.35045729733058e-05	0.547137800133924	0.463	0.293	0.0179574937516057	6
HAND2	2.63996856419424e-05	-2.483436304897	0.352	0.473	0.020169359830444	6
HOXA1	2.76380867283639e-05	-1.25754556859301	0.367	0.517	0.02111549826047	6
NFIB	2.93754073720346e-05	-2.24797131179985	0.409	0.544	0.0224428112322344	6
ASXL1	3.00859245409279e-05	0.733831312919803	0.26	0.181	0.0229856463492689	6
ZBTB32	3.30946901885977e-05	-0.869344405088442	0.246	0.163	0.0252843433040886	6
TCF3	3.59985460923126e-05	-1.28585769396909	0.356	0.506	0.0275028892145268	6
IKZF2	3.59985460923126e-05	-1.58875700568177	0.356	0.231	0.0275028892145268	6
MEIS2	3.68603479437142e-05	-3.06129489687383	0.601	0.369	0.0281613058289977	6
NR1D2	3.84776749229268e-05	-1.27910295274965	0.544	0.702	0.029396943641116	6
E2F4	4.07681601029046e-05	-1.05363911041148	0.242	0.422	0.0311468743186191	6
FOXN4	4.2456910381777e-05	-0.21689109700589	0.843	0.722	0.0324370795316776	6
NR2C1	4.35574588677452e-05	-1.55136415987796	0.413	0.507	0.0332778985749573	6
ZBTB18	4.37434943962986e-05	0.972406518654034	0.705	0.553	0.0334200297187721	6
RFX2	4.5452069226225e-05	-0.142790328721139	0.327	0.304	0.0347253808888359	6
RXRA	4.55488221307991e-05	-1.64582868573582	0.381	0.512	0.0347993001079305	6
BCOR	5.18344380925054e-05	0.1807522060047	0.082	0.105	0.0396015107026741	6
HIC1	8.32196933554392e-05	-1.35159544656134	0.466	0.507	0.0635798457235555	6
HDAC5	8.58279687522166e-05	-0.372474223635709	0.544	0.644	0.0655725681266935	6
MAML1	8.8877346877923e-05	1.09570496787079	0.694	0.484	0.0679022930147332	6
PAX1	8.96095760613276e-05	-0.807809358794178	0.267	0.189	0.0684617161108543	6
EBF3	9.07186128599022e-05	1.26927614845988	0.559	0.469	0.0693090202249653	6
IKZF3	9.82495468497975e-05	0.667779144449001	0.082	0.141	0.0750626537932453	6
HIVEP2	0.000108990702566888	1.44139249081911	0.584	0.428	0.0832688967611027	6
SIX3	0.000109211993161174	0.55892869610308	0.673	0.454	0.0834379627751366	6
FOXP2	0.000111137100484625	-0.939723360514304	0.374	0.469	0.0849087447702533	6
CDX2	0.000116051244689014	1.20343555999386	0.623	0.489	0.0886631509424068	6
TP53	0.000117942133151131	-2.08388628380643	0.367	0.524	0.0901077897274641	6
DMRT1	0.000120833018770539	2.06427316038616	0.363	0.262	0.0923164263406916	6
MSX1	0.000121076917754327	-1.23005099819514	0.324	0.498	0.0925027651643057	6
TCF20	0.000121566108853802	0.749237065409552	0.349	0.333	0.0928765071643048	6
MYF5	0.000125800123000194	1.20227934745908	0.552	0.453	0.0961112939721485	6
TET1	0.00013095923557389	0.755854460533409	0.605	0.446	0.100052855978452	6
HNF4G	0.000132545436369993	0.592124863996921	0.224	0.262	0.101264713386674	6
POU3F1	0.000133881081151077	-1.31625558978502	0.356	0.551	0.102285145999422	6
HOXB3	0.000145611895703889	0.562366553423454	0.669	0.489	0.111247488317771	6
TSHZ3	0.000174086152169311	0.230428356712053	0.292	0.278	0.133001820257354	6
ZIC1	0.000175812433631755	-1.12220160956979	0.374	0.52	0.134320699294661	6
BARX2	0.00018108836611445	-1.14708611979213	0.377	0.494	0.13835151171144	6
ETS1	0.00018687990081215	-1.41490765759466	0.359	0.507	0.142776244220483	6
FOXF2	0.000195510904240084	0.518066731742882	0.708	0.588	0.149370330839424	6
KLF13	0.000197049664948847	0.852820183917814	0.274	0.306	0.150545944020919	6
TFE3	0.00020055358148157	1.76926892858886	0.552	0.463	0.15322293625192	6
HOXA11	0.000206523828543562	0.967474051232852	0.883	0.85	0.157784205007281	6
FOXG1	0.000211007674507936	-1.24805818579235	0.356	0.447	0.161209863324063	6
DLX4	0.000218117456356354	-0.964817388969359	0.384	0.497	0.166641736656254	6
GATA6	0.000234831311467493	1.05999735578793	0.548	0.442	0.179411121961165	6
ELK1	0.000237577719479431	-0.95662455000358	0.377	0.497	0.181509377682285	6
ARID3A	0.000246474817981928	-0.295127064268931	0.181	0.183	0.188306760938193	6
CEBPZ	0.000275606154206233	1.26248489349912	0.605	0.473	0.210563101813562	6
BCL11A	0.000322332547336616	-1.02774566519727	0.399	0.499	0.246262066165175	6
ETV7	0.000336713350592962	0.26626147004849	0.388	0.284	0.257248999853023	6
ARID4B	0.00036316260747875	-0.73119076634969	0.626	0.646	0.277456232113765	6
DLX1	0.000389346187755762	-3.36018657459845	0.363	0.512	0.297460487445402	6
ZBTB14	0.000450427010531898	1.83440523094401	0.534	0.378	0.34412623604637	6
FOXQ1	0.000462295170929678	1.3163230687082	0.58	0.446	0.353193510590274	6
ZFHX3	0.00048871612323525	0.989582621925152	0.609	0.516	0.373379118151731	6
HOXD4	0.000513692454219831	0.965186617611529	0.537	0.47	0.392461035023951	6
SOX7	0.00053197616387178	-2.83710663178958	0.598	0.353	0.40642978919804	6
NFKB1	0.000539854501239541	0.481110399066061	0.584	0.463	0.412448838947009	6
SMAD5	0.000566216206865456	-1.66938177045817	0.335	0.479	0.432589182045208	6
HLX	0.000569333905380996	1.30624606111569	0.569	0.487	0.434971103711081	6
LMX1B	0.000590530573635977	1.15641437123095	0.562	0.459	0.451165358257886	6
THRA	0.000609122962499103	-2.13927867223121	0.384	0.485	0.465369943349314	6
SOX18	0.000653853639460672	-0.753305761582795	0.181	0.205	0.499544180547953	6
RELA	0.00065861014848893	0.98107200857467	0.584	0.466	0.503178153445542	6
FIGLA	0.000685351142451507	-1.29030203534369	0.114	0.161	0.523608272832951	6
NR2C2	0.000704158546226441	-0.841900397007006	0.406	0.493	0.537977129317001	6
GATA3	0.000711814920264634	1.64785855659465	0.569	0.479	0.543826599082181	6
SOX4	0.000726052861251502	1.0294858295603	0.555	0.461	0.554704385996148	6
KLF15	0.000743220471029077	-2.1537591326912	0.359	0.463	0.567820439866215	6
BACH1	0.000747235404920472	-1.88825102898453	0.377	0.502	0.570887849359241	6
TEAD2	0.000755325768425471	1.34832538864585	0.178	0.218	0.57706888707706	6
KLF4	0.000764867302413023	0.807181987915151	0.594	0.482	0.58435861904355	6
TBR1	0.000788507455586002	1.10778648417639	0.217	0.212	0.602419696067706	6
KDM5B	0.000792748993986581	0.879439570370876	0.573	0.454	0.605660231405748	6
SMARCC1	0.000798437322738703	-0.896505511353353	0.345	0.489	0.610006114572369	6
HOXA13	0.000808483136146153	0.31804085444784	0.285	0.308	0.617681116015661	6
NRF1	0.000825977837877549	-2.19510887979498	0.395	0.507	0.631047068138448	6
HNF1B	0.000840824345584179	0.59903092061517	0.555	0.457	0.642389800026313	6
E2F7	0.000862025585382719	0.163361070143557	0.391	0.582	0.658587547232397	6
SFPQ	0.000885290560190294	-1.22526464249892	0.413	0.519	0.676361987985384	6
PRDM16	0.000922096340297215	-0.410569214971751	0.103	0.166	0.704481603987072	6
HIVEP3	0.000930282975404759	-0.274666173041796	0.174	0.182	0.710736193209236	6
HES1	0.000945188847356801	0.716351319190619	0.573	0.478	0.722124279380596	6
PPARGC1B	0.000999997809414665	-1.39314325233742	0.107	0.151	0.763998326392804	6
DLX5	0.00103029786246193	0.157974603425693	0.523	0.462	0.787147566920917	6
MECOM	0.00107077122364738	-1.21081041303838	0.406	0.513	0.8180692148666	6
TOX	0.00108395438121893	-1.09952953201272	0.093	0.159	0.82814114725126	6
PIAS1	0.0011521510268472	0.731226242123543	0.512	0.397	0.880243384511258	6
FOXD1	0.00115593443818849	1.17822425625122	0.769	0.582	0.883133910776006	6
ARID5B	0.00116423259575643	0.568591131305691	0.384	0.272	0.889473703157916	6
HDAC1	0.00117643115045348	0.72940338862033	0.612	0.493	0.89879339894646	6
ZNF217	0.00120954037489009	-2.14278032051959	0.324	0.233	0.924088846416031	6
HSF2	0.00131863492540932	0.783605627052726	0.577	0.481	1	6
NFE2L3	0.00150964500774718	0.313731221834319	0.534	0.426	1	6
SPIC	0.00151996310418478	-0.641976164426104	0.327	0.271	1	6
MESP2	0.00154341676378437	-0.799706405737429	0.53	0.357	1	6
NFKB2	0.00165174216274264	0.907261416303861	0.609	0.471	1	6
POU3F2	0.00169127963027767	-1.1717357490413	0.399	0.489	1	6
CEBPD	0.00179697848214418	-0.727488898612391	0.391	0.505	1	6
ELF4	0.00181822315805228	-1.69977709375235	0.42	0.51	1	6
SHOX2	0.00189916863964375	-1.77127862342677	0.267	0.223	1	6
TFAM	0.00210223544925253	-1.059918463701	0.359	0.471	1	6
IKZF1	0.00213029611340885	-2.29197651426586	0.377	0.493	1	6
HEYL	0.00215513049365488	-1.61126564685875	0.409	0.509	1	6
ZHX2	0.00221655155396051	-0.522754716569938	0.758	0.746	1	6
TFAP2C	0.0024948798411111	-1.46607322736892	0.356	0.486	1	6
APEX1	0.00255674608809778	-1.25014497260546	0.423	0.489	1	6
NR2F6	0.00258188303007095	-1.30187582200174	0.224	0.194	1	6
MYC	0.00261575049236169	-1.75655327893804	0.356	0.498	1	6
ZXDC	0.00268034882019234	0.345859727201101	0.399	0.372	1	6
KLF11	0.00281849494778478	0.845471080880591	0.552	0.472	1	6
ARID1A	0.00285057566306597	-0.49960305377141	0.342	0.34	1	6
PBX1	0.00300635073574067	0.119739551909219	0.559	0.465	1	6
SMAD2	0.00301119016797616	1.00619791247258	0.577	0.471	1	6
IRF2	0.00302575113386199	1.15387688755238	0.616	0.464	1	6
EGR2	0.00303061904306778	0.364953977531492	0.512	0.491	1	6
DNMT1	0.00326762999513892	-0.752478005852482	0.427	0.512	1	6
NFYB	0.00390809710719378	1.14688445366283	0.619	0.468	1	6
SUPT20H	0.00399492334608617	-0.652845819946543	0.125	0.188	1	6
KLF1	0.00404532111843547	-0.245297966209753	0.434	0.478	1	6
STAT6	0.00411556048004514	1.12200740114357	0.58	0.457	1	6
TFAP2A	0.00419344593775595	-1.34869723709394	0.413	0.524	1	6
RXRB	0.00427266615534916	-1.09114225056608	0.388	0.478	1	6
NR2F2	0.00466060438872633	-2.13019568593961	0.352	0.497	1	6
E2F5	0.00477715682540257	0.271722880599361	0.573	0.498	1	6
PURA	0.00479930182879851	-0.617693544526252	0.431	0.516	1	6
ZNF202	0.00482153968645186	0.527531531660667	0.644	0.526	1	6
CTNNB1	0.00491898503822347	-0.928080565124313	0.445	0.51	1	6
ZFP64	0.00536761252954474	-0.434688912021956	0.125	0.171	1	6
POU5F1	0.00539221715116967	0.528494384823463	0.548	0.483	1	6
IRF1	0.00560124915177085	1.08355374425185	0.648	0.483	1	6
JUN	0.00564392262274331	-0.494994365397635	0.395	0.498	1	6
HOXB4	0.00586172102058564	0.149621341755649	0.221	0.274	1	6
NRG1	0.00597794485035493	-1.24065915941392	0.391	0.499	1	6
SP6	0.00603228365881595	0.311147931476011	0.274	0.322	1	6
CIITA	0.00604138326516642	1.15504334324968	0.569	0.453	1	6
NPAS4	0.00609624105732809	-0.619334660843023	0.075	0.113	1	6
ESRRA	0.00611462644488952	1.00076514258203	0.555	0.486	1	6
ATOH7	0.00619798019235215	-3.22490988871782	0.317	0.285	1	6
MBD1	0.00637731761015559	-1.8286628024634	0.445	0.531	1	6
AHR	0.00655150942260478	-0.935372680403082	0.42	0.517	1	6
ZEB2	0.00689225421807878	0.597998493420569	0.605	0.481	1	6
HSF1	0.0070475809349768	1.03522163856041	0.566	0.471	1	6
TFEB	0.00775760716322386	0.949769760531387	0.128	0.173	1	6
IRF2BPL	0.00801205939188986	0.591119489997516	0.822	0.74	1	6
RARA	0.00814206684150068	-0.753698155627782	0.438	0.509	1	6
HOXB5	0.00820178288227907	-0.260809685010432	0.139	0.196	1	6
WT1	0.00835888301026061	-1.07256504449708	0.416	0.502	1	6
IRF5	0.0083832897198053	0.807917780431579	0.601	0.474	1	6
PAX7	0.00863088521796421	-1.58752308809347	0.349	0.454	1	6
PLAGL1	0.00878256096308121	0.316045745402419	0.441	0.408	1	6
KLF3	0.00894955992147062	0.210781316477864	0.673	0.481	1	6
THRB	0.00913257132693765	-0.360430911499904	0.463	0.504	1	6
HOXD1	0.00982783199940594	-0.124764882724915	0.438	0.504	1	6
TBX2	0.00989847079147136	-1.29520767246634	0.431	0.511	1	6
