# Supplementary material for: A single-cell transcriptomic study of heterogeneity in human embryonic tanycytes
Source: Sci Rep. 2024 Jul 4;14:15384. doi: 10.1038/s41598-024-66044-7 (PMC11224400; doi:10.1038/s41598-024-66044-7)
Supplement: Supplementary file 8 — Supplementary Table 7. [file 41598_2024_66044_MOESM8_ESM.csv]

GRN	p_val	avg_log2FC	pct.1	pct.2	p_val_adj	cluster
Sox10	4.40104820529223e-38	1.1798632426554	0.733	0.327	3.01471802062518e-35	B1_tan
Hoxa5	7.48450570816582e-38	1.19036510481548	0.753	0.335	5.12688641009359e-35	B1_tan
Glis3	2.30312553157753e-32	1.1405625078353	0.687	0.298	1.57764098913061e-29	B1_tan
Dlx1	2.02887382100172e-29	0.975280453092419	0.727	0.362	1.38977856738618e-26	B1_tan
Neurod1	2.15172281631051e-29	1.05339378541823	0.783	0.367	1.4739301291727e-26	B1_tan
Jund	2.87311520071866e-28	1.03985781233054	0.713	0.372	1.96808391249228e-25	B1_tan
Dlx4	2.97885392404721e-27	0.935361790953111	0.723	0.378	2.04051493797234e-24	B1_tan
Dlx2	5.73820734567636e-27	0.951074069329195	0.733	0.385	3.93067203178831e-24	B1_tan
Tal1	1.57083086154311e-26	-1.40587452531793	0.09	0.417	1.07601914015703e-23	B1_tan
Pou4f1	4.1736386115627e-25	0.879110583182454	0.7	0.373	2.85894244892045e-22	B1_tan
Klf10	1.38396578822973e-24	0.785269913083589	0.953	0.663	9.48016564937362e-22	B1_tan
Nr4a2	1.54120038928363e-21	-1.07419330892263	0.167	0.435	1.05572226665929e-18	B1_tan
Tfdp1	3.3986246634939e-21	-1.16531780466253	0.027	0.316	2.32805789449332e-18	B1_tan
Rora	6.48214758772865e-21	0.842774615574724	0.723	0.412	4.44027109759413e-18	B1_tan
Thra	1.52241075255302e-20	0.86288477962726	0.7	0.401	1.04285136549882e-17	B1_tan
Nfe2l2	4.027204399757e-20	0.955217347189438	0.727	0.388	2.75863501383355e-17	B1_tan
Lyl1	4.67160358826192e-19	-1.16753836173568	0.043	0.356	3.20004845795941e-16	B1_tan
Nfe2l3	6.79286008780387e-18	-1.40696392761641	0.37	0.68	4.65310916014565e-15	B1_tan
Park7	8.79806802271262e-18	1.00101319843008	0.653	0.372	6.02667659555814e-15	B1_tan
Tfap2b	6.64574862785072e-17	0.729798164788389	0.573	0.362	4.55233781007774e-14	B1_tan
Tp53	7.67103048564014e-17	0.863371382295421	0.71	0.426	5.25465588266349e-14	B1_tan
Atf4	1.19179068278694e-16	0.738520582128607	0.573	0.362	8.16376617709055e-14	B1_tan
Nr1h3	2.37406915601121e-16	0.765839456136736	0.617	0.394	1.62623737186768e-13	B1_tan
Spdef	2.55748396956596e-16	-1.0666818526503	0.07	0.352	1.75187651915268e-13	B1_tan
Bhlha15	1.18471387573992e-15	0.700335038556745	0.563	0.357	8.11529004881847e-13	B1_tan
Aebp1	1.54794759935407e-15	0.694568563136178	0.567	0.351	1.06034410555754e-12	B1_tan
Mybl2	1.58980895991774e-15	-1.05661108673516	0.19	0.453	1.08901913754365e-12	B1_tan
Zfp202	1.72876607223345e-15	-0.994898891845599	0.433	0.645	1.18420475947992e-12	B1_tan
Zic2	2.423742750537e-15	0.695871279443107	0.57	0.354	1.66026378411785e-12	B1_tan
Nr2c2	2.76688609545499e-15	0.707737287517761	0.563	0.36	1.89531697538667e-12	B1_tan
Rxra	3.21787076910902e-15	0.532168720599783	0.657	0.394	2.20424147683968e-12	B1_tan
Nr1h2	4.33149271002681e-15	0.691517863453805	0.56	0.36	2.96707250636836e-12	B1_tan
Pax5	5.08910430617044e-15	0.79978919116988	0.657	0.378	3.48603644972675e-12	B1_tan
Zic1	3.58980250232788e-14	0.730110112074741	0.583	0.374	2.4590147140946e-11	B1_tan
Cebpg	3.85980231012443e-14	0.694741951806027	0.623	0.388	2.64396458243523e-11	B1_tan
Rarg	6.30553463072957e-14	0.693567421094236	0.647	0.409	4.31929122204975e-11	B1_tan
Runx3	7.27916230349869e-14	-0.82063974598928	0.353	0.558	4.9862261778966e-11	B1_tan
Nkrf	8.49080174419576e-14	0.838986076467571	0.657	0.386	5.81619919477409e-11	B1_tan
Ppard	9.1525293056182e-14	-0.942033775311467	0.463	0.658	6.26948257434846e-11	B1_tan
Foxm1	2.22773418847107e-13	0.707551252320468	0.553	0.361	1.52599791910268e-10	B1_tan
Hnf4a	4.23908773387727e-13	0.675627962647028	0.62	0.409	2.90377509770593e-10	B1_tan
Pou1f1	5.95359779216141e-13	0.699724451907674	0.62	0.397	4.07821448763056e-10	B1_tan
Klf7	8.03466432650946e-13	0.501218911748383	0.627	0.392	5.50374506365898e-10	B1_tan
Nr1h4	8.81506051324457e-13	0.628549150530326	0.55	0.358	6.03831645157253e-10	B1_tan
Wt1	2.01575930780339e-12	0.621162370517727	0.62	0.404	1.38079512584532e-09	B1_tan
Pax3	6.65998978111595e-12	-1.00644591731986	0.217	0.458	4.56209300006442e-09	B1_tan
Bach1	1.47528610807344e-11	-0.877251144461825	0.217	0.488	1.01057098403031e-08	B1_tan
Rorb	1.56909003769749e-11	0.787102478732893	0.597	0.341	1.07482667582278e-08	B1_tan
Rela	1.65259307912822e-11	0.614670584640955	0.637	0.402	1.13202625920283e-08	B1_tan
Jarid2	2.04548989846998e-11	-0.857886811419719	0.22	0.432	1.40116058045193e-08	B1_tan
Arx	2.72306464214864e-11	0.640182432023761	0.61	0.408	1.86529927987182e-08	B1_tan
Nhlh1	5.55256867377538e-11	0.776441482797095	0.647	0.371	3.80350954153613e-08	B1_tan
Nab2	6.94361547045112e-11	-0.732337106846248	0.45	0.634	4.75637659725902e-08	B1_tan
Sp1	7.97106704698514e-11	0.670402626448204	0.637	0.438	5.46018092718482e-08	B1_tan
Shox2	1.06890367912717e-10	-0.813205569036197	0.097	0.352	7.32199020202111e-08	B1_tan
Taf1	1.11646477089284e-10	0.660358795257789	0.63	0.388	7.64778368061594e-08	B1_tan
Pou5f1	2.51713536506379e-10	-0.801514259608288	0.24	0.441	1.7242377250687e-07	B1_tan
Pparg	2.62691543450041e-10	0.540927561951068	0.56	0.332	1.79943707263278e-07	B1_tan
Gata4	4.3176559552124e-10	-0.720358632597426	0.287	0.492	2.95759432932049e-07	B1_tan
Dmtf1	7.80573590764666e-10	0.401110203476999	0.527	0.362	5.34692909673797e-07	B1_tan
Rxrb	9.35185971759406e-10	0.545960894336138	0.637	0.488	6.40602390655193e-07	B1_tan
Nr1i3	1.09346474238001e-09	0.557260738343252	0.62	0.442	7.49023348530308e-07	B1_tan
Nr4a1	1.26284888445678e-09	0.599091034258091	0.577	0.392	8.65051485852894e-07	B1_tan
Zbtb4	3.81256454209301e-09	-0.751980623120621	0.257	0.472	2.61160671133371e-06	B1_tan
Myod1	4.33353980487005e-09	-0.669114791813459	0.37	0.547	2.96847476633598e-06	B1_tan
Prdm1	4.37063357580053e-09	-0.739485946071603	0.367	0.598	2.99388399942336e-06	B1_tan
Epas1	4.88189413423749e-09	-0.839890952545768	0.273	0.452	3.34409748195268e-06	B1_tan
Srebf1	5.29932715667085e-09	0.397071444251565	0.617	0.413	3.63003910231953e-06	B1_tan
E2f1	6.40091047745656e-09	-0.753866449258781	0.25	0.384	4.38462367705774e-06	B1_tan
Etv6	7.832742702627e-09	-0.726956831333015	0.2	0.446	5.3654287512995e-06	B1_tan
Hcfc1	9.76224529776483e-09	-0.75978591574056	0.227	0.421	6.68713802896891e-06	B1_tan
Olig2	1.11524814954036e-08	-0.599794122942864	0.19	0.324	7.63944982435149e-06	B1_tan
Nkx3-1	1.5480646390228e-08	-0.685509362853512	0.413	0.584	1.06042427773062e-05	B1_tan
Nfkb1	1.82927126937643e-08	0.513151222220428	0.52	0.381	1.25305081952286e-05	B1_tan
Hivep2	2.18341624878038e-08	0.578316663834033	0.51	0.335	1.49564013041456e-05	B1_tan
Sox9	2.84620840733437e-08	-0.609688153032678	0.39	0.593	1.94965275902405e-05	B1_tan
Nkx2-2	3.29094913951555e-08	-0.551715711831943	0.287	0.487	2.25430016056815e-05	B1_tan
Elf3	4.88356422952897e-08	0.40994480659574	0.54	0.393	3.34524149722734e-05	B1_tan
Sox3	6.4602175742623e-08	-0.664614934639919	0.253	0.421	4.42524903836967e-05	B1_tan
Pura	7.04467797513343e-08	0.539573467758785	0.627	0.416	4.8256044129664e-05	B1_tan
Nhlh2	7.56067279797532e-08	0.672779398591644	0.69	0.45	5.1790608666131e-05	B1_tan
Ets1	8.2197096457198e-08	0.515159009875891	0.6	0.401	5.63050110731806e-05	B1_tan
Zbtb17	8.52522536330385e-08	-0.76446139786765	0.29	0.507	5.83977937386314e-05	B1_tan
Dnmt3a	9.02765623859382e-08	-0.716814000867686	0.39	0.547	6.18394452343677e-05	B1_tan
Ybx3	9.73392290220446e-08	-0.658060586375495	0.387	0.598	6.66773718801006e-05	B1_tan
Irf1	1.01199297939746e-07	0.593272731077209	0.587	0.447	6.93215190887258e-05	B1_tan
Atf1	1.09086513453533e-07	0.557566945279513	0.593	0.416	7.47242617156704e-05	B1_tan
Crem	1.30653550205668e-07	-0.774832622025901	0.413	0.58	8.94976818908824e-05	B1_tan
Tgfb1i1	1.444025164937e-07	0.573787961468913	0.597	0.402	9.89157237981842e-05	B1_tan
Tcf3	1.44772837340003e-07	0.592751753559609	0.537	0.368	9.9169393577902e-05	B1_tan
Hopx	1.48147320002997e-07	-0.648911988328751	0.403	0.56	0.000101480914202053	B1_tan
Elk1	1.84004464922112e-07	0.513549119425302	0.603	0.398	0.000126043058471646	B1_tan
Dnmt3b	2.44865161780145e-07	-0.676819936165468	0.283	0.429	0.000167732635819399	B1_tan
Nfia	2.58790979961528e-07	0.282278023556942	0.523	0.355	0.000177271821273647	B1_tan
Myf5	2.64705734215379e-07	-0.51765696312466	0.27	0.428	0.000181323427937535	B1_tan
Relb	2.72795502921542e-07	-0.754232620944339	0.273	0.471	0.000186864919501257	B1_tan
Zbtb7a	2.89697400593732e-07	-0.653830097342618	0.407	0.612	0.000198442719406707	B1_tan
Kdm2a	3.67990532348165e-07	-0.572154582170872	0.297	0.451	0.000252073514658493	B1_tan
Tox3	4.19590210997556e-07	0.509135026605473	0.593	0.408	0.000287419294533326	B1_tan
Egr4	4.29019124957683e-07	-0.669164579530617	0.407	0.591	0.000293878100596013	B1_tan
Nfatc3	4.67668051132928e-07	0.536937815907968	0.597	0.398	0.000320352615026056	B1_tan
Aire	4.93658006114669e-07	0.50820005895246	0.597	0.401	0.000338155734188548	B1_tan
Ascl2	5.09664674215589e-07	0.419240962534279	0.53	0.391	0.000349120301837679	B1_tan
Kat7	5.36584119414261e-07	0.503123946901856	0.583	0.417	0.000367560121798769	B1_tan
Phox2b	6.2430009705468e-07	0.499158140888494	0.597	0.404	0.000427645566482456	B1_tan
Tfam	6.30410440584675e-07	-0.704522135966162	0.227	0.424	0.000431831151800502	B1_tan
Rgl2	6.4751255749566e-07	0.509773301633643	0.603	0.402	0.000443546101884527	B1_tan
Elk4	6.60230392902618e-07	0.517005925877202	0.603	0.398	0.000452257819138293	B1_tan
Ezh2	6.7975953532577e-07	-0.625531592860983	0.3	0.467	0.000465635281698153	B1_tan
Fos	7.54413437676238e-07	-0.761851464712033	0.363	0.537	0.000516773204808223	B1_tan
Pbx2	8.03320430460052e-07	-0.505371741774897	0.327	0.468	0.000550274494865135	B1_tan
E2f4	8.13069429393537e-07	-0.761134426439118	0.233	0.369	0.000556952559134573	B1_tan
Myc	8.28905271877956e-07	-0.664835752242121	0.303	0.462	0.0005678001112364	B1_tan
Stat3	8.38953072043308e-07	-0.599599842783511	0.483	0.662	0.000574682854349666	B1_tan
Neurog2	1.07146513676517e-06	0.406495043088545	0.73	0.567	0.000733953618684139	B1_tan
Rb1	1.08951581589764e-06	-0.676598674962076	0.38	0.587	0.000746318333889886	B1_tan
Hmgb2	1.15090881018814e-06	-0.73999776849093	0.053	0.225	0.000788372534978875	B1_tan
Dbp	1.22431825763887e-06	-0.550512219283072	0.307	0.445	0.000838658006482628	B1_tan
Emx2	1.41799791236913e-06	0.440203620370644	0.737	0.562	0.000971328569972854	B1_tan
Stat5a	1.43484061597635e-06	0.527154928044774	0.583	0.418	0.000982865821943797	B1_tan
Irf3	1.64096509286136e-06	-0.669745809335533	0.313	0.519	0.00112406108861003	B1_tan
Cdx1	1.93320218757706e-06	0.494876709135428	0.65	0.46	0.00132424349849028	B1_tan
Ets2	2.00202935288536e-06	0.334892617200379	0.56	0.423	0.00137139010672647	B1_tan
Mitf	2.01138226212396e-06	0.462457700031549	0.58	0.417	0.00137779684955492	B1_tan
Atf3	2.08773146679134e-06	0.467367069778255	0.593	0.412	0.00143009605475207	B1_tan
Tfap4	2.36650055525027e-06	0.434685871324638	0.557	0.389	0.00162105288034643	B1_tan
Smarca4	2.54820743525936e-06	-0.616725061838234	0.407	0.597	0.00174552209315266	B1_tan
Plag1	2.55999803156379e-06	0.434972465824388	0.527	0.389	0.00175359865162119	B1_tan
Brca1	2.97982945084736e-06	0.465324152527022	0.597	0.403	0.00204118317383044	B1_tan
Tbpl1	3.05593458416577e-06	-0.620368616178553	0.4	0.593	0.00209331519015355	B1_tan
Lhx8	3.44166158375529e-06	0.411372848530764	0.487	0.337	0.00235753818487237	B1_tan
Etv4	4.21252638893725e-06	-0.5561792110992	0.307	0.46	0.00288558057642202	B1_tan
Dnmt1	4.35776429205748e-06	0.411097948948945	0.587	0.421	0.00298506854005938	B1_tan
Mecom	4.37748808802989e-06	0.47722853367843	0.59	0.409	0.00299857934030048	B1_tan
Egr1	4.47739690292365e-06	-0.621852848712581	0.34	0.491	0.0030670168785027	B1_tan
Daxx	4.50779308326005e-06	-0.265510187695124	0.503	0.608	0.00308783826203314	B1_tan
Stox1	4.67327384436347e-06	-0.55643613064522	0.003	0.162	0.00320119258338898	B1_tan
Ctbp1	6.83147215800444e-06	0.503246366366532	0.693	0.546	0.00467955842823304	B1_tan
Tbr1	7.28409860376283e-06	0.427690460018751	0.703	0.564	0.00498960754357754	B1_tan
Gtf3a	8.16844535338227e-06	-0.651670129466889	0.3	0.467	0.00559538506706685	B1_tan
Atf2	9.27576421374604e-06	0.374941755870213	0.533	0.407	0.00635389848641604	B1_tan
Lef1	9.71097603662218e-06	0.419820650541227	0.58	0.424	0.00665201858508619	B1_tan
E2f6	1.17561470217997e-05	0.450014828961753	0.627	0.484	0.00805296070993282	B1_tan
Foxi1	1.19353925032706e-05	0.34070394986915	0.527	0.415	0.00817574386474039	B1_tan
Twist2	1.23017390563121e-05	0.443447511354611	0.583	0.408	0.0084266912535738	B1_tan
Nfya	1.23816260427151e-05	-0.634748768645902	0.293	0.459	0.00848141383925987	B1_tan
Smarca1	1.35825011022691e-05	-0.636212303126825	0.3	0.465	0.00930401325505437	B1_tan
Etv3	1.40269589909398e-05	0.498732968167767	0.743	0.578	0.00960846690879375	B1_tan
Tbx18	1.40269589909398e-05	0.31741500498352	0.517	0.387	0.00960846690879375	B1_tan
Cxxc1	1.59474327422738e-05	0.467212005450974	0.51	0.38	0.0109239914284576	B1_tan
Runx2	1.70354229554095e-05	0.347333933743336	0.563	0.458	0.0116692647244555	B1_tan
Dach1	1.70354229554095e-05	-0.568088959065642	0.43	0.594	0.0116692647244555	B1_tan
Irf9	2.1722272990879e-05	0.297755796795266	0.59	0.478	0.0148797569987521	B1_tan
Maml1	2.21367773159767e-05	0.26386295971403	0.497	0.386	0.015163692461444	B1_tan
Tfap2a	2.49941553961231e-05	0.474803875108029	0.493	0.377	0.0171209964463443	B1_tan
Kat5	2.52562646802899e-05	-0.574214851798615	0.287	0.441	0.0173005413059986	B1_tan
Otx2	2.66065044342316e-05	0.419032366410816	0.653	0.532	0.0182254555374486	B1_tan
Pgr	2.83174546450909e-05	-0.507124189552211	0.43	0.584	0.0193974564318873	B1_tan
Cebpd	3.27255241790009e-05	-0.575967822014415	0.287	0.439	0.0224169840626156	B1_tan
Gata6	3.46651582151042e-05	-0.60889657991276	0.307	0.447	0.0237456333773464	B1_tan
Rfxank	3.68642864496927e-05	0.276182772985305	0.523	0.442	0.0252520362180395	B1_tan
Elk3	3.90357815679097e-05	-0.477873806562646	0.463	0.611	0.0267395103740181	B1_tan
Bmal1	4.02484787307008e-05	0.467926398980646	0.517	0.393	0.0275702079305301	B1_tan
Rel	4.04952704054411e-05	0.457309672198971	0.553	0.415	0.0277392602277271	B1_tan
Mef2c	4.06605952328182e-05	0.441703467707554	0.567	0.411	0.0278525077344805	B1_tan
Myog	4.08265604063571e-05	-0.515937029286232	0.39	0.502	0.0279661938783546	B1_tan
Stat6	4.69623706628538e-05	0.385558172084762	0.57	0.422	0.0321692239040549	B1_tan
Elf2	4.69623706628538e-05	-0.401018054499763	0.38	0.465	0.0321692239040549	B1_tan
Irx4	5.14246059595192e-05	-0.49061363759558	0.303	0.42	0.0352258550822706	B1_tan
Gtf2i	6.60232729668172e-05	0.430757238197366	0.557	0.411	0.0452259419822698	B1_tan
Nfil3	7.26088697695017e-05	0.322985607790408	0.55	0.445	0.0497370757921087	B1_tan
Nr0b2	7.52349921245315e-05	0.47926927673294	0.56	0.408	0.0515359696053041	B1_tan
Rcor2	7.61301477139657e-05	-0.553278959257308	0.31	0.467	0.0521491511840665	B1_tan
Nfyc	7.74917852954351e-05	0.415281123603068	0.567	0.411	0.053081872927373	B1_tan
Pawr	7.98124798911e-05	-0.440448988273418	0.46	0.613	0.0546715487254035	B1_tan
Tshz3	9.51761620099923e-05	0.344377724169837	0.287	0.208	0.0651956709768447	B1_tan
Foxp3	9.7045991409635e-05	0.416703502046345	0.713	0.571	0.0664765041156	B1_tan
Yy1	0.0001016760795933	-0.517861542440082	0.413	0.542	0.0696481145214106	B1_tan
Hbp1	0.000102865760490075	0.28513792985831	0.537	0.426	0.0704630459357014	B1_tan
Klf6	0.000112649973208766	0.380394750320367	0.55	0.436	0.0771652316480044	B1_tan
Eomes	0.000113085198090316	-0.389068998433997	0.367	0.485	0.0774633606918665	B1_tan
Gabpa	0.000115285216310998	0.29027807125428	0.553	0.452	0.0789703731730333	B1_tan
Foxo1	0.000117074229552503	0.441141069951974	0.523	0.437	0.0801958472434644	B1_tan
Hsf4	0.000117751834215215	-0.495061493873517	0.39	0.524	0.0806600064374222	B1_tan
Mlx	0.000120499412091948	-0.560686581893573	0.263	0.42	0.0825420972829844	B1_tan
Pax9	0.000127635168881891	0.369019314085671	0.507	0.373	0.0874300906840952	B1_tan
Sox17	0.000136723798516231	0.363322787703108	0.687	0.542	0.0936558019836185	B1_tan
Ptf1a	0.0001414935084507	0.373011008069968	0.57	0.43	0.0969230532887297	B1_tan
Stat2	0.000142574517794175	0.456202137460549	0.51	0.392	0.0976635446890098	B1_tan
Cebpa	0.000148378584614296	0.337562969187395	0.557	0.443	0.101639330460793	B1_tan
Zkscan7	0.000150933527575546	-0.379524270027116	0.3	0.435	0.103389466389249	B1_tan
Gli3	0.000160660396083994	0.393633859170979	0.563	0.417	0.110052371317536	B1_tan
Smad6	0.0001618787029628	-0.435495536668458	0.327	0.468	0.110886911529518	B1_tan
Mycn	0.000186744831484222	0.295399300691126	0.557	0.463	0.127920209566692	B1_tan
Max	0.000188500673210066	-0.617616651979384	0.27	0.435	0.129122961148895	B1_tan
Lhx1	0.00019313875845523	0.358333638950882	0.48	0.42	0.132300049541832	B1_tan
Dlx5	0.000193499940855496	0.337972069162268	0.583	0.469	0.132547459486015	B1_tan
Sall3	0.000193861757915179	-0.53873167030234	0.273	0.413	0.132795304171898	B1_tan
Ctnnb1	0.000199737993659857	0.392871829964695	0.553	0.444	0.136820525657002	B1_tan
Spi1	0.000207704739161991	0.472092377504518	0.593	0.432	0.142277746325964	B1_tan
Hsf2	0.000227890668136024	0.384883739861026	0.54	0.402	0.156105107673176	B1_tan
Hdac1	0.000271909844714988	-0.41189954364112	0.44	0.59	0.186258243629767	B1_tan
Hoxc8	0.000273406108394941	-0.539620707434272	0.287	0.422	0.187283184250535	B1_tan
Pou3f2	0.000291973609383169	-0.408666284462747	0.193	0.299	0.200001922427471	B1_tan
Irf2	0.000308902266119418	-0.435807011465997	0.387	0.514	0.211598052291801	B1_tan
Klf3	0.00032556682088488	0.309177243092944	0.64	0.526	0.223013272306143	B1_tan
Tbxt	0.000333307051372165	-0.552455478210391	0.29	0.428	0.228315330189933	B1_tan
Znf219	0.000335723088276034	-0.53564236416712	0.303	0.421	0.229970315469083	B1_tan
Runx1	0.000355649687065463	0.417446391321027	0.563	0.422	0.243620035639842	B1_tan
Mta1	0.000356931117883667	-0.375488055533653	0.337	0.439	0.244497815750312	B1_tan
Nfkb2	0.000358861362268302	-0.601639930999792	0.31	0.475	0.245820033153787	B1_tan
Mta3	0.000363403292258293	0.330000783890658	0.523	0.412	0.248931255196931	B1_tan
Ascl1	0.000419272979030595	-0.399256740663724	0.3	0.417	0.287201990635958	B1_tan
Sfpq	0.000426795123594348	-0.461538783215788	0.34	0.462	0.292354659662128	B1_tan
Neurod6	0.000438314930086502	-0.555063432896522	0.263	0.377	0.300245727109254	B1_tan
Nfe2	0.000440653447999229	-0.509794027131663	0.307	0.41	0.301847611879472	B1_tan
Tcf12	0.000451721328736194	-0.409399186312949	0.363	0.5	0.309429110184293	B1_tan
Sox11	0.000459785206699587	-0.425527201352039	0.297	0.392	0.314952866589217	B1_tan
Erf	0.000472133211851315	0.468877618288876	0.467	0.364	0.32341125011815	B1_tan
Nsd2	0.000482233613472045	-0.437708196155506	0.32	0.477	0.330330025228351	B1_tan
Irx1	0.000492535258434154	-0.370795162067677	0.493	0.598	0.337386652027395	B1_tan
Foxn1	0.000492535258434154	-0.538787280466409	0.34	0.493	0.337386652027395	B1_tan
Sox5	0.000504813098235508	-0.499838872605272	0.473	0.583	0.345796972291323	B1_tan
Fosb	0.000506590188935501	-0.429693201585466	0.443	0.572	0.347014279420818	B1_tan
Apex1	0.000536767203471916	-0.498946145237537	0.303	0.447	0.367685534378262	B1_tan
Lhx3	0.00054338006133979	0.290734481975095	0.557	0.486	0.372215342017756	B1_tan
Foxa1	0.000545283343623219	-0.453884345335542	0.283	0.4	0.373519090381905	B1_tan
Skil	0.000576593037958928	-0.277261825369163	0.363	0.424	0.394966231001866	B1_tan
E2f2	0.000583661537622458	-0.62829594354683	0.18	0.299	0.399808153271384	B1_tan
Arnt	0.00062670901972834	-0.417523232984279	0.477	0.596	0.429295678513913	B1_tan
Nkx2-1	0.00064652568408307	0.396109441743555	0.543	0.418	0.442870093596903	B1_tan
Irf4	0.000691477424570236	-0.373002076609298	0.337	0.462	0.473662035830612	B1_tan
Mbd1	0.000729262297622081	-0.501412557751259	0.32	0.445	0.499544673871125	B1_tan
Sall4	0.000734275111681333	-0.452623582135568	0.307	0.438	0.502978451501713	B1_tan
Znf382	0.000772903848617986	-0.546340854782302	0.53	0.627	0.529439136303321	B1_tan
Irf6	0.00079022187739173	0.329687989474566	0.537	0.389	0.541301986013335	B1_tan
Hinfp	0.000791568841272491	-0.370507699530783	0.37	0.466	0.542224656271656	B1_tan
Dmrt1	0.000818959668706346	0.283019914185246	0.51	0.462	0.560987373063847	B1_tan
Hand1	0.000844360687539869	0.294822331670908	0.577	0.478	0.57838707096481	B1_tan
Elf4	0.000857333425750448	-0.439739350066374	0.363	0.468	0.587273396639057	B1_tan
Meis2	0.00096796584666597	0.255697848789394	0.553	0.481	0.663056604966189	B1_tan
Satb2	0.000982688480287856	0.265953329145812	0.547	0.438	0.673141608997181	B1_tan
Mecp2	0.000984337065223258	-0.405015281420345	0.443	0.555	0.674270889677932	B1_tan
Sox7	0.00101106512301004	0.26460441691233	0.563	0.488	0.692579609261875	B1_tan
Smad9	0.00104541978925807	0.318903840038623	0.483	0.43	0.716112555641775	B1_tan
Isl1	0.00106832618349518	0.342930917603911	0.57	0.428	0.731803435694197	B1_tan
Esr1	0.0011978724557251	0.256608873693917	0.557	0.444	0.820542632171695	B1_tan
Gli1	0.00120183526915511	-0.351995823887881	0.383	0.482	0.823257159371251	B1_tan
Junb	0.00121379649006699	0.289663755602401	0.527	0.409	0.831450595695891	B1_tan
Msx1	0.00134399829604559	-0.390297018666789	0.227	0.359	0.920638832791232	B1_tan
Pitx2	0.00151131258982663	0.40707739412844	0.547	0.456	1	B1_tan
Sp3	0.0015137659381079	-0.410229459697134	0.373	0.485	1	B1_tan
Gbx2	0.00154099595993105	-0.446238261809829	0.323	0.467	1	B1_tan
Nr1i2	0.00157630473794138	-0.334378574525702	0.377	0.468	1	B1_tan
Mef2b	0.00161235704271021	0.432350866121064	0.457	0.366	1	B1_tan
Arid3a	0.0016201806164488	-0.479093595778598	0.137	0.279	1	B1_tan
Hdac3	0.0016921813626207	-0.560586984424017	0.523	0.633	1	B1_tan
Smad3	0.00178417584811667	0.344998659074365	0.553	0.426	1	B1_tan
Neurog3	0.00179850877035492	-0.342167573140335	0.467	0.513	1	B1_tan
Bclaf1	0.00182457501225077	-0.392715843795002	0.33	0.448	1	B1_tan
Hoxa13	0.00186581323852387	0.347364827359355	0.69	0.576	1	B1_tan
Zbtb38	0.00199788599586928	0.288497769663002	0.59	0.494	1	B1_tan
Pax4	0.00200105710692868	0.345561044373919	0.36	0.33	1	B1_tan
Smarcc1	0.00211166283256978	-0.412933776565106	0.357	0.439	1	B1_tan
Srf	0.00250513397364284	0.309104374591064	0.527	0.432	1	B1_tan
Ep300	0.00269046789125389	-0.373652252802145	0.38	0.501	1	B1_tan
Ehf	0.00269880311808681	-0.31240250903156	0.387	0.458	1	B1_tan
Foxo3	0.00272395057695688	0.308288024181496	0.543	0.503	1	B1_tan
Notch1	0.00274931195318901	-0.418129078298043	0.253	0.418	1	B1_tan
Hesx1	0.00293296826820255	-0.468755906921226	0.303	0.433	1	B1_tan
Klf9	0.00301505168454195	-0.428108479757403	0.317	0.468	1	B1_tan
Nr3c1	0.00316616932271815	-0.512189698215358	0.437	0.58	1	B1_tan
Ciita	0.00326409097690562	0.408388200990207	0.543	0.428	1	B1_tan
Pbx1	0.00329901013796484	0.379183760287647	0.52	0.407	1	B1_tan
Gcm1	0.00346301422054647	0.325188082419224	0.497	0.384	1	B1_tan
Hes5	0.00356925001119101	0.410197309575061	0.733	0.598	1	B1_tan
Hoxb2	0.00365636388929582	0.288471074280266	0.487	0.452	1	B1_tan
Mxd1	0.00375667474313916	-0.349543568827657	0.363	0.468	1	B1_tan
Fli1	0.00428402980786038	0.279065463114662	0.62	0.507	1	B1_tan
Olig1	0.00517886079961985	0.262079920570907	0.453	0.368	1	B1_tan
Zglp1	0.00553672191139068	-0.428245370674275	0.34	0.446	1	B1_tan
Pou3f1	0.00569093661950725	-0.411737357415831	0.237	0.337	1	B1_tan
Nfyb	0.00608919225724342	0.29110446074378	0.543	0.425	1	B1_tan
Hoxd1	0.0062125812256299	-0.387124619586386	0.36	0.436	1	B1_tan
Mef2d	0.00626614790255611	0.371842665818189	0.483	0.368	1	B1_tan
Twist1	0.00645692096382443	0.308688433199231	0.523	0.414	1	B1_tan
Foxf1	0.00646613436977162	0.266642400937594	0.527	0.48	1	B1_tan
Atf6	0.00684450828143287	0.291515464840585	0.523	0.44	1	B1_tan
Rest	0.00692252846519859	-0.262591433050098	0.453	0.548	1	B1_tan
Hhex	0.0070211766773281	0.309224942262699	0.547	0.442	1	B1_tan
Clock	0.00818122261295427	0.394391969926262	0.503	0.392	1	B1_tan
Snai2	0.00854108735818497	0.368085579962684	0.573	0.426	1	B1_tan
Zfp362	0.00857665319217314	-0.322992985893435	0.36	0.47	1	B1_tan
Zfx	0.00907616261050078	0.367567717620896	0.467	0.367	1	B1_tan
Pdx1	3.26574024034181e-19	0.977317061915382	0.677	0.371	2.23703206463414e-16	A2_tan
E2f3	1.11667993232836e-18	-1.3109556988219	0.147	0.451	7.64925753644929e-16	A2_tan
Sp1	1.10105670168109e-16	-1.2818352953118	0.277	0.528	7.5422384065155e-14	A2_tan
Fosl1	2.43293849571753e-15	-1.03291270165494	0.147	0.426	1.66656286956651e-12	A2_tan
Klf5	3.20576008312974e-15	-1.12848555895961	0.213	0.481	2.19594565694387e-12	A2_tan
Jund	1.71731383640271e-14	-1.12867343359371	0.22	0.496	1.17635997793586e-11	A2_tan
Lhx2	8.49080174419576e-14	-1.19611729263825	0.247	0.504	5.81619919477409e-11	A2_tan
Myb	9.41773133025884e-14	-1.09529295251103	0.253	0.511	6.4511459612273e-11	A2_tan
Hoxb3	1.51646097008816e-13	-0.873137152194466	0.187	0.398	1.03877576451039e-10	A2_tan
Cebpb	7.05004748784955e-13	-1.12133772914742	0.273	0.511	4.82928252917694e-10	A2_tan
Hoxa5	7.12326832434858e-13	-0.876077767804089	0.257	0.459	4.87943880217878e-10	A2_tan
Dmtf1	9.473032509629e-13	-0.950822829974381	0.17	0.452	6.48902726909587e-10	A2_tan
Atf1	4.20134308654415e-12	-0.878464733312015	0.267	0.498	2.87792001428274e-09	A2_tan
Usf1	6.40135687886078e-12	0.741489497089557	0.633	0.413	4.38492946201963e-09	A2_tan
Sox10	7.93019994696906e-12	-0.831192158358181	0.27	0.442	5.43218696367381e-09	A2_tan
Rara	2.27488139712540e-11	-0.970976250291719	0.293	0.514	1.5582937570309e-08	A2_tan
Kat7	4.78586305650969e-11	-0.806236657828702	0.287	0.491	3.27831619370914e-08	A2_tan
Tet1	5.53506916849229e-11	0.64113919642112	0.603	0.394	3.79152238041722e-08	A2_tan
Esr1	7.41671828834982e-11	-0.980420959281536	0.307	0.507	5.08045202751963e-08	A2_tan
Plag1	1.11300002994998e-10	-0.754797816169057	0.25	0.458	7.62405020515733e-08	A2_tan
Atf3	2.47147036909619e-10	-0.778271139057081	0.273	0.492	1.69295720283089e-07	A2_tan
Hoxa2	3.34990041857825e-10	-0.998176577297134	0.543	0.776	2.2946817867261e-07	A2_tan
Atf2	3.81535631831717e-10	-0.80581442126616	0.24	0.48	2.61351907804726e-07	A2_tan
Ascl2	4.1020035776877e-10	-0.859108249455983	0.227	0.467	2.80987245071608e-07	A2_tan
Nkx2-2	4.86965619201413e-10	0.640873259482377	0.617	0.404	3.33571449152968e-07	A2_tan
Smad7	1.09992260924444e-09	0.602054572645473	0.72	0.493	7.53446987332442e-07	A2_tan
E2f1	1.29662675482219e-09	-0.940310715958436	0.18	0.402	8.88189327053201e-07	A2_tan
Tbp	1.31192033284082e-09	-0.788576930421729	0.313	0.503	8.98665427995963e-07	A2_tan
Srf	1.52747033366933e-09	-0.793076238841491	0.3	0.488	1.04631717856349e-06	A2_tan
Smad1	2.17757868210756e-09	-0.93787498206596	0.19	0.458	1.49164139724368e-06	A2_tan
Jun	3.00690524386479e-09	-0.946385222852003	0.337	0.552	2.05973009204738e-06	A2_tan
E2f2	3.44016868086249e-09	-0.844415398287052	0.113	0.316	2.35651554639081e-06	A2_tan
Ncoa3	3.60108727633001e-09	-0.748491555171555	0.273	0.46	2.46674478428606e-06	A2_tan
Ssrp1	4.58674085449157e-09	-0.905556407455378	0.24	0.482	3.14191748532672e-06	A2_tan
Pou4f3	5.63896625361336e-09	0.639305313683192	0.547	0.384	3.86269188372515e-06	A2_tan
Smad2	7.04211517719104e-09	-0.883764726018938	0.25	0.452	4.82384889637586e-06	A2_tan
Smarcb1	9.28561767182661e-09	0.482496767099185	0.753	0.602	6.36064810520123e-06	A2_tan
Maml1	1.39461900886762e-08	-0.734011244307472	0.243	0.449	9.55314021074318e-06	A2_tan
Smarca1	1.45333779273465e-08	-0.782664033136488	0.253	0.477	9.95536388023234e-06	A2_tan
Nfya	1.60863224334164e-08	-0.842309004746905	0.26	0.468	1.10191308668903e-05	A2_tan
Phox2a	1.70848707531428e-08	0.637346078136657	0.617	0.4	1.17031364659028e-05	A2_tan
Nab2	2.07918112730373e-08	0.554185984718042	0.767	0.555	1.42423907220306e-05	A2_tan
Runx2	2.46002191476012e-08	-0.716648574447751	0.327	0.517	1.68511501161069e-05	A2_tan
Apex1	2.87704575541826e-08	-0.845467641405036	0.267	0.456	1.97077634246151e-05	A2_tan
Ets2	8.98082125426528e-08	-0.84654876328896	0.24	0.503	6.15186255917172e-05	A2_tan
Sox6	9.21737198741198e-08	-0.76897860239628	0.12	0.408	6.31389981137721e-05	A2_tan
Vdr	9.86098063316585e-08	-0.738789046006691	0.313	0.536	6.75477173371861e-05	A2_tan
Creb1	1.02253419125214e-07	-0.917342837608835	0.29	0.52	7.00435921007719e-05	A2_tan
Atf5	1.16661087836804e-07	-0.833235420442442	0.283	0.498	7.99128451682106e-05	A2_tan
Isl1	1.19399744774095e-07	0.678987652773349	0.623	0.415	8.17888251702548e-05	A2_tan
Xbp1	1.241029768102e-07	-0.522272880961562	0.287	0.451	8.5010539114987e-05	A2_tan
Elf3	1.49671392057534e-07	-0.664236486277843	0.223	0.472	0.00010252490355941	A2_tan
Hmga1	1.64926983566572e-07	-0.72163167720636	0.327	0.535	0.000112974983743102	A2_tan
Dnmt3a	1.82607014628404e-07	0.474703272752203	0.65	0.482	0.000125085805020457	A2_tan
Ebf3	2.56847918226066e-07	0.414869363444366	0.557	0.392	0.000175940823984855	A2_tan
Rarb	3.10695725135895e-07	-0.663520881220378	0.267	0.455	0.000212826571718088	A2_tan
Nanog	3.30680046360856e-07	-0.761042778572404	0.253	0.442	0.000226515831757186	A2_tan
Bmal1	3.3565781487219e-07	-0.598419285925253	0.27	0.455	0.00022992560318745	A2_tan
Six3	3.85741784326502e-07	-0.490437583612938	0.307	0.455	0.000264233122263654	A2_tan
Rel	3.99347487795043e-07	-0.555603989121825	0.297	0.479	0.000273553029139604	A2_tan
Smad3	6.49089279182304e-07	-0.605896249101357	0.313	0.486	0.000444626156239878	A2_tan
Tfcp2	6.52253830261144e-07	-0.749687559269207	0.31	0.485	0.000446793873728883	A2_tan
Tcf3	6.55433247237928e-07	-0.449083465915488	0.33	0.42	0.00044897177435798	A2_tan
Ets1	7.24000462529143e-07	-0.620236990405821	0.27	0.483	0.000495940316832463	A2_tan
Kcnip3	7.67290925739565e-07	-0.709553637726574	0.113	0.3	0.000525594284131602	A2_tan
Srebf2	9.37065398760048e-07	0.480383886737316	0.56	0.445	0.000641889798150633	A2_tan
Id4	1.39473720769539e-06	0.516747463705949	0.563	0.394	0.000955394987271341	A2_tan
Gata2	1.47605161467767e-06	-0.727575746505746	0.32	0.488	0.0010110953560542	A2_tan
Etv3	1.50770428036966e-06	0.559364594877957	0.76	0.574	0.00103277743205322	A2_tan
Hdac9	1.55457930489361e-06	0.467476833821218	0.693	0.55	0.00106488682385212	A2_tan
Neurog1	1.8192522784958e-06	-0.671210255403318	0.42	0.586	0.00124618781076962	A2_tan
Gtf3a	1.94224602386534e-06	-0.651255140794804	0.307	0.465	0.00133043852634776	A2_tan
Nr4a1	1.96045578589132e-06	-0.511071117202869	0.283	0.466	0.00134291221333555	A2_tan
Hcfc1	2.07320713598761e-06	-0.787786266527164	0.25	0.415	0.00142014688815151	A2_tan
Gcm1	2.12694239360103e-06	-0.742705737859714	0.26	0.443	0.00145695553961671	A2_tan
Stat2	2.19726950201309e-06	-0.638611080715789	0.287	0.448	0.00150512960887897	A2_tan
Taf1	2.21776967286056e-06	-0.505725911639285	0.34	0.461	0.00151917222590948	A2_tan
Stat5b	2.42751205779907e-06	-0.58421444298064	0.287	0.455	0.00166284575959236	A2_tan
Arx	2.58970406331862e-06	-0.526249329077766	0.327	0.478	0.00177394728337325	A2_tan
Twist1	2.60167887672903e-06	-0.550030313786601	0.317	0.466	0.00178215003055939	A2_tan
Ar	2.67465152501945e-06	-0.697329464597099	0.347	0.505	0.00183213629463832	A2_tan
Mef2d	2.8988801297452e-06	-0.494007924463613	0.293	0.415	0.00198573288887546	A2_tan
Hdac1	3.02804672859375e-06	0.457090500127349	0.69	0.527	0.00207421200908672	A2_tan
Meis1	3.23589678173816e-06	-0.480947023255941	0.317	0.45	0.00221658929549064	A2_tan
Lef1	3.54515300728377e-06	0.556218662359713	0.59	0.422	0.00242842980998938	A2_tan
Hif1a	5.11282045718774e-06	-0.605028682900779	0.357	0.493	0.0035022820131736	A2_tan
Zfp42	5.27581141435911e-06	-0.76080644223814	0.283	0.453	0.00361393081883599	A2_tan
Arid3a	5.4437706382966e-06	-0.666928326011083	0.133	0.28	0.00372898288723317	A2_tan
Foxm1	6.12718467611658e-06	-0.466817087415329	0.31	0.422	0.00419712150313986	A2_tan
Cdx2	7.4961830339402e-06	0.35392012764556	0.573	0.432	0.00513488537824904	A2_tan
Pgr	7.7824462451181e-06	0.411438254489564	0.657	0.527	0.0053309756779059	A2_tan
Mef2c	8.24056537393518e-06	-0.525885352352377	0.297	0.478	0.0056447872811456	A2_tan
Rela	1.13806625645549e-05	-0.56236255834593	0.35	0.473	0.0077957538567201	A2_tan
Litaf	1.17307512329857e-05	-0.53133462782825	0.293	0.469	0.00803556459459518	A2_tan
Hsf2	1.27335593784e-05	-0.463592332468404	0.323	0.456	0.00872248817420399	A2_tan
Hmgb2	1.27610229256398e-05	-0.748831837569834	0.037	0.229	0.00874130070406329	A2_tan
Runx1	1.39969020097167e-05	-0.528783619883384	0.32	0.483	0.00958787787665597	A2_tan
Eno1	1.4057077526053e-05	-0.390223863583984	0.327	0.409	0.00962909810534631	A2_tan
Abl1	1.42085976952128e-05	-0.40328571871313	0.313	0.411	0.00973288942122074	A2_tan
Junb	1.56108300565493e-05	-0.669336369260111	0.303	0.465	0.0106934185887363	A2_tan
Sox17	1.71808560042443e-05	0.340548930047801	0.653	0.551	0.0117688863629073	A2_tan
Tfap2a	1.75869222438355e-05	-0.398973661386748	0.29	0.428	0.0120470417370273	A2_tan
Znf382	1.95920562882236e-05	0.326958517292067	0.673	0.591	0.0134205585574332	A2_tan
Ncoa1	2.03933012564533e-05	-0.693895764668777	0.303	0.465	0.0139694113606705	A2_tan
Pou3f1	2.07399186810129e-05	0.422320877308998	0.42	0.291	0.0142068442964938	A2_tan
Srebf1	2.10921406474406e-05	0.332867297044839	0.59	0.42	0.0144481163434968	A2_tan
Ybx1	2.19055767195758e-05	-0.661135919118854	0.313	0.435	0.0150053200529095	A2_tan
Irx4	2.37219625083474e-05	0.445659331297035	0.503	0.37	0.016249544318218	A2_tan
Egr1	2.40718252892611e-05	-0.644595030199894	0.32	0.496	0.0164892003231439	A2_tan
Fezf1	2.68846660888826e-05	0.329889570872596	0.58	0.428	0.0184159962708846	A2_tan
Znf143	2.77358384710114e-05	-0.505732564857067	0.317	0.442	0.0189990493526428	A2_tan
Zhx2	2.83762497670042e-05	0.384017912660122	0.743	0.604	0.0194377310903979	A2_tan
Jdp2	2.84351609304318e-05	-0.400409193958439	0.357	0.445	0.0194780852373458	A2_tan
Kmt2a	2.86125928309842e-05	-0.601439321216635	0.3	0.443	0.0195996260892241	A2_tan
Elk4	3.12098352907845e-05	-0.448550858746242	0.31	0.471	0.0213787371741874	A2_tan
Mef2b	3.15335470549717e-05	-0.361625496307453	0.307	0.403	0.0216004797326556	A2_tan
Nkx2-5	3.30641503449395e-05	-0.477683436603012	0.36	0.542	0.0226489429862836	A2_tan
Zic1	3.34748958328061e-05	-0.448424349389439	0.333	0.437	0.0229303036454721	A2_tan
Atf6	3.58955429278471e-05	-0.486615782033127	0.343	0.485	0.0245884469055753	A2_tan
Stat5a	3.72434482069798e-05	-0.535856784575577	0.32	0.483	0.0255117620217812	A2_tan
Sox9	3.96781703769311e-05	0.418789859717325	0.697	0.516	0.0271795467081978	A2_tan
Sfpq	4.00031147943268e-05	-0.634349802219376	0.307	0.471	0.0274021336341138	A2_tan
Rarg	4.20919469646016e-05	-0.654241646756058	0.277	0.502	0.0288329836707521	A2_tan
Prox1	4.27819458982869e-05	-0.47447000536946	0.343	0.448	0.0293056329403265	A2_tan
Sp3	5.62866968945828e-05	-0.641078772750631	0.337	0.494	0.0385563873727892	A2_tan
Tsc22d1	6.55007764086966e-05	-0.375016769620217	0.337	0.434	0.0448680318399572	A2_tan
Stat6	7.11876227487362e-05	-0.547962024087825	0.307	0.488	0.0487635215828843	A2_tan
Dnmt1	7.67325030485836e-05	-0.539826406062279	0.31	0.49	0.0525617645882797	A2_tan
Nfkb1	7.77974826794239e-05	-0.420192530753339	0.333	0.428	0.0532912756354054	A2_tan
Nfyb	8.0600536040274e-05	-0.451704230270417	0.347	0.474	0.0552113671875877	A2_tan
Mtf1	8.8203916152288e-05	-0.543958314403726	0.303	0.457	0.0604196825643173	A2_tan
Meox2	8.95935489620814e-05	-0.429979764882013	0.37	0.455	0.0613715810390258	A2_tan
Clock	9.59199741952452e-05	-0.442984277374974	0.307	0.442	0.065705182323743	A2_tan
Ddit3	9.64814317694324e-05	-0.573857772266719	0.363	0.512	0.0660897807620612	A2_tan
Six4	9.93355718816039e-05	-0.384096008836677	0.35	0.446	0.0680448667388987	A2_tan
Znf354c	0.000107133928762362	-0.362778169507061	0.3	0.415	0.073386741202218	A2_tan
Mbd1	0.000117751834215215	-0.584699440295015	0.303	0.449	0.0806600064374222	A2_tan
Creb3l1	0.000118889400323931	-0.456033916784676	0.317	0.421	0.0814392392218928	A2_tan
Zglp1	0.00012521346588287	-0.561099582629172	0.31	0.453	0.0857712241297659	A2_tan
Hdac4	0.00014203304453198	-0.356401419861953	0.313	0.409	0.097292635504406	A2_tan
Wwtr1	0.000150933527575546	-0.499315447489925	0.453	0.578	0.103389466389249	A2_tan
Nfatc3	0.000153820905763929	-0.392614891529028	0.33	0.464	0.105367320448292	A2_tan
Ebf1	0.00016715414361639	0.282644886312103	0.517	0.447	0.114500588377227	A2_tan
Pitx1	0.000174221465498274	0.33082125445541	0.673	0.576	0.119341703866318	A2_tan
Irx1	0.000177859608008533	0.400920114956295	0.687	0.55	0.121833831485845	A2_tan
Egr4	0.000181909909270819	0.317949072876465	0.65	0.53	0.124608287850511	A2_tan
Atf4	0.000185698717967229	-0.382810613904029	0.317	0.427	0.127203621807552	A2_tan
Crem	0.000212785091647423	0.305893255796955	0.673	0.515	0.145757787778485	A2_tan
Zbtb7a	0.000214371604687779	0.289060411035398	0.66	0.548	0.146844549211129	A2_tan
Foxp3	0.000217578010396336	0.508873551950025	0.74	0.564	0.14904093712149	A2_tan
Arid3b	0.000219604822587103	-0.459143548846857	0.307	0.418	0.150429303472166	A2_tan
Tada2a	0.000235163441513718	-0.518304803099468	0.327	0.452	0.161086957436897	A2_tan
Hsf1	0.000263574973032319	-0.500232601480179	0.363	0.495	0.180548856527138	A2_tan
Zkscan7	0.000269926763185073	-0.469813403740496	0.323	0.429	0.184899832781775	A2_tan
Cebpg	0.000271412798102331	-0.420352593128837	0.34	0.458	0.185917766700097	A2_tan
Foxj1	0.000283063111429264	0.310553062783204	0.537	0.407	0.193898231329046	A2_tan
Nono	0.000296257091354425	-0.509472600619113	0.343	0.432	0.202936107577781	A2_tan
Med1	0.000298420838024211	-0.506210487126856	0.22	0.352	0.204418274046584	A2_tan
Sall4	0.000305555670645892	0.366430874060701	0.523	0.383	0.209305634392436	A2_tan
Tfap2b	0.000306111068614286	-0.311260440020564	0.34	0.42	0.209686082000786	A2_tan
Lhx8	0.00031398656422873	-0.431072483921346	0.257	0.394	0.21508079649668	A2_tan
Hes1	0.000334513028857913	-0.362326390382895	0.333	0.438	0.22914142476767	A2_tan
Rfx3	0.000341219211973162	0.400445190739504	0.547	0.408	0.233735160201616	A2_tan
Elk1	0.000347424689246431	-0.394328192488513	0.347	0.462	0.237985912133805	A2_tan
Ciita	0.000367998928475458	-0.395459769965193	0.357	0.474	0.252079266005688	A2_tan
Nfic	0.000394613648607984	-0.361901201146602	0.363	0.468	0.270310349296469	A2_tan
Phf20	0.000403157926637478	-0.387626065303804	0.32	0.459	0.276163179746673	A2_tan
Gtf2i	0.000424525352258098	-0.37272740960504	0.36	0.46	0.290799866296797	A2_tan
Vezf1	0.000425280687326772	0.504054735287889	0.597	0.433	0.291317270818839	A2_tan
Brca1	0.000445365463350017	-0.398808939820827	0.327	0.471	0.305075342394761	A2_tan
Hdac3	0.000450124474114235	0.292414725602778	0.67	0.597	0.308335264768251	A2_tan
Bhlhe40	0.000471300481881137	-0.386933876235443	0.41	0.507	0.322840830088579	A2_tan
Gabpa	0.000474639644386413	-0.396264357224992	0.343	0.504	0.325128156404693	A2_tan
Gli3	0.00055586288301998	-0.31574733284752	0.367	0.466	0.380766074868686	A2_tan
Smarca4	0.000557806857646704	0.291747925525281	0.66	0.533	0.382097697487992	A2_tan
Ovol1	0.000588759767518883	-0.471991023331485	0.297	0.418	0.403300440750435	A2_tan
Nr1h3	0.000598041194659689	-0.397928033956885	0.36	0.458	0.409658218341887	A2_tan
Zbtb17	0.000609570088157196	-0.525555162481395	0.353	0.492	0.417555510387679	A2_tan
Gata1	0.000610628361156753	-0.346719752667659	0.333	0.452	0.418280427392376	A2_tan
Sox11	0.000703462559994868	0.32795756203791	0.49	0.343	0.481871853596485	A2_tan
Cdx1	0.000704671631411577	0.387615006986356	0.633	0.464	0.48270006751693	A2_tan
Prop1	0.000753359599557677	0.304978072337246	0.52	0.413	0.516051325697008	A2_tan
Pou3f2	0.000803787766014055	0.351483947485335	0.333	0.264	0.550594619719628	A2_tan
Thap11	0.000814795738628347	-0.415931476565017	0.373	0.472	0.558135080960418	A2_tan
Nfib	0.000831570213242231	0.395435677980033	0.387	0.304	0.569625596070929	A2_tan
Mlx	0.000845793059261685	-0.422823483935412	0.303	0.41	0.579368245594254	A2_tan
Pou1f1	0.000857333425750448	-0.319462081346794	0.36	0.462	0.587273396639057	A2_tan
Twist2	0.000869019668195982	-0.338037130926413	0.343	0.468	0.595278472714248	A2_tan
Neurod1	0.000925014651429733	0.372817440923167	0.543	0.427	0.633635036229367	A2_tan
Aire	0.000963103875113046	-0.347807309846889	0.34	0.465	0.659726154452437	A2_tan
Rgl2	0.00100264129151948	-0.327452104619399	0.34	0.468	0.686809284690844	A2_tan
Fev	0.00104367671839969	0.349940049941267	0.493	0.432	0.71491855210379	A2_tan
Ahr	0.00107546716989884	-0.339360012126325	0.377	0.477	0.736695011380705	A2_tan
Ctbp2	0.00109715590024844	0.285995321673811	0.55	0.483	0.751551791670181	A2_tan
Mitf	0.00109898143211754	-0.376680405161214	0.36	0.472	0.752802281000512	A2_tan
Ctcf	0.0011589029468266	-0.306882078015055	0.36	0.436	0.793848518576221	A2_tan
Phox2b	0.0012078022018517	-0.330622894680263	0.343	0.468	0.827344508268412	A2_tan
Tp53	0.00127946773589418	-0.326598126139163	0.407	0.502	0.876435399087516	A2_tan
Mef2a	0.00127946773589418	-0.442866657132205	0.343	0.453	0.876435399087516	A2_tan
Hoxd13	0.00135504086627139	0.347299314412393	0.56	0.446	0.928202993395904	A2_tan
Aebp1	0.00138188537317061	-0.291291110303177	0.333	0.409	0.94659148062187	A2_tan
Nr2e1	0.00150397450489627	0.388990571938505	0.37	0.289	1	A2_tan
Nfyc	0.00153104236271559	-0.315456087493655	0.337	0.468	1	A2_tan
Smad4	0.00159166386719628	-0.384870994719299	0.31	0.458	1	A2_tan
Hlf	0.00161235704271021	-0.285775205866098	0.387	0.43	1	A2_tan
Mecom	0.00161496102860814	-0.327244278109414	0.347	0.47	1	A2_tan
Zfp202	0.00163857168677791	0.259765855307704	0.663	0.588	1	A2_tan
Zbtb14	0.00164121460908282	0.434261990825426	0.627	0.482	1	A2_tan
Tox3	0.00174180469564586	-0.315397512650789	0.353	0.468	1	A2_tan
Tead4	0.00185690506264859	-0.56725150613992	0.327	0.471	1	A2_tan
Pknox1	0.00189277384813054	0.346318774422419	0.323	0.238	1	A2_tan
Bhlha15	0.00192927800426437	-0.293361635468452	0.337	0.413	1	A2_tan
Mnt	0.00203947243274024	0.257242630911717	0.533	0.418	1	A2_tan
Tgfb1i1	0.00204594038439977	-0.314434381982804	0.367	0.46	1	A2_tan
Nfix	0.0020983654589748	-0.392399684151528	0.42	0.508	1	A2_tan
Lmx1b	0.00222085627224375	-0.43471468000454	0.3	0.422	1	A2_tan
Egr3	0.00227023599232467	-0.25380186076099	0.35	0.413	1	A2_tan
Zfx	0.00232790038027497	-0.359715393408307	0.317	0.404	1	A2_tan
Fosb	0.00234252454578238	0.291849594544858	0.647	0.521	1	A2_tan
Zfp362	0.00235723279403365	-0.316121819996079	0.397	0.461	1	A2_tan
Zic2	0.00238317584979249	-0.285538928247243	0.343	0.411	1	A2_tan
Yap1	0.0023943741092655	-0.415482777825564	0.47	0.562	1	A2_tan
Tbx3	0.00240938005301823	0.409575237402096	0.637	0.498	1	A2_tan
Tbpl1	0.00241314496506407	0.258599957774548	0.64	0.532	1	A2_tan
Ybx3	0.00261244852796858	0.258090408390868	0.653	0.531	1	A2_tan
Irf4	0.00273660442467931	0.392755872098147	0.523	0.415	1	A2_tan
Nfe2l2	0.00275355976002721	-0.283643841432374	0.397	0.471	1	A2_tan
Tfe3	0.00284416006468009	-0.376585701704938	0.373	0.513	1	A2_tan
Rb1	0.00287938449487144	0.264189483961389	0.653	0.518	1	A2_tan
Emx2	0.0029555622057374	-0.419040946820833	0.493	0.623	1	A2_tan
En1	0.00313253439000777	0.418371755564705	0.553	0.502	1	A2_tan
Rfx2	0.00316616932271815	0.36698080286996	0.507	0.4	1	A2_tan
Klf7	0.00349986490747205	0.367753898820499	0.51	0.421	1	A2_tan
Cebpe	0.00364536992041867	-0.266420552799521	0.4	0.456	1	A2_tan
Rxrb	0.00380205500964198	-0.371152053026224	0.417	0.542	1	A2_tan
Nkx3-2	0.00388267070288816	0.312834547812245	0.47	0.398	1	A2_tan
Sp2	0.00408495539920315	-0.460993753966051	0.327	0.448	1	A2_tan
Ehf	0.00425867333835448	0.340008094274899	0.503	0.429	1	A2_tan
Tef	0.0042776778880305	0.431231649753145	0.577	0.432	1	A2_tan
Nrf1	0.00523955539166146	-0.320598391266192	0.433	0.477	1	A2_tan
Foxi1	0.00533180267126602	-0.369259144140823	0.37	0.454	1	A2_tan
Nr2c2	0.00563367556436847	-0.286181785985855	0.337	0.417	1	A2_tan
Zbtb18	0.00671940944947006	-0.442665175192094	0.47	0.554	1	A2_tan
Zxdc	0.00675768071821552	-0.319773938461366	0.21	0.338	1	A2_tan
Stat4	0.00710100220954859	0.384016028769531	0.62	0.527	1	A2_tan
Pax4	0.00716140507040135	-0.329930838631729	0.237	0.361	1	A2_tan
Irf2	0.00730414235094238	-0.360774224448346	0.373	0.517	1	A2_tan
Pparg	0.0075230369347826	-0.288258717180775	0.317	0.392	1	A2_tan
Mta2	0.00772613365652769	-0.429902718794618	0.32	0.441	1	A2_tan
Daxx	0.00780218855374157	0.342098371391826	0.703	0.557	1	A2_tan
Hand2	0.00783498834255412	0.351037941268051	0.593	0.507	1	A2_tan
Nr1i3	0.00785692344042693	-0.266883716944214	0.383	0.502	1	A2_tan
Pou4f1	0.00849387138626878	-0.337639931523799	0.38	0.453	1	A2_tan
Id2	0.00860043724564419	0.318705344359339	0.6	0.507	1	A2_tan
Satb1	0.00880499417695885	-0.336914671701684	0.353	0.448	1	A2_tan
Nr1h4	0.00954906639955136	-0.267647407006736	0.33	0.413	1	A2_tan
Tbx2	0.00968059366248722	0.302653671609783	0.607	0.522	1	A2_tan
Nkx2-5	1.48800629449298e-37	1.22626527175234	0.837	0.422	1.01928431172769e-34	A1_tan
Myocd	2.01496857171896e-37	0.621808955905941	0.78	0.327	1.38025347162749e-34	A1_tan
Gbx2	2.14078101197723e-37	-2.28160821658021	0.093	0.524	1.4664349932044e-34	A1_tan
Klf9	2.81074579886577e-37	-2.43844551810657	0.093	0.523	1.92536087222305e-34	A1_tan
Irf5	1.13336506794436e-34	1.02049105063439	0.817	0.405	7.76355071541884e-32	A1_tan
Zeb1	1.22492586312189e-33	-2.28120226476143	0.133	0.515	8.39074216238491e-31	A1_tan
Zbtb4	4.47433301385018e-33	-2.02634690666429	0.11	0.508	3.06491811448737e-30	A1_tan
Myc	1.57027249917857e-31	-2.17682380286466	0.107	0.512	1.07563666193732e-28	A1_tan
Msx1	1.03172184862054e-30	-1.37979936298148	0.07	0.398	7.06729466305069e-28	A1_tan
Fli1	1.51190921285114e-30	1.000818682211	0.833	0.453	1.03565781080303e-27	A1_tan
Foxf1	5.38163959956382e-30	1.06597024109958	0.817	0.408	3.68642312570122e-27	A1_tan
Bcl11a	7.2402649529564e-30	-1.67490848096439	0.12	0.494	4.95958149277514e-27	A1_tan
Hnf4g	1.76547822677104e-29	1.00790748307154	0.683	0.293	1.20935258533816e-26	A1_tan
Tp73	1.77495095107719e-29	-1.53051729453225	0.13	0.52	1.21584140148787e-26	A1_tan
Zbtb38	4.30173201560305e-29	1.06069406607638	0.807	0.44	2.94668643068809e-26	A1_tan
Hnf1b	5.04478213429953e-29	0.941409856062118	0.797	0.374	3.45567576199518e-26	A1_tan
Rcor2	6.75279973888692e-29	-1.78433370596202	0.127	0.512	4.62566782113754e-26	A1_tan
Meox1	7.27233199799192e-29	0.622988996134646	0.45	0.173	4.98154741862447e-26	A1_tan
Lhx1	8.79752958471885e-29	0.818157715227096	0.767	0.348	6.02630776553241e-26	A1_tan
Meis2	1.514453895935e-28	1.04144272745361	0.803	0.418	1.03740091871548e-25	A1_tan
Tfeb	1.91862895794101e-28	0.840246965934131	0.62	0.257	1.31426083618959e-25	A1_tan
Rxra	6.69006520725531e-28	1.2468088222194	0.757	0.369	4.58269466696989e-25	A1_tan
Tbx3	7.2194418597099e-27	-2.05824689984706	0.22	0.602	4.94531767390128e-24	A1_tan
Sox7	9.17184594099321e-27	0.959184029687787	0.797	0.43	6.28271446958035e-24	A1_tan
Msx2	1.30222611387987e-26	0.946884462149504	0.84	0.48	8.92024888007708e-24	A1_tan
Nr2e3	2.36574003302633e-26	1.14571770759672	0.743	0.327	1.62053192262304e-23	A1_tan
Nrl	4.17844086770063e-26	1.13167548593889	0.717	0.342	2.86223199437493e-23	A1_tan
Tbx18	1.33832612670512e-25	1.13344928547617	0.72	0.336	9.16753396793005e-23	A1_tan
Lhx4	3.76378126756946e-25	0.904114671513681	0.797	0.395	2.57819016828508e-22	A1_tan
Peg3	4.38405961828602e-25	-1.42488419863016	0.12	0.477	3.00308083852592e-22	A1_tan
Fosl2	4.51532311336097e-25	0.985402015881142	0.69	0.333	3.09299633265227e-22	A1_tan
Dmrt1	4.60498809469857e-25	0.860794063748499	0.803	0.389	3.15441684486852e-22	A1_tan
Ebf1	1.05349863541603e-24	1.00916492504911	0.79	0.378	7.21646565259982e-22	A1_tan
Kmt2a	1.16708727250128e-24	-1.64360929285711	0.137	0.484	7.99454781663378e-22	A1_tan
Max	1.17851825378305e-24	-1.41426023264047	0.133	0.469	8.07285003841388e-22	A1_tan
Dlx5	1.48872085865901e-24	1.02632404943594	0.77	0.422	1.01977378818142e-21	A1_tan
Tfap2d	2.28182869125524e-24	0.933354835902325	0.797	0.409	1.56305265350984e-21	A1_tan
Prox1	2.87830454108398e-24	-1.53732591787191	0.123	0.503	1.97163861064253e-21	A1_tan
Hoxa11	3.3110260771759e-24	0.300267209893119	0.78	0.403	2.26805286286549e-21	A1_tan
Lhx3	6.84509111231328e-24	0.928353981079886	0.797	0.426	4.6888874119346e-21	A1_tan
Atoh7	2.78811981708682e-23	0.942989836634602	0.793	0.405	1.90986207470447e-20	A1_tan
Klf15	4.4687214770002e-23	1.06025153236772	0.743	0.373	3.06107421174514e-20	A1_tan
Etv5	5.17011027675212e-23	0.942098952024816	0.803	0.445	3.5415255395752e-20	A1_tan
Nkx6-1	7.41947419139848e-23	0.838452907910796	0.797	0.392	5.08233982110796e-20	A1_tan
Nr2c1	8.49784174954004e-23	1.01707691797092	0.737	0.382	5.82102159843493e-20	A1_tan
Srebf1	5.32176166695062e-22	1.12433923573914	0.7	0.392	3.64540674186117e-19	A1_tan
Hand1	9.13223952670589e-22	0.831750003393038	0.79	0.425	6.25558407579353e-19	A1_tan
Klf2	1.43321985179531e-21	-1.34876603428521	0.113	0.459	9.81755598479784e-19	A1_tan
Npm1	2.03191448426435e-21	-1.4764125458232	0.157	0.49	1.39186142172108e-18	A1_tan
Sirt1	3.07813623861071e-21	0.902558958566469	0.707	0.381	2.10852332344834e-18	A1_tan
Ddit3	3.38336585289155e-21	-1.64427186844774	0.217	0.548	2.31760560923071e-18	A1_tan
Hoxb2	8.77910694351241e-21	0.831875415854722	0.737	0.39	6.013688256306e-18	A1_tan
Tbx20	9.34365517401315e-21	1.00867201897723	0.593	0.312	6.40040379419901e-18	A1_tan
Gfi1b	1.63408379909796e-20	0.951982325096404	0.67	0.348	1.1193474023821e-17	A1_tan
Foxe1	1.80096552788808e-20	0.782971686428045	0.853	0.573	1.23366138660334e-17	A1_tan
Klf4	2.28543009146352e-20	-1.40840662693867	0.18	0.498	1.56551961265251e-17	A1_tan
Irf9	2.4094719775006e-20	0.813912442550805	0.76	0.436	1.65048830458791e-17	A1_tan
Zbtb17	8.90076497298175e-20	-1.39855195177249	0.19	0.532	6.0970240064925e-17	A1_tan
Hoxa9	1.94459438541778e-19	-1.46450353856738	0.24	0.505	1.33204715401118e-16	A1_tan
Smad9	2.06514750289394e-19	0.795321953544639	0.737	0.367	1.41462603948235e-16	A1_tan
Arid5b	2.10996793659336e-19	0.810913356050438	0.747	0.405	1.44532803656645e-16	A1_tan
Ezh2	2.48351259233944e-19	-1.58506881383096	0.137	0.507	1.70120612575251e-16	A1_tan
Klf12	2.52644587734136e-19	0.811381749308984	0.747	0.392	1.73061542597883e-16	A1_tan
Smad6	4.21803759916748e-19	-1.02829632985216	0.2	0.5	2.88935575542973e-16	A1_tan
E2f1	8.13966620160073e-19	-1.35433118118812	0.113	0.418	5.5756713480965e-16	A1_tan
Ep300	8.63536519242132e-19	0.710493703693985	0.683	0.425	5.9152251568086e-16	A1_tan
Son	1.510964133083e-18	0.740488961100935	0.657	0.355	1.03501043116186e-15	A1_tan
Atoh1	1.64992595742178e-18	0.429538275543664	0.827	0.47	1.13019928083392e-15	A1_tan
Znf219	2.50519998272389e-18	-1.27418236966378	0.163	0.456	1.71606198816586e-15	A1_tan
Six3	3.08442672294753e-18	-1.29488104816834	0.153	0.493	2.11283230521906e-15	A1_tan
Tfe3	3.59639183607533e-18	0.912346875127791	0.7	0.432	2.4635284077116e-15	A1_tan
Sp7	4.12324962573366e-18	0.847173373698603	0.76	0.433	2.82442599362756e-15	A1_tan
Foxa2	4.62951113697164e-18	-1.21101790537361	0.093	0.43	3.17121512882557e-15	A1_tan
Etv4	5.28353220473426e-18	-1.37410974668648	0.167	0.495	3.61921956024297e-15	A1_tan
Znf143	5.64394057487449e-18	-1.20525403532563	0.217	0.468	3.86609929378903e-15	A1_tan
Sox18	8.17203531767106e-18	0.682495294620284	0.623	0.332	5.59784419260468e-15	A1_tan
Hoxa13	9.58844725128828e-18	0.695998886805459	0.837	0.539	6.56808636713248e-15	A1_tan
Hivep3	1.24045056572323e-17	0.676040951479269	0.713	0.381	8.49708637520416e-15	A1_tan
Mta3	1.31334721989386e-17	-1.25106704541978	0.197	0.493	8.99642845627294e-15	A1_tan
Sin3a	1.85588622081754e-17	-0.921539336925114	0.373	0.646	1.27128206126002e-14	A1_tan
Smad5	2.31929038018585e-17	0.98728926207319	0.683	0.372	1.58871391042731e-14	A1_tan
Dbp	4.8653785509747e-17	-1.37382274420978	0.143	0.486	3.33278430741767e-14	A1_tan
Nr1h3	5.22902150309284e-17	0.741616297529273	0.647	0.387	3.5818797296186e-14	A1_tan
Nr1i2	1.23988349307833e-16	-1.43625265628938	0.213	0.509	8.49320192758658e-14	A1_tan
Myrf	1.41815863150505e-16	0.81435804332806	0.633	0.365	9.71438662580961e-14	A1_tan
Fgf2	2.2417351997139e-16	0.719366012852878	0.837	0.551	1.53558861180402e-13	A1_tan
Ebf3	2.95564691619701e-16	0.823878043419709	0.667	0.364	2.02461813759495e-13	A1_tan
Zeb2	4.44910712300385e-16	-1.3582437542245	0.187	0.482	3.04763837925764e-13	A1_tan
Ppard	9.23315069541183e-16	-1.00210285559568	0.407	0.672	6.3247082263571e-13	A1_tan
Cebpa	1.72219799081603e-15	0.797694902429645	0.683	0.412	1.17970562370898e-12	A1_tan
Zbtb32	1.75528600927852e-15	0.563970459004791	0.71	0.37	1.20237091635579e-12	A1_tan
Phf5a	2.53638713557025e-15	0.967482228766208	0.62	0.343	1.73742518786562e-12	A1_tan
Znf804a	3.86984719705944e-15	0.569984838394071	0.593	0.317	2.65084532998571e-12	A1_tan
Nkx3-1	4.95743866661965e-15	-1.08957941560931	0.37	0.595	3.39584548663446e-12	A1_tan
Zkscan7	5.22421093648325e-15	-1.14561860939918	0.163	0.469	3.57858449149103e-12	A1_tan
Nr1h2	5.84435623073427e-15	0.679995473122273	0.597	0.351	4.00338401805297e-12	A1_tan
Irf8	5.93233529473573e-15	0.759577041935665	0.677	0.441	4.06364967689397e-12	A1_tan
Smad1	7.84537081805914e-15	0.623823801089818	0.6	0.355	5.37407901037051e-12	A1_tan
Vsx2	8.80300970328203e-15	0.76718432304761	0.73	0.463	6.03006164674819e-12	A1_tan
Nr2c2	1.25587466957431e-14	0.663151851706572	0.6	0.351	8.60274148658402e-12	A1_tan
Nr1h4	1.32733043755495e-14	0.715730059537021	0.603	0.345	9.09221349725143e-12	A1_tan
Nfatc4	1.54368849632661e-14	0.872630495566194	0.677	0.425	1.05742661998373e-11	A1_tan
Bcor	1.72997227183594e-14	0.400362137451273	0.597	0.313	1.18503100620762e-11	A1_tan
Crx	1.94544569274257e-14	0.713914517778572	0.703	0.455	1.33263029952866e-11	A1_tan
Znf263	2.07803405632732e-14	0.707821000026485	0.673	0.391	1.42345332858421e-11	A1_tan
Srsf2	2.28537765933502e-14	-1.18276225726436	0.183	0.451	1.56548369664449e-11	A1_tan
Rfx1	2.40531935080454e-14	-1.15406513774766	0.227	0.506	1.64764375530111e-11	A1_tan
Tfap2b	2.82403170853517e-14	0.661919768552161	0.61	0.352	1.93446172034659e-11	A1_tan
Mafb	3.13838144373452e-14	0.949392594741268	0.68	0.394	2.14979128895815e-11	A1_tan
Bhlha15	3.3262930097184e-14	0.655227688861331	0.593	0.349	2.2785107116571e-11	A1_tan
Tbx5	5.86793499408437e-14	0.73296325536323	0.687	0.44	4.01953547094779e-11	A1_tan
Ppara	6.87314977900836e-14	0.989308221361668	0.69	0.429	4.70810759862073e-11	A1_tan
Rorc	1.26110011396818e-13	0.587946167316976	0.637	0.412	8.63853578068203e-11	A1_tan
Klf8	1.54901257248392e-13	0.759809316908073	0.797	0.53	1.06107361215148e-10	A1_tan
Aebp1	2.21991364633743e-13	0.635805562427438	0.573	0.349	1.52064084774114e-10	A1_tan
Zfpm2	2.22773418847107e-13	0.860121625951813	0.58	0.336	1.52599791910268e-10	A1_tan
Tsc22d1	2.34834195452746e-13	0.714297470746028	0.547	0.382	1.60861423885131e-10	A1_tan
Zhx2	2.38995242770646e-13	0.759908626435677	0.933	0.557	1.63711741297893e-10	A1_tan
Neurod2	2.83803366851558e-13	0.461831362866776	0.703	0.452	1.94405306293317e-10	A1_tan
Zfp202	3.00148867252359e-13	-0.86401284315072	0.423	0.647	2.05601974067866e-10	A1_tan
Zic2	5.22024407017766e-13	0.631056161825596	0.57	0.354	3.5758671880717e-10	A1_tan
Znf76	5.46055182644854e-13	-0.799601602891102	0.313	0.483	3.74047800111725e-10	A1_tan
Deaf1	6.01562381669363e-13	0.681937297085272	0.783	0.522	4.12070231443513e-10	A1_tan
Gtf2ird1	6.64887445640287e-13	0.586518255804746	0.627	0.407	4.55447900263597e-10	A1_tan
Npas2	6.97756560737354e-13	0.631696401185462	0.627	0.42	4.77963244105088e-10	A1_tan
Tbx21	9.21688051306539e-13	0.563902847684821	0.603	0.389	6.31356315144979e-10	A1_tan
Sox4	9.473032509629e-13	-1.06800159388151	0.177	0.482	6.48902726909587e-10	A1_tan
Spic	9.70288748080245e-13	0.380616586543212	0.61	0.358	6.64647792434968e-10	A1_tan
Otx2	1.70209196887704e-12	0.735103113006018	0.743	0.509	1.16593299868077e-09	A1_tan
Hcfc1	1.88401690885345e-12	-1.00951133549696	0.187	0.431	1.29055158256462e-09	A1_tan
Tcf7l1	2.72022340087647e-12	-0.530679405064659	0.307	0.62	1.86335302960038e-09	A1_tan
Zbtb14	2.82254235124153e-12	-0.904887392156439	0.333	0.556	1.93344151060045e-09	A1_tan
Hoxa5	2.98813835953768e-12	-1.06732150841615	0.203	0.472	2.04687477628331e-09	A1_tan
Foxh1	3.42771031674324e-12	0.828153944395438	0.573	0.372	2.34798156696912e-09	A1_tan
Hopx	3.71381397012256e-12	-0.857543586019512	0.377	0.567	2.54396256953395e-09	A1_tan
Yy1	4.03672278493033e-12	-0.680301846374969	0.347	0.558	2.76515510767727e-09	A1_tan
Relb	4.50540692632154e-12	-1.07009046373091	0.23	0.482	3.08620374453026e-09	A1_tan
Hdac7	4.5809239774595e-12	-1.22804964909423	0.373	0.629	3.13793292455976e-09	A1_tan
Hhex	5.11139697723933e-12	0.641586009708911	0.63	0.422	3.50130692940894e-09	A1_tan
Foxc1	6.21386716271072e-12	0.652186563676591	0.633	0.414	4.25649900645684e-09	A1_tan
Pa2g4	6.70407956430904e-12	-0.503570412400441	0.583	0.727	4.59229450155169e-09	A1_tan
Pou4f3	1.27033871214916e-11	0.552187701688879	0.6	0.371	8.70182017822176e-09	A1_tan
Cebpg	1.28280881213979e-11	0.626033226044495	0.607	0.392	8.78724036315759e-09	A1_tan
Tbx15	1.46098594774091e-11	0.756407242375298	0.647	0.422	1.00077537420252e-08	A1_tan
Crebbp	1.58442557601348e-11	0.65675319110086	0.617	0.375	1.08533151956923e-08	A1_tan
Nfkbiz	1.79185141308163e-11	0.61186567629778	0.627	0.369	1.22741821796091e-08	A1_tan
Foxm1	2.17464157904305e-11	0.552721292681299	0.57	0.357	1.48962948164449e-08	A1_tan
Bcl11b	2.22420871036389e-11	-1.07564415297407	0.317	0.49	1.52358296659927e-08	A1_tan
Tlx3	2.29694265136245e-11	0.449999011002658	0.593	0.39	1.57340571618328e-08	A1_tan
Pou2f2	2.70566356564805e-11	0.691638089883434	0.693	0.46	1.85337954246891e-08	A1_tan
Cebpd	2.95949512614977e-11	-0.961823371329895	0.2	0.461	2.02725416141259e-08	A1_tan
Rela	3.11485628148997e-11	0.600110313899402	0.593	0.412	2.13367655282063e-08	A1_tan
Jdp2	3.22626848970812e-11	-1.04856411815848	0.19	0.487	2.20999391545006e-08	A1_tan
Hmga1	3.68867507723327e-11	0.64632370890936	0.64	0.457	2.52674242790479e-08	A1_tan
Sall1	7.12025844192225e-11	0.39671052633492	0.567	0.376	4.87737703271674e-08	A1_tan
Rbpj	7.5575848700338e-11	0.497717904004782	0.67	0.448	5.17694563597315e-08	A1_tan
Mnx1	9.00501107490579e-11	0.74221073792525	0.553	0.374	6.16843258631047e-08	A1_tan
Zbtb18	9.31961436814529e-11	-0.748904560878169	0.353	0.583	6.38393584217952e-08	A1_tan
Fhl2	9.55514086557976e-11	0.587151861866717	0.76	0.535	6.54527149292214e-08	A1_tan
Arid1a	1.06558329541762e-10	0.568637486794449	0.557	0.362	7.29924557361072e-08	A1_tan
Tox	1.16247725126189e-10	0.604802456736719	0.593	0.363	7.96296917114394e-08	A1_tan
Sox5	1.1770041842193e-10	-0.989071693719469	0.357	0.612	8.06247866190221e-08	A1_tan
Stat4	1.19170851287463e-10	0.524719481860814	0.733	0.498	8.16320331319119e-08	A1_tan
Klf3	1.36578657844987e-10	0.635945694682911	0.73	0.503	9.35563806238158e-08	A1_tan
Gli1	1.50775934419277e-10	-1.0163964652133	0.253	0.515	1.03281515077205e-07	A1_tan
Klf5	1.65900227814354e-10	0.498558057769	0.587	0.388	1.13641656052833e-07	A1_tan
Hif1a	1.66925334506207e-10	-1.04942663391373	0.29	0.51	1.14343854136752e-07	A1_tan
Rest	2.31085190831841e-10	-0.692709913320303	0.33	0.579	1.58293355719811e-07	A1_tan
Gtf3a	2.31792626931233e-10	-0.913628894349764	0.24	0.482	1.58777949447895e-07	A1_tan
Pawr	4.43626501848867e-10	0.682953317278608	0.79	0.531	3.03884153766474e-07	A1_tan
Atf4	4.51709831940165e-10	0.576910812358353	0.567	0.364	3.09421234879013e-07	A1_tan
Foxq1	5.45753434118784e-10	0.419037065471354	0.64	0.418	3.73841102371367e-07	A1_tan
Npas4	5.70818181643569e-10	0.352585055849283	0.717	0.437	3.91010454425845e-07	A1_tan
Gata6	5.84641767698014e-10	-1.00552523324142	0.19	0.476	4.00479610873139e-07	A1_tan
Neurod6	6.56847786678118e-10	-0.97010808904992	0.17	0.4	4.49940733874511e-07	A1_tan
Batf	6.64727755417266e-10	0.490121438356993	0.65	0.439	4.55338512460827e-07	A1_tan
Kdm2a	7.89898128060306e-10	-0.938477080507295	0.203	0.474	5.41080217721309e-07	A1_tan
Tcf4	8.84076125822972e-10	-0.994566913461567	0.243	0.478	6.05592146188736e-07	A1_tan
Onecut1	1.02785046420376e-09	0.530488233581525	0.663	0.442	7.04077567979578e-07	A1_tan
Tbr1	1.28150701824222e-09	0.498517797752467	0.75	0.552	8.77832307495919e-07	A1_tan
Pparg	1.31577111740439e-09	0.821066248878906	0.573	0.328	9.01303215422005e-07	A1_tan
Pax2	1.46626001070389e-09	0.563605866535408	0.643	0.428	1.00438810733216e-06	A1_tan
Rxrb	1.72642433209509e-09	0.592883970628861	0.697	0.472	1.18260066748514e-06	A1_tan
Nfatc2	2.12158746773666e-09	0.599491588531794	0.713	0.458	1.45328741539962e-06	A1_tan
Nfkb1	2.14629712495621e-09	0.616954298372395	0.583	0.365	1.470213530595e-06	A1_tan
Bmal2	2.16501312418377e-09	0.453699031004319	0.577	0.389	1.48303399006588e-06	A1_tan
Preb	2.3407695485157e-09	0.631727764412921	0.703	0.468	1.60342714073326e-06	A1_tan
Nfkbib	2.61186676773215e-09	0.720662858232135	0.617	0.408	1.78912873589652e-06	A1_tan
Olig2	3.26749801913188e-09	-0.87115695411976	0.133	0.338	2.23823614310534e-06	A1_tan
Fev	3.9790574245401e-09	0.48888997755422	0.59	0.408	2.72565433580997e-06	A1_tan
Zgpat	4.34587022308214e-09	0.594005450728603	0.643	0.427	2.97692110281127e-06	A1_tan
Sox10	4.39553422999415e-09	-0.913296858899501	0.203	0.459	3.01094094754599e-06	A1_tan
Nfia	4.45839141895932e-09	0.993791973386018	0.583	0.34	3.05399812198713e-06	A1_tan
Tcf3	4.56078661404319e-09	0.560748992705467	0.573	0.359	3.12413883061959e-06	A1_tan
Zic1	5.03632078839958e-09	0.510574547735262	0.567	0.378	3.44987974005371e-06	A1_tan
Tgif1	5.28529482786018e-09	-0.60151783842647	0.327	0.508	3.62042695708422e-06	A1_tan
Irf2	7.65943174590331e-09	0.533375736896944	0.65	0.448	5.24671074594377e-06	A1_tan
Hoxc6	7.9875130088949e-09	0.647519073830109	0.617	0.399	5.47144641109301e-06	A1_tan
Neurog2	1.04929280229614e-08	0.579656215407213	0.853	0.536	7.18765569572857e-06	A1_tan
Tfap4	1.09383705662143e-08	-0.886339285488496	0.243	0.468	7.4927838378568e-06	A1_tan
Kdm5c	1.15290408682698e-08	-0.633627251135417	0.263	0.471	7.89739299476484e-06	A1_tan
Tcf7l2	1.15929904014391e-08	-0.966430154173868	0.2	0.482	7.94119842498578e-06	A1_tan
Pitx2	2.02889152081881e-08	0.503749945691064	0.597	0.443	1.38979069176088e-05	A1_tan
Mafa	2.16569824697701e-08	0.576020699208052	0.557	0.392	1.48350329917926e-05	A1_tan
Tada2a	2.28031468994217e-08	-0.822376676468072	0.233	0.475	1.56201556261039e-05	A1_tan
Sox9	2.29894210681743e-08	-0.655315288328515	0.443	0.579	1.57477534316994e-05	A1_tan
Ets2	2.90820717209023e-08	0.552018586754147	0.633	0.405	1.99212191288181e-05	A1_tan
Crebzf	2.97952234875081e-08	0.530518115279464	0.653	0.467	2.0409728088943e-05	A1_tan
Nfat5	3.12727800880025e-08	0.599066584874596	0.623	0.418	2.14218543602817e-05	A1_tan
Irf4	4.08686858793425e-08	-0.693172797341298	0.287	0.474	2.79950498273496e-05	A1_tan
Skil	4.31045496910559e-08	-0.599291318704526	0.303	0.439	2.95266165383733e-05	A1_tan
Hdac9	4.48588214524156e-08	0.488029782990192	0.753	0.535	3.07282926949047e-05	A1_tan
Pbrm1	4.58225347821324e-08	0.526047057110285	0.553	0.398	3.13884363257607e-05	A1_tan
Hoxb5	5.87621201560628e-08	0.430266514614177	0.503	0.368	4.0252052306903e-05	A1_tan
Pax5	6.61478320771807e-08	0.523611384359927	0.617	0.388	4.53112649728688e-05	A1_tan
Tfcp2	7.58047019857584e-08	-0.717126276947028	0.273	0.494	5.19262208602445e-05	A1_tan
Znf148	8.59210906588366e-08	0.555795196256148	0.74	0.533	5.88559471013031e-05	A1_tan
Gata5	9.4354164627261e-08	0.506623042524523	0.667	0.425	6.46326027696738e-05	A1_tan
Htatip2	9.68354479596375e-08	0.58594694273324	0.79	0.539	6.63322818523517e-05	A1_tan
Zfp42	1.00155698540839e-07	0.48488416260334	0.553	0.386	6.8606653500475e-05	A1_tan
Pdx1	1.06577182180547e-07	0.479787361135871	0.597	0.391	7.30053697936749e-05	A1_tan
Tead1	1.11364956085004e-07	-0.874245959373217	0.197	0.466	7.62849949182276e-05	A1_tan
E2f4	1.15463510384052e-07	-0.936832880139193	0.173	0.384	7.90925046130758e-05	A1_tan
Hoxb9	1.20636798123302e-07	0.437101024808021	0.57	0.397	8.26362067144616e-05	A1_tan
Klf6	1.25710182911466e-07	0.531613915897154	0.587	0.427	8.61114752943545e-05	A1_tan
Zfp362	1.28323682062152e-07	-0.692614141487549	0.257	0.496	8.79017222125743e-05	A1_tan
Jun	1.58733475196121e-07	-0.71600058805521	0.337	0.552	0.000108732430509343	A1_tan
Hes5	1.70483156386825e-07	-0.323234410758844	0.493	0.657	0.000116780962124975	A1_tan
Mkx	1.83537503394869e-07	0.68707132705	0.49	0.382	0.000125723189825485	A1_tan
Hic1	1.98824716264542e-07	-0.667420634938816	0.347	0.49	0.000136194930641212	A1_tan
Mlx	2.02112761117038e-07	-0.785386308113538	0.193	0.438	0.000138447241365171	A1_tan
Klf17	2.21378081686801e-07	0.619060522250195	0.74	0.537	0.000151643985955459	A1_tan
Foxj1	2.35788361420481e-07	0.486794168990425	0.563	0.4	0.00016151502757303	A1_tan
Nfe2	2.43023210343088e-07	0.463022338338121	0.513	0.358	0.000166470899085016	A1_tan
Gli2	2.7416680816021e-07	-0.69569867660022	0.287	0.48	0.000187804263589744	A1_tan
Foxl2	2.74854955018507e-07	0.574923578878569	0.627	0.477	0.000188275644187677	A1_tan
Rfxank	3.27401206102603e-07	0.532769241431053	0.637	0.413	0.000224269826180283	A1_tan
Prdm2	4.68820225320073e-07	-0.659480627809742	0.34	0.453	0.00032114185434425	A1_tan
Etv1	5.00984515894354e-07	0.363547774259422	0.81	0.607	0.000343174393387632	A1_tan
Klf10	7.0495466255708e-07	0.619867821693842	0.857	0.688	0.0004828939438516	A1_tan
Thrb	7.11823871563827e-07	-0.891939452093832	0.27	0.492	0.000487599352021221	A1_tan
Nr4a3	9.23668218324849e-07	0.372563790171131	0.563	0.407	0.000632712729552521	A1_tan
Mtf1	9.69056958621415e-07	0.600130965864323	0.56	0.392	0.000663804016655669	A1_tan
Arnt	1.08951581589764e-06	-0.546249860811549	0.443	0.604	0.000746318333889886	A1_tan
Spi1	1.41799791236913e-06	-0.632445295201083	0.317	0.501	0.000971328569972854	A1_tan
Atf5	1.62944115299298e-06	-0.550978977783633	0.3	0.493	0.00111616718980019	A1_tan
Mybl1	1.98807828088592e-06	-0.555887382733514	0.323	0.477	0.00136183362240685	A1_tan
Hoxb4	2.20749673484555e-06	0.340585499530886	0.583	0.445	0.0015121352633692	A1_tan
Nfe2l1	2.23845344562023e-06	0.39628750099132	0.583	0.422	0.00153334061024986	A1_tan
Prdm1	2.36650055525027e-06	-0.490618359585998	0.473	0.572	0.00162105288034643	A1_tan
Six1	2.41630788330294e-06	0.283439125692333	0.577	0.444	0.00165517090006251	A1_tan
Prrx1	2.63184887344599e-06	0.426798689771041	0.5	0.389	0.0018028164783105	A1_tan
Hlf	3.02111300696439e-06	-0.627688281874397	0.253	0.463	0.0020694624097706	A1_tan
Foxo6	3.24330265649544e-06	0.450904649643206	0.473	0.319	0.00222166231969938	A1_tan
Erg	3.45739258003132e-06	-0.753447393993291	0.21	0.45	0.00236831391732145	A1_tan
Ikzf4	3.78687862201911e-06	0.407938431972965	0.52	0.403	0.00259401185608309	A1_tan
Hoxb1	4.23161992693415e-06	0.541337173583949	0.713	0.532	0.00289865964994989	A1_tan
Ctcf	4.63136640793864e-06	-0.659226885443549	0.263	0.46	0.00317248598943797	A1_tan
Srebf2	4.93244914083469e-06	0.492939067107634	0.617	0.431	0.00337872766147176	A1_tan
Myb	6.04588057330103e-06	-0.549781253987483	0.34	0.489	0.00414142819271121	A1_tan
Neurog3	6.44864991317246e-06	0.368757429325699	0.65	0.468	0.00441732519052313	A1_tan
Nr2f1	6.81635454696919e-06	-0.581054340180046	0.253	0.441	0.0046692028646739	A1_tan
Hdgf	7.30020690214119e-06	-0.694140477034929	0.253	0.445	0.00500064172796671	A1_tan
Dlx4	7.4961830339402e-06	0.467314467456717	0.553	0.421	0.00513488537824904	A1_tan
Vdr	8.62929111100668e-06	0.320143503827875	0.613	0.461	0.00591106441103957	A1_tan
Mta1	8.74353563786791e-06	-0.625190504795036	0.27	0.456	0.00598932191193952	A1_tan
Hey1	1.31514966867618e-05	-0.489616491171422	0.317	0.459	0.0090087752304318	A1_tan
Hnf1a	1.37291395161503e-05	0.287938998261372	0.587	0.49	0.00940446056856293	A1_tan
Ybx3	1.55775448247267e-05	-0.472891706989476	0.48	0.574	0.0106706182049378	A1_tan
Daxx	1.74012258600753e-05	-0.586253286376099	0.493	0.61	0.0119198397141516	A1_tan
Kat2b	1.75869222438355e-05	0.355518306817147	0.557	0.438	0.0120470417370273	A1_tan
Nr3c1	1.76617281988924e-05	0.568820508826315	0.677	0.52	0.0120982838162413	A1_tan
Myog	1.76617281988924e-05	-0.527131702852003	0.35	0.512	0.0120982838162413	A1_tan
Satb2	1.77745058172162e-05	-0.532632999067262	0.327	0.492	0.0121755364847931	A1_tan
Nr1d1	1.9223069109612e-05	-0.589924173598226	0.397	0.546	0.0131678023400842	A1_tan
Pitx3	2.1722272990879e-05	-0.648648111760985	0.127	0.381	0.0148797569987521	A1_tan
Insm1	2.44265938699601e-05	0.363574037582179	0.46	0.407	0.0167322168009227	A1_tan
Dnmt1	2.57883475528862e-05	0.396532345535346	0.537	0.433	0.017665018073727	A1_tan
E2f7	2.75063872621863e-05	-0.409441169002809	0.37	0.551	0.0188418752745976	A1_tan
Ptf1a	2.77358384710114e-05	0.358789064515685	0.583	0.427	0.0189990493526428	A1_tan
Tp53	2.79091198942695e-05	-0.416667898338926	0.37	0.511	0.0191177471275746	A1_tan
Nr2e1	3.12743239650538e-05	-0.457080458313401	0.29	0.309	0.0214229119160619	A1_tan
Bcl3	3.61169297304758e-05	0.395901970633249	0.647	0.45	0.0247400968653759	A1_tan
Nfatc1	3.67888951787351e-05	0.329785425477859	0.62	0.481	0.0252003931974336	A1_tan
Nfyc	3.70913413471105e-05	0.365771910751146	0.53	0.42	0.0254075688227707	A1_tan
Elk3	3.72434482069798e-05	-0.489566692920628	0.5	0.602	0.0255117620217812	A1_tan
Fosl1	4.21776158047001e-05	0.280375302853864	0.443	0.352	0.0288916668262196	A1_tan
Kat7	4.36595397536199e-05	-0.572112920353264	0.327	0.481	0.0299067847312296	A1_tan
Klf7	4.52824049487481e-05	0.36758123599606	0.577	0.404	0.0310184473898925	A1_tan
Twist2	4.65840147379919e-05	0.356123947120873	0.533	0.42	0.0319100500955245	A1_tan
Sox2	4.78243527616698e-05	-0.594071406648546	0.247	0.433	0.0327596816417438	A1_tan
Mycn	5.22588262306352e-05	-0.548440298805665	0.383	0.507	0.0357972959679851	A1_tan
Nfil3	5.37496550187559e-05	0.432199047623627	0.6	0.432	0.0368185136878478	A1_tan
Pax8	5.81180534939775e-05	0.310518793878078	0.563	0.442	0.0398108666433746	A1_tan
Nkx6-3	5.96474378338657e-05	0.376359938156596	0.52	0.389	0.040858494916198	A1_tan
Hr	6.14594584884912e-05	0.361346257058511	0.613	0.453	0.0420997290646165	A1_tan
Spib	6.85594529378937e-05	0.369881594851173	0.61	0.449	0.0469632252624572	A1_tan
Pou4f2	7.7339362838272e-05	-0.404637435268949	0.247	0.412	0.0529774635442163	A1_tan
Kdm5b	7.91872850990035e-05	0.377487707583088	0.493	0.427	0.0542432902928174	A1_tan
Gfi1	9.17168317292851e-05	0.35515277327916	0.627	0.474	0.0628260297345603	A1_tan
Dlx1	9.55473846460635e-05	0.433468403493555	0.523	0.413	0.0654499584825535	A1_tan
Foxd1	0.000101565673776537	0.357167351322727	0.543	0.48	0.0695724865369276	A1_tan
Cxxc1	0.000105897700370621	-0.683762027797594	0.26	0.442	0.0725399247538757	A1_tan
Zbtb33	0.000110924823693517	0.452082108643558	0.68	0.507	0.0759835042300589	A1_tan
Irf1	0.000111784259133951	0.363981457683893	0.57	0.451	0.0765722175067564	A1_tan
Klf13	0.000121895761974519	0.269138786481656	0.48	0.402	0.0834985969525454	A1_tan
Nupr1	0.000140687822431559	0.368220233675378	0.5	0.406	0.0963711583656176	A1_tan
Id2	0.000141224464835446	0.406429329140162	0.657	0.492	0.0967387584122807	A1_tan
Foxi1	0.00014393671864478	0.432460658846455	0.483	0.426	0.0985966522716741	A1_tan
Tfap2a	0.000178193866882269	0.407878700648044	0.54	0.365	0.122062798814355	A1_tan
Mecp2	0.000179200191094338	-0.581971070287556	0.47	0.548	0.122752130899622	A1_tan
Foxf2	0.000179874039937987	0.380799922431816	0.603	0.462	0.123213717357521	A1_tan
Pou1f1	0.000192778209681121	0.322884462514996	0.517	0.422	0.132053073631568	A1_tan
Arid4b	0.000203116502607166	0.357363699625655	0.683	0.55	0.139134804285909	A1_tan
Dnmt3a	0.000206164618615745	-0.312860388869134	0.44	0.535	0.141222763751785	A1_tan
Arid3b	0.000217174761300981	-0.664073732463209	0.247	0.433	0.148764711491172	A1_tan
Ciita	0.000237343593569943	-0.528631721859629	0.357	0.474	0.162580361595411	A1_tan
Smarca1	0.000239101354491146	-0.587096959448037	0.283	0.469	0.163784427826435	A1_tan
Trerf1	0.000252679162921698	0.331607851955506	0.463	0.378	0.173085226601363	A1_tan
Brca1	0.000262129209991066	0.318685051604857	0.513	0.424	0.17955850884388	A1_tan
Grhl3	0.000266488954506228	0.378630135134985	0.607	0.462	0.182544933836766	A1_tan
Lef1	0.000272906498506863	0.379245851865772	0.553	0.431	0.186940951477201	A1_tan
Hoxa10	0.000281517366247312	-0.459042006123768	0.407	0.535	0.192839395879409	A1_tan
Junb	0.000296257091354425	0.277332722594783	0.463	0.425	0.202936107577781	A1_tan
Aire	0.000327930326832239	0.300002565210171	0.51	0.422	0.224632273880084	A1_tan
Grhl2	0.000331505710988402	0.392278614194587	0.623	0.455	0.227081412027055	A1_tan
Ascl1	0.000331505710988402	-0.375322941336551	0.307	0.415	0.227081412027055	A1_tan
Elf3	0.00035246490837232	0.41559131741827	0.497	0.404	0.241438462235039	A1_tan
Myf6	0.000391803361702002	-0.358401206517487	0.413	0.486	0.268385302765871	A1_tan
Sox3	0.000417040592468355	-0.679139661668412	0.253	0.421	0.285672805840823	A1_tan
Irf6	0.000421516521131182	-0.558605557814846	0.283	0.452	0.288738816974859	A1_tan
Pax6	0.000425280687326772	-0.360368884763279	0.353	0.448	0.291317270818839	A1_tan
Mafk	0.000438314930086502	0.306586012578317	0.563	0.459	0.300245727109254	A1_tan
En1	0.000439093145769072	-0.255379652675358	0.437	0.532	0.300778804851815	A1_tan
Rgl2	0.000475477876370398	0.2865277104495	0.503	0.427	0.325702345313723	A1_tan
Foxo3	0.00052193265187334	0.374489068539686	0.607	0.488	0.357523866533238	A1_tan
Foxc2	0.000552958749832686	0.282865682170738	0.573	0.453	0.37877674363539	A1_tan
Mitf	0.000585695877470116	0.328611352669353	0.51	0.434	0.401201676067029	A1_tan
Ets1	0.000609570088157196	0.273030443160143	0.523	0.42	0.417555510387679	A1_tan
Zbtb7a	0.000612750038255733	-0.376799560898817	0.503	0.588	0.419733776205177	A1_tan
Hlx	0.000660058895752614	-0.547761672192738	0.287	0.433	0.45214034359054	A1_tan
Esrrg	0.000679682302591869	0.290034341650217	0.493	0.446	0.46558237727543	A1_tan
Phox2b	0.000687919062606196	0.282667500614264	0.5	0.428	0.471224557885244	A1_tan
Tox3	0.000850103707536392	0.281104738769929	0.513	0.428	0.582321039662428	A1_tan
Eomes	0.00105241904394392	0.309730950662748	0.587	0.43	0.720907045101582	A1_tan
Hoxd3	0.00121780793569835	0.374927937435967	0.557	0.421	0.834198435953372	A1_tan
Gata4	0.00126274928740324	0.331984624159334	0.533	0.431	0.86498326187122	A1_tan
Myod1	0.0012773668129256	-0.299469213431648	0.403	0.538	0.874996266854038	A1_tan
Nr5a2	0.00127946773589418	-0.518399378040329	0.337	0.483	0.876435399087516	A1_tan
Sox17	0.00128790336496092	0.535330674060888	0.72	0.534	0.882213804998232	A1_tan
Ahr	0.00133085681669381	-0.505543263422463	0.35	0.483	0.911636919435257	A1_tan
Hsf2	0.00138188537317061	0.349839387998977	0.5	0.412	0.94659148062187	A1_tan
Stat5b	0.00142307283648035	-0.356581179372009	0.32	0.447	0.974804892989038	A1_tan
Spdef	0.00144408825685273	-0.37632376036685	0.253	0.307	0.989200455944117	A1_tan
Rora	0.00159423707628224	0.39395258459837	0.563	0.452	1	A1_tan
Nfkb2	0.00161496102860814	-0.344959843206865	0.34	0.468	1	A1_tan
Neurod1	0.00176428610759144	0.303139972997537	0.553	0.424	1	A1_tan
Hnf4a	0.00186283949379969	0.384469091212319	0.543	0.428	1	A1_tan
Tbp	0.00191399008135211	-0.544918073087839	0.377	0.488	1	A1_tan
Foxd3	0.00205893278126706	-0.398158192137471	0.367	0.467	1	A1_tan
Lyl1	0.00219308315619312	-0.344702193856464	0.267	0.3	1	A1_tan
Mxd1	0.00240938005301823	-0.405355055723842	0.357	0.47	1	A1_tan
Mlxipl	0.00264504317853149	0.285854677758399	0.543	0.419	1	A1_tan
Rb1	0.00312775608123949	-0.282946993972244	0.497	0.557	1	A1_tan
Btg2	0.00328899867360737	0.363338601235195	0.58	0.439	1	A1_tan
Smarcb1	0.00329901013796484	0.636579664430604	0.857	0.576	1	A1_tan
Esr1	0.00396483609547334	0.432674363736881	0.533	0.45	1	A1_tan
Nfyb	0.00429675931295671	0.304792167606177	0.507	0.434	1	A1_tan
Ctnnb1	0.0046127421235689	0.277845045558993	0.507	0.456	1	A1_tan
Egr4	0.00481370060089801	-0.252900906382727	0.503	0.567	1	A1_tan
Pgr	0.00508158602543775	-0.278693120039641	0.503	0.566	1	A1_tan
Fezf2	0.00527781509821147	0.278897869098802	0.693	0.598	1	A1_tan
Dlx2	0.00534731903218684	0.355832860338695	0.547	0.432	1	A1_tan
Xbp1	0.00559309358721624	-0.378994897916659	0.337	0.438	1	A1_tan
Hoxa7	0.00591675039592338	-0.502086623828562	0.327	0.452	1	A1_tan
Stox1	0.00635635020975219	-0.352445813617975	0.02	0.158	1	A1_tan
Ctbp1	0.00662458225362847	-0.359911475795931	0.513	0.591	1	A1_tan
Ovol1	0.00682512710056218	-0.398708190928689	0.28	0.422	1	A1_tan
Isl1	0.00711103748024563	0.358580967536784	0.567	0.429	1	A1_tan
Pou4f1	0.00761863622076338	0.428040817195511	0.507	0.422	1	A1_tan
Egr1	0.0077045260572935	-0.452579620024249	0.36	0.486	1	A1_tan
Elf4	0.00792305917979662	-0.416780603276005	0.35	0.471	1	A1_tan
Epas1	0.00836522866153074	-0.38442414390128	0.32	0.44	1	A1_tan
Hes1	0.00896434155309515	-0.504413368839725	0.303	0.446	1	A1_tan
Irf7	0.00907616261050078	0.30754138402821	0.523	0.438	1	A1_tan
Pbx2	0.00968059366248722	-0.329297954963414	0.38	0.455	1	A1_tan
Sox6	1.21153162911334e-84	1.88736118290099	0.957	0.198	8.29899165942636e-82	B2_tan
Foxj1	7.01468963894282e-73	-10.3695545922151	0.01	0.538	4.80506240267583e-70	B2_tan
Tead1	1.45331928261039e-56	1.56041061686038	0.88	0.295	9.95523708588117e-54	B2_tan
Smad2	1.40929192359563e-54	1.43254645293548	0.853	0.301	9.65364967663006e-52	B2_tan
Srebf1	1.47289667089638e-54	-4.1669591875538	0.043	0.557	1.00893421956402e-51	B2_tan
Lef1	1.15234975075161e-52	-4.2363861677433	0.063	0.553	7.89359579264853e-50	B2_tan
Spdef	2.31993289538127e-52	-1.64211329030216	0.003	0.369	1.58915403333617e-49	B2_tan
Lyl1	5.57708507710283e-52	-1.70649400744456	0.003	0.366	3.82030327781544e-49	B2_tan
Nhlh2	4.52309055731169e-51	-4.5818976302571	0.093	0.599	3.09831703175851e-48	B2_tan
Tfdp1	3.88454175148727e-47	-1.43261174358068	0.007	0.321	2.66091109976878e-44	B2_tan
Ssrp1	5.07819523560911e-46	1.31797331846573	0.86	0.327	3.47856373639224e-43	B2_tan
Pdx1	3.84955107460702e-45	-2.3973852971522	0.07	0.522	2.63694248610581e-42	B2_tan
Jund	4.70240556508779e-45	1.23691420350229	0.867	0.334	3.22114781208514e-42	B2_tan
Pou3f1	1.48531143241544e-44	-1.44660711978114	0.023	0.39	1.01743833120458e-41	B2_tan
Zxdc	8.10117724746729e-44	1.24923641475609	0.743	0.205	5.54930641451509e-41	B2_tan
Smad1	1.30556244108251e-42	1.19100161528425	0.773	0.312	8.94310272141522e-40	B2_tan
Tfcp2	1.45751599627209e-42	1.26917223098651	0.817	0.358	9.9839845744638e-40	B2_tan
Vdr	1.55498878813454e-42	1.30440589411997	0.843	0.403	1.06516731987216e-39	B2_tan
Dmtf1	7.51526902970784e-40	1.23774150637084	0.773	0.301	5.14795928534987e-37	B2_tan
Foxo3	3.61246056753002e-39	1.16252608649552	0.877	0.42	2.47453548875807e-36	B2_tan
Hbp1	2.0088808698022e-38	1.21421211801226	0.773	0.367	1.37608339581451e-35	B2_tan
Prdm4	7.155504628208e-37	1.2560174317184	0.797	0.322	4.90152067032248e-34	B2_tan
Rcor2	8.31532838739117e-37	1.29943038500507	0.787	0.348	5.69599994536295e-34	B2_tan
Ebf3	1.27301104708274e-36	-1.89208454567526	0.073	0.512	8.72012567251677e-34	B2_tan
Gcm1	9.69168775832952e-36	1.21622239679159	0.77	0.316	6.63880611445572e-33	B2_tan
Stat2	2.95266438920052e-35	1.11597885261072	0.773	0.327	2.02257510660236e-32	B2_tan
Isl1	8.29109903389834e-34	-2.2588539740813	0.107	0.544	5.67940283822036e-31	B2_tan
Prdm16	9.96393441211983e-34	1.14849208475754	0.693	0.247	6.82529507230208e-31	B2_tan
Atf3	3.16245714589794e-33	1.03560900551538	0.773	0.368	2.16628314494009e-30	B2_tan
Irf1	7.62540583780053e-33	1.00188035007878	0.76	0.403	5.22340299889336e-30	B2_tan
Nr4a1	1.28974046692202e-32	1.08701321804017	0.75	0.349	8.83472219841586e-30	B2_tan
Smad4	5.57987341497581e-32	1.05043689245496	0.76	0.346	3.82221328925843e-29	B2_tan
Smarcb1	8.0621383383357e-32	-2.67549809424985	0.27	0.723	5.52256476175996e-29	B2_tan
Atf2	1.31493149555861e-31	1.05344608189953	0.76	0.35	9.0072807445765e-29	B2_tan
Ovol1	2.76050080532799e-31	1.23389709801256	0.74	0.307	1.89094305164967e-28	B2_tan
Shox2	3.34835542004009e-31	1.03629644680456	0.633	0.218	2.29362346272746e-28	B2_tan
Nfatc1	3.95006536806236e-31	1.04827742984618	0.793	0.438	2.70579477712271e-28	B2_tan
Klf11	7.51095722110791e-31	1.20671580168433	0.73	0.348	5.14500569645892e-28	B2_tan
Mta2	2.3623460795894e-30	1.14200382952683	0.74	0.336	1.61820706451874e-27	B2_tan
Pou4f2	2.69121888415589e-30	-1.59058360160115	0.11	0.446	1.84348493564679e-27	B2_tan
Rarg	3.3980474094535e-30	0.96761314487233	0.767	0.379	2.32766247547565e-27	B2_tan
Irf8	4.12264305608582e-29	0.965516783350497	0.767	0.418	2.82401049341879e-26	B2_tan
Scx	3.2068500722633e-28	1.07944605243768	0.713	0.378	2.19669229950036e-25	B2_tan
Tead4	3.37901658383255e-28	1.11200898788604	0.76	0.362	2.31462635992529e-25	B2_tan
Fgf2	4.06558577761712e-28	-2.39113966557975	0.287	0.688	2.78492625766773e-25	B2_tan
Stat6	9.97759434506329e-28	0.913631007523684	0.767	0.372	6.83465212636835e-25	B2_tan
Hesx1	1.67351137828208e-27	-1.76414169375539	0.087	0.488	1.14635529412322e-24	B2_tan
Sp1	2.07814983508339e-27	1.04960464674604	0.787	0.401	1.42353263703212e-24	B2_tan
Kat7	5.18072861570413e-27	0.995026160261606	0.74	0.378	3.54879910175733e-24	B2_tan
Pknox1	1.23153961113726e-26	-1.0269711255926	0.013	0.316	8.4360463362902e-24	B2_tan
Atf1	1.29563723896648e-26	0.935201808120432	0.74	0.379	8.8751150869204e-24	B2_tan
Sall1	1.37693314492443e-26	1.10673031093109	0.677	0.348	9.43199204273233e-24	B2_tan
E2f7	2.17117611789894e-26	0.979388931325588	0.757	0.454	1.48725564076078e-23	B2_tan
Klf7	3.57570483016617e-26	-1.65342136271256	0.137	0.514	2.44935780866383e-23	B2_tan
Nr1i3	4.93095074332373e-26	0.831893830476937	0.747	0.411	3.37770125917676e-23	B2_tan
Junb	7.21374274447052e-26	0.931981538363809	0.723	0.36	4.94141377996231e-23	B2_tan
Id2	1.19368238751671e-25	-2.21184144098129	0.223	0.601	8.17672435448948e-23	B2_tan
Znf24	1.84786180825725e-25	-1.52637478024965	0.183	0.479	1.26578533865622e-22	B2_tan
Nfia	1.90362828415087e-25	-1.51678153515701	0.127	0.454	1.30398537464334e-22	B2_tan
Bmal1	2.02021296003607e-25	0.901822573786989	0.707	0.346	1.38384587762471e-22	B2_tan
Prox1	3.13638365704123e-25	1.11847966629619	0.753	0.346	2.14842280507324e-22	B2_tan
Smad3	6.49270321440556e-25	0.84119690693081	0.703	0.388	4.44750170186781e-22	B2_tan
Hoxc8	7.89715974306849e-25	-1.35087353768127	0.12	0.463	5.40955442400191e-22	B2_tan
Pou3f2	9.79139050716553e-25	-1.07220401473832	0.027	0.341	6.70710249740839e-22	B2_tan
Runx1	1.06902859099779e-24	0.884978559853651	0.73	0.381	7.32284584833485e-22	B2_tan
Spic	2.36050306428233e-24	1.06059824936137	0.613	0.358	1.6169445990334e-21	B2_tan
Ascl2	2.61301014836935e-24	0.834701843396938	0.7	0.348	1.789911951633e-21	B2_tan
Ets1	3.4247799818207e-24	0.820674304032337	0.693	0.378	2.34597428754718e-21	B2_tan
Pitx3	4.42134410415172e-24	1.08188214903098	0.61	0.26	3.02862071134393e-21	B2_tan
Nono	1.32354088789556e-23	-1.37368397429389	0.137	0.483	9.0662550820846e-21	B2_tan
Vezf1	2.80133389050002e-23	-1.86596917894164	0.257	0.518	1.91891371499252e-20	B2_tan
Litaf	3.38395290154939e-23	0.88879620515093	0.717	0.363	2.31800773756133e-20	B2_tan
Maml1	4.55363601482613e-23	0.967869274567388	0.693	0.337	3.1192406701559e-20	B2_tan
Fli1	6.78760717632772e-23	-2.06547310689811	0.217	0.608	4.64951091578449e-20	B2_tan
Zkscan7	7.70263315852604e-23	0.991058599323096	0.68	0.34	5.27630371359034e-20	B2_tan
Foxa2	1.41947498711633e-22	1.08645267297629	0.667	0.287	9.72340366174686e-20	B2_tan
Tlx1	1.60186313729325e-22	0.793014948850415	0.657	0.359	1.09727624904588e-19	B2_tan
Gfi1	1.74963840041994e-22	1.01819583484102	0.737	0.447	1.19850230428766e-19	B2_tan
Tfap2c	1.84984138622438e-22	0.926015727347354	0.693	0.415	1.2671413495637e-19	B2_tan
Zbtb17	2.34300140187197e-22	1.06380713820713	0.753	0.392	1.6049559602823e-19	B2_tan
Nr5a1	2.35387057079781e-22	0.882488535970338	0.74	0.388	1.6124013409965e-19	B2_tan
Elf3	5.42034661751654e-22	0.804787168951431	0.703	0.352	3.71293743299883e-19	B2_tan
Zbtb7b	6.81622296164314e-22	0.987688436924836	0.703	0.364	4.66911272872555e-19	B2_tan
Mta1	7.13540325955871e-22	-1.36219051171216	0.197	0.474	4.88775123279772e-19	B2_tan
Mta3	1.30278052421226e-21	1.03241520688077	0.707	0.366	8.92404659085399e-19	B2_tan
Gata3	1.42672529495064e-21	0.96552258747726	0.757	0.398	9.77306827041185e-19	B2_tan
Emx2	2.8769527028123e-21	0.828081471568363	0.84	0.536	1.97071260142643e-18	B2_tan
Tbxt	3.65223005015599e-21	-1.30360411372988	0.137	0.467	2.50177758435685e-18	B2_tan
E2f4	4.08643956083071e-21	-1.26928504530789	0.083	0.407	2.79921109916903e-18	B2_tan
Gata1	4.23588656556534e-21	-1.41531733781071	0.203	0.485	2.90158229741226e-18	B2_tan
Hinfp	4.37107897047026e-21	1.02333165569673	0.713	0.38	2.99418909477213e-18	B2_tan
Hdac9	5.927758412442e-21	-1.41456786018416	0.313	0.645	4.06051451252277e-18	B2_tan
Batf	6.48214758772865e-21	0.841908972272823	0.667	0.435	4.44027109759413e-18	B2_tan
Rel	6.48214758772865e-21	0.759912694885093	0.68	0.383	4.44027109759413e-18	B2_tan
Sox3	7.24771020791017e-21	-1.25109626434181	0.143	0.448	4.96468149241847e-18	B2_tan
Tbp	1.47595914068788e-20	0.878151169236916	0.727	0.4	1.0110320113712e-17	B2_tan
Msx2	1.7694180511748e-20	-1.7873633819845	0.257	0.626	1.21205136505474e-17	B2_tan
Lmx1b	1.92430039743261e-20	1.07955894231047	0.68	0.327	1.31814577224134e-17	B2_tan
Jdp2	2.00227192967236e-20	0.925456431179322	0.68	0.364	1.37155627182556e-17	B2_tan
Foxg1	2.06506885216174e-20	-1.7950264189632	0.357	0.667	1.41457216373079e-17	B2_tan
Crebbp	5.25767792845492e-20	-1.43483905360091	0.123	0.498	3.60150938099162e-17	B2_tan
Hif3a	7.38477434452515e-20	-1.94532307787076	0.33	0.645	5.05857042599973e-17	B2_tan
Heyl	1.18453679828891e-19	-1.94502172251115	0.363	0.703	8.11407706827904e-17	B2_tan
Atoh1	1.23685447533267e-19	-1.3380810249964	0.277	0.608	8.47245315602881e-17	B2_tan
Sox9	1.56139313680297e-19	-1.06211492605423	0.33	0.608	1.06955429871004e-16	B2_tan
Tbpl2	1.61614490493373e-19	0.826046298286833	0.627	0.323	1.1070592598796e-16	B2_tan
Hopx	1.94459438541778e-19	-0.906165863337256	0.307	0.584	1.33204715401118e-16	B2_tan
Sox18	2.47289240158933e-19	-1.3382030001879	0.073	0.469	1.69393129508869e-16	B2_tan
Ets2	3.99081531105079e-19	0.843662330461443	0.67	0.396	2.73370848806979e-16	B2_tan
Zmynd8	4.55388690918219e-19	-1.90142525766316	0.323	0.703	3.1194125327898e-16	B2_tan
Bmal2	4.9580935573155e-19	0.844123274414022	0.623	0.378	3.39629408676112e-16	B2_tan
Clock	4.9580935573155e-19	0.787960119129297	0.647	0.357	3.39629408676112e-16	B2_tan
Mef2c	6.50493102297983e-19	0.712386014346892	0.66	0.388	4.45587775074118e-16	B2_tan
Pou5f1	6.75763981113465e-19	-1.10140938766274	0.18	0.456	4.62898327062723e-16	B2_tan
Tbx2	7.1398710102113e-19	0.814649130126223	0.77	0.482	4.89081164199474e-16	B2_tan
Bcl11b	8.31338825733437e-19	0.967854733011224	0.717	0.39	5.69467095627404e-16	B2_tan
Six3	1.42481113550133e-18	0.865850086718662	0.703	0.356	9.75995627818414e-16	B2_tan
Fosb	1.54944322473974e-18	-1.03049253213413	0.293	0.609	1.06136860894672e-15	B2_tan
Atf6	2.15603590081966e-18	0.714038620479093	0.71	0.393	1.47688459206147e-15	B2_tan
Rxrb	3.18864012272982e-18	0.704213923836527	0.73	0.464	2.18421848406993e-15	B2_tan
Crem	4.02209490232249e-18	-1.04728221491783	0.317	0.604	2.75513500809091e-15	B2_tan
Lmx1a	5.21853088694172e-18	1.0211332817161	0.627	0.317	3.57469365755508e-15	B2_tan
Irx4	5.71416937612778e-18	-1.11712137706762	0.18	0.451	3.91420602264753e-15	B2_tan
Kcnip3	1.04061756396991e-17	-0.914044457487028	0.04	0.318	7.12823031319391e-15	B2_tan
Neurod6	1.8334238066488e-17	-1.12309134315061	0.123	0.412	1.25589530755443e-14	B2_tan
Kat5	2.1044996568579e-17	-0.965967886250432	0.23	0.455	1.44158226494766e-14	B2_tan
Bach2	2.68263638445277e-17	-1.12923556546386	0.197	0.442	1.83760592335015e-14	B2_tan
Hoxa2	3.40317290987738e-17	0.680422980531165	0.957	0.672	2.331173443266e-14	B2_tan
Rara	4.38374879531708e-17	0.784343850625193	0.707	0.411	3.0028679247922e-14	B2_tan
Hmgb2	5.18732848136275e-17	-0.882308958565877	0.013	0.235	3.55332000973349e-14	B2_tan
Hoxa5	5.82530075563409e-17	0.746331030414717	0.65	0.361	3.99033101760935e-14	B2_tan
Bhlhe41	7.28395344640295e-17	-1.39467268511365	0.3	0.592	4.98950811078602e-14	B2_tan
Smad6	1.34188144217079e-16	0.55361923966257	0.663	0.384	9.19188787886993e-14	B2_tan
Etv6	1.66044335050724e-16	0.889785585972331	0.64	0.336	1.13740369509746e-13	B2_tan
Nab2	2.30077881008771e-16	-0.718237514985875	0.39	0.649	1.57603348491008e-13	B2_tan
Fosl1	2.36478349844401e-16	0.91019107380865	0.57	0.32	1.61987669643414e-13	B2_tan
Daxx	2.95564691619701e-16	-1.12630287527758	0.373	0.64	2.02461813759495e-13	B2_tan
Phox2a	4.94057328472412e-16	-1.32047006778221	0.183	0.508	3.38429270003602e-13	B2_tan
Foxo1	5.79087660615007e-16	0.753038720182723	0.657	0.403	3.9667504752128e-13	B2_tan
Sox10	8.13264416114097e-16	0.715384523028304	0.623	0.354	5.57086125038157e-13	B2_tan
Creb1	9.7058759473411e-16	0.77878928090132	0.73	0.41	6.64852502392866e-13	B2_tan
Kdm5a	1.00470345504356e-15	0.7304550692464	0.667	0.399	6.8822186670484e-13	B2_tan
Znf354c	1.08896858261168e-15	0.696272458143925	0.597	0.341	7.45943479089002e-13	B2_tan
Zbtb16	1.40711667190887e-15	0.781426280230171	0.7	0.429	9.63874920257578e-13	B2_tan
Hivep2	1.83029934301772e-15	0.671102297192944	0.56	0.322	1.25375504996713e-12	B2_tan
Kdm5c	2.29853994264978e-15	0.926038191189478	0.66	0.372	1.5744998607151e-12	B2_tan
Mef2d	2.73568984760921e-15	0.653924131109779	0.577	0.344	1.87394754561231e-12	B2_tan
Mafg	4.63407272552641e-15	0.69055859361578	0.67	0.451	3.17433981698559e-12	B2_tan
Nfib	4.66895092127374e-15	-1.03420340893115	0.083	0.38	3.19823138107251e-12	B2_tan
Sp7	4.88371281506248e-15	0.639726697343257	0.663	0.458	3.3453432783178e-12	B2_tan
Tet1	7.50286792127506e-15	-1.15478287073488	0.193	0.497	5.13946452607342e-12	B2_tan
Ybx3	8.08220758013583e-15	-0.728315931012274	0.38	0.599	5.53631219239304e-12	B2_tan
Erf	1.11998180632657e-14	0.6529199426515	0.56	0.341	7.67187537333697e-12	B2_tan
Etv1	1.11998180632657e-14	0.442091181654706	0.827	0.603	7.67187537333697e-12	B2_tan
Lhx8	1.80787339468231e-14	0.801759697678611	0.603	0.308	1.23839327535739e-11	B2_tan
Mlx	1.84134151635195e-14	0.769012322942894	0.633	0.328	1.26131893870109e-11	B2_tan
Myf5	1.92417189073975e-14	0.784796559631747	0.613	0.342	1.31805774515673e-11	B2_tan
Sox5	1.99598849071399e-14	0.792630398731841	0.787	0.504	1.36725211613908e-11	B2_tan
Hey2	2.17928150855864e-14	0.923749623188329	0.627	0.337	1.49280783336267e-11	B2_tan
Klf4	2.21139966345068e-14	-0.828301540797161	0.26	0.478	1.51480876946372e-11	B2_tan
Nfatc3	2.32752287093942e-14	0.558681856635559	0.593	0.398	1.5943531665935e-11	B2_tan
Sox11	3.18435660669073e-14	-0.851877289672266	0.137	0.432	2.18128427558315e-11	B2_tan
Tada2a	4.04590938091409e-14	0.922503484625583	0.693	0.36	2.77144792592615e-11	B2_tan
Elk4	6.28291211319961e-14	0.530761979866154	0.627	0.392	4.30379479754173e-11	B2_tan
Hes1	6.32823722253456e-14	0.739514331633605	0.613	0.368	4.33484249743617e-11	B2_tan
Hdac1	7.33154316875902e-14	-0.782006695466365	0.357	0.611	5.02210707059993e-11	B2_tan
Pitx1	7.84800770068197e-14	-0.997423525663295	0.407	0.642	5.37588527496715e-11	B2_tan
Egr2	8.01841111254682e-14	0.712317463857382	0.627	0.365	5.49261161209457e-11	B2_tan
Znf148	8.58237171678435e-14	0.64354920412599	0.767	0.527	5.87892462599728e-11	B2_tan
Klf2	1.41775220802078e-13	0.869363153054878	0.573	0.344	9.71160262494234e-11	B2_tan
Nfya	1.68027699554206e-13	0.746027395325934	0.633	0.374	1.15098974194631e-10	B2_tan
Stox1	1.80963599680938e-13	-0.732487981911964	0.007	0.161	1.23960065781443e-10	B2_tan
Ppara	2.18121369081788e-13	-1.12514352308692	0.24	0.542	1.49413137821025e-10	B2_tan
Smarca1	2.64596739182902e-13	0.808781767384679	0.66	0.375	1.81248766340288e-10	B2_tan
Nr0b2	3.26414913859129e-13	0.543722889420047	0.583	0.402	2.23594215993503e-10	B2_tan
Gtf2i	3.75293381600621e-13	0.545611709308102	0.62	0.395	2.57075966396426e-10	B2_tan
Xbp1	5.05999140805788e-13	0.643209533010356	0.593	0.374	3.46609411451965e-10	B2_tan
Zic1	5.14841468423393e-13	0.486940043025198	0.58	0.375	3.52666405870024e-10	B2_tan
Msx1	6.83478952782908e-13	0.871123646475376	0.51	0.288	4.68183082656292e-10	B2_tan
Phox2b	8.34405764365948e-13	0.497412676544007	0.61	0.401	5.71567948590675e-10	B2_tan
Znf382	8.34405764365948e-13	-0.828937937339088	0.447	0.647	5.71567948590675e-10	B2_tan
Aire	8.75478777629865e-13	0.50243550643602	0.6	0.4	5.99702962676458e-10	B2_tan
Rb1	1.02490205151417e-12	-0.635932093046489	0.39	0.584	7.02057905287209e-10	B2_tan
Peg3	1.23664777858072e-12	0.874018071910446	0.657	0.342	8.47103728327795e-10	B2_tan
Thra	1.55316866452358e-12	-0.929545866471211	0.273	0.507	1.06392053519865e-09	B2_tan
Hoxa10	1.73116806271945e-12	-1.08441929951118	0.333	0.553	1.18585012296282e-09	B2_tan
Tbx21	1.95539325124559e-12	0.765019668756318	0.573	0.397	1.33944437710323e-09	B2_tan
Gli2	2.05701499640549e-12	-1.04061263056559	0.27	0.484	1.40905527253776e-09	B2_tan
Tfam	2.34610011915034e-12	-1.03154476041438	0.19	0.433	1.60707858161798e-09	B2_tan
Srsf2	2.41014649582709e-12	-0.843579352004208	0.22	0.442	1.65095034964156e-09	B2_tan
Usf1	2.72022340087647e-12	-1.10854084867511	0.217	0.517	1.86335302960038e-09	B2_tan
Abl1	3.1316337229208e-12	0.609556163084158	0.557	0.35	2.14516910020075e-09	B2_tan
Tbx3	3.14213811045762e-12	-0.49918603530695	0.373	0.563	2.15236460566347e-09	B2_tan
Sall3	4.61147700638973e-12	-0.983021710962687	0.18	0.437	3.15886174937696e-09	B2_tan
Hnf1a	6.19337018982383e-12	0.615817453078322	0.68	0.467	4.24245858002932e-09	B2_tan
Mtf1	6.35921921342794e-12	0.668312675848169	0.65	0.37	4.35606516119814e-09	B2_tan
Mecom	7.32803802055713e-12	0.493005458210232	0.623	0.401	5.01970604408163e-09	B2_tan
Mlxipl	8.0351671428142e-12	0.705428392575545	0.61	0.402	5.50408949282773e-09	B2_tan
Erg	9.43689708845939e-12	-0.818293035371039	0.247	0.441	6.46427450559468e-09	B2_tan
Tox3	1.22962321117498e-11	0.459523103122556	0.603	0.406	8.42291899654864e-09	B2_tan
Mef2b	1.88085490660178e-11	0.578489027478898	0.547	0.343	1.28838561102222e-08	B2_tan
Hoxc6	1.98056328551678e-11	-1.0304409621666	0.257	0.489	1.35668585057899e-08	B2_tan
Brca1	2.59518045972566e-11	0.482528046743804	0.6	0.402	1.77769861491208e-08	B2_tan
Plag1	2.62869627815451e-11	0.549874087838325	0.62	0.366	1.80065695053584e-08	B2_tan
Zfp362	2.6456127049986e-11	0.733983118068814	0.677	0.391	1.81224470292404e-08	B2_tan
Rgl2	2.68837134837181e-11	0.441429433275171	0.587	0.406	1.84153437363469e-08	B2_tan
Smarca4	2.79377099603513e-11	-0.562998098286568	0.42	0.593	1.91373313228407e-08	B2_tan
Myog	3.14486237294784e-11	-0.79238308032136	0.313	0.522	2.15423072546927e-08	B2_tan
Irf6	3.24694010829515e-11	-0.762830099019758	0.247	0.462	2.22415397418218e-08	B2_tan
Grhl2	3.39531524513906e-11	0.644198506073579	0.66	0.446	2.32579094292025e-08	B2_tan
Zfx	3.57302069460046e-11	0.593264804081554	0.56	0.343	2.44751917580132e-08	B2_tan
Jarid2	3.88138351790281e-11	-0.844933036237159	0.213	0.434	2.65874770976342e-08	B2_tan
Rbpj	4.01954963779996e-11	-1.18858541856787	0.303	0.539	2.75339150189297e-08	B2_tan
Foxm1	4.1757663830254e-11	0.412802934348149	0.543	0.363	2.8603999723724e-08	B2_tan
Runx2	4.52053703911427e-11	0.621973930962432	0.64	0.438	3.09656787179327e-08	B2_tan
Mecp2	4.68091798586711e-11	-0.679678430400765	0.383	0.57	3.20642882031897e-08	B2_tan
Egr4	5.51762361577651e-11	-0.550531055561045	0.403	0.592	3.77957217680691e-08	B2_tan
Fezf1	5.78504673244122e-11	-0.26916105638094	0.27	0.506	3.96275701172224e-08	B2_tan
Pou4f1	5.98917353453833e-11	-0.872277751144539	0.28	0.478	4.10258387115876e-08	B2_tan
Nfic	7.32423713222076e-11	0.483116828603795	0.577	0.415	5.01710243557122e-08	B2_tan
Id4	9.20398924516155e-11	-0.896665586521082	0.24	0.475	6.30473263293566e-08	B2_tan
Elk1	9.43665923751138e-11	0.413211333876348	0.59	0.402	6.46411157769529e-08	B2_tan
Epas1	1.04262128129125e-10	-0.813642278906264	0.223	0.464	7.14195577684506e-08	B2_tan
Arid3a	1.04913203375039e-10	-0.829795405895343	0.04	0.303	7.18655443119018e-08	B2_tan
Irf2	1.10610205061286e-10	0.518726742153341	0.617	0.457	7.57679904669812e-08	B2_tan
Ehf	1.15527965435811e-10	-0.832581084705209	0.267	0.488	7.91366563235306e-08	B2_tan
Tp73	1.32006937747381e-10	0.603145142702016	0.617	0.398	9.04247523569562e-08	B2_tan
Ctnnb1	1.4800841593773e-10	-1.01328829215672	0.273	0.514	1.01385764917345e-07	B2_tan
Smad7	1.64374091732461e-10	-0.907888341379417	0.34	0.588	1.12596252836736e-07	B2_tan
Satb2	1.87620715950127e-10	0.715434662655548	0.617	0.42	1.28520190425837e-07	B2_tan
Egr3	1.9169738885362e-10	0.585667516045668	0.567	0.359	1.3131271136473e-07	B2_tan
Klf13	1.97671693243393e-10	0.387227468769596	0.573	0.379	1.35405109871724e-07	B2_tan
Nfyc	2.14725571879538e-10	0.423846785027078	0.587	0.406	1.47087016737483e-07	B2_tan
Stat5a	2.1937652048092e-10	0.499338730199424	0.617	0.409	1.5027291652943e-07	B2_tan
Preb	2.26884651604019e-10	0.565370385688734	0.69	0.472	1.55415986348753e-07	B2_tan
Tlx3	2.75810946601266e-10	0.691795258427184	0.58	0.393	1.88930498421867e-07	B2_tan
Atf4	4.97309325992848e-10	0.349929051719131	0.547	0.369	3.40656888305101e-07	B2_tan
Twist2	5.39252971078616e-10	0.401992805683815	0.57	0.411	3.69388285188852e-07	B2_tan
Nr1h3	7.16108592073932e-10	0.374421395574933	0.547	0.412	4.90534385570643e-07	B2_tan
Smarcc1	7.53239564799956e-10	-0.78938499896649	0.243	0.468	5.1596910188797e-07	B2_tan
Rest	7.62245507229057e-10	0.609420563671655	0.737	0.478	5.22138172451904e-07	B2_tan
Rela	7.71356452040729e-10	0.503798618369137	0.597	0.412	5.28379169647899e-07	B2_tan
Nfyb	7.87556858742895e-10	0.437669983167453	0.583	0.415	5.39476448238883e-07	B2_tan
Gli3	7.94601051253208e-10	0.40889017831346	0.59	0.41	5.44301720108447e-07	B2_tan
Srf	8.06478167003373e-10	0.467031341170174	0.61	0.411	5.5243754439731e-07	B2_tan
Med1	8.16104370738804e-10	-0.686716207423958	0.143	0.372	5.59031493956081e-07	B2_tan
Mkx	8.53210859766118e-10	0.463282630181717	0.603	0.354	5.84449438939791e-07	B2_tan
Id3	1.01579533133909e-09	0.59154599848809	0.577	0.379	6.95819801967278e-07	B2_tan
Lmo2	1.09346474238001e-09	0.71126615900482	0.613	0.428	7.49023348530308e-07	B2_tan
Klf15	1.21914325003658e-09	0.317300215537692	0.563	0.418	8.35113126275059e-07	B2_tan
Mafa	1.31963291902388e-09	-0.927697802477201	0.253	0.468	9.03948549531356e-07	B2_tan
Bcl6	1.62398085951022e-09	-0.769662055575353	0.247	0.512	1.1124268887645e-06	B2_tan
Foxp3	1.7619512104157e-09	-1.35590106376768	0.43	0.642	1.20693657913475e-06	B2_tan
Tbpl1	1.97331407760748e-09	-0.458346757348478	0.427	0.586	1.35172014316112e-06	B2_tan
Nhlh1	2.09715502020632e-09	-0.773517878681554	0.233	0.474	1.43655118884133e-06	B2_tan
Irf7	2.11545348612748e-09	0.56249296330164	0.577	0.424	1.44908563799733e-06	B2_tan
Six4	2.17128704837098e-09	0.565317776410243	0.61	0.381	1.48733162813412e-06	B2_tan
Hic1	2.50907361039009e-09	-0.707401941110219	0.33	0.494	1.71871542311721e-06	B2_tan
Irf3	2.87191179653075e-09	0.515172946353662	0.633	0.439	1.96725958062356e-06	B2_tan
Nrl	3.78008936443112e-09	-0.830055752396117	0.163	0.48	2.58936121463532e-06	B2_tan
Twist1	4.81323271898063e-09	0.406770712585448	0.59	0.398	3.29706441250173e-06	B2_tan
Pou2f1	5.63896625361336e-09	-0.73472212039848	0.26	0.497	3.86269188372515e-06	B2_tan
Hdac3	5.71906053129241e-09	-0.629647497491427	0.49	0.642	3.9175564639353e-06	B2_tan
Pou2af1	5.75140717453614e-09	-0.813196204521313	0.2	0.482	3.93971391455725e-06	B2_tan
E2f2	6.22338364886676e-09	-0.852007305344608	0.087	0.322	4.26301779947373e-06	B2_tan
Ctcf	6.24091855386478e-09	0.622218726253196	0.58	0.381	4.27502920939738e-06	B2_tan
Nr2e1	7.40643676867224e-09	-0.642777669017361	0.077	0.362	5.07340918654048e-06	B2_tan
Cdx2	8.95553542728762e-09	-0.741258837038598	0.277	0.506	6.13454176769202e-06	B2_tan
Sp3	8.98051601850102e-09	0.726993917243393	0.627	0.422	6.1516534726732e-06	B2_tan
Cebpg	9.10643856239596e-09	0.408322974230782	0.573	0.4	6.23791041524123e-06	B2_tan
Ddit3	9.92634269877944e-09	0.672437902401122	0.673	0.434	6.79954474866392e-06	B2_tan
Hoxb13	1.1339242259249e-08	0.57716008538838	0.763	0.54	7.76738094758554e-06	B2_tan
Tp53	1.14971947826109e-08	0.592720669741932	0.653	0.44	7.87557842608844e-06	B2_tan
Foxf2	1.20837225614919e-08	0.545462130847751	0.593	0.464	8.27734995462198e-06	B2_tan
Nfe2	1.20837225614919e-08	-0.783895163190252	0.2	0.437	8.27734995462198e-06	B2_tan
Rfx1	1.46939739597884e-08	0.668356650911939	0.613	0.409	1.00653721624551e-05	B2_tan
Hlx	1.54382417974182e-08	0.593567922178927	0.567	0.363	1.05751956312315e-05	B2_tan
Mycn	1.55231641043801e-08	-0.49448940967019	0.33	0.52	1.06333674115004e-05	B2_tan
Ncoa3	1.59546275908419e-08	0.580513959536546	0.573	0.385	1.09289198997267e-05	B2_tan
Pax3	1.67607943927619e-08	-0.809041930564569	0.213	0.458	1.14811441590419e-05	B2_tan
Tfe3	1.89015394088931e-08	0.36016650001239	0.62	0.452	1.29475544950918e-05	B2_tan
Klf10	1.91088197235761e-08	0.669127843719044	0.97	0.659	1.30895415106496e-05	B2_tan
Irx1	2.66061649928808e-08	-0.547700213655781	0.417	0.618	1.82252230201234e-05	B2_tan
Mitf	2.67502095659643e-08	0.40180800647003	0.59	0.414	1.83238935526856e-05	B2_tan
Nr4a2	3.56642738263401e-08	0.81969027461624	0.52	0.347	2.44300275710429e-05	B2_tan
Nsd2	4.46209806343018e-08	0.601489938551701	0.617	0.402	3.05653717344967e-05	B2_tan
Prdm1	4.88356422952897e-08	-0.397784395740024	0.423	0.584	3.34524149722734e-05	B2_tan
Prrx1	4.96184194317233e-08	0.512537529239741	0.553	0.376	3.39886173107305e-05	B2_tan
Dach1	5.16289431378753e-08	-0.406338509928493	0.453	0.588	3.53658260494446e-05	B2_tan
Klf3	5.32939997870295e-08	0.449871499382645	0.69	0.513	3.65063898541152e-05	B2_tan
Creb3l1	5.86074301327997e-08	0.463813760379763	0.557	0.361	4.01460896409678e-05	B2_tan
Esrrb	6.09697657720865e-08	-0.703967780148873	0.24	0.432	4.17642895538792e-05	B2_tan
Nfkb2	6.84438558821239e-08	0.654573253430948	0.61	0.4	4.68840412792549e-05	B2_tan
Tfap2a	7.30781954397255e-08	0.369933685101141	0.573	0.357	5.0058563876212e-05	B2_tan
Tbx20	7.36543304986421e-08	-0.817047073119664	0.187	0.413	5.04532163915698e-05	B2_tan
Foxi1	8.37111801030775e-08	0.377084023922105	0.577	0.402	5.73421583706081e-05	B2_tan
Nfix	8.72740402075705e-08	-0.689676153098136	0.317	0.534	5.97827175421858e-05	B2_tan
Nfkb1	8.93422155071428e-08	0.356378657303431	0.55	0.373	6.11994176223928e-05	B2_tan
Cebpe	9.41094489261746e-08	0.491018275424587	0.567	0.414	6.44649725144296e-05	B2_tan
Arx	1.01461837838643e-07	0.415758633561569	0.613	0.407	6.95013589194703e-05	B2_tan
Usf2	1.06027187991467e-07	-0.730733097930988	0.267	0.471	7.26286237741549e-05	B2_tan
Creb5	1.37981844361838e-07	0.544676909277826	0.733	0.547	9.45175633878592e-05	B2_tan
Hlf	1.50824385862843e-07	0.496951276763066	0.593	0.378	0.000103314704316048	B2_tan
Dnmt1	1.50824385862843e-07	0.400096316139115	0.58	0.422	0.000103314704316048	B2_tan
Nanog	1.68325077227847e-07	0.54285367781971	0.547	0.368	0.000115302677901075	B2_tan
Bach1	2.00075003065501e-07	-0.566120148387191	0.327	0.46	0.000137051377099868	B2_tan
Hoxb2	2.03654228415913e-07	0.45529920356307	0.55	0.437	0.0001395031464649	B2_tan
Snai2	2.39379380975467e-07	-0.723709709315824	0.273	0.501	0.000163974875968195	B2_tan
Stat3	2.5620336825346e-07	0.780248249865742	0.907	0.556	0.00017549930725362	B2_tan
Rfx3	2.62719787857417e-07	-0.608542800176765	0.32	0.464	0.000179963054682331	B2_tan
Satb1	2.82535518346397e-07	-0.650425092222928	0.29	0.463	0.000193536830067282	B2_tan
Fosl2	3.02276794505375e-07	-0.742325425374211	0.25	0.443	0.000207059604236182	B2_tan
Sall4	3.20138169899748e-07	-0.736746905169602	0.27	0.447	0.000219294646381327	B2_tan
Eno1	3.79107776877397e-07	0.467472379010305	0.497	0.367	0.000259688827161017	B2_tan
Dot1l	3.82885033984317e-07	0.548768139090198	0.55	0.428	0.000262276248279257	B2_tan
Nr4a3	3.85741784326502e-07	-0.821694258290842	0.25	0.485	0.000264233122263654	B2_tan
Srebf2	4.09348134389123e-07	-0.8207800418675	0.327	0.503	0.000280403472056549	B2_tan
Rorc	5.36584119414261e-07	0.367994092134934	0.54	0.436	0.000367560121798769	B2_tan
Hipk2	5.64871926132773e-07	0.468964740139213	0.74	0.554	0.00038693726940095	B2_tan
Nkx2-5	6.00424650964433e-07	0.369597117246843	0.64	0.472	0.000411290885910637	B2_tan
Znf436	7.82267365415215e-07	-0.563349970268728	0.283	0.458	0.000535853145309422	B2_tan
Rora	8.49118117676865e-07	-0.647547996955189	0.323	0.512	0.000581645910608652	B2_tan
Mafb	9.06091908450604e-07	0.27190311960828	0.553	0.426	0.000620672957288664	B2_tan
Hes6	9.15670682203402e-07	0.343174305028034	0.983	0.761	0.00062723441730933	B2_tan
Myrf	9.21453359837197e-07	-0.719656589749587	0.223	0.468	0.00063119555148848	B2_tan
Hdac4	1.09472667320109e-06	0.46130736210363	0.517	0.358	0.000749887771142744	B2_tan
Pou1f1	1.28687897279096e-06	0.299514932404995	0.543	0.416	0.000881512096361805	B2_tan
Ikzf4	1.39473720769539e-06	0.424789633675469	0.513	0.405	0.000955394987271341	B2_tan
Taf1	1.42808057760958e-06	0.306841330866379	0.543	0.41	0.000978235195662563	B2_tan
Tbx5	1.52198067547372e-06	0.361744015575097	0.567	0.47	0.0010425567626995	B2_tan
Neurog3	1.6918137207827e-06	-0.704398965126209	0.337	0.546	0.00115889239873615	B2_tan
Ciita	1.87539587426975e-06	0.43328912503302	0.58	0.418	0.00128464617387478	B2_tan
Vsx1	3.52100879295653e-06	0.26264901521003	0.463	0.349	0.00241189102317522	B2_tan
Lhx3	3.70179299680397e-06	0.266791936132026	0.557	0.486	0.00253572820281072	B2_tan
Tcf7l2	3.80411925506974e-06	-0.520177118846235	0.303	0.456	0.00260582168972277	B2_tan
Btg2	3.91803106496021e-06	0.370580795513451	0.573	0.441	0.00268385127949774	B2_tan
Bcl3	4.00787289527122e-06	-0.547747810340923	0.323	0.531	0.00274539293326079	B2_tan
Dlx5	4.94354146771435e-06	0.344550573805153	0.587	0.468	0.00338632590538433	B2_tan
Rfxank	5.15889057513527e-06	0.305211573796142	0.52	0.442	0.00353384004396766	B2_tan
Fezf2	6.33504779294785e-06	0.371320226030257	0.77	0.578	0.00433950773816928	B2_tan
Hdgf	8.36824232105311e-06	-0.48037389773662	0.297	0.434	0.00573224598992138	B2_tan
Rreb1	1.00775090681505e-05	-0.5591601809731	0.397	0.522	0.00690309371168307	B2_tan
Hnf1b	1.07101763781787e-05	0.416787638384931	0.523	0.442	0.00733647081905238	B2_tan
Hmga1	1.19353925032706e-05	0.343399356238218	0.643	0.456	0.00817574386474039	B2_tan
Foxh1	1.29827749938065e-05	-0.69297519761928	0.243	0.455	0.00889320087075747	B2_tan
Dnmt3a	1.88208481228907e-05	-0.490211166241737	0.413	0.542	0.0128922809641801	B2_tan
Cebpa	1.97582068702837e-05	0.262341115276718	0.56	0.442	0.0135343717061443	B2_tan
Pbx1	2.20440197347154e-05	-0.563195300751804	0.317	0.458	0.0151001535182801	B2_tan
Foxf1	2.24643630273411e-05	0.275644558766412	0.54	0.477	0.0153880886737287	B2_tan
Cebpb	2.35242188274399e-05	0.443495534456363	0.567	0.438	0.0161140898967963	B2_tan
Rfx2	2.38713071185824e-05	-0.665851290833403	0.263	0.461	0.016351845376229	B2_tan
Otx2	2.75635802673442e-05	0.339213747575395	0.66	0.53	0.0188810524831308	B2_tan
Gfi1b	2.87910769011836e-05	-0.582887411551144	0.203	0.464	0.0197218876773108	B2_tan
Htatip2	3.14036813624615e-05	-0.459610170302086	0.463	0.621	0.0215115217332861	B2_tan
Elf2	3.23901943142924e-05	-0.617404589417185	0.307	0.483	0.0221872831052903	B2_tan
Neurog1	3.27255241790009e-05	0.408357512740912	0.677	0.522	0.0224169840626156	B2_tan
Dmap1	3.47364108910717e-05	-0.628155865076463	0.28	0.442	0.0237944414603841	B2_tan
Myf6	3.80129069309445e-05	-0.307286000785014	0.383	0.493	0.026038841247697	B2_tan
Ybx1	3.8403272127006e-05	-0.565237041507188	0.29	0.441	0.0263062414069991	B2_tan
Nr0b1	4.04128473948463e-05	0.330253995510724	0.57	0.466	0.0276828004654697	B2_tan
Stat4	4.58359571433056e-05	-1.07860416122192	0.453	0.568	0.0313976306431643	B2_tan
Neurod1	4.72480478476621e-05	-0.602672247423037	0.287	0.491	0.0323649127756485	B2_tan
Dnmt3b	5.32126492764378e-05	-0.631636005450908	0.257	0.436	0.0364506647543599	B2_tan
Cxxc1	5.82343671650979e-05	-0.354647201249504	0.33	0.425	0.0398905415080921	B2_tan
Kdm5b	6.86954574179857e-05	0.283710921049876	0.537	0.416	0.0470563883313202	B2_tan
Thrb	7.0486907094759e-05	-0.537526460479364	0.337	0.475	0.0482835313599099	B2_tan
Cebpd	7.58306494243434e-05	-0.308344127518723	0.3	0.436	0.0519439948556753	B2_tan
Tal1	9.74240957739513e-05	-0.626031486166194	0.217	0.385	0.0667355056051566	B2_tan
Skil	0.00010672034746328	-0.524101776125369	0.297	0.441	0.0731034380123465	B2_tan
Prdm2	0.000112649973208766	-0.33790229983124	0.34	0.453	0.0771652316480044	B2_tan
Hoxb9	0.000128862509449022	0.359117901390004	0.517	0.41	0.0882708189725801	B2_tan
Gata2	0.000157057039537732	-0.392159907489528	0.38	0.473	0.107584072083347	B2_tan
Mtf2	0.000163413812386798	0.386592534107492	0.627	0.529	0.111938461484957	B2_tan
Phf5a	0.000164341441686922	-0.708047233998853	0.267	0.432	0.112573887555542	B2_tan
Nr2f6	0.000207401606363898	0.40240141687923	0.757	0.779	0.14207010035927	B2_tan
Onecut1	0.00020809145426401	-0.473084416956896	0.323	0.527	0.142542646170847	B2_tan
Pax4	0.000236906051731814	0.305016427875379	0.407	0.318	0.162280645436293	B2_tan
Ascl1	0.000251289524523934	0.276903692434089	0.533	0.358	0.172133324298895	B2_tan
Hoxa7	0.000257836405400465	-0.52207593476341	0.31	0.456	0.176617937699318	B2_tan
Irf9	0.000263092223419264	-0.622692488749222	0.343	0.54	0.180218173042196	B2_tan
Hoxb7	0.000268448357368643	0.323423369551278	0.557	0.443	0.183887124797521	B2_tan
Myb	0.000283580124563729	0.453986510649078	0.577	0.43	0.194252385326154	B2_tan
Hand2	0.000288273222391117	-0.496265903648059	0.453	0.542	0.197467157337915	B2_tan
Foxo4	0.000328523707224624	-0.552852088516718	0.363	0.529	0.225038739448867	B2_tan
Klf9	0.000339990625697828	0.465850703280628	0.537	0.412	0.232893578603012	B2_tan
Maf	0.000353735605595736	0.369910069798471	0.527	0.44	0.242308889833079	B2_tan
Snai1	0.000362751170542163	0.259126043959824	0.503	0.445	0.248484551821382	B2_tan
Kmt2b	0.00037064934401847	0.519244405629557	0.53	0.41	0.253894800652652	B2_tan
Rarb	0.000380748170880913	0.302447270497994	0.507	0.395	0.260812497053425	B2_tan
Pura	0.000455736624611086	0.336160822124726	0.533	0.439	0.312179587858594	B2_tan
Mnt	0.000495142543181899	-0.445828436835071	0.367	0.459	0.339172642079601	B2_tan
Stat5b	0.000512856038187643	0.406273501825554	0.527	0.395	0.351306386158535	B2_tan
Vhl	0.00051919406843694	-0.412688001035578	0.343	0.457	0.355647936879304	B2_tan
Hr	0.000637647399146859	-0.498156200953224	0.377	0.512	0.436788468415598	B2_tan
Pou2f3	0.000682026258663738	0.324501552760479	0.517	0.424	0.46718798718466	B2_tan
Jun	0.000743124624485283	0.379855476978042	0.63	0.479	0.509040367772419	B2_tan
Nkx2-1	0.000876398391326296	-0.491411486966042	0.323	0.472	0.600332898058513	B2_tan
Npas2	0.000886826219988872	0.304567254678765	0.503	0.451	0.607475960692377	B2_tan
Trerf1	0.000964722013546911	-0.479072476150586	0.26	0.429	0.660834579279634	B2_tan
Smad5	0.00121179534750228	-0.484920158523924	0.29	0.471	0.830079813039064	B2_tan
Crebzf	0.00125653203849301	-0.504627991667262	0.4	0.53	0.860724446367711	B2_tan
Hnf4a	0.00160456825511966	-0.507733487518953	0.327	0.482	1	B2_tan
Wt1	0.00181875269262445	0.33941131128951	0.503	0.433	1	B2_tan
Ikzf3	0.00183627106659178	-0.496642188550316	0.283	0.451	1	B2_tan
Pax9	0.00185987010374762	-0.432999199248466	0.273	0.432	1	B2_tan
Znf219	0.00208844287577464	-0.43244007096829	0.317	0.418	1	B2_tan
Tp63	0.00224189722734643	-0.513279348720515	0.36	0.475	1	B2_tan
Sox17	0.00224542175981949	-0.576323344373872	0.45	0.602	1	B2_tan
Elf1	0.00242069094844206	0.281230589528682	0.57	0.46	1	B2_tan
Nr6a1	0.00264504317853149	-0.385211002925259	0.367	0.453	1	B2_tan
Sox2	0.00287054124784132	-0.513598943220954	0.293	0.422	1	B2_tan
Nr2f1	0.0036289353233199	-0.468209679622641	0.313	0.426	1	B2_tan
Etv4	0.00413392093755785	0.270024647218182	0.503	0.411	1	B2_tan
Npm1	0.00430952310602097	-0.297372223454343	0.353	0.441	1	B2_tan
Bclaf1	0.00455865856248043	-0.266888769122639	0.353	0.442	1	B2_tan
Foxn4	0.00475748702472013	0.336147666599661	0.603	0.505	1	B2_tan
Olig2	0.00521672001391593	-0.511920345199485	0.197	0.322	1	B2_tan
Gata5	0.00524718722792718	-0.410085768431177	0.37	0.499	1	B2_tan
Esr2	0.00551271997265136	0.407507428297291	0.593	0.499	1	B2_tan
Ezh2	0.00616825765594076	-0.293432568224844	0.39	0.444	1	B2_tan
Bhlhe40	0.00710100220954859	-0.325154574457038	0.443	0.498	1	B2_tan
Tbx1	0.00714121973127414	0.339966213444569	0.487	0.423	1	B2_tan
Foxl2	0.00728359624869007	-0.425733597243102	0.43	0.526	1	B2_tan
Ubtf	0.00731443489055474	-0.271737166392957	0.367	0.426	1	B2_tan
Hsf1	0.00782404137996372	0.269317218653077	0.507	0.459	1	B2_tan
Zbtb4	0.00912625936201505	0.29028960058626	0.523	0.405	1	B2_tan
Kdm5d	0.00920186736293393	0.300470728507406	0.53	0.438	1	B2_tan
Elf4	0.00939333874610822	-0.26166670797749	0.397	0.459	1	B2_tan
E2f3	0.00957524365359876	-0.40933994734124	0.323	0.407	1	B2_tan
Max	0.00994850244787405	-0.36015148982162	0.373	0.409	1	B2_tan
Tfdp1	5.58995534239839e-92	2.16020497041828	0.95	0.085	3.8291194095429e-89	Prol_tan
E2f4	1.2155754458789e-85	2.06843050220279	0.95	0.19	8.32669180427047e-83	Prol_tan
Lyl1	2.24390437694629e-84	2.03542066881253	0.917	0.138	1.53707449820821e-81	Prol_tan
Myc	5.93276682978558e-80	1.82304943359891	0.953	0.3	4.06394527840312e-77	Prol_tan
Spdef	3.79348051945416e-79	1.97566569941407	0.91	0.142	2.5985341558261e-76	Prol_tan
Neurod6	2.56013780393646e-76	1.86135123899171	0.893	0.219	1.75369439569648e-73	Prol_tan
Hmgb2	1.50514265950007e-73	1.9146298262278	0.79	0.041	1.03102272175755e-70	Prol_tan
Nr2c2	6.08184421950049e-69	-3.08952080836418	0.017	0.497	4.16606329035784e-66	Prol_tan
Ezh2	8.06166097954974e-69	1.58979129689705	0.937	0.308	5.52223777099157e-66	Prol_tan
Nr1h3	5.17076651566979e-68	-6.53630939413374	0.023	0.542	3.54197506323381e-65	Prol_tan
Nr1h2	6.41204977079281e-67	-2.97033774271752	0.02	0.495	4.39225409299307e-64	Prol_tan
Max	8.39448847145418e-67	1.72596906308354	0.887	0.281	5.75022460294612e-64	Prol_tan
Tal1	4.78813432013837e-66	1.80671098588165	0.86	0.224	3.27987200929479e-63	Prol_tan
E2f1	1.38320545781261e-65	1.86167312138936	0.86	0.232	9.47495738601636e-63	Prol_tan
Bhlha15	5.28204754900871e-63	-2.77499595557071	0.02	0.492	3.61820257107096e-60	Prol_tan
Zfp202	3.95099527779155e-62	1.19292734816188	0.98	0.508	2.70643176528721e-59	Prol_tan
Nr2e3	6.2316836598144e-62	-2.61331176865348	0.047	0.501	4.26870330697286e-59	Prol_tan
Zic2	6.9010907577886e-62	-2.82343304583419	0.02	0.492	4.72724716908519e-59	Prol_tan
Hbp1	2.09840004815182e-61	-6.43614401565798	0.06	0.545	1.437404032984e-58	Prol_tan
Aebp1	4.20347337062345e-61	-2.66201601166601	0.02	0.488	2.87937925887706e-58	Prol_tan
Pou5f1	3.39567406576881e-60	1.66283638406147	0.89	0.278	2.32603673505164e-57	Prol_tan
Tfap2b	4.92148532480117e-60	-2.80582315542211	0.02	0.5	3.3712174474888e-57	Prol_tan
Rxra	9.92483071996887e-59	-3.75249221773428	0.063	0.542	6.79850904317868e-56	Prol_tan
Nr1h4	1.3469805837858e-58	-2.76817624711108	0.02	0.491	9.22681699893275e-56	Prol_tan
Tbxt	5.8949216186636e-58	1.56531689935832	0.857	0.287	4.03802130878456e-55	Prol_tan
Myocd	1.27676518637948e-57	-0.84955819833266	0.077	0.502	8.74584152669941e-55	Prol_tan
Hoxa11	3.13632280201048e-57	-0.596816747499695	0.063	0.583	2.14838111937718e-54	Prol_tan
Lhx1	5.90357632848954e-57	-1.84361772924447	0.073	0.522	4.04394978501534e-54	Prol_tan
Atf4	2.54793226092464e-56	-2.94160891973004	0.02	0.501	1.74533359873338e-53	Prol_tan
Hnf1b	6.33373037298356e-56	-3.22269136087623	0.077	0.554	4.33860530549374e-53	Prol_tan
Tfeb	8.09815299726454e-56	-1.08643360458844	0.067	0.395	5.54723480312621e-53	Prol_tan
Zbtb4	1.18337181319933e-55	1.34148123284722	0.857	0.322	8.10609692041543e-53	Prol_tan
Sp7	1.98985756933255e-55	-7.70167023217421	0.1	0.598	1.3630524349928e-52	Prol_tan
Pou4f2	2.57926543065375e-55	1.54868138028998	0.857	0.259	1.76679681999782e-52	Prol_tan
Dbp	5.40473140230123e-55	1.4124990506156	0.843	0.311	3.70224101057634e-52	Prol_tan
Hopx	1.44074477630451e-54	1.35881626066545	0.9	0.436	9.86910171768587e-52	Prol_tan
Znf219	2.37487155209652e-54	1.62205137585648	0.833	0.288	1.62678701318611e-51	Prol_tan
Dmrt1	8.01016150659748e-54	-3.49992020541158	0.09	0.568	5.48696063201927e-51	Prol_tan
Dlx5	8.06889362701319e-54	-7.5861734248474	0.093	0.592	5.52719213450404e-51	Prol_tan
Hand1	5.46899546690035e-53	-3.70354881709138	0.09	0.6	3.74626189482674e-50	Prol_tan
Kmt2a	8.20376898336457e-53	1.53362978974844	0.877	0.299	5.61958175360473e-50	Prol_tan
Nkx2-5	8.44463530006264e-53	-4.91625244282458	0.117	0.603	5.78457518054291e-50	Prol_tan
Foxm1	9.97273076554639e-53	-2.62724678466685	0.02	0.494	6.83132057439928e-50	Prol_tan
Zic1	1.22090438423096e-52	-3.01770979831396	0.017	0.516	8.36319503198207e-50	Prol_tan
Hcfc1	1.33142329521271e-52	1.63218752220127	0.81	0.275	9.12024957220707e-50	Prol_tan
Lhx4	1.88241762960844e-52	-3.97028003819683	0.11	0.567	1.28945607628178e-49	Prol_tan
Hoxb2	1.90975582722761e-52	-3.9594110063294	0.12	0.544	1.30818274165091e-49	Prol_tan
Meis2	3.16155867211012e-52	-4.07560088699447	0.11	0.592	2.16566769039543e-49	Prol_tan
Rxrb	8.88750128095344e-52	-5.07229676264968	0.107	0.62	6.0879383774531e-49	Prol_tan
Srsf2	2.34905792345382e-51	1.53481622671503	0.84	0.287	1.60910467756587e-48	Prol_tan
Prdm16	1.69131239013512e-50	-1.75057488361449	0.07	0.402	1.15854898724255e-47	Prol_tan
Hnf4g	2.97552635324267e-50	-1.49380136801413	0.087	0.442	2.03823555197123e-47	Prol_tan
Spic	1.17221685990404e-49	-2.52784054919092	0.1	0.486	8.02968549034264e-47	Prol_tan
Cebpg	1.29305638989319e-49	-3.17263395666251	0.03	0.536	8.85743627076833e-47	Prol_tan
Irf8	5.88383723917514e-49	-3.9403819694124	0.11	0.583	4.03042850883497e-46	Prol_tan
Glis3	5.96629274435362e-49	-1.99657511943041	0.093	0.446	4.08691052988223e-46	Prol_tan
Dlx2	1.7740023804857e-48	-3.20069840638683	0.107	0.542	1.21519163063271e-45	Prol_tan
Klf12	2.57739835595407e-48	-2.0540422390821	0.103	0.552	1.76551787382854e-45	Prol_tan
Mta1	2.89864638834188e-48	1.42068647729896	0.84	0.313	1.98557277601419e-45	Prol_tan
Ppard	4.03723729739303e-48	1.12505111378968	0.983	0.528	2.76550754871423e-45	Prol_tan
E2f2	5.69814789619397e-48	1.82815643947538	0.8	0.144	3.90323130889287e-45	Prol_tan
Dlx4	6.23165350921199e-48	-2.95998001691721	0.097	0.535	4.26868265381021e-45	Prol_tan
Preb	8.43415566019725e-48	-4.50903437841509	0.13	0.612	5.77739662723512e-45	Prol_tan
Tfap2d	8.56028538228634e-47	-3.66423558021461	0.143	0.573	5.86379548686615e-44	Prol_tan
Bach1	3.25306313634584e-46	1.38898203148133	0.82	0.337	2.2283482483969e-43	Prol_tan
Tbx3	3.4803661198567e-46	1.22474821446204	0.903	0.431	2.38405079210184e-43	Prol_tan
Nr1i2	2.42766981793074e-45	1.31163129444222	0.813	0.359	1.66295382528256e-42	Prol_tan
Sox3	2.49349824553567e-45	1.45191395094436	0.827	0.278	1.70804629819194e-42	Prol_tan
Cebpd	3.459575434152e-45	1.27615001156551	0.817	0.307	2.36980917239412e-42	Prol_tan
Rarg	3.69843279873486e-45	-3.19437917698314	0.14	0.536	2.53342646713338e-42	Prol_tan
Atoh7	4.14273452896864e-45	-3.38631815801592	0.14	0.568	2.83777315234352e-42	Prol_tan
Klf4	7.85224980900051e-45	1.39347082963731	0.85	0.331	5.37879111916535e-42	Prol_tan
Znf143	8.61825263828669e-45	1.48371093749208	0.8	0.322	5.90350305722638e-42	Prol_tan
Tfam	1.69581259293279e-44	1.52544833691969	0.817	0.277	1.16163162615896e-41	Prol_tan
Jund	5.17882895387723e-44	-2.78704115666655	0.093	0.527	3.5474978334059e-41	Prol_tan
Myog	8.2624855771664e-44	1.33236109847621	0.853	0.387	5.65980262035898e-41	Prol_tan
Dlx1	8.65140638451213e-44	-2.48608490648583	0.1	0.519	5.92621337339081e-41	Prol_tan
Epas1	1.57161887990162e-43	1.33784009541836	0.83	0.312	1.07655893273261e-40	Prol_tan
Cebpa	8.73325825603474e-43	-3.09695411055069	0.1	0.557	5.9822819053838e-40	Prol_tan
Sox6	1.11749604992105e-42	-2.43463275894777	0.1	0.412	7.65484794195922e-40	Prol_tan
Gbx2	1.90028849707443e-42	1.16956046940755	0.83	0.34	1.30169762049599e-39	Prol_tan
Sox9	6.34204018112658e-42	1.20003114087752	0.9	0.465	4.34429752407171e-39	Prol_tan
Irf5	7.39880968988258e-42	-2.23534672818174	0.123	0.578	5.06818463756957e-39	Prol_tan
Npm1	1.88428862669838e-41	1.21454115448255	0.81	0.327	1.29073770928839e-38	Prol_tan
Batf	2.35596681685008e-41	-3.08963254154678	0.127	0.57	1.61383726954231e-38	Prol_tan
Znf804a	6.51931747323356e-41	-1.45937210653383	0.147	0.428	4.46573246916499e-38	Prol_tan
Klf3	9.47507532574519e-41	-3.19384752432562	0.123	0.655	6.49042659813546e-38	Prol_tan
Gfi1	1.00305156737154e-40	-3.96406636396611	0.13	0.598	6.87090323649503e-38	Prol_tan
Gata6	1.33324443555062e-40	1.23530964599686	0.807	0.322	9.13272438352172e-38	Prol_tan
Smad1	1.35019970925794e-40	-1.99798561678208	0.07	0.488	9.24886800841691e-38	Prol_tan
Hesx1	6.88470120544835e-40	1.350241870141	0.8	0.309	4.71602032573212e-37	Prol_tan
Stat3	7.19311761991048e-40	1.09982366673996	0.88	0.562	4.92728556963868e-37	Prol_tan
Nr1i3	7.80279091378564e-40	-2.88352598210415	0.113	0.569	5.34491177594316e-37	Prol_tan
Rela	7.85176345020511e-40	-2.51673232526978	0.067	0.544	5.3784579633905e-37	Prol_tan
Neurod1	2.59957051748619e-39	-2.71259925745293	0.083	0.542	1.78070580447804e-36	Prol_tan
Nkx3-1	4.08938759703611e-39	1.16235915261527	0.873	0.469	2.80123050396974e-36	Prol_tan
Dnmt3b	4.35082369210645e-39	1.46955095322869	0.777	0.306	2.98031422909292e-36	Prol_tan
Mta2	6.87751386782101e-39	-1.58718515151368	0.157	0.482	4.71109699945739e-36	Prol_tan
Jarid2	9.89933741259814e-39	1.41673198840611	0.777	0.293	6.78104612762972e-36	Prol_tan
Klf9	1.34707379551635e-38	1.11733520781075	0.807	0.345	9.22745549928703e-36	Prol_tan
Elf3	1.85470141467118e-38	-1.96048679122819	0.15	0.491	1.27047046904976e-35	Prol_tan
Foxe1	1.97220702572611e-38	-2.20769093352858	0.3	0.711	1.35096181262239e-35	Prol_tan
Olig2	2.63155909122877e-38	1.5334251087291	0.683	0.201	1.80261797749171e-35	Prol_tan
Dmtf1	5.31875003088513e-38	-1.82589050676171	0.097	0.47	3.64334377115631e-35	Prol_tan
Nr4a1	8.98492944759577e-38	-2.30631964446625	0.14	0.502	6.1546766716031e-35	Prol_tan
Ybx3	1.44352811714797e-37	1.10261502609842	0.877	0.475	9.88816760246362e-35	Prol_tan
Rfxank	2.50563458164834e-37	-2.2085363166956	0.16	0.532	1.71635968842911e-34	Prol_tan
Daxx	8.117927441998e-37	1.0539091677794	0.86	0.518	5.56078029776863e-34	Prol_tan
Klf15	1.64668713521185e-36	-1.94976283750051	0.15	0.522	1.12798068762011e-33	Prol_tan
Smad9	1.84478335678789e-36	-1.97180807240656	0.187	0.504	1.26367659939971e-33	Prol_tan
Nono	5.4223305283488e-36	1.38025796320438	0.763	0.327	3.71429641191893e-33	Prol_tan
Egr1	8.35885189753361e-36	1.13023623550303	0.787	0.379	5.72581354981052e-33	Prol_tan
Etv5	9.46505169186739e-36	-2.21756021247485	0.167	0.604	6.48356040892916e-33	Prol_tan
Hivep2	3.77801770273926e-35	-1.47911168891349	0.1	0.438	2.58794212637639e-32	Prol_tan
Kat5	8.27323130399215e-35	1.34287466379429	0.767	0.321	5.66716344323462e-32	Prol_tan
Zeb1	1.01462459836188e-34	1.19760482203143	0.803	0.348	6.95017849877886e-32	Prol_tan
Ets1	2.07418292955556e-34	-2.00670921635122	0.117	0.522	1.42081530674556e-31	Prol_tan
Arid5b	2.41159613051484e-34	-1.9787970216047	0.207	0.54	1.65194334940266e-31	Prol_tan
Pax3	3.47252049012058e-34	1.21760846243892	0.78	0.317	2.3786765357326e-31	Prol_tan
Hic1	4.14487511704916e-34	1.24071989755026	0.743	0.391	2.83923945517867e-31	Prol_tan
Pax5	5.7039865996743e-34	-1.86277278324317	0.127	0.51	3.9072308207769e-31	Prol_tan
Etv4	6.7406044177233e-34	1.10018336171921	0.787	0.34	4.61731402614046e-31	Prol_tan
Gata1	7.91848499950891e-34	1.25392413345301	0.793	0.338	5.4241622246636e-31	Prol_tan
Emx2	2.74257157790693e-33	-3.03070514275681	0.207	0.694	1.87866153086625e-30	Prol_tan
Gli2	4.70904805948426e-33	1.16700666478363	0.81	0.349	3.22569792074672e-30	Prol_tan
Tbx5	5.09868923946218e-33	-2.27703815578003	0.193	0.563	3.49260212903159e-30	Prol_tan
Sall3	1.28974046692202e-32	1.22185011696653	0.717	0.302	8.83472219841586e-30	Prol_tan
Tcf7l2	1.41949551327775e-32	1.21701242802747	0.813	0.328	9.72354426595262e-30	Prol_tan
E2f3	1.8392714919116e-32	1.43634961416941	0.737	0.303	1.25990097195945e-29	Prol_tan
Gtf3a	2.2018894173554e-32	1.29479119814473	0.767	0.35	1.50829425088845e-29	Prol_tan
Rorb	3.33534918442056e-32	-1.43856109911907	0.187	0.443	2.28471419132808e-29	Prol_tan
Otx2	3.68918111174429e-32	-2.55815918551675	0.217	0.641	2.52708906154484e-29	Prol_tan
Ets2	1.73494181366059e-31	-1.96226893139502	0.15	0.526	1.18843514235751e-28	Prol_tan
Relb	3.06561460316587e-31	1.02982619998793	0.757	0.35	2.09994600316862e-28	Prol_tan
Bmal2	3.61689754623644e-31	-1.58703336866075	0.153	0.495	2.47757481917196e-28	Prol_tan
Sall1	6.26772448288056e-31	-1.64427936265984	0.153	0.479	4.29339127077319e-28	Prol_tan
Mkx	2.57683519041701e-30	-1.57859481101672	0.15	0.468	1.76513210543565e-27	Prol_tan
Scx	2.79542974266211e-30	-2.19938426699328	0.167	0.514	1.91486937372355e-27	Prol_tan
Prdm1	7.43794268484715e-30	1.00468099705315	0.837	0.481	5.0949907391203e-27	Prol_tan
Deaf1	1.12539708460862e-29	-2.75210087892589	0.257	0.653	7.70897002956906e-27	Prol_tan
Mecp2	1.27326301063266e-29	1.02205983945426	0.797	0.467	8.7218516228337e-27	Prol_tan
Pou1f1	1.35790596052606e-29	-1.71406330863812	0.167	0.51	9.30165582960352e-27	Prol_tan
Neurog2	1.44812981878017e-29	-1.31171791723141	0.257	0.685	9.91968925864415e-27	Prol_tan
Hivep3	5.4338276926351e-29	-1.53218159252446	0.21	0.507	3.72217196945505e-26	Prol_tan
Znf24	7.34971864392822e-29	1.13149606150883	0.75	0.338	5.03455727109083e-26	Prol_tan
Etv1	7.74907853085276e-29	-1.54473982119641	0.347	0.723	5.30811879363414e-26	Prol_tan
Hif1a	8.7050440634007e-29	1.14955972020189	0.77	0.39	5.96295518342948e-26	Prol_tan
Foxo1	1.10398983587202e-28	-2.08416163618836	0.227	0.511	7.56233037572334e-26	Prol_tan
Tbx2	1.22678081802872e-28	-2.27344607817407	0.257	0.61	8.40344860349672e-26	Prol_tan
Crem	1.2332640389206e-28	1.00480883220609	0.82	0.478	8.44785866660611e-26	Prol_tan
Hoxc8	2.41696559828679e-28	1.16382812915829	0.7	0.318	1.65562143482645e-25	Prol_tan
Sfpq	3.79072555301713e-28	1.05877623860032	0.71	0.37	2.59664700381673e-25	Prol_tan
Nfkb1	4.16429416987229e-28	-1.96934228847382	0.057	0.497	2.85254150636252e-25	Prol_tan
Pou4f3	4.57435102380692e-28	-1.33875040170282	0.197	0.472	3.13343045130774e-25	Prol_tan
Prdm4	7.42291641685887e-28	-1.51784391636999	0.193	0.472	5.08469774554833e-25	Prol_tan
Hoxa7	1.2530512542117e-27	1.13848446408091	0.72	0.353	8.58340109135014e-25	Prol_tan
Nfatc1	2.40039100444753e-27	-1.95905408494958	0.22	0.581	1.64426783804656e-24	Prol_tan
Smarcc1	3.02510472962874e-27	1.12524842462192	0.737	0.344	2.07219673979569e-24	Prol_tan
Son	3.07206755863896e-27	-1.46147972239244	0.233	0.461	2.10436627766769e-24	Prol_tan
Vdr	3.71427736322736e-27	-2.08431536311402	0.223	0.558	2.54427999381074e-24	Prol_tan
Cdx1	4.09410879554085e-27	-1.55384750521286	0.217	0.568	2.80446452494548e-24	Prol_tan
Skil	5.12802579833113e-27	1.13991493739854	0.683	0.344	3.51269767185682e-24	Prol_tan
Aire	7.51991062258888e-27	-1.59095648464508	0.153	0.512	5.15113877647338e-24	Prol_tan
Nr2c1	1.21293076239117e-26	-1.57541070155881	0.197	0.517	8.30857572237953e-24	Prol_tan
Hoxa13	1.46328367688112e-26	-1.85219850952015	0.227	0.692	1.00234931866357e-23	Prol_tan
Npas2	2.07468256875891e-26	-1.68120303321554	0.227	0.52	1.42115755959986e-23	Prol_tan
Tlx3	2.27211709799075e-26	-1.52989315078448	0.21	0.486	1.55640021212367e-23	Prol_tan
Pparg	2.96821141476845e-26	-1.71379359215348	0.053	0.458	2.03322481911639e-23	Prol_tan
Stox1	3.41745422570339e-26	1.44918643236066	0.6	0.013	2.34095614460682e-23	Prol_tan
Btg2	5.0815382297538e-26	-1.71033461780338	0.197	0.535	3.48085368738135e-23	Prol_tan
Nr2f1	6.5272848980549e-26	0.951234129473683	0.7	0.329	4.47119015516761e-23	Prol_tan
Phox2b	8.05169673743536e-26	-1.54276761387771	0.163	0.512	5.51541226514322e-23	Prol_tan
Stat6	8.33803090489068e-26	-1.68452295332144	0.157	0.525	5.71155116985012e-23	Prol_tan
Nfatc4	3.61836329396902e-25	-1.83683275391214	0.197	0.545	2.47857885636878e-22	Prol_tan
Atf3	4.2356915563852e-25	-1.55033108949471	0.163	0.52	2.90144871612386e-22	Prol_tan
Erg	4.58240779911973e-25	1.13144442470192	0.71	0.325	3.13894934239701e-22	Prol_tan
Rb1	5.65982346214585e-25	0.944206365565876	0.807	0.48	3.87697907156991e-22	Prol_tan
Tox3	6.42938262641332e-25	-1.49537442875204	0.163	0.516	4.40412709909313e-22	Prol_tan
Nab2	1.02310619223216e-24	0.713070772343708	0.813	0.543	7.00827741679032e-22	Prol_tan
Ikzf4	1.07950768516217e-24	-1.45666442992253	0.227	0.477	7.39462764336084e-22	Prol_tan
Lhx8	1.44590807684831e-24	-1.12088667831913	0.17	0.416	9.90447032641091e-22	Prol_tan
Ybx1	1.81684262901959e-24	1.03342930197927	0.69	0.341	1.24453720087842e-21	Prol_tan
Mybl2	1.87052267330856e-24	1.09932518986035	0.713	0.322	1.28130803121637e-21	Prol_tan
Creb5	3.08614066048443e-24	-2.39712191290321	0.273	0.662	2.11400635243183e-21	Prol_tan
Mbd1	3.23207263486653e-24	1.02257853013984	0.68	0.355	2.21396975488357e-21	Prol_tan
Pou3f1	3.62886234020343e-24	0.876071910644021	0.62	0.241	2.48577070303935e-21	Prol_tan
Rgl2	4.5728220112486e-24	-1.44252531584075	0.177	0.508	3.13238307770529e-21	Prol_tan
Bcor	4.61703783078714e-24	-0.623376763202425	0.227	0.406	3.16267091408919e-21	Prol_tan
Arx	6.01367603622148e-24	-1.3234016762925	0.183	0.514	4.11936808481171e-21	Prol_tan
Znf76	6.68297467877943e-24	1.00090082634362	0.7	0.387	4.57783765496391e-21	Prol_tan
Hnf1a	8.36997441213123e-24	-1.45504576257075	0.263	0.571	5.7334324723099e-21	Prol_tan
Sox2	1.06797093509125e-23	1.04363393145258	0.723	0.314	7.31560090537508e-21	Prol_tan
Meox1	1.14174264136171e-23	-0.425014463984758	0.213	0.232	7.82093709332772e-21	Prol_tan
Tlx1	1.40805444834505e-23	-1.06612435012947	0.18	0.478	9.64517297116358e-21	Prol_tan
Nfatc3	2.88193063873099e-23	-1.39774943731421	0.203	0.496	1.97412248753073e-20	Prol_tan
Nfatc2	4.28335328853088e-23	-1.96529697027392	0.27	0.568	2.93409700264366e-20	Prol_tan
Wt1	7.01394812443583e-23	-1.3688532078271	0.21	0.507	4.80455446523854e-20	Prol_tan
Tbx18	7.21389067514654e-23	-1.45788527323565	0.187	0.469	4.94151511247538e-20	Prol_tan
Apex1	9.96100738374487e-23	0.857084591208192	0.663	0.357	6.82329005786523e-20	Prol_tan
Junb	1.11413789451963e-22	-1.63240235099275	0.147	0.504	7.63184457745948e-20	Prol_tan
Tfe3	1.46645275026159e-22	-1.5998684044106	0.21	0.554	1.00452013392919e-19	Prol_tan
Tbx21	1.50794199765819e-22	-1.31732495504777	0.223	0.484	1.03294026839586e-19	Prol_tan
Nr0b2	2.14567450157146e-22	-1.40767616747086	0.203	0.498	1.46978703357645e-19	Prol_tan
Twist2	3.34399646875877e-22	-1.33017555728892	0.183	0.507	2.29063758109976e-19	Prol_tan
Nfyc	3.45368408097789e-22	-1.37563442187379	0.19	0.505	2.36577359546985e-19	Prol_tan
Prdm2	3.94732071527271e-22	0.976893133103506	0.67	0.371	2.70391468996181e-19	Prol_tan
Mef2c	6.36376017474192e-22	-1.3105395730448	0.207	0.501	4.35917571969822e-19	Prol_tan
Hoxa9	8.7247714145525e-22	0.953924081628531	0.687	0.393	5.97646841896847e-19	Prol_tan
Gata2	1.05668992528438e-21	1.02289691247202	0.72	0.388	7.23832598819802e-19	Prol_tan
Ebf1	1.35717882233841e-21	-1.26552765737432	0.217	0.522	9.29667493301808e-19	Prol_tan
Stat2	1.35717882233841e-21	-1.36791586477974	0.16	0.48	9.29667493301808e-19	Prol_tan
Brca1	2.38025932300954e-21	-1.38336861351183	0.173	0.509	1.63047763626154e-18	Prol_tan
Grhl2	2.88995045436177e-21	-1.31991225998766	0.26	0.546	1.97961606123782e-18	Prol_tan
Hoxa10	3.61953345467201e-21	1.03728058794854	0.737	0.452	2.47938041645033e-18	Prol_tan
Atf2	3.99569615563808e-21	-1.37384180474751	0.193	0.492	2.73705186661208e-18	Prol_tan
Yy1	4.65439569003351e-21	0.901381864621065	0.77	0.452	3.18826104767296e-18	Prol_tan
Myb	4.97812050853548e-21	0.877445182637861	0.717	0.395	3.4100125483468e-18	Prol_tan
Nfe2l3	6.254493172025e-21	0.788718693710746	0.85	0.56	4.28432782283713e-18	Prol_tan
Zbtb17	1.05826317418833e-20	0.735388230287621	0.733	0.397	7.24910274319009e-18	Prol_tan
Foxo6	1.23618851283628e-20	-0.752310402376355	0.26	0.372	8.46789131292853e-18	Prol_tan
Nfkbib	1.41828974647637e-20	-1.28454550543216	0.23	0.504	9.71528476336311e-18	Prol_tan
E2f6	1.54960050888295e-20	-2.03241123161817	0.293	0.568	1.06147634858482e-17	Prol_tan
Elk4	1.57030741128793e-20	-1.31152072703288	0.173	0.505	1.07566057673223e-17	Prol_tan
Fev	1.88228809550862e-20	-1.40956518591697	0.277	0.487	1.2893673454234e-17	Prol_tan
Sirt1	1.96723961371898e-20	-0.816922565754535	0.243	0.497	1.3475591353975e-17	Prol_tan
Foxj1	2.01112595140402e-20	0.975564902001479	0.69	0.368	1.37762127671176e-17	Prol_tan
Mecom	2.07419737510865e-20	-1.26189647309961	0.183	0.511	1.42082520194942e-17	Prol_tan
Rorc	2.65441278565611e-20	-1.14294957740735	0.253	0.507	1.81827275817443e-17	Prol_tan
Runx1	2.70152094046799e-20	-1.34241251341951	0.213	0.51	1.85054184422058e-17	Prol_tan
Ddit3	3.57798925719423e-20	0.849427484885066	0.72	0.422	2.45092264117805e-17	Prol_tan
Smad5	4.92440568143483e-20	-1.35481537139619	0.24	0.483	3.37321789178286e-17	Prol_tan
Bmal1	4.98934539533364e-20	-1.26765802059996	0.193	0.474	3.41770159580354e-17	Prol_tan
Foxa3	6.85850981996979e-20	-0.446820284062583	0.307	0.715	4.6980792266793e-17	Prol_tan
Egr4	7.51428954310164e-20	0.827576631996542	0.807	0.491	5.14728833702463e-17	Prol_tan
Mafb	7.88214610213712e-20	-1.20594871332916	0.247	0.502	5.39927007996393e-17	Prol_tan
Fos	8.23197557789225e-20	0.904791915440207	0.767	0.437	5.63890327085619e-17	Prol_tan
Klf11	8.30376115140208e-20	-1.40242979576664	0.187	0.483	5.68807638871043e-17	Prol_tan
Arid3b	9.17511205493531e-20	1.17182779390169	0.693	0.322	6.28495175763069e-17	Prol_tan
Tbpl2	1.25841520436855e-19	-1.08951990738171	0.157	0.441	8.62014414992459e-17	Prol_tan
Hoxb13	2.68256783840853e-19	-1.74376758551831	0.317	0.652	1.83755896930985e-16	Prol_tan
Ssrp1	3.45214189439064e-19	-0.976127218560005	0.21	0.489	2.36471719765759e-16	Prol_tan
Mitf	3.52660059437431e-19	-1.25018682430545	0.207	0.51	2.4157214071464e-16	Prol_tan
Nfe2l2	3.80802736908834e-19	-1.31905109816862	0.227	0.513	2.60849874782551e-16	Prol_tan
Smarca4	4.14679460401195e-19	0.811954108382481	0.813	0.495	2.84055430374818e-16	Prol_tan
Arid3a	4.51530299659346e-19	1.37126693465355	0.623	0.158	3.09298255266652e-16	Prol_tan
Zmynd8	6.64414947821108e-19	0.645874642119787	0.763	0.593	4.55124239257459e-16	Prol_tan
Hoxb5	7.41692449878476e-19	-0.92663136723645	0.273	0.425	5.08059328166756e-16	Prol_tan
Elk1	8.67189198881164e-19	-1.16742668806236	0.183	0.503	5.94024601233597e-16	Prol_tan
Satb1	1.15005370088968e-18	0.867340605313067	0.683	0.365	7.8778678510943e-16	Prol_tan
Irx4	1.18940257582547e-18	0.988413057889383	0.663	0.33	8.14740764440447e-16	Prol_tan
Elf4	1.2509316574367e-18	0.909776258479659	0.67	0.391	8.56888185344137e-16	Prol_tan
Rel	1.69189720681552e-18	-1.2523559625803	0.217	0.499	1.15894958666863e-15	Prol_tan
Mlxipl	4.1062177913955e-18	-1.04480779682576	0.243	0.494	2.81275918710592e-15	Prol_tan
Fhl2	5.0075089906327e-18	-1.23927468478093	0.27	0.657	3.4301436585834e-15	Prol_tan
Tbpl1	5.4833696329309e-18	0.789547151839752	0.807	0.491	3.75610819855766e-15	Prol_tan
Tgif1	5.66325293834783e-18	0.845010648191676	0.693	0.417	3.87932826276826e-15	Prol_tan
Clock	5.78526064219509e-18	-1.17312828389246	0.21	0.466	3.96290353990364e-15	Prol_tan
Erf	5.83313912110698e-18	-1.07526039055154	0.22	0.426	3.99570029795828e-15	Prol_tan
Atf1	8.90691207723496e-18	-1.22749017186772	0.217	0.51	6.10123477290595e-15	Prol_tan
Hnf4a	1.13852967662652e-17	-1.17617401916543	0.263	0.498	7.79892828489169e-15	Prol_tan
Atf5	1.37918316039222e-17	0.818456706986684	0.693	0.395	9.44740464868672e-15	Prol_tan
Gli1	2.3476159858049e-17	0.843652530502218	0.74	0.393	1.60811695027636e-14	Prol_tan
Rora	2.37628284985202e-17	-1.14241416229362	0.267	0.527	1.62775375214863e-14	Prol_tan
Smad4	3.36231449142189e-17	-1.1679251569727	0.203	0.485	2.30318542662399e-14	Prol_tan
Ovol1	4.17762720429261e-17	-1.15107228479915	0.193	0.443	2.86167463494044e-14	Prol_tan
Fosb	4.49053942059355e-17	0.784265011536402	0.79	0.485	3.07601950310658e-14	Prol_tan
Gtf2ird1	6.25957905238042e-17	-1.15871604118971	0.273	0.495	4.28781165088059e-14	Prol_tan
Kdm2a	6.5666801819133e-17	0.940143702909467	0.67	0.358	4.49817592461061e-14	Prol_tan
Nr1d1	6.94378216211632e-17	0.671568454266638	0.763	0.454	4.75649078104968e-14	Prol_tan
Tbr1	1.15008266009342e-16	-1.41323774192646	0.267	0.673	7.87806622163995e-14	Prol_tan
Pou2f2	2.11053540508514e-16	-1.31636107162793	0.277	0.564	1.44571675248332e-13	Prol_tan
Mybl1	3.06138674432864e-16	0.918603409621222	0.687	0.386	2.09704991986512e-13	Prol_tan
Tp53	3.06138674432864e-16	-1.34471060604336	0.273	0.535	2.09704991986512e-13	Prol_tan
Fezf2	3.73489281477886e-16	-1.18920919030924	0.417	0.667	2.55840157812352e-13	Prol_tan
Tfap2a	7.58793715174724e-16	-1.34640469728904	0.103	0.474	5.19773694894686e-13	Prol_tan
Gtf2i	8.25882507647881e-16	-1.06004555260865	0.207	0.498	5.65729517738799e-13	Prol_tan
Gcm1	8.48429931003262e-16	-1.16803724759236	0.183	0.462	5.81174502737234e-13	Prol_tan
Nrl	1.093150351164e-15	-0.934112890652838	0.25	0.458	7.48807990547341e-13	Prol_tan
Dach1	1.10156140270901e-15	0.720597746903987	0.773	0.508	7.54569560855672e-13	Prol_tan
Mtf1	1.24513956624143e-15	-1.12979935684942	0.207	0.481	8.52920602875381e-13	Prol_tan
Park7	1.34407801235325e-15	-0.806238155408999	0.3	0.46	9.20693438461978e-13	Prol_tan
Zglp1	1.54205672154535e-15	0.807055582562072	0.633	0.372	1.05630885425857e-12	Prol_tan
Pax4	1.63278488934548e-15	-0.673915659581769	0.283	0.349	1.11845764920165e-12	Prol_tan
Lmo2	1.70913547420382e-15	-0.902742049592548	0.29	0.508	1.17075779982962e-12	Prol_tan
Sox10	2.44216859591274e-15	-1.06106684415491	0.21	0.458	1.67288548820023e-12	Prol_tan
Smad3	2.68446403381736e-15	-1.00463544324903	0.24	0.504	1.83885786316489e-12	Prol_tan
Dnmt1	3.23002650066684e-15	-1.0442952963769	0.257	0.503	2.21256815295679e-12	Prol_tan
Smarca1	4.56508406090473e-15	0.689407364319711	0.663	0.374	3.12708258171974e-12	Prol_tan
Znf263	5.03225990715901e-15	-1.20596770632773	0.287	0.488	3.44709803640392e-12	Prol_tan
Phf20	5.67223355493943e-15	0.776589928574547	0.627	0.382	3.88547998513351e-12	Prol_tan
Arnt	6.73474201575102e-15	0.762159955991441	0.82	0.51	4.61329828078945e-12	Prol_tan
Foxg1	7.41956805285982e-15	0.752416311971154	0.76	0.567	5.08240411620897e-12	Prol_tan
Foxi1	7.50286792127506e-15	-1.16984589843424	0.23	0.489	5.13946452607342e-12	Prol_tan
Smad2	1.36706068406501e-14	-1.03806290150854	0.24	0.454	9.36436568584531e-12	Prol_tan
Foxf2	1.41315685110636e-14	-1.21700196508818	0.287	0.541	9.68012443007857e-12	Prol_tan
Hdgf	1.91011666824998e-14	0.799899263458955	0.653	0.345	1.30842991775124e-11	Prol_tan
Tox	1.97417104858865e-14	-0.777898938709798	0.317	0.432	1.35230716828322e-11	Prol_tan
Htatip2	2.17928150855864e-14	-1.11805595967901	0.353	0.648	1.49280783336267e-11	Prol_tan
Zbtb7a	2.26873056428191e-14	0.696332212257525	0.797	0.514	1.55408043653311e-11	Prol_tan
Ascl2	2.49476162570208e-14	-0.866944725397108	0.223	0.468	1.70891171360592e-11	Prol_tan
Maml1	3.07064017370454e-14	-0.871693405393674	0.21	0.458	2.10338851898761e-11	Prol_tan
Kcnip3	3.18435660669073e-14	1.21275365620387	0.583	0.182	2.18128427558315e-11	Prol_tan
Nr4a2	3.70892265934515e-14	0.423754321502863	0.58	0.332	2.54061202165143e-11	Prol_tan
Vezf1	3.87381424089126e-14	0.733414696941112	0.69	0.41	2.65356275501051e-11	Prol_tan
Sox17	4.77807408731368e-14	-1.06608581266113	0.347	0.627	3.27298074980987e-11	Prol_tan
Nfib	5.46022768538901e-14	0.680015522828059	0.56	0.261	3.74025596449147e-11	Prol_tan
Elk3	5.93161841187339e-14	0.689979570691461	0.81	0.524	4.06315861213327e-11	Prol_tan
Thrb	6.2379061921933e-14	0.775235811465358	0.617	0.405	4.27296574165241e-11	Prol_tan
Irf7	6.70259887991014e-14	-1.19557063941539	0.273	0.5	4.59128023273845e-11	Prol_tan
Znf148	8.16318793228603e-14	-1.14274563826486	0.353	0.63	5.59178373361593e-11	Prol_tan
Gli3	1.06316481079037e-13	-1.00007193109199	0.22	0.502	7.28267895391407e-11	Prol_tan
Etv3	1.14162253508393e-13	-2.11836669869831	0.41	0.662	7.82011436532489e-11	Prol_tan
Stat4	1.17875904562987e-13	-0.379883640618798	0.327	0.6	8.07449946256462e-11	Prol_tan
Tp63	1.28369207433696e-13	0.869480618922183	0.65	0.402	8.7932907092082e-11	Prol_tan
Nfic	1.59348474706438e-13	-0.92331090367057	0.273	0.491	1.0915370517391e-10	Prol_tan
Mnx1	1.80325999492589e-13	-0.817744397087773	0.307	0.436	1.23523309652423e-10	Prol_tan
Mafg	2.22773418847107e-13	-1.09728877206737	0.283	0.547	1.52599791910268e-10	Prol_tan
Tsc22d1	2.34010567095972e-13	-0.91967972338375	0.233	0.46	1.60297238460741e-10	Prol_tan
Nfe2l1	2.67394125291746e-13	-0.973502788030097	0.28	0.498	1.83164975824846e-10	Prol_tan
Hoxb1	3.3100679075774e-13	-1.40593642685617	0.343	0.624	2.26739651669052e-10	Prol_tan
Hoxa5	3.45166423164093e-13	-0.946959338980156	0.23	0.466	2.36438999867404e-10	Prol_tan
Tgfb1i1	4.05169568329637e-13	-0.92909075079509	0.26	0.487	2.77541154305802e-10	Prol_tan
Hhex	4.54411955964663e-13	-0.864373084371952	0.283	0.508	3.11272189835794e-10	Prol_tan
Nkx6-1	4.62368423605938e-13	-0.701163114663155	0.32	0.512	3.16722370170067e-10	Prol_tan
Hif3a	4.83700988125828e-13	0.615785053685901	0.733	0.544	3.31335176866192e-10	Prol_tan
Tcf7l1	6.16282883900177e-13	0.455457435340401	0.693	0.523	4.22153775471621e-10	Prol_tan
Insm1	6.22699395859628e-13	-0.986071804183953	0.32	0.442	4.26549086163845e-10	Prol_tan
Jun	6.90581536852383e-13	0.731828062511061	0.72	0.457	4.73048352743882e-10	Prol_tan
Tfap2c	8.60586994626585e-13	-0.900553971642173	0.263	0.522	5.89502091319211e-10	Prol_tan
Foxn4	9.34409509807121e-13	-1.17574451605381	0.353	0.568	6.40070514217878e-10	Prol_tan
Zxdc	1.0075190998835e-12	-0.538027260412896	0.21	0.338	6.90150583420195e-10	Prol_tan
Myod1	1.02140207745156e-12	0.678267238847102	0.723	0.458	6.99660423054316e-10	Prol_tan
Irf9	1.05332880307887e-12	-0.850668493212058	0.323	0.545	7.21530230109026e-10	Prol_tan
Mesp2	1.28826048216182e-12	-0.901485492014258	0.497	0.658	8.82458430280849e-10	Prol_tan
Kdm5a	1.49623059959532e-12	-0.833558639281502	0.283	0.495	1.02491796072279e-09	Prol_tan
Nr2e1	1.67917651802944e-12	0.704771098694956	0.547	0.245	1.15023591485017e-09	Prol_tan
Kdm5d	1.87131684543393e-12	-1.01368864790672	0.283	0.5	1.28185203912224e-09	Prol_tan
Zbtb32	1.8776563441309e-12	-0.42050470008055	0.303	0.472	1.28619459572967e-09	Prol_tan
Taf1	2.29916369940095e-12	-0.961241091876093	0.217	0.492	1.57492713408965e-09	Prol_tan
Nr5a1	2.76627297649374e-12	-1.06875705528492	0.277	0.503	1.89489698889821e-09	Prol_tan
Nfil3	2.8036622952598e-12	-0.936400528993843	0.253	0.519	1.92050867225296e-09	Prol_tan
Heyl	4.17345648750382e-12	0.58275749032443	0.757	0.605	2.85881769394011e-09	Prol_tan
Tcf4	4.41639619999325e-12	0.708174972829532	0.65	0.376	3.02523139699538e-09	Prol_tan
Sox11	5.89375140620164e-12	0.840794414543322	0.603	0.315	4.03721971324812e-09	Prol_tan
Ptf1a	6.25506075275154e-12	-0.824837571526941	0.303	0.497	4.2847166156348e-09	Prol_tan
Sp1	6.68199903533678e-12	-0.977263867161391	0.26	0.532	4.57716933920569e-09	Prol_tan
Hdac1	6.99771619007617e-12	0.602128498105382	0.767	0.508	4.79343559020217e-09	Prol_tan
Msx1	9.4060286510226e-12	0.400435985373073	0.547	0.279	6.44312962595048e-09	Prol_tan
Znf354c	9.59273417765305e-12	-0.82151294901408	0.243	0.429	6.57102291169234e-09	Prol_tan
Crx	1.47050422286131e-11	-0.87518783492495	0.35	0.543	1.00729539266e-08	Prol_tan
Mycn	1.92385747517394e-11	0.802541635618016	0.723	0.422	1.31784237049415e-08	Prol_tan
Etv6	3.2886729616592e-11	-0.825133210025126	0.24	0.436	2.25274097873655e-08	Prol_tan
Hipk2	3.34157779015842e-11	-0.958268862970218	0.383	0.643	2.28898078625852e-08	Prol_tan
Plag1	3.67694674007436e-11	-0.70019017175135	0.237	0.462	2.51870851695094e-08	Prol_tan
Atf6	4.13616417443199e-11	-0.772602408957904	0.277	0.502	2.83327245948591e-08	Prol_tan
Klf8	7.37033586013768e-11	-1.03197811980561	0.363	0.638	5.04868006419431e-08	Prol_tan
Lhx2	9.29057564638861e-11	0.77194580185908	0.63	0.408	6.3640443177762e-08	Prol_tan
Sox4	9.85774419629805e-11	0.761032710716764	0.62	0.371	6.75255477446417e-08	Prol_tan
Arid1a	1.33651728546156e-10	-0.621580746412842	0.283	0.431	9.15514340541165e-08	Prol_tan
Sall4	1.34481736334607e-10	0.788778805328718	0.623	0.358	9.21199893892058e-08	Prol_tan
Smad6	1.37426344218869e-10	0.559580667791882	0.603	0.399	9.41370457899252e-08	Prol_tan
Zbtb33	1.71088010161115e-10	-0.784795963494769	0.383	0.581	1.17195286960364e-07	Prol_tan
Tcf3	1.81385066549505e-10	-1.06967226342495	0.153	0.464	1.24248770586411e-07	Prol_tan
Stat5a	2.51713536506379e-10	-0.777879558019918	0.3	0.488	1.7242377250687e-07	Prol_tan
Dnmt3a	3.9921287934853e-10	0.718781359236148	0.687	0.473	2.73460822353743e-07	Prol_tan
Zbtb18	4.15177919490072e-10	0.548654723167139	0.7	0.497	2.84396874850699e-07	Prol_tan
Klf5	4.40963566828221e-10	0.839822168023953	0.6	0.384	3.02060043277331e-07	Prol_tan
Usf2	5.49032277679176e-10	0.722350184010574	0.637	0.378	3.76087110210236e-07	Prol_tan
Npas4	5.75964239002149e-10	-0.439760635634263	0.277	0.547	3.94535503716472e-07	Prol_tan
Gfi1b	8.68509779269227e-10	-0.629472014644906	0.277	0.446	5.9492919879942e-07	Prol_tan
Mef2d	8.68509779269227e-10	-0.740128731721923	0.247	0.427	5.9492919879942e-07	Prol_tan
Rcor2	1.29662675482219e-09	0.411140150207447	0.597	0.395	8.88189327053201e-07	Prol_tan
Nfat5	1.331284733237e-09	-0.876295264538802	0.27	0.507	9.11930042267345e-07	Prol_tan
Egr2	1.34303680971085e-09	-0.680912701069788	0.317	0.442	9.19980214651931e-07	Prol_tan
Zbtb7b	1.45345802045042e-09	-0.899502650041534	0.287	0.468	9.95618744008535e-07	Prol_tan
Znf382	1.68177124870806e-09	0.548225618331988	0.75	0.572	1.15201330536502e-06	Prol_tan
Nfyb	1.75683267036976e-09	-0.843116343155488	0.263	0.495	1.20343037920329e-06	Prol_tan
Zgpat	1.84049559224105e-09	-0.727626859526385	0.357	0.498	1.26073948068512e-06	Prol_tan
Vsx2	3.05910427413350e-09	-0.97471293441789	0.317	0.567	2.09548642778144e-06	Prol_tan
Pitx1	4.08232766882235e-09	0.531509873783801	0.72	0.564	2.79639445314331e-06	Prol_tan
Crebbp	4.54786314386325e-09	0.488399029983296	0.613	0.376	3.11528625354633e-06	Prol_tan
Cxxc1	4.71868317863341e-09	0.52970618580762	0.583	0.362	3.23229797736389e-06	Prol_tan
Hsf4	4.82688939699703e-09	0.554638093750379	0.633	0.463	3.30641923694296e-06	Prol_tan
Pou3f2	4.95150823927634e-09	0.639090888680413	0.497	0.223	3.39178314390429e-06	Prol_tan
Neurod2	5.70295364446564e-09	-0.607203002555628	0.353	0.539	3.90652324645896e-06	Prol_tan
Rfx1	5.8660280082539e-09	0.494257004909092	0.613	0.409	4.01822918565392e-06	Prol_tan
Klf17	6.80898054445971e-09	-0.916577027771331	0.387	0.625	4.6641516729549e-06	Prol_tan
Hoxb3	6.82811817498088e-09	1.1383712349335	0.587	0.298	4.6772609498619e-06	Prol_tan
Irf6	8.85628686258278e-09	0.643282684725533	0.607	0.372	6.06655650086921e-06	Prol_tan
Pax2	8.85628686258278e-09	-0.732419000037524	0.307	0.512	6.06655650086921e-06	Prol_tan
Runx2	9.10643856239596e-09	-0.835013619768199	0.34	0.513	6.23791041524123e-06	Prol_tan
Mef2b	1.34559899151912e-08	-0.637337420997441	0.263	0.414	9.21735309190594e-06	Prol_tan
Tead4	1.39461900886762e-08	-0.76051443748393	0.303	0.477	9.55314021074318e-06	Prol_tan
Rarb	1.45733663513283e-08	0.592837445360865	0.567	0.38	9.98275595065987e-06	Prol_tan
Foxa1	1.63977294117085e-08	1.01450376609041	0.567	0.329	1.12324446470203e-05	Prol_tan
Nr5a2	1.81435070558771e-08	0.607833882568097	0.607	0.416	1.24283023332758e-05	Prol_tan
Satb2	2.3813818280092e-08	-0.765891797488591	0.33	0.492	1.6312465521863e-05	Prol_tan
Lmx1a	2.38784085851799e-08	-0.597101841018631	0.283	0.402	1.63567098808482e-05	Prol_tan
Hdac7	2.92391043421837e-08	0.572607670094062	0.743	0.537	2.00287864743958e-05	Prol_tan
Klf6	3.15258530410774e-08	-0.540124025713657	0.333	0.49	2.1595209333138e-05	Prol_tan
Rfx3	3.3533191980512e-08	0.568676499772031	0.587	0.398	2.29702365066508e-05	Prol_tan
Rxrg	3.62414622071031e-08	-0.468590184091136	0.33	0.458	2.48254016118656e-05	Prol_tan
Hes6	4.21174448436901e-08	-1.16155975349604	0.547	0.87	2.88504497179277e-05	Prol_tan
Pknox1	4.89652686623796e-08	0.614162759592552	0.45	0.207	3.35412090337301e-05	Prol_tan
Nkrf	5.10852134390984e-08	-0.576968795358612	0.363	0.459	3.49933712057824e-05	Prol_tan
Pbx2	5.3860495828707e-08	0.635148692476591	0.61	0.398	3.68944396426643e-05	Prol_tan
Tbx20	5.44328257901692e-08	-0.459185990514013	0.263	0.394	3.72864856662659e-05	Prol_tan
Nhlh2	5.57421999321371e-08	0.582361479600208	0.643	0.462	3.81834069535139e-05	Prol_tan
Bcl11a	5.76875430602656e-08	0.55555803406724	0.567	0.382	3.95159669962819e-05	Prol_tan
Ehf	6.42634790189669e-08	0.480213535939097	0.59	0.408	4.40204831279924e-05	Prol_tan
Mlx	6.5974339108396e-08	0.583062648081237	0.55	0.348	4.51924222892512e-05	Prol_tan
Lmo4	7.04467797513343e-08	-0.479599876881194	0.34	0.328	4.8256044129664e-05	Prol_tan
Bclaf1	7.25064264055617e-08	0.607340577111722	0.58	0.386	4.96669020878098e-05	Prol_tan
Rest	1.08804900093291e-07	0.412705371771234	0.647	0.5	7.45313565639042e-05	Prol_tan
Zkscan7	1.25387139092493e-07	0.433512914325147	0.573	0.367	8.58901902783576e-05	Prol_tan
Msc	1.27994142593845e-07	-0.855539624012152	0.363	0.522	8.76759876767841e-05	Prol_tan
Foxq1	1.52375080322387e-07	-0.371511945255891	0.34	0.493	0.000104376930020835	Prol_tan
Srebf2	1.63252905914242e-07	-0.517249220793036	0.343	0.499	0.000111828240551256	Prol_tan
Pura	2.19707138941225e-07	-0.825832968810498	0.313	0.494	0.000150499390174739	Prol_tan
Zbtb16	2.41194647974892e-07	-0.991534607167075	0.32	0.524	0.000165218333862801	Prol_tan
Bach2	2.53640757344633e-07	0.382910563868188	0.43	0.383	0.000173743918781073	Prol_tan
Ctcfl	2.55560380820601e-07	0.69001169779825	0.59	0.402	0.000175058860862112	Prol_tan
Egr3	2.5620336825346e-07	-0.558490904801293	0.297	0.427	0.00017549930725362	Prol_tan
Pin1	2.73480325418667e-07	0.665242927289989	0.57	0.327	0.000187334022911787	Prol_tan
Tef	3.02276794505375e-07	-0.677183168852389	0.353	0.488	0.000207059604236182	Prol_tan
Hmga1	4.24803529424603e-07	-0.697085284043015	0.37	0.524	0.000290990417655853	Prol_tan
Kat7	5.15953391716322e-07	-0.657939706313266	0.313	0.484	0.000353428073325681	Prol_tan
Znf436	5.18489773206293e-07	0.689563601843296	0.567	0.388	0.000355165494646311	Prol_tan
Hoxb9	5.47195526904756e-07	-0.501101824906562	0.333	0.456	0.000374828935929758	Prol_tan
Dlx3	6.49089279182304e-07	-0.720881166613969	0.34	0.524	0.000444626156239878	Prol_tan
Foxc1	7.32820632947379e-07	-0.635366066118214	0.333	0.489	0.000501982133568955	Prol_tan
Hey2	8.24918689498516e-07	-0.538798359901568	0.297	0.419	0.000565069302306484	Prol_tan
Sin3a	1.04617693672165e-06	0.360781232774745	0.737	0.555	0.000716631201654328	Prol_tan
Zeb2	1.08691934657272e-06	0.579306782815224	0.583	0.383	0.000744539752402311	Prol_tan
Irx1	1.184247870899e-06	0.513587044334447	0.76	0.532	0.000811209791565817	Prol_tan
Tbx6	1.23307288874064e-06	-0.424561030315671	0.363	0.476	0.000844654928787341	Prol_tan
Elf1	1.24483945336782e-06	-0.415399915468216	0.37	0.51	0.000852715025556955	Prol_tan
Lrrfip1	1.41465226217906e-06	-0.380303079208423	0.303	0.434	0.000969036799592656	Prol_tan
Kdm5b	1.47257435234158e-06	-0.4710669883784	0.327	0.468	0.00100871343135398	Prol_tan
Nfya	1.493556683025e-06	0.425583393000936	0.55	0.395	0.00102308632787213	Prol_tan
Prrx1	1.58039680149104e-06	-0.710017459525742	0.277	0.445	0.00108257180902136	Prol_tan
Mta3	1.61419685262051e-06	-0.629037787911855	0.32	0.462	0.00110572484404505	Prol_tan
Onecut1	1.62561715598583e-06	-0.602031733162427	0.39	0.511	0.00111354775185029	Prol_tan
Hdac3	1.6448237848772e-06	0.462095135996133	0.73	0.582	0.00112670429264088	Prol_tan
Zbtb14	1.70376127305786e-06	0.414493868079103	0.617	0.485	0.00116707647204463	Prol_tan
Pax9	1.84496104304036e-06	-0.258121806553137	0.34	0.415	0.00126379831448265	Prol_tan
Phf5a	1.94224602386534e-06	-0.626031057312411	0.293	0.425	0.00133043852634776	Prol_tan
Nr6a1	2.21776967286056e-06	0.655289092497543	0.573	0.402	0.00151917222590948	Prol_tan
Hoxd1	2.37198564055043e-06	0.652794232731674	0.57	0.383	0.00162481016377704	Prol_tan
Pou4f1	2.44441188517501e-06	-0.525179760517669	0.327	0.467	0.00167442214134488	Prol_tan
Srebf1	2.85263854400699e-06	-0.543930835709027	0.32	0.488	0.00195405740264479	Prol_tan
Myf5	3.06294495110599e-06	-0.557542214307913	0.34	0.41	0.0020981172915076	Prol_tan
Dot1l	3.49702228823001e-06	-0.451124395804738	0.357	0.477	0.00239546026743756	Prol_tan
Nfix	3.63504712276873e-06	0.426462829234263	0.613	0.46	0.00249000727909658	Prol_tan
Nkx6-3	3.72712433033176e-06	-0.403429211860988	0.337	0.435	0.00255308016627725	Prol_tan
Zfx	3.88263756333764e-06	-0.579703537434546	0.267	0.417	0.00265960673088629	Prol_tan
Twist1	4.16515304454913e-06	-0.592914908241546	0.273	0.477	0.00285312983551615	Prol_tan
Crebzf	4.42717248676251e-06	-0.496588504492689	0.377	0.536	0.00303261315343232	Prol_tan
Grhl3	5.06714445320721e-06	-0.45944626183828	0.38	0.519	0.00347099395044694	Prol_tan
Bhlhe40	7.12487409952526e-06	0.68343504698954	0.59	0.462	0.00488053875817481	Prol_tan
Pitx2	8.53517844148451e-06	-0.400990409072459	0.39	0.495	0.00584659723241689	Prol_tan
Hand2	8.68623388188905e-06	-0.302734616431525	0.433	0.547	0.005950070209094	Prol_tan
Klf13	1.03666758642898e-05	-0.443338335654754	0.27	0.455	0.00710117296703849	Prol_tan
Smarcb1	1.29827749938065e-05	0.259762331726355	0.68	0.62	0.00889320087075747	Prol_tan
Sp2	1.38772872440806e-05	0.369675277198025	0.563	0.388	0.00950594176219522	Prol_tan
Ar	1.4423344816244e-05	0.356118827537035	0.597	0.442	0.00987999119912712	Prol_tan
Nfkbiz	1.53464355370613e-05	-0.364332989329372	0.353	0.438	0.010512308342887	Prol_tan
Hsf2	1.87017535321443e-05	-0.533193251866196	0.29	0.464	0.0128107011695188	Prol_tan
Gata5	2.19516321762266e-05	-0.417180155077525	0.373	0.498	0.0150368680407152	Prol_tan
Ubtf	2.44776793422899e-05	0.528365197083307	0.553	0.379	0.0167672103494686	Prol_tan
Tfap4	2.58960358238678e-05	0.554939714777438	0.557	0.389	0.0177387845393494	Prol_tan
Ctbp1	3.64141294816926e-05	-0.580299679626993	0.443	0.608	0.0249436786949594	Prol_tan
Arid4b	4.26951128941367e-05	-0.532418015676858	0.46	0.606	0.0292461523324836	Prol_tan
Med1	5.13212202719627e-05	1.10274888803091	0.497	0.283	0.0351550358862944	Prol_tan
Litaf	6.33235123969223e-05	-0.416097513315301	0.363	0.452	0.0433766059918918	Prol_tan
Tead1	7.27524612535876e-05	-0.694343977102357	0.313	0.437	0.0498354359587075	Prol_tan
Snai2	7.50867706551006e-05	0.48418031314977	0.6	0.419	0.0514344378987439	Prol_tan
Pawr	7.53834902523991e-05	-0.551894325242806	0.46	0.613	0.0516376908228934	Prol_tan
Tbx15	7.81043199948635e-05	-0.566781573436792	0.353	0.495	0.0535014591964815	Prol_tan
Gata3	7.91872850990035e-05	-0.540323675869059	0.407	0.486	0.0542432902928174	Prol_tan
Thra	8.0600536040274e-05	-0.458238113609959	0.36	0.486	0.0552113671875877	Prol_tan
Pou2f1	8.46523755285513e-05	0.638672494351277	0.627	0.405	0.0579868772370576	Prol_tan
Neurog1	8.97687001148037e-05	-0.59324763278152	0.407	0.589	0.0614915595786405	Prol_tan
Nfkb2	9.22550305011539e-05	0.483374933082625	0.593	0.404	0.0631946958932905	Prol_tan
Hr	0.000109224618949901	0.508636621758281	0.597	0.458	0.0748188639806824	Prol_tan
Ncoa1	0.000113960410400216	0.789576054578133	0.543	0.405	0.0780628811241479	Prol_tan
Mxd1	0.000119806905955642	0.545180166720749	0.537	0.425	0.0820677305796149	Prol_tan
Elf2	0.000125694314389642	0.482781720791063	0.55	0.422	0.0861006053569045	Prol_tan
Dmap1	0.000126904061739563	0.608359368092625	0.557	0.372	0.0869292822916008	Prol_tan
Irf2	0.000138033298882606	-0.48402358277244	0.417	0.507	0.0945528097345851	Prol_tan
Id2	0.000144759912411746	0.419868545014125	0.59	0.509	0.0991605400020461	Prol_tan
Nr0b1	0.000150077313250634	-0.426598371759183	0.393	0.51	0.102802959576685	Prol_tan
Nfe2	0.000163413812386798	0.535057101209176	0.527	0.355	0.111938461484957	Prol_tan
Prox1	0.000220829404303001	0.28904528719453	0.537	0.4	0.151268141947556	Prol_tan
Rara	0.000253609588889242	-0.39812371746885	0.37	0.495	0.173722568389131	Prol_tan
Zfp362	0.000265028209299749	0.325617167692384	0.55	0.422	0.181544323370328	Prol_tan
Rfx2	0.000323804664141611	0.401474599356765	0.537	0.392	0.221806194937003	Prol_tan
Smarca5	0.000346799423772415	0.398562357529979	0.543	0.411	0.237557605284104	Prol_tan
Myf6	0.000403157926637478	0.369811879861098	0.547	0.452	0.276163179746673	Prol_tan
Noto	0.00045493091061428	-0.380050372823847	0.393	0.481	0.311627673770782	Prol_tan
Nrf1	0.000474639644386413	0.446040156749459	0.573	0.442	0.325128156404693	Prol_tan
Hoxd3	0.000481384277206091	-0.295027451279557	0.377	0.466	0.329748229886173	Prol_tan
Hey1	0.000493402838266474	0.476158837915913	0.543	0.402	0.337980944212535	Prol_tan
Foxd1	0.000508290926256632	-0.568300792486871	0.39	0.518	0.348179284485793	Prol_tan
Runx3	0.00054338006133979	0.33422414638042	0.557	0.507	0.372215342017756	Prol_tan
Bhlhe41	0.000545283343623219	0.526932498183486	0.603	0.516	0.373519090381905	Prol_tan
Pdx1	0.000594932359551536	-0.289495750235439	0.38	0.445	0.407528666292802	Prol_tan
Id4	0.00065100781427127	0.434281241126537	0.54	0.4	0.44594035277582	Prol_tan
Sf1	0.000690289407504189	0.281466592505394	0.53	0.408	0.47284824414037	Prol_tan
En1	0.000703462559994868	-0.276565479088092	0.417	0.537	0.481871853596485	Prol_tan
Irf3	0.000723040984166279	0.390477462552715	0.543	0.462	0.495283074153901	Prol_tan
Esr1	0.000788877041122463	0.274328279111625	0.543	0.448	0.540380773168887	Prol_tan
Ppargc1a	0.000873439959277287	0.250075401405482	0.567	0.432	0.598306372104941	Prol_tan
Tcf12	0.000966342669545611	0.388202155898023	0.563	0.45	0.661944728638744	Prol_tan
Mbd2	0.00106654780341392	0.435704339415255	0.547	0.433	0.730585245338538	Prol_tan
Abl1	0.00108626147094414	-0.392595477870907	0.3	0.414	0.744089107596739	Prol_tan
Lmx1b	0.00140921958333741	-0.401595578050102	0.357	0.408	0.965315414586128	Prol_tan
Spib	0.00189881348097206	-0.412162123279094	0.367	0.51	1	Prol_tan
Ncoa2	0.00213848969334822	-0.31656523376156	0.42	0.487	1	Prol_tan
Irf4	0.00250513397364284	0.304140713863958	0.527	0.414	1	Prol_tan
Sp3	0.00250903556500081	0.312498459602158	0.557	0.439	1	Prol_tan
Pbrm1	0.00371737145214914	-0.342710694014533	0.38	0.442	1	Prol_tan
Thap11	0.00418964331413472	0.352665243215291	0.55	0.428	1	Prol_tan
Hes1	0.00491352231537232	-0.356368452999385	0.367	0.43	1	Prol_tan
Six1	0.00544127655490071	-0.261577732721494	0.413	0.485	1	Prol_tan
Ppara	0.00546499761413355	-0.373922168606503	0.41	0.499	1	Prol_tan
Hdac4	0.00718164161054448	-0.384796444363166	0.31	0.41	1	Prol_tan
Zfpm2	0.00741807824189082	-0.424351059223117	0.297	0.407	1	Prol_tan
Prop1	0.00750193928255663	-0.389257547939672	0.363	0.452	1	Prol_tan
Ascl1	0.00855292795743261	0.596140563615835	0.463	0.376	1	Prol_tan
