# Supplementary material for: A single-cell transcriptomic study of heterogeneity in human embryonic tanycytes
Source: Sci Rep. 2024 Jul 4;14:15384. doi: 10.1038/s41598-024-66044-7 (PMC11224400; doi:10.1038/s41598-024-66044-7)
Supplement: Supplementary file 9 — Supplementary Table 8. [file 41598_2024_66044_MOESM9_ESM.csv]

GRN	p_val	avg_log2FC	pct.1	pct.2	p_val_adj	cluster
Nkx6-2	7.7515482762625e-42	7.25718429848086	0.639	0.096	5.3950776002787e-39	Tany
Olig1	2.53819199436237e-37	6.06322178997438	0.683	0.169	1.76658162807621e-34	Tany
Klf10	5.47279551166057e-35	2.70802933924775	0.902	0.423	3.80906567611576e-32	Tany
Nr1h3	3.85440910855415e-26	2.46421977682367	0.836	0.436	2.68266873955369e-23	Tany
Zic2	7.65563819427841e-26	2.65837385760726	0.94	0.455	5.32832418321778e-23	Tany
Nr2c2	7.87698756023175e-26	2.4243617795385	0.836	0.422	5.4823833419213e-23	Tany
Sox5	1.67210559419981e-25	2.35890986595212	0.77	0.428	1.16378549356306e-22	Tany
Nr1h2	6.63701619289015e-25	2.37692289607985	0.836	0.422	4.61936327025155e-22	Tany
Ovol1	4.51880898175863e-23	2.13336734138905	0.82	0.436	3.14509105130401e-20	Tany
Foxe1	1.44394261492328e-20	2.35071620394582	0.377	0.13	1.00498405998661e-17	Tany
Hnf1a	6.37457263779105e-20	2.81150045792919	0.792	0.431	4.43670255590257e-17	Tany
Tlx2	2.41390865254931e-19	4.1189041535817	0.415	0.083	1.68008042217432e-16	Tany
Dlx4	2.77819640744049e-19	1.75231522615168	0.787	0.436	1.93362469957858e-16	Tany
Mta3	3.04451254988969e-19	3.27048640444269	0.776	0.412	2.11898073472323e-16	Tany
Pou3f4	3.29561648513223e-19	4.31214884121577	0.279	0.03	2.29374907365203e-16	Tany
Dot1l	4.57674589019303e-19	1.89327651097063	0.656	0.325	3.18541513957435e-16	Tany
Hnf4g	6.55972334252574e-18	2.63920925979483	0.388	0.144	4.56556744639792e-15	Tany
Aebp1	1.39365309403676e-17	1.75923689763647	0.934	0.505	9.69982553449587e-15	Tany
Mef2b	1.40177743921929e-17	1.33774231066744	0.448	0.209	9.75637097696625e-15	Tany
Mxd1	1.64923736323393e-17	1.89232074023826	0.661	0.438	1.14786920481082e-14	Tany
Etv1	1.95096197679728e-17	3.34799189373634	0.552	0.283	1.35786953585091e-14	Tany
Tfap2b	2.68030777440969e-17	2.02014613157787	0.825	0.457	1.86549421098914e-14	Tany
Foxc1	4.36723323463558e-17	2.87283459809742	0.601	0.356	3.03959433130636e-14	Tany
Neurod1	4.54574078786109e-17	1.93173650328413	0.743	0.449	3.16383558835132e-14	Tany
Foxj1	4.57182251139386e-17	-4.10851250458908	0.23	0.494	3.18198846793013e-14	Tany
Hdac9	6.51271998295319e-17	1.91993838976703	0.858	0.434	4.53285310813542e-14	Tany
Preb	1.285525642642e-16	2.58419732212763	0.497	0.252	8.94725847278833e-14	Tany
Zfp395	1.32228540359493e-16	1.4323977090227	0.628	0.407	9.20310640902073e-14	Tany
Six4	1.67489542817729e-16	1.62995221066758	0.596	0.348	1.1657272180114e-13	Tany
Deaf1	3.13390563402566e-16	1.32190637808228	0.885	0.57	2.18119832128186e-13	Tany
Jund	2.45171539322399e-15	2.34624140284891	0.716	0.414	1.7063939136839e-12	Tany
Wt1	2.96118489944573e-15	1.3195192634621	0.738	0.427	2.06098469001423e-12	Tany
Satb2	4.69823425936554e-15	2.34713410449122	0.721	0.412	3.26997104451842e-12	Tany
Rxrb	8.00279081849927e-15	3.18988638657501	0.486	0.315	5.5699424096755e-12	Tany
Hoxd13	1.3429134644894e-14	1.20475812834728	0.459	0.297	9.3466777128462e-12	Tany
Zhx2	1.98994457918337e-14	-4.17643642179766	0.443	0.639	1.38500142711162e-11	Tany
Mtf1	2.00037253486127e-14	2.06087972889083	0.672	0.393	1.39225928426345e-11	Tany
Pax9	4.66148706524302e-14	2.16708030697266	0.464	0.248	3.24439499740914e-11	Tany
Zbtb14	9.12202122521182e-14	0.943289853332437	0.989	0.77	6.34892677274742e-11	Tany
Prdm16	9.50143909775476e-14	2.00415717619098	0.486	0.264	6.61300161203731e-11	Tany
Pou1f1	1.17030601848696e-13	2.09106748569347	0.721	0.441	8.14532988866927e-11	Tany
Zic1	4.85675742251688e-13	1.67834495647634	0.874	0.482	3.38030316607174e-10	Tany
Rora	6.85951235992277e-13	1.73683230100911	0.765	0.457	4.77422060250625e-10	Tany
Hic1	1.17494139494119e-12	-3.12475043321739	0.158	0.39	8.17759210879067e-10	Tany
Znf148	1.27623027698273e-12	1.61268776423532	0.71	0.411	8.88256272779983e-10	Tany
Fezf2	1.83528484318992e-12	1.54484935487041	0.607	0.383	1.27735825086019e-09	Tany
Creb1	2.01141185900287e-12	1.61319799022634	0.76	0.441	1.39994265386599e-09	Tany
Hoxa5	2.32379420211163e-12	1.39467974030712	0.765	0.425	1.61736076466969e-09	Tany
Tlx1	3.5408549565069e-12	1.6345660907233	0.421	0.262	2.4644350497288e-09	Tany
Twist1	7.58390272352544e-12	1.60262467943757	0.738	0.454	5.2783962955737e-09	Tany
Etv6	7.80052295905743e-12	1.7147622996251	0.519	0.341	5.42916397950397e-09	Tany
Stox1	8.48740758324049e-12	0.799815652932159	0.825	0.586	5.90723567793538e-09	Tany
Nfil3	1.36549047323972e-11	-4.84663464196135	0.153	0.429	9.50381369374848e-09	Tany
Nkx2-2	1.43030084890136e-11	2.38880334421304	0.689	0.419	9.95489390835348e-09	Tany
Hlf	1.54745877476497e-11	1.621166629918	0.475	0.302	1.07703130723642e-08	Tany
Sall1	1.9136351803645e-11	1.03546152161273	0.464	0.287	1.33189008553369e-08	Tany
Sin3a	3.02675680705585e-11	-3.11801243784574	0.607	0.75	2.10662273771087e-08	Tany
Ctbp1	3.51774840102462e-11	-2.31661197384989	0.617	0.855	2.44835288711314e-08	Tany
Klf5	9.76544680410951e-11	2.03077162604115	0.617	0.442	6.79675097566022e-08	Tany
Dlx2	2.18758591722187e-10	0.830051249059729	0.743	0.475	1.52255979838642e-07	Tany
Atf1	2.55926221631133e-10	1.56457251816245	0.678	0.424	1.78124650255269e-07	Tany
Tbx18	2.87782163175876e-10	1.65002670689817	0.459	0.304	2.0029638557041e-07	Tany
Bmal2	3.03153806207733e-10	2.09752816842352	0.415	0.301	2.10995049120582e-07	Tany
Klf17	3.7792123979537e-10	-1.6093803736699	0.443	0.567	2.63033182897577e-07	Tany
Lhx4	3.79553967473983e-10	1.0200816693665	0.361	0.125	2.64169561361892e-07	Tany
Sp1	6.73625948556938e-10	1.59535168771812	0.689	0.461	4.68843660195629e-07	Tany
Cebpa	9.4519533687681e-10	0.944837224068479	0.694	0.446	6.5785595446626e-07	Tany
Phf5a	9.49188777497052e-10	1.37073994272707	0.481	0.339	6.60635389137948e-07	Tany
Egr1	1.45583063086927e-09	-9.73035069157123	0.306	0.539	1.01325811908501e-06	Tany
Nanog	1.48031754854283e-09	1.368353140015	0.656	0.442	1.03030101378581e-06	Tany
Lrrfip1	1.629103331507e-09	1.56046082153091	0.76	0.48	1.13385591872887e-06	Tany
Thrb	1.68419463042815e-09	2.53226925855927	0.634	0.434	1.17219946277799e-06	Tany
Rel	1.82241310574836e-09	1.19555886180871	0.678	0.446	1.26839952160086e-06	Tany
Hes6	1.82998608145319e-09	1.11043668517868	0.967	0.717	1.27367031269142e-06	Tany
Rreb1	2.64220374102718e-09	2.11226802509719	0.257	0.333	1.83897380375492e-06	Tany
Spic	3.07494171921674e-09	1.18942862838576	0.29	0.143	2.14015943657485e-06	Tany
Mecom	3.75550020863913e-09	1.6103413102181	0.727	0.453	2.61382814521284e-06	Tany
Ctnnb1	3.87972237387074e-09	1.12085820359113	0.705	0.448	2.70028677221404e-06	Tany
Foxm1	4.34679598752573e-09	0.809658940889121	0.71	0.448	3.02537000731791e-06	Tany
Mkx	4.98787179953152e-09	1.46787063471069	0.661	0.445	3.47155877247394e-06	Tany
Tbx6	5.4070046867588e-09	1.5591527093841	0.437	0.333	3.76327526198413e-06	Tany
Nr1h4	6.50521859116304e-09	1.73773264692251	0.683	0.44	4.52763213944948e-06	Tany
Rest	7.24784910991542e-09	0.884800434895891	0.738	0.542	5.04450298050114e-06	Tany
Yap1	7.60378562110807e-09	-3.35700308065041	0.262	0.5	5.29223479229122e-06	Tany
Tef	8.04055307783521e-09	2.1523275119029	0.503	0.367	5.59622494217331e-06	Tany
Nfkb1	8.8466857691464e-09	1.15411865737267	0.667	0.447	6.15729329532589e-06	Tany
Gata3	9.54009067764395e-09	2.00341887628035	0.65	0.446	6.63990311164019e-06	Tany
Tbx20	1.12211103401155e-08	2.96021023875936	0.355	0.101	7.80989279672036e-06	Tany
Pknox1	1.24817745731783e-08	-2.23073761670689	0.158	0.428	8.68731510293213e-06	Tany
Rxra	1.37170942494396e-08	0.894851710884887	0.683	0.456	9.54709759760995e-06	Tany
Irf6	1.84639617738013e-08	2.6217828173428	0.634	0.473	1.28509173945657e-05	Tany
Stat5b	2.03487974743043e-08	2.0208114943671	0.661	0.442	1.41627630421158e-05	Tany
Dmrt1	2.44105688967855e-08	2.25084513494832	0.503	0.257	1.69897559521627e-05	Tany
Foxh1	2.70889866177106e-08	0.883937054925811	0.306	0.223	1.88539346859266e-05	Tany
Wwtr1	3.05164925844733e-08	-2.06169511301361	0.35	0.55	2.12394788387934e-05	Tany
Npas2	3.34554552851956e-08	0.312966126931822	0.492	0.354	2.32849968784961e-05	Tany
Patz1	3.50261106441375e-08	-3.62526503867586	0.202	0.458	2.43781730083197e-05	Tany
Srcap	7.6806287885328e-08	3.1940644187744	0.623	0.498	5.34571763681883e-05	Tany
Rarg	8.62013046989503e-08	2.67913777782946	0.656	0.417	5.99961080704694e-05	Tany
Bhlha15	8.71674148066468e-08	0.546819149458782	0.842	0.493	6.06685207054262e-05	Tany
Rorc	1.01469043208767e-07	0.82707704066046	0.727	0.513	7.06224540733016e-05	Tany
Creb3l3	1.02600330926239e-07	2.96860341237246	0.443	0.195	7.1409830324662e-05	Tany
Foxa1	1.51421054853758e-07	-6.1173779755951	0.23	0.52	0.000105389054178216	Tany
Tbp	1.56473230009355e-07	-5.15202946006235	0.311	0.512	0.000108905368086511	Tany
Klf3	1.63463623496961e-07	1.67132528144095	0.399	0.168	0.000113770681953885	Tany
Prdm4	1.70755541914932e-07	1.79569091852113	0.432	0.365	0.000118845857172793	Tany
Dnmt1	2.06153644628481e-07	1.26988156366015	0.656	0.444	0.000143482936661423	Tany
Hif3a	2.30526827809132e-07	-0.931663145375884	0.65	0.728	0.000160446672155156	Tany
Prdm1	2.33867655960411e-07	-1.96842330898631	0.311	0.514	0.000162771888548446	Tany
Kmt2a	3.47663002440097e-07	-3.45296341099301	0.311	0.507	0.000241973449698308	Tany
Ebf3	3.58936076142276e-07	1.09042963144659	0.678	0.519	0.000249819508995024	Tany
Usf1	3.67947125078113e-07	0.855773562400388	0.634	0.449	0.000256091199054366	Tany
Dlx1	3.97711434869484e-07	1.11149177554273	0.71	0.463	0.000276807158669161	Tany
Foxf1	4.14912244967769e-07	2.59190888803525	0.514	0.341	0.000288778922497567	Tany
Atf4	4.29792514186924e-07	0.994492469410664	0.628	0.438	0.000299135589874099	Tany
Nr2c1	4.65996629494933e-07	1.66243223771559	0.563	0.405	0.000324333654128473	Tany
Znf382	4.92898609822075e-07	-0.957460555010431	0.732	0.81	0.000343057432436164	Tany
Glis3	5.2679250568857e-07	-0.614420360489299	0.623	0.472	0.000366647583959245	Tany
Aire	5.39837506271643e-07	1.81767850323816	0.65	0.439	0.000375726904365064	Tany
Tox3	5.51266350009391e-07	1.55678279260059	0.628	0.47	0.000383681379606536	Tany
Hivep3	7.66495991588701e-07	5.44784977364976	0.18	0.093	0.000533481210145736	Tany
Ahrr	7.9885883780033e-07	-3.00665006905242	0.995	0.924	0.00055600575110903	Tany
Nfe2l3	1.00518484076001e-06	-1.34952576391198	0.328	0.647	0.000699608649168967	Tany
Nr5a1	1.06518953998231e-06	1.46996289916296	0.612	0.457	0.00074137191982769	Tany
Emx2	1.14797583497852e-06	0.749701059000506	0.754	0.608	0.000798991181145048	Tany
Pou2af1	1.1835978565226e-06	0.326361041217346	0.29	0.211	0.000823784108139726	Tany
Tbx1	1.30135245497003e-06	1.48379407755029	0.59	0.439	0.000905741308659142	Tany
Klf6	1.31461755058264e-06	-2.3401605867931	0.355	0.518	0.000914973815205519	Tany
Klf9	1.32801265014377e-06	-4.74159548508271	0.301	0.496	0.000924296804500063	Tany
Crebbp	1.37361763392107e-06	-5.2574734522046	0.333	0.474	0.000956037873209067	Tany
Ncor2	1.61431328805714e-06	-2.19911759358573	0.251	0.495	0.00112356204848777	Tany
Smad7	1.72614230399901e-06	-2.29107300320929	0.333	0.524	0.00120139504358331	Tany
Tcf15	1.91432033321406e-06	1.11024400947523	0.366	0.254	0.00133236695191699	Tany
Zbtb32	2.04602244463417e-06	1.32899959208565	0.219	0.11	0.00142403162146538	Tany
Nr2e1	2.15760799168521e-06	-2.59140305823678	0.355	0.544	0.00150169516221291	Tany
Hivep2	2.31296008030201e-06	1.38465185956203	0.574	0.411	0.0016098202158902	Tany
Egr2	2.58749458083175e-06	1.19180414516439	0.617	0.449	0.0018008962282589	Tany
Gli2	2.58749458083175e-06	-3.04486421025457	0.35	0.515	0.0018008962282589	Tany
Ncoa4	2.74523367077851e-06	3.98691881387897	0.563	0.425	0.00191068263486184	Tany
Zbtb18	2.7633193459653e-06	1.24312625259549	0.689	0.45	0.00192327026479185	Tany
Prrx1	3.37323553705582e-06	0.65788900065683	0.645	0.481	0.00234777193379085	Tany
Meox1	3.42858666338756e-06	0.125441195151068	0.087	0.069	0.00238629631771774	Tany
Bmal1	3.48480814897403e-06	1.83690280547661	0.628	0.453	0.00242542647168592	Tany
Smarcb1	3.50754335881913e-06	-0.575362363614114	0.486	0.56	0.00244125017773812	Tany
Nfatc3	3.67071880730225e-06	0.838449073145997	0.607	0.461	0.00255482028988237	Tany
Nr2e3	3.77943392360963e-06	1.19786894977651	0.514	0.274	0.0026304860108323	Tany
Ebf1	3.95470429805131e-06	-1.13887416097589	0.306	0.512	0.00275247419144371	Tany
Nr4a1	3.980370146206e-06	1.1091807516098	0.634	0.454	0.00277033762175938	Tany
Irf5	4.63156765586722e-06	-0.760947848191128	0.738	0.649	0.00322357108848359	Tany
Nkx2-5	4.8135152920775e-06	1.5375303175491	0.596	0.441	0.00335020664328594	Tany
Tfeb	4.97034899070828e-06	-0.539615923598256	0.361	0.169	0.00345936289753297	Tany
Mxi1	5.14851603749504e-06	1.17775027863995	0.426	0.317	0.00358336716209655	Tany
Apex1	5.26506192586658e-06	-1.80016269292804	0.29	0.484	0.00366448310040314	Tany
Aip	5.33278931909947e-06	-4.72327114409774	0.579	0.772	0.00371162136609323	Tany
Nfkbib	5.38413143026814e-06	0.82461766234136	0.59	0.442	0.00374735547546663	Tany
Heyl	5.68412821820603e-06	-1.31740193599696	0.536	0.65	0.0039561532398714	Tany
Hr	5.98104533096209e-06	-6.07025910362375	0.306	0.505	0.00416280755034961	Tany
Pparg	6.21341456713297e-06	1.10847768068103	0.617	0.458	0.00432453653872455	Tany
Foxo3	7.07428191582275e-06	1.83030865643211	0.694	0.469	0.00492370021341264	Tany
Gfi1	7.89836230526902e-06	1.18390563613636	0.628	0.45	0.00549726016446724	Tany
Hhex	7.92320578978527e-06	1.99533009279471	0.601	0.472	0.00551455122969055	Tany
Lhx1	8.86901326453352e-06	-0.350155000911458	0.137	0.11	0.00617283323211533	Tany
Fev	9.29414058729182e-06	-1.56180017766487	0.366	0.168	0.00646872184875511	Tany
Etv3	9.79948234981561e-06	-0.72481321425537	0.71	0.728	0.00682043971547166	Tany
Myt1	1.07226573063065e-05	3.13528866977342	0.536	0.353	0.00746296948518933	Tany
Irx1	1.16563585707899e-05	1.36898311537004	0.607	0.427	0.00811282556526975	Tany
Setbp1	1.25124753604231e-05	1.4624166732835	0.634	0.546	0.00870868285085446	Tany
Ets2	1.49458734682299e-05	-4.69523710538843	0.333	0.514	0.010402327933888	Tany
Nfat5	1.81530341094875e-05	-1.79887296316021	0.372	0.494	0.0126345117402033	Tany
Nfib	1.87664767764703e-05	-6.75943718375774	0.383	0.483	0.0130614678364233	Tany
Foxa3	1.98130893973411e-05	0.167606869747079	0.907	0.905	0.0137899102205494	Tany
Nrf1	2.27461950906314e-05	-1.60304685682676	0.388	0.507	0.0158313517830795	Tany
Esr2	2.28143316321867e-05	-1.2161215979129	0.41	0.515	0.015878774816002	Tany
Ppara	2.37179714618215e-05	1.60294899384387	0.601	0.458	0.0165077081374278	Tany
Zbtb38	2.42185498579278e-05	-1.43472232192356	0.536	0.364	0.0168561107011178	Tany
Fus	2.46556018613455e-05	0.59740925092073	0.612	0.483	0.0171602988954965	Tany
Mef2d	2.64799971769336e-05	1.08537735450868	0.568	0.447	0.0184300780351458	Tany
Ppargc1a	2.65587329591183e-05	-0.963531624067397	0.279	0.497	0.0184848781395463	Tany
Arnt	2.68759080719149e-05	1.43550632402612	0.59	0.464	0.0187056320180527	Tany
Kdm5b	2.82645309466159e-05	1.13520389621938	0.585	0.446	0.0196721135388447	Tany
Mlxipl	2.98090614843525e-05	1.2876067039642	0.563	0.487	0.0207471067931093	Tany
Etv2	3.29479316647179e-05	0.636159849650011	0.514	0.433	0.0229317604386436	Tany
Foxn1	3.51436350859377e-05	1.68622455974719	0.612	0.462	0.0244599700198126	Tany
Jun	3.59759889233093e-05	-2.8658585202527	0.333	0.49	0.0250392882906232	Tany
Smad9	3.83625581294459e-05	-0.229539118029707	0.448	0.255	0.0267003404580943	Tany
Gata2	4.32166780486559e-05	1.90110220466576	0.601	0.446	0.0300788079218645	Tany
Lhx3	4.71317154662964e-05	0.312169674836879	0.492	0.318	0.0328036739645423	Tany
Stat5a	4.7404333703093e-05	1.23590080887982	0.601	0.46	0.0329934162573527	Tany
Smad1	4.86497236544813e-05	1.07099855935667	0.59	0.45	0.033860207663519	Tany
Sox7	5.07945638670381e-05	1.76468539380627	0.426	0.23	0.0353530164514585	Tany
Znf354c	5.287702064629e-05	1.79354164349704	0.557	0.473	0.0368024063698178	Tany
Tshz3	5.53559908063015e-05	-2.08628253957077	0.339	0.144	0.0385277696011859	Tany
Nfe2	5.63136788241334e-05	-0.903520534939575	0.284	0.229	0.0391943204615968	Tany
Gata1	6.01321945338039e-05	-4.25100566273319	0.322	0.506	0.0418520073955275	Tany
Hoxa13	6.06479684552835e-05	-0.903052333454784	0.268	0.255	0.0422109860448773	Tany
Nfic	7.29069870729454e-05	0.522443438356978	0.699	0.471	0.05074326300277	Tany
Arid4b	7.52006363301081e-05	1.00695316256599	0.645	0.433	0.0523396428857552	Tany
Pura	8.02187958311772e-05	-2.17205823206912	0.333	0.521	0.0558322818984993	Tany
Elf4	8.24979165162238e-05	1.30118360682075	0.672	0.44	0.0574185498952917	Tany
Znf804a	8.87134309239413e-05	0.545885157784922	0.093	0.1	0.0617445479230632	Tany
Rfxank	9.24978863676068e-05	0.718691959532823	0.279	0.263	0.0643785289118544	Tany
Hoxc8	9.32728518659226e-05	-2.09171174381684	0.383	0.581	0.0649179048986821	Tany
Foxa2	9.43156810461626e-05	1.7637275885263	0.623	0.473	0.0656437140081291	Tany
Myf6	9.67024435286477e-05	0.955842947724815	0.536	0.453	0.0673049006959388	Tany
Rxrg	0.000105658737717811	0.951212028565865	0.322	0.285	0.0735384814515968	Tany
Bcl11b	0.000105950854528342	-3.86210417045949	0.29	0.513	0.073741794751726	Tany
Rarb	0.000108315376969141	-3.58342040799988	0.35	0.49	0.0753875023705222	Tany
Pou2f2	0.000109214840896908	0.363829958068533	0.536	0.439	0.0760135292642477	Tany
Meis2	0.000112264214365591	-0.150754869404072	0.459	0.323	0.0781358931984511	Tany
Gbx2	0.000128052568131258	-0.750715034412363	0.601	0.51	0.0891245874193553	Tany
Mycn	0.000132675792509746	1.17618902471718	0.623	0.461	0.0923423515867829	Tany
Asxl1	0.000134495480063524	1.59535509493326	0.077	0.058	0.0936088541242126	Tany
Plag1	0.000140477764625713	-0.148651165382177	0.404	0.332	0.0977725241794962	Tany
Smad6	0.000143173057089191	0.973101833609486	0.437	0.369	0.0996484477340771	Tany
Ppargc1b	0.00014434302713162	3.58280967232739	0.35	0.175	0.100462746883608	Tany
Rfx1	0.000149517715886898	0.828980334550846	0.486	0.413	0.104064330257281	Tany
Nobox	0.000154866694902608	-8.74217080664988	0.59	0.486	0.107787219652215	Tany
Nfkbiz	0.000157395740781504	-1.93718129482654	0.361	0.558	0.109547435583927	Tany
Tet1	0.000158674791302626	1.17319386723042	0.59	0.461	0.110437654746628	Tany
Irf9	0.00015910331070369	-4.48206821592463	0.333	0.535	0.110735904249769	Tany
Erf	0.000167905819753246	0.85995735223819	0.497	0.398	0.116862450548259	Tany
Dnmt3b	0.000172476964620413	-2.82874211250513	0.344	0.502	0.120043967375807	Tany
Gli1	0.000176217885054526	-0.834419544391279	0.432	0.509	0.12264764799795	Tany
Sox3	0.000185906727213489	-0.993661522958251	0.284	0.375	0.129391082140588	Tany
Nfe2l1	0.000211802596562086	-0.225817243985358	0.306	0.252	0.147414607207212	Tany
Six1	0.000212364770563667	0.744057724924196	0.541	0.471	0.147805880312312	Tany
Atf6	0.000227482639764877	1.12294721245773	0.607	0.455	0.158327917276355	Tany
Mybl2	0.000231112016612534	0.850390549568174	0.568	0.44	0.160853963562323	Tany
Bcor	0.00023853438989763	2.44960308368752	0.055	0.056	0.166019935368751	Tany
Tbx15	0.000243606267671812	0.712832886711205	0.596	0.447	0.169549962299581	Tany
Tcf4	0.000251404101742753	-1.25282010220458	0.399	0.519	0.174977254812956	Tany
Arid3a	0.000254054983065339	-5.92677987908985	0.295	0.134	0.176822268213476	Tany
Snai2	0.000264922867812505	-1.3540259308626	0.415	0.528	0.184386315997503	Tany
Ikzf4	0.000277669607051612	0.782440984782732	0.333	0.303	0.193258046507922	Tany
Pbx1	0.000280579211793189	1.51905617103391	0.574	0.449	0.19528313140806	Tany
Irf4	0.000290233948279187	1.1484249763916	0.568	0.457	0.202002828002314	Tany
Pax8	0.000302543981003121	-1.40148354069075	0.344	0.52	0.210570610778172	Tany
Mnt	0.000304905872226483	0.547080065441257	0.481	0.413	0.212214487069632	Tany
Tfe3	0.000318619339810522	1.32692187129082	0.519	0.433	0.221759060508124	Tany
Ctbp2	0.000334628458858713	1.36591823131571	0.579	0.504	0.232901407365664	Tany
Hand1	0.000340713986183885	-1.50921695831668	0.541	0.389	0.237136934383984	Tany
Irf1	0.000377521765773637	1.55910607972902	0.563	0.464	0.262755148978451	Tany
Neurog1	0.000383353326575686	0.677387036998598	0.399	0.326	0.266813915296678	Tany
Gtf3a	0.000395269875196253	1.6625505804946	0.574	0.45	0.275107833136592	Tany
Brca1	0.000403405569830299	0.544406911688649	0.579	0.465	0.280770276601888	Tany
Hoxb1	0.00040443345989298	-0.127029658779718	0.268	0.422	0.281485688085514	Tany
Mta1	0.000418020599509256	-1.78584613963061	0.344	0.493	0.290942337258442	Tany
Nfyc	0.000432033086361633	1.01482452793797	0.601	0.454	0.300695028107696	Tany
Phf20	0.000432033086361633	0.504141627829669	0.191	0.185	0.300695028107696	Tany
Pax1	0.000474352127335	-1.18661768283231	0.077	0.136	0.33014908062516	Tany
Tlx3	0.000508914290673744	2.25529714663421	0.202	0.187	0.354204346308926	Tany
Notch1	0.000611885376100291	0.477292271611557	0.601	0.462	0.425872221765802	Tany
Nfatc1	0.000614920379221242	0.705852645347598	0.574	0.459	0.427984583937984	Tany
Nr1i3	0.000622569279933049	-3.92070378211983	0.355	0.494	0.433308218833402	Tany
Isl1	0.000665425555409928	2.25505922792017	0.585	0.463	0.46313618656531	Tany
Tcf3	0.000709272841708715	0.600515718564449	0.59	0.454	0.493653897829266	Tany
Neurog2	0.000746631972330805	0.379079416665861	0.617	0.449	0.51965585274224	Tany
Pa2g4	0.000797351619102137	-0.827482015201481	0.546	0.736	0.554956726895088	Tany
Etv5	0.000828897894421691	-0.224692120326239	0.459	0.289	0.576912934517497	Tany
Elk3	0.000845101610990554	0.991623457001368	0.645	0.506	0.588190721249426	Tany
Prox1	0.000851253382155723	-1.69154737968979	0.328	0.491	0.592472353980383	Tany
Hmga1	0.000863681703818115	-0.422936171864045	0.377	0.483	0.601122465857408	Tany
Myocd	0.000867861726724638	3.85127197599251	0.404	0.217	0.604031761800348	Tany
Sox9	0.000904156772868632	1.29004851637095	0.601	0.485	0.629293113916568	Tany
Junb	0.000932855571954482	0.390546136675538	0.607	0.468	0.649267478080319	Tany
Arid5b	0.000960093602985985	-1.5634428066116	0.164	0.136	0.668225147678245	Tany
Cdx1	0.000973987140117781	0.86480235769051	0.557	0.474	0.677895049521976	Tany
Irf3	0.00100713257437137	-2.68633498960345	0.339	0.496	0.700964271762475	Tany
Creb3l1	0.00101195197573692	0.538376738394017	0.399	0.305	0.704318575112899	Tany
Gata4	0.00116409981003664	1.23378174979304	0.574	0.461	0.810213467785502	Tany
Zfx	0.00129406560501668	0.784185976936254	0.322	0.311	0.90066966109161	Tany
Msx1	0.00130624359760269	0.663419956037878	0.563	0.468	0.90914554393147	Tany
Nr0b2	0.00132780989220496	-1.31558431208963	0.383	0.525	0.924155684974654	Tany
Foxo1	0.00138156015145775	0.769943326628234	0.585	0.475	0.961565865414597	Tany
Satb1	0.00139774678352764	-1.01401845042117	0.377	0.48	0.972831761335238	Tany
Znf76	0.00139774678352764	-0.204231816114311	0.273	0.286	0.972831761335238	Tany
Smad5	0.00159137593964661	1.14525907573223	0.574	0.476	1	Tany
Smad2	0.00159137593964661	0.751619895208243	0.541	0.46	1	Tany
Stat3	0.0016024150328829	1.04043884603342	0.596	0.472	1	Tany
Smarcc1	0.00161352457628676	-1.22314031963927	0.344	0.502	1	Tany
Zfp64	0.00167014326164182	0.314912740481585	0.186	0.205	1	Tany
Erg	0.00190236990250916	-1.03808948683773	0.383	0.51	1	Tany
Pou3f1	0.00206861195552597	-1.08201431678308	0.355	0.523	1	Tany
Hnf1b	0.0021687930938647	-0.716409749498513	0.541	0.435	1	Tany
Sox6	0.00217856249643989	0.67522762270422	0.377	0.356	1	Tany
Sfpq	0.00224305318854509	-1.60679412355853	0.372	0.502	1	Tany
Hdac7	0.00238261920914558	-0.35912533168667	0.732	0.733	1	Tany
Irf2	0.00241469418680279	-1.41447614052552	0.355	0.478	1	Tany
Klf12	0.00255263861837275	-2.30157299246726	0.169	0.116	1	Tany
E4f1	0.00256966753201163	0.38700309100541	0.486	0.43	1	Tany
Nr2f1	0.0028566392824274	-1.89283041893414	0.355	0.455	1	Tany
Gfi1b	0.00286291743624728	-3.1086089241965	0.109	0.329	1	Tany
Id4	0.00291999025482797	-2.39167240588592	0.372	0.478	1	Tany
Hbp1	0.00303726231110089	-2.55576875380542	0.361	0.497	1	Tany
Kat2b	0.00317259120058088	-3.82877053854198	0.311	0.489	1	Tany
Dlx5	0.00348233914758419	0.675776035848221	0.541	0.455	1	Tany
Smad3	0.00379492892670993	0.786187868169073	0.514	0.455	1	Tany
Sox4	0.003901882196109	1.20236700643255	0.59	0.462	1	Tany
Hopx	0.00396905306450016	-2.58832229071758	0.301	0.507	1	Tany
Fosl2	0.00408044801864667	1.00043511578909	0.546	0.428	1	Tany
Znf219	0.00411528987191022	-2.75613940703855	0.279	0.487	1	Tany
Fosb	0.00418578469103387	-0.65235425036966	0.333	0.494	1	Tany
Med1	0.00433923630713597	1.12310689630347	0.426	0.392	1	Tany
Mta2	0.00440389131431211	-2.64529843728183	0.033	0.09	1	Tany
Hoxc6	0.00442252387695861	-0.537899780970379	0.383	0.501	1	Tany
Klf13	0.00453582742700909	0.886577702288606	0.41	0.391	1	Tany
Sall4	0.00475040196593148	-0.257075232116068	0.53	0.479	1	Tany
Kdm5a	0.00542786017231477	0.366517357169098	0.552	0.484	1	Tany
Park7	0.00552982214003232	-3.57978411801274	0.279	0.151	1	Tany
Pitx2	0.0055987537701091	-0.698998513908437	0.426	0.502	1	Tany
Trerf1	0.00563350948509374	0.642038505825765	0.202	0.263	1	Tany
Sp3	0.0058822993225992	0.821175742153602	0.546	0.481	1	Tany
Max	0.00590650262453592	-1.84310123019112	0.35	0.486	1	Tany
Nkx3-2	0.00602887070203309	0.895877725281117	0.492	0.423	1	Tany
Nsd2	0.00612840448027147	-0.81536659254787	0.399	0.524	1	Tany
Htatip2	0.00633192350173011	-8.90723880862325	0.115	0.308	1	Tany
E2f6	0.00674363268508112	0.418574881528842	0.525	0.48	1	Tany
Nr3c1	0.00706447623892585	1.24868180782928	0.579	0.47	1	Tany
Tox	0.00706447623892585	0.495099092979333	0.525	0.486	1	Tany
Mecp2	0.00725182487438014	0.885054699044876	0.65	0.536	1	Tany
Msx2	0.00736932075492684	-1.30426192349083	0.383	0.522	1	Tany
Ncoa1	0.00739896029485095	0.841823933471074	0.557	0.431	1	Tany
Dnmt3a	0.00756389729887566	-1.2013133422206	0.393	0.491	1	Tany
Zbtb4	0.00756389729887566	-0.642977320813688	0.322	0.396	1	Tany
Vezf1	0.00803060662471143	-1.69710082338886	0.355	0.535	1	Tany
Irf7	0.00860756388270175	-0.505188341465479	0.29	0.23	1	Tany
Gata5	0.00864162519593978	1.36804081577046	0.317	0.487	1	Tany
Vsx2	0.00883112480900227	-1.66527581139068	0.383	0.489	1	Tany
Mafb	0.00925751898585492	1.01589879978684	0.497	0.428	1	Tany
Rgl2	0.00945901839884878	-0.118524113566161	0.639	0.506	1	Tany
Clock	0.00997028572546139	0.608912714867523	0.53	0.459	1	Tany
Aebp1	7.97652889335278e-39	2.59497468115615	0.947	0.449	5.55166410977354e-36	TanyA2
Mbd1	1.22522107039134e-37	3.62011332179799	0.637	0.178	8.52753864992376e-35	TanyA2
Nfic	1.65970620021503e-37	3.17785763095162	0.82	0.406	1.15515551534966e-34	TanyA2
Bhlha15	1.73773789198417e-36	2.79990317623877	0.897	0.434	1.20946557282098e-33	TanyA2
Zic2	6.12591846194785e-30	1.50270524316853	0.817	0.435	4.26363924951571e-27	TanyA2
Rela	2.44596810161753e-29	3.11912508730062	0.727	0.392	1.7023937987258e-26	TanyA2
Zic1	4.83501410953306e-29	1.88069600931444	0.863	0.438	3.36516982023501e-26	TanyA2
Jun	1.96971007080755e-28	3.72975235699862	0.73	0.386	1.37091820928205e-25	TanyA2
Zglp1	2.256630188161e-27	3.4142988114552	0.747	0.34	1.57061461096006e-24	TanyA2
Apex1	5.42362792039873e-26	2.02750055980722	0.753	0.365	3.77484503259751e-23	TanyA2
Foxd1	2.44326304135579e-25	2.48305663325123	0.67	0.36	1.70051107678363e-22	TanyA2
Nfyb	1.43191000413708e-24	2.32092701527663	0.74	0.395	9.9660936287941e-22	TanyA2
Srf	8.94628023595681e-23	2.53285408257964	0.7	0.392	6.22661104422594e-20	TanyA2
Tfap2b	3.71850219552556e-21	1.38690806408841	0.76	0.433	2.58807752808579e-18	TanyA2
Foxj1	1.39956623704807e-20	4.22647000026533	0.683	0.385	9.74098100985454e-18	TanyA2
Rxra	1.56337299555799e-20	2.10283819752359	0.737	0.412	1.08810760490836e-17	TanyA2
Lrrfip1	2.0469308056137e-20	1.97134686520396	0.767	0.444	1.42466384070714e-17	TanyA2
Pparg	2.10182300381333e-20	1.80171225466609	0.72	0.407	1.46286881065408e-17	TanyA2
Srebf1	5.01117952008594e-20	2.70131298947354	0.753	0.408	3.48778094597981e-17	TanyA2
Nr1h4	1.98329818568151e-18	1.82608641047146	0.707	0.404	1.38037553723433e-15	TanyA2
Rbpj	2.37310574897377e-18	2.34976009935522	0.73	0.41	1.65168160128574e-15	TanyA2
Nr1h3	9.51024934357834e-18	0.756896166561462	0.713	0.425	6.61913354313052e-15	TanyA2
Sp1	1.43652593460907e-17	1.28179078883507	0.71	0.428	9.9982205048791e-15	TanyA2
Cebpg	7.54981799883182e-17	1.93384109204849	0.703	0.419	5.25467332718695e-14	TanyA2
Creb1	7.05195646081967e-16	1.68556322606727	0.69	0.424	4.90816169673049e-13	TanyA2
Nr1h2	1.95248171419202e-15	0.962758430125706	0.713	0.41	1.35892727307765e-12	TanyA2
Cebpa	3.12223283449739e-15	1.40533984608648	0.683	0.419	2.17307405281019e-12	TanyA2
Hsf1	3.14587660876529e-15	2.54845189905884	0.637	0.41	2.18953011970064e-12	TanyA2
Nfia	1.27926226735026e-14	1.66916090640548	0.703	0.432	8.9036653807578e-12	TanyA2
Fosl2	8.1049714428709e-14	2.46548513026017	0.653	0.381	5.64106012423814e-11	TanyA2
Klf7	1.4430985559291e-13	1.45631974073489	0.67	0.459	1.00439659492665e-10	TanyA2
Elk3	6.81127398313881e-13	-2.8432851373543	0.327	0.587	4.74064669226461e-10	TanyA2
Foxm1	6.95356792673145e-13	1.133184307382	0.68	0.425	4.83968327700509e-10	TanyA2
Nfkb1	9.66971903123354e-13	1.95037821212792	0.663	0.421	6.73012444573854e-10	TanyA2
Pou2af1	9.70288748080245e-13	1.41403792372283	0.357	0.181	6.75320968663851e-10	TanyA2
Hsf2	1.11632909302398e-12	2.44220442630428	0.633	0.448	7.76965048744692e-10	TanyA2
Ybx1	2.00218862174779e-12	1.99012248427441	0.633	0.4	1.39352328073646e-09	TanyA2
Atf4	2.06397099933881e-12	1.49415437654868	0.633	0.413	1.43652381553981e-09	TanyA2
Nr2c2	2.62154449128263e-12	1.0725692176248	0.687	0.418	1.82459496593271e-09	TanyA2
Hoxa7	3.32609044978179e-12	1.97872424753344	0.617	0.404	2.31495895304813e-09	TanyA2
Sfpq	4.62682834156341e-12	2.04107281480323	0.643	0.434	3.22027252572813e-09	TanyA2
Tox3	7.85235746401238e-12	1.00349075314677	0.69	0.432	5.46524079495262e-09	TanyA2
Junb	7.98251448601018e-12	1.67244289077567	0.627	0.445	5.55583008226308e-09	TanyA2
Tfap2c	2.91251923369644e-11	3.08197593302612	0.607	0.39	2.02711338665273e-08	TanyA2
Twist1	3.19550235031213e-11	0.72800114438593	0.66	0.444	2.22406963581724e-08	TanyA2
Rgl2	3.71224167951566e-11	1.46151364468779	0.7	0.472	2.5837202089429e-08	TanyA2
Nfya	4.05805912100071e-11	2.58983513164859	0.65	0.409	2.82440914821649e-08	TanyA2
Hopx	4.40728588185061e-11	-5.06232446651161	0.29	0.535	3.06747097376803e-08	TanyA2
Ppard	4.60733907388826e-11	-2.43424905768261	0.337	0.558	3.20670799542623e-08	TanyA2
Dach1	8.12221894349918e-11	-3.67229868886311	0.283	0.507	5.65306438467543e-08	TanyA2
Msx2	8.14768193747333e-11	-2.66478248855121	0.32	0.558	5.67078662848144e-08	TanyA2
Ctnnb1	9.23276334764266e-11	1.54834619739227	0.627	0.441	6.42600328995929e-08	TanyA2
Pou3f1	9.70528958139218e-11	1.6391106799661	0.68	0.443	6.75488154864896e-08	TanyA2
Ets1	1.09243123378088e-10	1.68925823387837	0.707	0.436	7.60332138711492e-08	TanyA2
Maf	1.21787431705831e-10	-4.00072935697387	0.34	0.519	8.47640524672581e-08	TanyA2
Pitx3	1.79168141069949e-10	-2.80835128214237	0.283	0.479	1.24701026184684e-07	TanyA2
Nr2f1	2.06975640707017e-10	1.8341566003485	0.583	0.397	1.44055045932084e-07	TanyA2
Srebf2	2.98506528032751e-10	1.90575629774207	0.66	0.423	2.07760543510794e-07	TanyA2
Neurog1	4.85505193684279e-10	-2.38197496519394	0.19	0.381	3.37911614804258e-07	TanyA2
Nab2	4.91372667524836e-10	-0.818680446722265	0.687	0.845	3.41995376597286e-07	TanyA2
Bcl11b	9.42121345657768e-10	-3.48089246117947	0.363	0.517	6.55716456577807e-07	TanyA2
Fosb	1.1978469584069e-09	1.76737901891331	0.643	0.417	8.33701483051204e-07	TanyA2
Bach2	1.8861719995616e-09	1.28233584792209	0.317	0.133	1.31277571169487e-06	TanyA2
Klf2	2.45139950515368e-09	-4.45768315621709	0.283	0.479	1.70617405558696e-06	TanyA2
Rfx2	2.67271816964077e-09	-1.67364397007317	0.45	0.604	1.86021184606997e-06	TanyA2
Mybl2	2.79055749550647e-09	2.24032266200876	0.613	0.411	1.94222801687251e-06	TanyA2
Mef2a	3.00690524386479e-09	1.59936889361498	0.657	0.428	2.0928060497299e-06	TanyA2
Arid4b	3.38164737726913e-09	1.10910668634808	0.597	0.422	2.35362657457932e-06	TanyA2
Hoxa9	3.53990209186354e-09	-3.59434998489392	0.327	0.531	2.46377185593703e-06	TanyA2
Elk1	1.02911370899361e-08	1.42239377557472	0.633	0.466	7.16263141459552e-06	TanyA2
Rcor2	1.07282566636017e-08	-1.85719705224369	0.333	0.511	7.46686663786678e-06	TanyA2
Brca1	1.69452425388377e-08	1.41923492635949	0.62	0.439	1.17938888070311e-05	TanyA2
Zhx2	2.13067999326844e-08	1.23435359322112	0.8	0.553	1.48295327531483e-05	TanyA2
Bclaf1	2.1539638700326e-08	-1.17360763872898	0.373	0.545	1.49915885354269e-05	TanyA2
Ikzf3	2.50028137076237e-08	1.35073803093072	0.387	0.26	1.74019583405061e-05	TanyA2
Klf12	3.17809122647746e-08	3.83780437750206	0.207	0.098	2.21195149362832e-05	TanyA2
Atf2	3.44441213519238e-08	1.17894577456947	0.593	0.453	2.3973108460939e-05	TanyA2
Prrx1	3.76236874585624e-08	2.03616840890235	0.653	0.458	2.61860864711595e-05	TanyA2
Kat5	3.90569788024475e-08	-2.05786000286617	0.313	0.541	2.71836572465035e-05	TanyA2
Nfatc4	4.33345504983593e-08	-2.32324052382957	0.343	0.532	3.01608471468581e-05	TanyA2
Tfeb	4.60665815301931e-08	3.05841228521075	0.263	0.176	3.20623407450144e-05	TanyA2
Pou4f1	4.68063059288894e-08	1.1213100798817	0.6	0.425	3.2577188926507e-05	TanyA2
Rarb	4.93561520110551e-08	1.73003610386952	0.597	0.431	3.43518817996944e-05	TanyA2
Hoxa5	9.33789827357575e-08	0.934661378142557	0.633	0.424	6.49917719840872e-05	TanyA2
Hoxa10	1.38245482824402e-07	-3.31709667183512	0.337	0.54	9.62188560457841e-05	TanyA2
Msx1	1.44033111913574e-07	-7.63276196242131	0.35	0.522	0.000100247045891848	TanyA2
Abl1	1.50824385862843e-07	-2.04719054986998	0.13	0.356	0.000104973772560539	TanyA2
Dbp	1.78022556915311e-07	1.80954286503541	0.597	0.415	0.000123903699613056	TanyA2
Olig2	1.80300700126705e-07	-3.14106434576055	0.363	0.501	0.000125489287288187	TanyA2
Fli1	1.80759698645367e-07	0.813173600213307	0.603	0.414	0.000125808750257176	TanyA2
Eomes	1.8730550298505e-07	-3.7622707714704	0.353	0.496	0.000130364630077595	TanyA2
Sp7	1.95562390303189e-07	-2.40988743403382	0.347	0.514	0.00013611142365102	TanyA2
Pknox1	2.55560380820601e-07	1.22092271987463	0.497	0.357	0.000177870025051139	TanyA2
Nfatc1	2.86094818187829e-07	-2.14823778318656	0.337	0.518	0.000199121993458729	TanyA2
Tgfb1i1	2.9334377167411e-07	1.45401752911653	0.597	0.431	0.00020416726508518	TanyA2
Nfyc	4.39735437245014e-07	1.50042518356301	0.603	0.436	0.00030605586432253	TanyA2
Ezh2	4.66518608375273e-07	-1.85065335306864	0.377	0.497	0.00032469695142919	TanyA2
Son	5.32656224012897e-07	0.920400686360102	0.457	0.312	0.000370728731912976	TanyA2
Sirt1	5.60744540509521e-07	1.12533175328829	0.613	0.46	0.000390278200194626	TanyA2
Jund	6.33487187284485e-07	0.106755995464287	0.597	0.414	0.000440907082350002	TanyA2
Zbtb16	6.66679245515946e-07	1.49784592019594	0.593	0.438	0.000464008754879098	TanyA2
Max	6.73188777116648e-07	-1.56066056208585	0.347	0.504	0.000468539388873187	TanyA2
Gabpa	7.48958478005366e-07	1.56294828682705	0.627	0.391	0.000521275100691735	TanyA2
Hdac1	7.82267365415215e-07	-2.637461863606	0.403	0.557	0.00054445808632899	TanyA2
Crebbp	9.55219596030121e-07	1.30697634983545	0.57	0.418	0.000664832838836964	TanyA2
Vezf1	1.03622335025949e-06	-1.74579266785195	0.397	0.544	0.000721211451780606	TanyA2
Foxa1	1.33343589927972e-06	-2.2554352514613	0.38	0.509	0.000928071385898686	TanyA2
Neurog2	1.44845312103432e-06	0.624167931757085	0.557	0.447	0.00100812337223989	TanyA2
Nfe2	1.50061445170565e-06	4.19065581426644	0.297	0.219	0.00104442765838713	TanyA2
Kdm5b	1.61799502439868e-06	-2.67805480345566	0.343	0.504	0.00112612453698148	TanyA2
Rorc	1.62180178599379e-06	1.26112568939616	0.69	0.498	0.00112877404305168	TanyA2
Ctbp2	1.72385427055761e-06	1.19767620643102	0.647	0.474	0.0011998025723081	TanyA2
Smarca4	1.8192522784958e-06	-2.07065748391154	0.3	0.518	0.00126619958583308	TanyA2
Tp63	2.00670057314585e-06	1.35746483347575	0.583	0.462	0.00139666359890951	TanyA2
Hesx1	2.07320713598761e-06	1.36360561065371	0.597	0.431	0.00144295216664738	TanyA2
Creb3l1	2.15180736430017e-06	1.69241436725371	0.46	0.274	0.00149765792555292	TanyA2
Klf4	2.30162214198446e-06	-1.45315229154551	0.39	0.554	0.00160192901082119	TanyA2
Pou3f2	2.51314757336343e-06	1.0050423677186	0.6	0.432	0.00174915071106095	TanyA2
Pawr	2.73066591020159e-06	-0.667670601272229	0.43	0.556	0.00190054347350031	TanyA2
Cebpb	3.03499571503573e-06	1.21453433509229	0.603	0.458	0.00211235701766487	TanyA2
Mycn	3.25072478612704e-06	-2.55680523583226	0.34	0.529	0.00226250445114442	TanyA2
Elf1	4.23161992693415e-06	-1.7353742256172	0.367	0.498	0.00294520746914617	TanyA2
Bcl6	4.34793435289398e-06	1.20340822812129	0.583	0.476	0.00302616230961421	TanyA2
Nfkbib	4.76889771562799e-06	1.08428822768369	0.583	0.427	0.00331915281007708	TanyA2
Srsf2	4.80118674003054e-06	-2.71240361428167	0.347	0.498	0.00334162597106126	TanyA2
Foxa2	6.18196755954878e-06	-1.04208782702425	0.39	0.527	0.00430264942144595	TanyA2
Heyl	6.43434378672126e-06	-0.954977077849672	0.57	0.654	0.004478303275558	TanyA2
Myt1	6.74124526547996e-06	-4.03460485489951	0.183	0.44	0.00469190670477405	TanyA2
E2f6	7.28409860376283e-06	-0.902240986827074	0.367	0.523	0.00506973262821893	TanyA2
Hif1a	7.8340362790471e-06	1.26854244273397	0.583	0.453	0.00545248925021678	TanyA2
Sin3a	7.88595317673618e-06	-1.44050465693733	0.633	0.758	0.00548862341100838	TanyA2
Esr1	8.15050984449466e-06	1.27966818425138	0.613	0.476	0.00567275485176828	TanyA2
Klf15	8.16844535338227e-06	1.37109018925913	0.527	0.347	0.00568523796595406	TanyA2
Mxi1	8.38663551105364e-06	0.984409850535531	0.41	0.309	0.00583709831569333	TanyA2
Klf10	8.49780872268563e-06	0.589214310599567	0.597	0.459	0.0059144748709892	TanyA2
Tfap2a	8.72439503296299e-06	1.24244320641661	0.577	0.452	0.00607217894294224	TanyA2
Myog	8.91761635710784e-06	1.70940703535678	0.627	0.455	0.00620666098454706	TanyA2
Foxo4	9.75342723350517e-06	-1.2196770595353	0.38	0.516	0.0067883853545196	TanyA2
Foxi1	1.07101763781787e-05	0.898340346514901	0.53	0.4	0.00745428275921235	TanyA2
Znf382	1.45474434827785e-05	-1.10742747128862	0.727	0.821	0.0101250206640138	TanyA2
Lyl1	1.47039990345585e-05	-1.9582527415933	0.45	0.547	0.0102339833280527	TanyA2
Tp73	1.53792498424045e-05	0.556087701902885	0.543	0.465	0.0107039578903135	TanyA2
Irf3	1.61183175487319e-05	-0.4476874822241	0.367	0.507	0.0112183490139174	TanyA2
Hoxb13	1.63953688279915e-05	-1.44186326824795	0.223	0.414	0.0114111767042821	TanyA2
Usf1	1.77745058172162e-05	0.481652909165414	0.55	0.452	0.0123710560487825	TanyA2
Pax3	1.96749645534623e-05	1.37935148488994	0.593	0.448	0.0136937753292097	TanyA2
Phox2b	1.97999536952936e-05	0.892511321632667	0.69	0.497	0.0137807677719244	TanyA2
Tfcp2	2.01794738992983e-05	-1.23143237650273	0.4	0.516	0.0140449138339116	TanyA2
Rora	2.25588030994179e-05	0.671277999203915	0.567	0.481	0.0157009269571948	TanyA2
Twist2	2.45288664461845e-05	1.3567445715311	0.643	0.552	0.0170720910465444	TanyA2
Mtf1	2.62216727090068e-05	0.995500730353913	0.55	0.397	0.0182502842054687	TanyA2
Wt1	2.75063872621863e-05	1.63678606108974	0.577	0.439	0.0191444455344817	TanyA2
Ebf3	2.77934849720199e-05	1.00621045843992	0.677	0.501	0.0193442655405259	TanyA2
Irf4	2.89106537228841e-05	-0.948541311123216	0.36	0.508	0.0201218149911273	TanyA2
Ppara	3.01950452234597e-05	0.892267991318008	0.57	0.45	0.0210157514755279	TanyA2
Neurod6	3.23235212313248e-05	-1.72136677735103	0.397	0.504	0.022497170777002	TanyA2
Znf219	3.27929847356588e-05	-1.66873920454452	0.343	0.492	0.0228239173760185	TanyA2
Rb1	3.28605773867434e-05	-1.42097228466942	0.39	0.511	0.0228709618611734	TanyA2
Kdm5c	3.32005306002339e-05	-1.0209681869819	0.393	0.523	0.0231075692977628	TanyA2
Esrrg	3.51668565099911e-05	-0.998961136996469	0.373	0.491	0.0244761321309538	TanyA2
Rel	3.71673209044287e-05	1.29396578053654	0.607	0.44	0.0258684553494824	TanyA2
Tfap4	3.77804989608651e-05	-1.32006174151586	0.367	0.529	0.0262952272767621	TanyA2
Lmo2	4.47351967956862e-05	-1.62820786883582	0.307	0.444	0.0311356969697976	TanyA2
Hnf1b	4.77278413544306e-05	1.97165743148821	0.563	0.415	0.0332185775826837	TanyA2
Pou2f2	4.82122518260225e-05	1.61569030963153	0.553	0.422	0.0335557272709116	TanyA2
Stat5a	5.03995722364987e-05	0.964346312596739	0.567	0.453	0.0350781022766031	TanyA2
Ing4	5.08072399041429e-05	-1.4580246407535	0.227	0.344	0.0353618389732835	TanyA2
Tbpl2	5.84676562099361e-05	-0.892421053588629	0.377	0.525	0.0406934887221155	TanyA2
Nono	6.47243637439609e-05	-0.718974060429877	0.373	0.508	0.0450481571657968	TanyA2
Sox11	6.9105004128325e-05	-3.44996799565096	0.383	0.482	0.0480970828733142	TanyA2
Kat7	6.96546608397238e-05	-1.80998085083747	0.38	0.521	0.0484796439444477	TanyA2
E2f2	7.13285543430809e-05	-1.91137566207907	0.36	0.482	0.0496446738227843	TanyA2
Sim2	7.13285543430809e-05	-1.20195576382836	0.633	0.738	0.0496446738227843	TanyA2
Snai1	7.52349921245315e-05	-1.76046970422294	0.39	0.526	0.0523635545186739	TanyA2
Sall1	7.61301477139657e-05	0.474638711545524	0.353	0.3	0.0529865828089201	TanyA2
Gli1	7.67325030485836e-05	-1.58623948832145	0.37	0.538	0.0534058221218142	TanyA2
Smad4	7.7339362838272e-05	0.91428490062326	0.56	0.467	0.0538281965354373	TanyA2
Foxl2	7.88764266170449e-05	1.27125317263853	0.487	0.34	0.0548979929254632	TanyA2
Glis3	8.09178132669494e-05	-0.454092750624577	0.583	0.467	0.0563187980337968	TanyA2
Prdm1	8.10768942311965e-05	-1.46007463602207	0.403	0.51	0.0564295183849128	TanyA2
Rfx3	8.6834663506262e-05	-1.63753537460335	0.43	0.578	0.0604369258003583	TanyA2
Tfdp1	9.06493183490941e-05	-2.36643205346193	0.363	0.469	0.0630919255709695	TanyA2
Znf354c	0.000110710940882857	-1.80759571618355	0.39	0.515	0.0770548148544683	TanyA2
Elk4	0.000113085198090316	0.656398263884052	0.593	0.469	0.07870729787086	TanyA2
Zbtb7b	0.000118889400323931	-3.16122401510329	0.41	0.492	0.082747022625456	TanyA2
Hoxa2	0.000124495443149486	-0.672290194192577	0.877	0.88	0.0866488284320421	TanyA2
Nfe2l3	0.00012910930855542	0.25483649443374	0.453	0.646	0.0898600787545724	TanyA2
Nr5a1	0.000137508087309552	-1.72551786585522	0.37	0.513	0.0957056287674482	TanyA2
Tbx6	0.000152082301689396	-3.35754456174662	0.18	0.4	0.105849281975819	TanyA2
Asxl1	0.000152949278313486	1.68595798786629	0.093	0.05	0.106452697706186	TanyA2
Pou4f3	0.000173567550610854	1.76255345276775	0.37	0.291	0.120803015225154	TanyA2
Sox17	0.000174221465498274	0.508426528271985	0.547	0.442	0.121258139986799	TanyA2
Maml1	0.000182251319855406	0.387927156343051	0.543	0.462	0.126846918619363	TanyA2
Hand1	0.00018535123935432	2.01148388459258	0.48	0.39	0.129004462590607	TanyA2
Atf1	0.000186395513029923	0.679416569643948	0.55	0.433	0.129731277068826	TanyA2
Gtf3a	0.000204254550950406	-1.17706922109614	0.38	0.494	0.142161167461483	TanyA2
Nkx2-2	0.000205781267991842	-2.25272478465871	0.35	0.491	0.143223762522322	TanyA2
Hoxb1	0.000219604822587103	1.08856242138979	0.523	0.362	0.152844956520624	TanyA2
Etv2	0.000222884630449869	1.11473316350269	0.517	0.422	0.155127702793109	TanyA2
Nkx3-2	0.000230007503699132	1.05527146570773	0.503	0.411	0.160085222574596	TanyA2
Kat2b	0.000236906051731814	-0.752243219614453	0.353	0.497	0.164886612005343	TanyA2
Irf6	0.000244898798087002	0.356888559388345	0.593	0.467	0.170449563468553	TanyA2
Npas2	0.000247618782991686	0.704049682012814	0.433	0.356	0.172342672962214	TanyA2
Kmt2b	0.000277941332089211	-0.919740119399837	0.32	0.421	0.193447167134091	TanyA2
Dot1l	0.000310588404400384	1.00307390884258	0.43	0.355	0.216169529462667	TanyA2
Smad3	0.0003185716069391	0.662286129351026	0.53	0.443	0.221725838429614	TanyA2
Srcap	0.000329713483656061	-1.21649651872859	0.613	0.486	0.229480584624618	TanyA2
Pax8	0.000337545858902485	1.20402245116577	0.613	0.458	0.234931917796129	TanyA2
Elf3	0.000356931117883667	0.991578962465286	0.473	0.361	0.248424058047032	TanyA2
Foxh1	0.000365366240412976	0.342301674300945	0.243	0.232	0.254294903327431	TanyA2
Six3	0.000378708057581394	-0.739245579353145	0.467	0.554	0.263580808076651	TanyA2
Peg3	0.000406768795654344	-1.02068491691096	0.447	0.526	0.283111081775423	TanyA2
Crem	0.000413344599768908	1.82629184654306	0.547	0.443	0.28768784143916	TanyA2
Kdm2a	0.000429076222103661	-2.12975168722396	0.37	0.494	0.298637050584148	TanyA2
Smarca1	0.000446946557380634	-4.67631996982332	0.333	0.51	0.311074803936921	TanyA2
Ctcf	0.000463048208601936	0.622271773406292	0.55	0.465	0.322281553186948	TanyA2
Stat3	0.000521018298387454	0.592881727898671	0.54	0.475	0.362628735677668	TanyA2
Nobox	0.000603780031845638	0.674112606556919	0.587	0.475	0.420230902164564	TanyA2
Spi1	0.00060535404100091	1.67433374356059	0.613	0.446	0.421326412536633	TanyA2
Plag1	0.000610628361156753	1.44544335327545	0.377	0.332	0.4249973393651	TanyA2
Lhx1	0.000625624837112877	1.53595325314398	0.133	0.108	0.435434886630562	TanyA2
Sp3	0.000628882630830539	-0.67389065802115	0.407	0.516	0.437702311058055	TanyA2
Gata6	0.000628882630830539	-0.269554841281903	0.41	0.509	0.437702311058055	TanyA2
Stat5b	0.000637647399146859	0.414826426005604	0.56	0.447	0.443802589806214	TanyA2
Smad9	0.000698645526405529	0.677556416852592	0.297	0.279	0.486257286378248	TanyA2
Hivep1	0.000710746007191983	-2.34750137432553	0.613	0.723	0.49467922100562	TanyA2
Atf6	0.000718099472315767	0.437348374345428	0.553	0.453	0.499797232731774	TanyA2
Lmx1b	0.000723040984166279	-1.1447078854538	0.42	0.499	0.50323652497973	TanyA2
Nr2e3	0.000724281288524953	2.76148733448626	0.317	0.306	0.504099776813367	TanyA2
Nfix	0.000762422425822182	-1.2456121756401	0.447	0.515	0.530646008372239	TanyA2
Ctbp1	0.000771586393996873	-0.865772291287296	0.813	0.823	0.537024130221823	TanyA2
Grhl2	0.000798335682320275	-0.817119040821825	0.19	0.32	0.555641634894912	TanyA2
Sall4	0.000798335682320275	1.18623128969374	0.56	0.464	0.555641634894912	TanyA2
Bcl3	0.000903445431918166	1.41316686201475	0.51	0.384	0.628798020615044	TanyA2
E2f3	0.000903445431918166	-1.6451069610113	0.367	0.477	0.628798020615044	TanyA2
Atf3	0.000976119673890639	1.23765143699569	0.583	0.451	0.679379293027885	TanyA2
Myocd	0.00102639331708618	-0.235147750114781	0.247	0.244	0.714369748691984	TanyA2
Bach1	0.00103673129314346	-1.05278270723869	0.287	0.395	0.721564980027851	TanyA2
Otx2	0.00103846362825079	-0.47488026160914	0.393	0.461	0.722770685262547	TanyA2
Tef	0.00106832618349518	0.429184066340428	0.45	0.367	0.743555023712644	TanyA2
Zfp42	0.00111553807658936	1.83375569610228	0.513	0.383	0.776414501306198	TanyA2
Nfe2l1	0.00131351924083474	-0.925684306980629	0.297	0.249	0.914209391620978	TanyA2
Foxq1	0.00131567498106926	-1.80184298963266	0.357	0.496	0.915709786824205	TanyA2
Foxf1	0.00131999625925023	1.37341453768651	0.423	0.348	0.91871739643816	TanyA2
Fev	0.00133960455972856	-1.73574159871518	0.19	0.198	0.932364773571079	TanyA2
Gli3	0.00139321465580339	0.979164394890105	0.577	0.479	0.969677400439157	TanyA2
Setbp1	0.00140005327426503	0.359114967454611	0.653	0.529	0.974437078888459	TanyA2
Prdm4	0.00147255388507193	-1.2248759468642	0.253	0.412	1	TanyA2
Arid5b	0.00147975063190809	3.08681504005225	0.15	0.137	1	TanyA2
Elf2	0.00159681411448915	1.24864039741153	0.537	0.455	1	TanyA2
Cdx1	0.00172234985502436	0.508694499616979	0.57	0.46	1	TanyA2
Deaf1	0.00185098800446562	1.06979988951038	0.74	0.577	1	TanyA2
Ahrr	0.00189277384813054	0.914540116039866	0.97	0.923	1	TanyA2
Pitx1	0.00196330689918819	-0.857869936223812	0.41	0.477	1	TanyA2
Nr0b2	0.0019664275990213	0.616714404969074	0.587	0.479	1	TanyA2
Mnx1	0.00201698206469564	1.19307190176421	0.237	0.192	1	TanyA2
Spdef	0.00204270405976772	-0.261158923643595	0.483	0.52	1	TanyA2
Aip	0.00225248606048872	0.468903029399586	0.753	0.741	1	TanyA2
Ovol1	0.00250903556500081	-0.131295398692522	0.583	0.462	1	TanyA2
Nr4a3	0.00255629020169627	2.286667378227	0.513	0.363	1	TanyA2
Ncoa4	0.00260032050469259	-0.367890965315174	0.523	0.42	1	TanyA2
Sox18	0.00264504317853149	0.537073884604612	0.2	0.186	1	TanyA2
Egr4	0.00268215619537816	-0.541705321705094	0.453	0.592	1	TanyA2
Sox2	0.00282669579162994	0.651009633017529	0.57	0.467	1	TanyA2
Dmtf1	0.00290160152235057	0.370083928288516	0.407	0.363	1	TanyA2
Nanog	0.00291948767859925	-0.323180434387379	0.4	0.495	1	TanyA2
Myf5	0.00304287505280852	0.160284948043373	0.533	0.427	1	TanyA2
Atoh7	0.00307563150975003	-2.28594722139538	0.21	0.369	1	TanyA2
Thra	0.00332416035673293	0.339309999600066	0.53	0.454	1	TanyA2
Tada2a	0.00335457106106952	-0.590048482118553	0.437	0.507	1	TanyA2
Kmt2a	0.00336476412369763	-1.11329667356049	0.42	0.497	1	TanyA2
Cebpd	0.00339551275769928	-0.700813821834002	0.4	0.513	1	TanyA2
Tlx1	0.00341098281540556	0.688318094629521	0.32	0.274	1	TanyA2
Mef2d	0.00352640491357966	-0.530660439915332	0.387	0.488	1	TanyA2
Gbx2	0.0036950806223555	-0.407695498203022	0.607	0.497	1	TanyA2
Neurod2	0.00372856264597274	1.31809735201985	0.42	0.351	1	TanyA2
Ppargc1a	0.0037397844572079	0.484298232171555	0.577	0.432	1	TanyA2
Klf3	0.00381347763900576	1.08000610049006	0.21	0.198	1	TanyA2
Six4	0.0041154967891603	1.02557738378612	0.427	0.37	1	TanyA2
Smarcb1	0.00416479422909791	1.03593219490919	0.697	0.504	1	TanyA2
Nkx2-5	0.00418341846556249	-0.897282552032891	0.417	0.478	1	TanyA2
Aire	0.00420836830832918	-0.130464951678849	0.54	0.448	1	TanyA2
Rfxank	0.00455193865822381	0.65278563867519	0.3	0.255	1	TanyA2
Klf9	0.00494238470519485	-0.750776590834899	0.42	0.483	1	TanyA2
Lhx3	0.00512627497183854	0.807065710741129	0.38	0.332	1	TanyA2
Id2	0.00542551419531639	-1.20078139202923	0.43	0.496	1	TanyA2
Irf5	0.00552071016457542	0.598636335380067	0.783	0.624	1	TanyA2
Lhx4	0.00560929462078258	0.331406713476396	0.143	0.163	1	TanyA2
Rfx1	0.00563367556436847	0.663450102439398	0.453	0.414	1	TanyA2
Barx2	0.00585744352376051	-0.413608810347605	0.427	0.506	1	TanyA2
Tcf7l1	0.00598519194119396	0.765414392227094	0.143	0.296	1	TanyA2
Dlx3	0.00598519194119396	-0.412296477134801	0.423	0.479	1	TanyA2
Meis1	0.00615942718796434	-2.09082232964457	0.383	0.496	1	TanyA2
Bmal2	0.00667184439422139	0.210790893484734	0.337	0.311	1	TanyA2
Gcm1	0.00704105714887547	1.27711808707997	0.47	0.407	1	TanyA2
Meox2	0.00724265955673206	-0.129243585010251	0.23	0.31	1	TanyA2
Nfil3	0.00769374257973232	0.728753607627121	0.44	0.374	1	TanyA2
Six1	0.00772613365652769	0.752376008990058	0.603	0.443	1	TanyA2
Hoxc6	0.00779128266065362	0.707288548575023	0.533	0.469	1	TanyA2
Phox2a	0.00837685101477114	-0.243068830378236	0.56	0.486	1	TanyA2
Neurod1	0.00867214356608881	-1.00603112637531	0.447	0.505	1	TanyA2
Hsf4	0.00889047933026108	1.28430955896115	0.647	0.582	1	TanyA2
Eno1	0.00896434155309515	-1.30339683109904	0.323	0.439	1	TanyA2
Pdx1	0.00932912367173013	0.942199683686632	0.553	0.459	1	TanyA2
Mta2	0.0099756532522175	2.33517847650831	0.093	0.078	1	TanyA2
Rgl2	8.51825893852009e-20	2.16697618774048	0.832	0.477	5.92870822120998e-17	TanyB1
Ovol1	1.10855576368561e-19	2.07988934411128	0.832	0.437	7.71554811525185e-17	TanyB1
Twist1	2.84976286226852e-19	1.51745307402254	0.827	0.443	1.98343495213889e-16	TanyB1
Sox5	4.95105534717037e-18	1.77490498123551	0.832	0.422	3.44593452163057e-15	TanyB1
Srf	1.14197886816226e-15	2.13306820455948	0.74	0.421	7.94817292240934e-13	TanyB1
Dlx4	1.84739206142911e-15	1.84063567680339	0.746	0.445	1.28578487475466e-12	TanyB1
Tfap2b	1.88952457185074e-15	1.05560721805287	0.815	0.462	1.31510910200811e-12	TanyB1
Phox2b	1.03670045358808e-14	1.80252242278269	0.832	0.497	7.21543515697304e-12	TanyB1
Bhlha15	4.88621728884567e-14	1.26830982814621	0.809	0.501	3.40080723303659e-11	TanyB1
Satb2	8.19338723369394e-14	1.50068214008702	0.723	0.415	5.70259751465098e-11	TanyB1
Aebp1	9.79686968151444e-13	1.2064991272459	0.902	0.514	6.81862129833405e-10	TanyB1
Dlx2	1.80439051090851e-12	1.41457546775712	0.775	0.473	1.25585579559233e-09	TanyB1
Mecom	3.50239517878879e-12	1.61223271998136	0.751	0.452	2.43766704443700e-09	TanyB1
Tgfb1i1	6.14220643870359e-12	1.73707077995202	0.694	0.435	4.27497568133770e-09	TanyB1
Creb1	8.81531934949841e-12	1.2478938959922	0.746	0.446	6.1354622672509e-09	TanyB1
Mbd1	1.06016414984026e-11	1.76762052074289	0.52	0.249	7.37874248288822e-09	TanyB1
Tox3	2.44610954637874e-11	1.6333008032666	0.78	0.447	1.7024922442796e-08	TanyB1
Zic2	2.50505320507104e-11	1.03585539825382	0.803	0.481	1.74351703072944e-08	TanyB1
Cebpa	2.65224903682635e-11	1.15868821443097	0.682	0.45	1.84596532963114e-08	TanyB1
Elk4	3.57527861925012e-11	1.97208938343089	0.775	0.455	2.48839391899808e-08	TanyB1
Apex1	3.73053033133892e-11	1.443028623664	0.671	0.423	2.59644911061189e-08	TanyB1
Rora	4.83304203171761e-11	1.01466762176711	0.717	0.467	3.36379725407545e-08	TanyB1
Foxm1	6.96015222566151e-11	1.21977917414233	0.688	0.454	4.84426594906041e-08	TanyB1
Ikzf3	8.11434312752374e-11	1.7655739970644	0.497	0.257	5.64758281675653e-08	TanyB1
Hoxa5	3.43476392043265e-10	1.32986116565232	0.653	0.445	2.39059568862112e-07	TanyB1
Pou4f1	5.56316390141595e-10	2.10623385299661	0.688	0.432	3.8719620753855e-07	TanyB1
Pou2af1	7.31907281463166e-10	1.93966258615249	0.387	0.196	5.09407467898363e-07	TanyB1
Zic1	8.3524905524399e-10	0.835239610609984	0.746	0.505	5.81333342449817e-07	TanyB1
Nr4a1	1.25443499481613e-09	1.47016805180219	0.705	0.445	8.73086756392028e-07	TanyB1
Brca1	1.6772215073745e-09	1.13316080444966	0.705	0.446	1.16734616913265e-06	TanyB1
Six4	1.82837341199682e-09	0.958093717198736	0.572	0.354	1.27254789474978e-06	TanyB1
Neurod1	2.00135474714601e-09	1.18541873799729	0.711	0.456	1.39294290401363e-06	TanyB1
Nab2	2.74750975516738e-09	-1.27978417748064	0.59	0.842	1.9122667895965e-06	TanyB1
Nfatc3	4.72394172721076e-09	1.33357902125897	0.647	0.455	3.28786344213869e-06	TanyB1
Dlx1	5.72878093328582e-09	1.30174485589805	0.665	0.473	3.98723152956693e-06	TanyB1
Foxe1	7.47941796409594e-09	1.52106198873688	0.289	0.146	5.20567490301078e-06	TanyB1
Gata3	1.1394243442256e-08	1.10095887420604	0.699	0.44	7.93039343581019e-06	TanyB1
Rorc	1.49831642406813e-08	0.838913802235266	0.751	0.511	1.04282823115142e-05	TanyB1
Spdef	1.64517722433555e-08	-2.18481537347058	0.295	0.545	1.14504334813754e-05	TanyB1
Nr1i3	2.73366301580066e-08	1.40519821191232	0.653	0.445	1.90262945899726e-05	TanyB1
Atf1	3.18135811441598e-08	1.27660144453421	0.688	0.425	2.21422524763352e-05	TanyB1
Nr1h3	3.35025537654564e-08	0.721693902765969	0.647	0.469	2.33177774207577e-05	TanyB1
Nkx2-2	3.4447699410365e-08	-3.99178577280512	0.266	0.488	2.3975598789614e-05	TanyB1
Rb1	4.29987074120655e-08	-0.890394082298053	0.318	0.508	2.99271003587976e-05	TanyB1
Mef2c	5.70577597950919e-08	1.59997237529881	0.63	0.455	3.9712200817384e-05	TanyB1
Hnf1b	5.79574069154965e-08	1.27299982311207	0.647	0.419	4.03383552131856e-05	TanyB1
Nr2c2	5.81844574947634e-08	0.903169112486153	0.717	0.445	4.04963824163553e-05	TanyB1
Smad1	7.20912331122032e-08	1.73929603273165	0.688	0.435	5.01754982460935e-05	TanyB1
Ing4	7.67082524191697e-08	-1.56891401380543	0.185	0.337	5.33889436837421e-05	TanyB1
Zglp1	7.79065134457791e-08	0.940934096649746	0.636	0.405	5.42229333582622e-05	TanyB1
Mta3	8.45008532591766e-08	0.543976610611083	0.676	0.431	5.88125938683869e-05	TanyB1
Neurod2	8.98847045890127e-08	1.1954618553592	0.497	0.347	6.25597543939528e-05	TanyB1
Pax9	1.33894683573699e-07	1.14926831842693	0.439	0.254	9.31906997672948e-05	TanyB1
Rela	1.35432521071689e-07	0.637857017193769	0.659	0.441	9.42610346658954e-05	TanyB1
Irf2bpl	1.35432521071689e-07	-0.66558382541509	0.659	0.814	9.42610346658954e-05	TanyB1
Nkx3-1	1.47803714158804e-07	-3.20752905860264	0.364	0.54	0.000102871385054528	TanyB1
Aire	1.61264597877397e-07	1.20689994971828	0.671	0.438	0.000112240160122668	TanyB1
Smad4	1.61264597877397e-07	1.31592765588456	0.653	0.463	0.000112240160122668	TanyB1
Ebf3	1.64966606194404e-07	0.890003176265238	0.746	0.51	0.000114816757911306	TanyB1
Sin3a	1.84743906865178e-07	-2.40209860512392	0.595	0.75	0.000128581759178164	TanyB1
Zeb1	1.88255568759323e-07	1.45670387267968	0.711	0.492	0.000131025875856489	TanyB1
Gli3	2.03722098034426e-07	1.08968662952637	0.624	0.483	0.00014179058023196	TanyB1
Sall4	2.75710041962914e-07	1.10606817616884	0.647	0.461	0.000191894189206188	TanyB1
Hoxd3	4.12258151049303e-07	1.82635557531553	0.474	0.323	0.000286931673130315	TanyB1
Nfyb	4.33943635912395e-07	1.40676117172758	0.659	0.447	0.000302024770595027	TanyB1
Bcl11b	6.19664778109465e-07	-2.24413615022089	0.318	0.506	0.000431286685564188	TanyB1
Zfpm1	6.78128534322337e-07	-3.08236858887321	0.312	0.485	0.000471977459888347	TanyB1
Cebpb	7.80078856626505e-07	0.673697703994743	0.618	0.473	0.000542934884212048	TanyB1
Pou1f1	9.32535902512597e-07	0.891281793136782	0.659	0.454	0.000649044988148767	TanyB1
Bach2	9.4042401959857e-07	1.72936074318325	0.358	0.147	0.000654535117640605	TanyB1
Ybx3	1.08241251029891e-06	-3.49892449148214	0.26	0.493	0.000753359107168043	TanyB1
Stat3	1.35622186239773e-06	1.13572542190155	0.671	0.462	0.000943930416228818	TanyB1
Smarca1	1.38021536371074e-06	-6.95874370236074	0.318	0.492	0.000960629893142673	TanyB1
Msx1	1.41449309300976e-06	1.67851959898776	0.578	0.466	0.000984487192734794	TanyB1
Glis3	1.50118097366025e-06	3.63799080456616	0.653	0.469	0.00104482195766753	TanyB1
Maml1	1.72576505380563e-06	2.32278850505907	0.647	0.455	0.00120113247744872	TanyB1
Myocd	1.7867661732794e-06	-1.27906821833432	0.231	0.246	0.00124358925660246	TanyB1
Vezf1	1.98931981018002e-06	-2.65840803902301	0.358	0.533	0.00138456658788529	TanyB1
Rbpj	2.13151657016541e-06	1.09476862778254	0.647	0.46	0.00148353553283512	TanyB1
Nkx2-5	2.2834478865327e-06	1.03194422717843	0.613	0.44	0.00158927972902676	TanyB1
Pbrm1	2.46257446696556e-06	-2.25501014831454	0.358	0.527	0.00171395182900803	TanyB1
Sp1	2.9112859633157e-06	0.476502318208896	0.647	0.47	0.00202625503046773	TanyB1
Rfx2	3.25661838968681e-06	-2.59063101171757	0.451	0.586	0.00226660639922202	TanyB1
Esr2	3.84275187332155e-06	-2.08033155850883	0.376	0.519	0.0026745553038318	TanyB1
Junb	3.85570758222887e-06	0.819335759289912	0.682	0.457	0.00268357247723129	TanyB1
Nr1h2	4.16550797592522e-06	0.735326107577287	0.665	0.453	0.00289919355124396	TanyB1
Eomes	4.40967643040004e-06	-2.9220442263801	0.341	0.482	0.00306913479555843	TanyB1
Zbtb18	4.63645557041561e-06	1.0564860337255	0.642	0.459	0.00322697307700927	TanyB1
Mitf	5.53060457494095e-06	1.11285256536387	0.665	0.472	0.0038493007841589	TanyB1
Mycn	5.60440473234674e-06	1.29823372130866	0.642	0.46	0.00390066569371333	TanyB1
Tbpl1	5.87020015468723e-06	-1.62663532985241	0.341	0.504	0.00408565930766231	TanyB1
Znf382	6.69774177014197e-06	-0.906327443789445	0.728	0.81	0.00466162827201881	TanyB1
Atf6	8.04575403225554e-06	1.21410680729685	0.647	0.45	0.00559984480644985	TanyB1
Son	8.9577225546511e-06	1.34804434422823	0.451	0.33	0.00623457489803716	TanyB1
Asxl1	9.71351709614391e-06	-0.853858074776313	0.069	0.059	0.00676060789891616	TanyB1
Thra	1.04623398630513e-05	1.21491638725865	0.624	0.448	0.0072817885446837	TanyB1
Grhl2	1.08746030750457e-05	-1.01795629705789	0.156	0.31	0.00756872374023184	TanyB1
Ncoa4	1.14484666874671e-05	-1.59276296544376	0.566	0.425	0.00796813281447711	TanyB1
Atf2	1.26032672928488e-05	1.7841654327367	0.618	0.465	0.0087718740358228	TanyB1
Jund	1.29708436887228e-05	0.296053930301517	0.572	0.439	0.00902770720735104	TanyB1
Elk1	1.54004392889404e-05	1.41879773353628	0.699	0.475	0.0107187057451026	TanyB1
Smad9	1.55474165994491e-05	1.07277585441025	0.26	0.286	0.0108210019532165	TanyB1
Npas2	1.6561984611687e-05	0.999805486624047	0.538	0.348	0.0115271412897341	TanyB1
Nfic	1.67723323281203e-05	0.520111607423386	0.705	0.472	0.0116735433003717	TanyB1
Kat7	1.69317613619629e-05	-2.82392754023666	0.312	0.515	0.0117845059079262	TanyB1
Fus	2.15542613431933e-05	0.211125893847027	0.676	0.474	0.0150017658948625	TanyB1
Tcf3	2.16890234751573e-05	1.00088315717652	0.578	0.457	0.0150955603387095	TanyB1
Klf7	2.19609576176526e-05	1.32467616617232	0.671	0.484	0.0152848265018862	TanyB1
Cebpg	2.20294465021704e-05	1.05156701506054	0.63	0.464	0.0153324947655106	TanyB1
Plag1	2.34426783925865e-05	1.62791823753357	0.462	0.324	0.0163161041612402	TanyB1
Myod1	3.37037607184156e-05	-1.23271091200524	0.37	0.51	0.0234578174600173	TanyB1
Rfx3	3.53867223873802e-05	-1.4534181566924	0.422	0.562	0.0246291587816166	TanyB1
Ddit3	3.54945146094081e-05	-1.05346310492882	0.335	0.511	0.024704182168148	TanyB1
Bcl6	3.9469834383872e-05	0.730029496585814	0.63	0.481	0.0274710047311749	TanyB1
Irf5	4.78551698215262e-05	-0.670010029228964	0.803	0.639	0.0333071981957822	TanyB1
Lrrfip1	5.12617128843437e-05	0.432541023423772	0.676	0.495	0.0356781521675032	TanyB1
Thrb	5.20320804851572e-05	0.939456306469026	0.63	0.436	0.0362143280176694	TanyB1
Hoxa2	5.24995537983971e-05	-1.03027424484652	0.855	0.883	0.0365396894436844	TanyB1
Hivep2	5.29710051674299e-05	0.361481330264577	0.526	0.42	0.0368678195965312	TanyB1
Hdac1	5.75689252995278e-05	-2.81177481874435	0.428	0.535	0.0400679720084713	TanyB1
Heyl	6.09015296777924e-05	-1.43938081387609	0.532	0.65	0.0423874646557435	TanyB1
Srcap	6.25431323555953e-05	0.190299560738278	0.642	0.496	0.0435300201194943	TanyB1
Smad3	6.3099579992011e-05	1.1567053498102	0.59	0.444	0.0439173076744397	TanyB1
Tfap2c	6.44162383822826e-05	-0.218085097443189	0.566	0.421	0.0448337019140687	TanyB1
Hes6	7.54833946751799e-05	0.287227677732726	0.873	0.735	0.0525364426939252	TanyB1
Znf219	7.95559484412661e-05	-3.18917680356297	0.301	0.482	0.0553709401151212	TanyB1
Zbtb32	8.09590137616055e-05	-0.459482887303419	0.081	0.133	0.0563474735780774	TanyB1
Klf8	8.33495621627946e-05	-0.435512392712236	0.428	0.566	0.058011295265305	TanyB1
Smad2	8.70608041902211e-05	1.04140992123429	0.624	0.447	0.0605943197163939	TanyB1
Epas1	8.70608041902211e-05	-1.85952216064379	0.347	0.504	0.0605943197163939	TanyB1
Msx2	9.46828743124703e-05	-1.419662796989	0.358	0.525	0.0658992805214793	TanyB1
Rxra	9.9153607248571e-05	0.534146116735458	0.59	0.473	0.0690109106450054	TanyB1
Arnt	0.00010684611760745	-2.23168497020009	0.324	0.507	0.0743648978547849	TanyB1
Nobox	0.000120473262306304	0.529141031702352	0.618	0.483	0.0838493905651877	TanyB1
Lmo2	0.000160251431664273	-1.36772290927063	0.295	0.43	0.111534996438334	TanyB1
Mef2b	0.000164800575838815	0.943877755844737	0.341	0.228	0.114701200783815	TanyB1
Irf6	0.000179187843891788	0.443829317815834	0.653	0.472	0.124714739348684	TanyB1
Rel	0.000187335966732824	0.666939005659711	0.561	0.466	0.130385832846045	TanyB1
Foxo1	0.000197464082598068	-0.930636224342593	0.353	0.513	0.137435001488255	TanyB1
Six1	0.000202439155967847	0.171866012241514	0.618	0.459	0.140897652553622	TanyB1
Pax3	0.000205253725590011	-2.38653983453207	0.387	0.497	0.142856593010648	TanyB1
Sox6	0.000210412799876808	0.777044617157216	0.491	0.338	0.146447308714258	TanyB1
Pou4f2	0.000212744596653733	-2.40005028027008	0.422	0.503	0.148070239270998	TanyB1
Gtf2i	0.000213919574311004	0.593304139452073	0.636	0.471	0.148888023720459	TanyB1
Lhx2	0.000220491627445485	0.897461517269727	0.543	0.439	0.153462172702057	TanyB1
Tal1	0.000239391843600791	-3.32230636700514	0.358	0.474	0.166616723146151	TanyB1
Mtf1	0.000242685969102708	0.717826406753255	0.526	0.418	0.168909434495484	TanyB1
Rfx1	0.000252137175855816	0.52345771251242	0.52	0.408	0.175487474395648	TanyB1
Nfyc	0.000264796339153587	0.667446151694925	0.63	0.451	0.184298252050897	TanyB1
Hoxc8	0.000283369404324869	-2.21407674625751	0.422	0.573	0.197225105410109	TanyB1
Meox2	0.000283369404324869	-1.42232908681122	0.179	0.309	0.197225105410109	TanyB1
Klf13	0.000289566031807001	-1.85758933167244	0.254	0.415	0.201537958137672	TanyB1
Gata5	0.000290349474963871	-1.22031513538555	0.364	0.478	0.202083234574854	TanyB1
Tef	0.000308926131690623	1.13094014408225	0.497	0.369	0.215012587656673	TanyB1
Etv1	0.00031819875376805	-0.87468107669129	0.364	0.315	0.221466332622563	TanyB1
Kdm5a	0.000319054514017332	1.40456743138361	0.601	0.477	0.222061941756063	TanyB1
Nfe2l3	0.000333936106656038	-1.52890430083786	0.405	0.632	0.232419530232603	TanyB1
Ppard	0.000357957532156113	-0.512873618472797	0.399	0.523	0.249138442380654	TanyB1
Stat4	0.00036275846590311	-0.954515044065176	0.306	0.429	0.252479892268565	TanyB1
Ciita	0.000386652634230645	-0.799609238748758	0.254	0.417	0.269110233424529	TanyB1
Nr2e3	0.000434321537893532	-2.90228026435123	0.272	0.315	0.302287790373898	TanyB1
Smarcc1	0.000457755538194503	-1.50479547471025	0.37	0.496	0.318597854583374	TanyB1
Foxd1	0.000519584317786565	-0.991503083135897	0.324	0.45	0.36163068517945	TanyB1
Tlx3	0.000521602434395151	-1.05479908249578	0.191	0.189	0.363035294339025	TanyB1
Ets1	0.000525685617043256	0.631093976109092	0.642	0.477	0.365877189462106	TanyB1
Znf804a	0.0005339414975342	0.130942417893565	0.133	0.094	0.371623282283803	TanyB1
Gli1	0.000546552107453477	-1.69218764300583	0.382	0.516	0.38040026678762	TanyB1
En1	0.00054797028500704	-1.157898237321	0.376	0.508	0.381387318364899	TanyB1
Ctcf	0.000569658512223179	1.0664691218786	0.578	0.47	0.396482324507332	TanyB1
Foxf1	0.000574090976452277	-1.85361702153393	0.434	0.355	0.399567319610784	TanyB1
Arid4b	0.0005875818013832	0.708461855120121	0.549	0.45	0.408956933762707	TanyB1
Runx2	0.000604471324562332	0.764752155840564	0.636	0.484	0.420712041895383	TanyB1
Pou3f4	0.000621811771597862	-1.69189765049497	0.046	0.069	0.432780993032112	TanyB1
Stat5a	0.000633086397891414	0.719270779822913	0.647	0.454	0.440628132932424	TanyB1
Dnmt3a	0.00066806159297557	-1.04423013824571	0.428	0.485	0.464970868710997	TanyB1
Six3	0.000717493268306112	0.629038513717422	0.636	0.517	0.499375314741054	TanyB1
Hcfc1	0.000739701169016811	-1.71551655251725	0.237	0.383	0.514832013635701	TanyB1
Tfeb	0.000768358806884714	0.491511725352911	0.116	0.209	0.534777729591761	TanyB1
Rreb1	0.000784061087221184	-2.46264168888282	0.179	0.345	0.545706516705944	TanyB1
Nr0b2	0.000832973056214806	1.33260969606101	0.642	0.483	0.579749247125505	TanyB1
Ahr	0.000843512935192233	-2.11533825512841	0.387	0.495	0.587085002893794	TanyB1
Pa2g4	0.000852033754707359	-1.0736710892377	0.751	0.702	0.593015493276322	TanyB1
Ctbp1	0.000934722491742771	-0.728187100816835	0.85	0.816	0.650566854252969	TanyB1
Lhx1	0.000967904090044286	-1.01339104489385	0.092	0.117	0.673661246670823	TanyB1
Atf4	0.00100716006241697	0.732039818750025	0.549	0.452	0.70098340344221	TanyB1
Clock	0.00103243810595892	1.39608894346253	0.601	0.448	0.718576921747409	TanyB1
Nfe2l1	0.00103756364849916	0.151398986359138	0.306	0.253	0.722144299355418	TanyB1
Neurog1	0.00104788544646019	-1.89469621568162	0.202	0.357	0.729328270736295	TanyB1
Meis2	0.00105568905546907	-2.58320883994456	0.347	0.342	0.734759582606474	TanyB1
Nr3c1	0.0010901299689627	-1.48031643070617	0.376	0.503	0.758730458398037	TanyB1
Ubtf	0.00111183784733123	-2.62612065238934	0.324	0.471	0.773839141742533	TanyB1
Sp2	0.00112838030393915	0.942466585686256	0.561	0.475	0.785352691541651	TanyB1
Usf1	0.0011451500459626	0.567154291849164	0.572	0.46	0.797024431989967	TanyB1
Smarca5	0.00117361237939368	-1.2568961164639	0.393	0.513	0.816834216058001	TanyB1
Hoxa9	0.00119100210664758	-1.86103396349671	0.41	0.495	0.828937466226718	TanyB1
Klf4	0.0012660524387223	-2.20984846325781	0.399	0.534	0.881172497350721	TanyB1
Prdm16	0.00148566120082127	1.00618895146	0.37	0.285	1	TanyB1
Mkx	0.00148566120082127	1.17277199627749	0.549	0.465	1	TanyB1
Foxf2	0.00149283360781544	1.16059339327942	0.249	0.196	1	TanyB1
Aip	0.00151454268537685	1.92035690264565	0.786	0.737	1	TanyB1
Klf12	0.00155137171715669	-0.339210358982901	0.081	0.13	1	TanyB1
Park7	0.00172752983603935	1.00514433648532	0.15	0.173	1	TanyB1
Foxi1	0.00174404683508789	0.227869901887038	0.514	0.417	1	TanyB1
Bclaf1	0.00179447297315461	-2.5521226169328	0.422	0.517	1	TanyB1
Pparg	0.00185061100931755	0.413664313466823	0.613	0.46	1	TanyB1
Mybl2	0.00193556539028008	-1.69463186075589	0.376	0.472	1	TanyB1
Mlx	0.00193556539028008	1.69864428312234	0.301	0.227	1	TanyB1
Creb3l1	0.0019957395857649	0.477101123160341	0.376	0.309	1	TanyB1
Ascl2	0.00201933717048032	1.29668068089047	0.566	0.438	1	TanyB1
Creb3l3	0.00202408730346524	-1.16830646583032	0.179	0.239	1	TanyB1
Ctnnb1	0.00204319054740933	0.984708872190941	0.59	0.468	1	TanyB1
Nfkbiz	0.00209658061054132	-1.77015484214375	0.41	0.548	1	TanyB1
Gbx2	0.00210642428095091	-1.56835794328745	0.647	0.504	1	TanyB1
Rcor2	0.00215124748032778	-2.13983596193831	0.335	0.49	1	TanyB1
Deaf1	0.00225925595314873	0.478517593517712	0.757	0.593	1	TanyB1
Gtf3a	0.00226452105679639	-1.47717591966396	0.387	0.48	1	TanyB1
Dot1l	0.0024277977512804	0.67396559242848	0.405	0.367	1	TanyB1
Hr	0.00245036389177006	-2.00413873716881	0.37	0.493	1	TanyB1
Nhlh2	0.00249031701024528	-1.70969711477393	0.301	0.43	1	TanyB1
Pax2	0.00250762151061867	-1.22510287015928	0.387	0.53	1	TanyB1
Tcf12	0.00265006768463504	-3.19225272949469	0.312	0.5	1	TanyB1
Atoh7	0.00266838420656958	-0.241978335316193	0.399	0.321	1	TanyB1
Bmal2	0.00273653904300548	0.598156536193277	0.405	0.304	1	TanyB1
Elf1	0.00274281313634693	-2.32620074798967	0.37	0.483	1	TanyB1
Dmtf1	0.00283851491443662	2.19383537938577	0.468	0.358	1	TanyB1
Jdp2	0.00284500217833038	-1.14535650004307	0.37	0.481	1	TanyB1
Tshz3	0.00287764201218058	0.593849420189937	0.11	0.182	1	TanyB1
Htatip2	0.00293057737926889	-2.59513109352346	0.139	0.303	1	TanyB1
Spib	0.00294394934162864	-1.20290389927533	0.179	0.337	1	TanyB1
Klf5	0.00296411170564241	0.109417758811282	0.578	0.45	1	TanyB1
Hinfp	0.0029708604418192	1.49643043762555	0.595	0.46	1	TanyB1
Nfix	0.00297762319499484	-2.37947015371316	0.37	0.519	1	TanyB1
Bcl11a	0.00303223293762824	0.14747309501471	0.393	0.508	1	TanyB1
Lhx3	0.00308076417668381	1.58603543678749	0.329	0.345	1	TanyB1
Pou2f3	0.00317277706254715	-1.09318236147334	0.162	0.346	1	TanyB1
Dmrt1	0.0033342137823227	-0.170277713006729	0.249	0.299	1	TanyB1
Spic	0.00347182409220312	-1.1832298667832	0.104	0.174	1	TanyB1
Satb1	0.00348742896448794	-0.825947473805634	0.347	0.484	1	TanyB1
Pknox1	0.00350309764078446	-0.736383823960675	0.289	0.405	1	TanyB1
Ahrr	0.00352672079145805	-0.484910570680654	0.954	0.931	1	TanyB1
Atoh1	0.00361458430944717	-0.522754626909341	0.676	0.703	1	TanyB1
Myf5	0.00366334460679231	-0.82237660875126	0.387	0.462	1	TanyB1
Batf	0.00367973047167117	-0.267432800400306	0.318	0.279	1	TanyB1
Foxh1	0.00369618294860091	0.77406579869222	0.272	0.229	1	TanyB1
Nfatc1	0.00370443424110729	0.964584696756878	0.59	0.457	1	TanyB1
Onecut1	0.00385584965370546	-3.7206144948708	0.301	0.413	1	TanyB1
Hoxb2	0.00400399360539483	-0.415141833736126	0.289	0.224	1	TanyB1
Hand1	0.00402175785190273	-0.41837546776284	0.451	0.405	1	TanyB1
Tp63	0.00405750115624071	0.839999395927967	0.624	0.47	1	TanyB1
Wt1	0.00412985412001643	0.555406181076551	0.543	0.46	1	TanyB1
Jarid2	0.00424058021326527	-1.28745942095973	0.451	0.519	1	TanyB1
Klf10	0.00437315924395433	0.64862305671581	0.607	0.474	1	TanyB1
Sox7	0.00450948466825652	-0.27666285602841	0.197	0.268	1	TanyB1
Stat6	0.00453919351679565	1.10666622584632	0.572	0.466	1	TanyB1
Zbtb38	0.00483565295167834	1.81051054010859	0.428	0.383	1	TanyB1
Sox17	0.00507212051667508	0.271421949610187	0.561	0.452	1	TanyB1
Nr1h4	0.00519423144861113	0.206452313820258	0.532	0.466	1	TanyB1
Kdm5b	0.00545817685198301	0.343692585364873	0.561	0.451	1	TanyB1
Tbx20	0.00548169126638299	0.374705054007622	0.15	0.135	1	TanyB1
Kmt2a	0.00580820859206463	-1.33263731293632	0.376	0.495	1	TanyB1
Neurog3	0.00588310769330937	-1.79455527641801	0.37	0.461	1	TanyB1
Zbtb14	0.00610007258198844	-0.507068231553574	0.578	0.836	1	TanyB1
Zfp64	0.00629746872710141	0.594094990977116	0.208	0.201	1	TanyB1
Klf3	0.00645950515577951	-1.50135679989678	0.104	0.216	1	TanyB1
E2f6	0.00673791619676217	0.255004416585187	0.538	0.478	1	TanyB1
Foxd3	0.00675211572913384	-0.698301555116162	0.22	0.357	1	TanyB1
Foxn4	0.00723605111722633	0.678949644721931	0.243	0.202	1	TanyB1
Mta1	0.00745059683726224	-1.51911079348308	0.405	0.482	1	TanyB1
Yap1	0.00749730654522785	-0.756797414064673	0.358	0.483	1	TanyB1
Nfkbib	0.00770276408080258	1.1760826221509	0.555	0.449	1	TanyB1
Tead2	0.00781547251387341	-0.615034963732749	0.156	0.164	1	TanyB1
Cebpz	0.00811210821914548	0.108765095463404	0.462	0.544	1	TanyB1
Neurod6	0.00821320339716075	-1.37391687468151	0.399	0.491	1	TanyB1
Barx1	0.00836696073444461	-1.47878965409051	0.422	0.534	1	TanyB1
Gcm1	0.00861126007284007	-2.43632575510479	0.341	0.435	1	TanyB1
Hoxb9	0.00889825124194064	-0.761418895066836	0.457	0.564	1	TanyB1
Tlx2	0.00893471936168235	-5.33544164215902	0.046	0.144	1	TanyB1
Tp53	0.00900805630443266	-1.16722861687143	0.434	0.509	1	TanyB1
Zfp395	0.00904492596146166	1.21747561916239	0.543	0.423	1	TanyB1
Nr2e1	0.00919375560423422	-2.00092718324182	0.434	0.53	1	TanyB1
Hsf4	0.00934476711561948	-1.41197605712643	0.52	0.609	1	TanyB1
Hnf1a	0.00949798769877575	-0.121841753965724	0.543	0.474	1	TanyB1
Zbtb14	1.24185315926712e-20	1.11055172237823	0.983	0.759	8.64329798849916e-18	TanyB2
Nfyb	1.43711980418163e-13	-3.55542256063228	0.295	0.518	1.00023538371042e-10	TanyB2
Znf804a	1.3557872944282e-12	0.984477979531148	0.137	0.09	9.43627956922025e-10	TanyB2
Irf5	1.54058070927118e-12	1.99865859151955	0.809	0.627	1.07224417365274e-09	TanyB2
Ahrr	1.88733864080286e-12	1.51373208855315	0.992	0.921	1.31358769399879e-09	TanyB2
Ncoa4	3.56407949459901e-12	-2.49715217327439	0.573	0.415	2.48059932824091e-09	TanyB2
Hlf	3.99318631012799e-12	0.936221690738925	0.427	0.303	2.77925767184908e-09	TanyB2
Zhx2	1.2559713356813e-11	-2.30552619769645	0.473	0.643	8.74156049634184e-09	TanyB2
Prdm16	1.55541388029595e-11	1.28740969493699	0.398	0.272	1.08256806068598e-08	TanyB2
Shox2	3.38799484798195e-11	0.66778118784484	0.149	0.097	2.35804441419544e-08	TanyB2
Setbp1	3.81914634172473e-11	1.57682449919387	0.701	0.525	2.65812585384041e-08	TanyB2
Zbtb7b	4.53436426490537e-11	2.70949983322011	0.631	0.436	3.15591752837413e-08	TanyB2
Pa2g4	4.61958610492705e-11	-2.31077768790253	0.523	0.752	3.21523192902923e-08	TanyB2
Tbx20	1.33807025186526e-10	-0.523723529811444	0.216	0.119	9.31296895298219e-08	TanyB2
Irf2bpl	1.7309570320535e-10	-0.641200420619193	0.747	0.803	1.20474609430924e-07	TanyB2
Fus	2.91465805447012e-10	0.323539306649492	0.647	0.467	2.02860200591121e-07	TanyB2
Nobox	2.91465805447012e-10	0.629567422181414	0.635	0.47	2.02860200591121e-07	TanyB2
Hnf4g	2.93555272900263e-10	-1.40573029616366	0.212	0.172	2.04314469938583e-07	TanyB2
Srcap	4.04346633704847e-10	-4.76338032275026	0.647	0.485	2.81425257058574e-07	TanyB2
Gbx2	4.24904504519757e-10	1.97470148838662	0.664	0.49	2.95733535145751e-07	TanyB2
Aip	4.32491050175154e-10	-5.60598924688823	0.552	0.789	3.01013770921907e-07	TanyB2
Glis3	4.38655335440696e-10	-1.83227795769459	0.602	0.469	3.05304113466724e-07	TanyB2
Zxdc	5.98157543932485e-10	2.09377924225091	0.369	0.228	4.16317650577009e-07	TanyB2
Dmrt1	8.51461388819765e-10	0.991929182017517	0.465	0.252	5.92617126618557e-07	TanyB2
Rreb1	1.52684691263064e-09	-1.13404163916223	0.183	0.355	1.06268545119092e-06	TanyB2
Hoxb3	2.1557727535571e-09	2.12251936019313	0.39	0.25	1.50041783647574e-06	TanyB2
Foxf1	2.35479431241025e-09	-5.02459449350047	0.506	0.333	1.63893684143754e-06	TanyB2
Hoxd3	2.35479431241025e-09	0.578373624284411	0.386	0.333	1.63893684143754e-06	TanyB2
Zbtb32	2.94380472970868e-09	0.348510568420375	0.166	0.116	2.04888809187724e-06	TanyB2
E2f2	3.02428584798744e-09	1.9573462685411	0.581	0.423	2.10490295019926e-06	TanyB2
Arid5b	3.22411056336479e-09	-0.42529273751747	0.178	0.131	2.2439809521019e-06	TanyB2
Foxa3	3.30092357835816e-09	1.14860227281212	0.925	0.9	2.29744281053728e-06	TanyB2
Pou3f4	4.56749457722185e-09	-2.30846880950691	0.029	0.075	3.17897622574641e-06	TanyB2
Arid3a	5.50236169863397e-09	4.21592527210258	0.249	0.136	3.82964374224924e-06	TanyB2
Hoxa11	5.55737932996895e-09	0.316775706413377	0.1	0.116	3.86793601365839e-06	TanyB2
Nfia	7.02733981201124e-09	-1.30542129638926	0.332	0.534	4.89102850915982e-06	TanyB2
Meis2	7.5799699078962e-09	0.273926649555859	0.485	0.309	5.27565905589576e-06	TanyB2
Sox7	8.04172318120807e-09	-2.06282440812078	0.436	0.217	5.59703933412081e-06	TanyB2
Lhx3	1.12589476796973e-08	-0.99016303266141	0.494	0.308	7.83622758506931e-06	TanyB2
Zbtb16	1.12956176738917e-08	-2.03056267177979	0.315	0.512	7.86174990102866e-06	TanyB2
Srebf1	1.24110053267595e-08	-2.80956778481423	0.295	0.535	8.6380597074246e-06	TanyB2
Tlx1	1.55122840810244e-08	0.321107395039164	0.311	0.279	1.0796549720393e-05	TanyB2
Tfeb	2.15151374551844e-08	-5.09975992226847	0.336	0.164	1.49745356688083e-05	TanyB2
Tshz3	3.06068250521071e-08	0.403447272913965	0.282	0.146	2.13023502362665e-05	TanyB2
Bcor	3.27038572783199e-08	-1.26386296999396	0.033	0.061	2.27618846657107e-05	TanyB2
Spic	4.15222685834413e-08	-0.25773768726874	0.183	0.16	2.88994989340752e-05	TanyB2
Foxd1	4.36786117463234e-08	-1.61196995780634	0.311	0.461	3.04003137754411e-05	TanyB2
Npas2	4.93001748697978e-08	0.89859522781082	0.423	0.362	3.43129217093793e-05	TanyB2
Tlx2	5.16555710943257e-08	-0.352207362408667	0.174	0.12	3.59522774816507e-05	TanyB2
Tlx3	5.27917364476418e-08	0.542030010433769	0.224	0.181	3.67430485675587e-05	TanyB2
Myocd	6.41682305286807e-08	-3.64903374270263	0.398	0.208	4.46610884479617e-05	TanyB2
Tcf15	6.86745700388531e-08	1.09401445533164	0.299	0.264	4.77975007470418e-05	TanyB2
Tox	7.21429156841059e-08	1.46980013621309	0.593	0.468	5.02114693161377e-05	TanyB2
Hoxa2	8.23258640963141e-08	-0.590358497019757	0.867	0.882	5.72988014110346e-05	TanyB2
Rela	9.30387594201797e-08	-3.92856563955763	0.324	0.505	6.47549765564451e-05	TanyB2
Zbtb38	1.01946909894482e-07	-9.69289700123004	0.502	0.362	7.09550492865596e-05	TanyB2
Grhl2	1.03825051858745e-07	1.54481768368739	0.382	0.267	7.22622360936864e-05	TanyB2
Klf11	1.06381403494687e-07	1.24733370269208	0.527	0.378	7.40414568323019e-05	TanyB2
Nr2e3	1.06705198919789e-07	-3.47914700786305	0.477	0.269	7.42668184481731e-05	TanyB2
Hif3a	1.14768736120478e-07	-0.752493307938509	0.68	0.726	7.98790403398526e-05	TanyB2
Klf2	1.26824893523679e-07	1.60327395790256	0.568	0.401	8.82701258924804e-05	TanyB2
Hoxb1	1.4879311356899e-07	-0.673353725465296	0.249	0.435	0.000103560007044017	TanyB2
E2f3	1.53331875176005e-07	1.85869130438629	0.577	0.422	0.0001067189851225	TanyB2
Hand1	1.5847914746291e-07	0.31643755776781	0.527	0.384	0.000110301486634185	TanyB2
Hlx	2.31419676702004e-07	0.35018814050605	0.44	0.323	0.000161068094984595	TanyB2
Btg2	2.39789018416295e-07	0.213117916207553	0.398	0.514	0.000166893156817742	TanyB2
Smarcb1	2.69057687735419e-07	-0.716350549796443	0.481	0.565	0.000187264150663851	TanyB2
Asxl1	3.89131885603483e-07	-4.69401548364816	0.012	0.072	0.000270835792380024	TanyB2
Znf382	3.99452473434219e-07	-0.26107929753086	0.822	0.794	0.000278018921510217	TanyB2
Rbpj	4.22114826043738e-07	-2.93180022380066	0.324	0.523	0.000293791918926442	TanyB2
Nfya	4.28281771801933e-07	-1.89530172775004	0.353	0.492	0.000298084113174145	TanyB2
Msc	4.44725354269571e-07	-2.60791609612488	0.32	0.534	0.000309528846571621	TanyB2
Mesp2	4.61777146981885e-07	0.94108937014557	0.888	0.757	0.000321396894299392	TanyB2
Creb3l3	5.47419214108353e-07	-1.72194714114788	0.373	0.198	0.000381003773019414	TanyB2
Notch1	5.52160158979734e-07	-1.93480472240324	0.369	0.509	0.000384303470649895	TanyB2
Hes6	6.42741530275048e-07	0.262656391371583	0.876	0.725	0.000447348105071433	TanyB2
Foxa1	7.39106951998885e-07	1.77739132373187	0.61	0.448	0.000514418438591224	TanyB2
Nr1d2	7.60415877866725e-07	0.298875885479214	0.199	0.174	0.000529249450995241	TanyB2
Hivep2	7.64748108765731e-07	-0.434185363244144	0.535	0.411	0.000532264683700949	TanyB2
Sall1	7.93492643912428e-07	1.05591654420012	0.357	0.302	0.00055227088016305	TanyB2
Park7	7.98006232629001e-07	1.73465447953027	0.224	0.157	0.000555412337909785	TanyB2
Hoxa7	8.30300949145038e-07	-2.98235924606955	0.324	0.484	0.000577889460604947	TanyB2
Pou5f1	8.37383190973189e-07	-2.26642240518627	0.344	0.508	0.000582818700917339	TanyB2
Ascl1	9.48183391304358e-07	-5.15609118495933	0.332	0.497	0.000659935640347833	TanyB2
Tada2a	9.53541343663385e-07	1.59443262409932	0.602	0.464	0.000663664775189716	TanyB2
Ppargc1b	9.8630637254355e-07	-2.65403830167682	0.332	0.17	0.000686469235290311	TanyB2
Hoxd13	1.04333691930941e-06	1.65417340027707	0.394	0.303	0.000726162495839346	TanyB2
Ikzf4	1.11909828842518e-06	0.980259894528902	0.324	0.303	0.000778892408743924	TanyB2
Hnf4a	1.12853770866942e-06	-3.80892434728563	0.32	0.529	0.000785462245233918	TanyB2
Lhx1	1.25493733515405e-06	0.207600454439042	0.079	0.122	0.000873436385267219	TanyB2
Mlx	1.40656556844472e-06	0.274272255624369	0.249	0.234	0.000978969635637524	TanyB2
Cebpz	1.75468060516289e-06	-3.19276270931064	0.394	0.565	0.00122125770119337	TanyB2
Foxe1	1.82857923522291e-06	-1.12820640559262	0.158	0.168	0.00127269114771514	TanyB2
Tfap4	2.50327607609283e-06	1.52841904010728	0.647	0.454	0.00174228014896061	TanyB2
Zbtb17	2.62136572589308e-06	0.580281311918277	0.568	0.45	0.00182447054522158	TanyB2
Egr2	2.81998081547681e-06	1.2606277253782	0.589	0.446	0.00196270664757186	TanyB2
Fev	2.86603856451643e-06	-0.210307907366924	0.303	0.172	0.00199476284090344	TanyB2
Mnx1	3.18348482535001e-06	0.387371631200095	0.166	0.211	0.00221570543844361	TanyB2
Ctbp1	3.18348482535001e-06	-0.537505806744779	0.793	0.828	0.00221570543844361	TanyB2
Hsf2	3.57253698291987e-06	-2.40579254399966	0.315	0.533	0.00248648574011223	TanyB2
Ar	3.9120323836997e-06	-1.96059034766452	0.336	0.517	0.00272277453905499	TanyB2
Hinfp	4.79891397015714e-06	0.792762353980087	0.585	0.453	0.00334004412322937	TanyB2
Nr2f6	5.03243388131729e-06	0.182554985966448	0.801	0.813	0.00350257398139684	TanyB2
Irf3	5.1668293353314e-06	1.0975324174716	0.581	0.449	0.00359611321739065	TanyB2
Dlx5	5.33264258062514e-06	1.11865761228772	0.585	0.44	0.0037115192361151	TanyB2
Foxf2	8.67643109848434e-06	0.293652419986973	0.212	0.202	0.0060387960445451	TanyB2
Lhx4	8.69880475871285e-06	0.948973457814825	0.199	0.149	0.00605436811206414	TanyB2
E2f5	9.04109790678909e-06	0.740117295670942	0.656	0.534	0.0062926041431252	TanyB2
Tead4	9.51755197483423e-06	2.01032102212961	0.573	0.448	0.00662421617448462	TanyB2
Klf3	1.23760652390518e-05	-0.405830061415546	0.245	0.191	0.00861374140638006	TanyB2
Klf12	1.25338616344967e-05	-2.50647161839506	0.149	0.117	0.00872356769760974	TanyB2
Pitx1	1.49924805544255e-05	2.04664909255739	0.568	0.436	0.0104347664658801	TanyB2
Mycn	1.51819422253809e-05	0.770608649856189	0.622	0.453	0.0105666317888651	TanyB2
Nr1d1	1.56068250925578e-05	-1.21488281827536	0.651	0.699	0.0108623502644202	TanyB2
Runx2	1.59628643162772e-05	1.49098861203289	0.622	0.477	0.0111101535641289	TanyB2
Cebpg	1.65735283436855e-05	-0.911811688129806	0.386	0.51	0.0115351757272051	TanyB2
Elk3	1.84958827955465e-05	1.06095915438229	0.622	0.503	0.0128731344257004	TanyB2
Ppargc1a	2.06294899805308e-05	0.986650752112192	0.523	0.453	0.0143581250264494	TanyB2
Lef1	2.26588582402384e-05	-1.79818553217754	0.44	0.523	0.0157705653352059	TanyB2
Atf5	3.03888394297758e-05	-1.98494666981434	0.315	0.495	0.0211506322431239	TanyB2
Mtf2	3.58209868714878e-05	0.327550046270857	0.257	0.237	0.0249314068625555	TanyB2
Bmal2	3.65175523369684e-05	-0.47299482754042	0.311	0.319	0.02541621642653	TanyB2
Lhx2	3.82237978608154e-05	-1.7816679416748	0.332	0.482	0.0266037633111275	TanyB2
Pax1	3.89646251612759e-05	-0.857029506449428	0.1	0.134	0.027119379112248	TanyB2
Msx1	4.01976111586052e-05	1.02404254306787	0.589	0.456	0.0279775373663892	TanyB2
Neurog1	4.54016017616291e-05	-3.05546185935712	0.187	0.371	0.0315995148260939	TanyB2
Nfatc1	4.85241476809727e-05	1.16680764848567	0.531	0.462	0.033772806785957	TanyB2
Foxj1	6.12767060364644e-05	-4.38384233759247	0.382	0.473	0.0426485874013792	TanyB2
Nfe2l1	6.3317773538882e-05	2.56309141501196	0.237	0.266	0.0440691703830619	TanyB2
Batf	6.87056548960408e-05	0.265845868577037	0.299	0.281	0.0478191358076444	TanyB2
Arid1a	8.09958296432497e-05	0.732086531245338	0.245	0.25	0.0563730974317018	TanyB2
Myc	8.21245739927919e-05	-3.60195581651796	0.361	0.5	0.0571587034989831	TanyB2
Hsf1	9.25492591746643e-05	-1.1824317375495	0.349	0.49	0.0644142843855663	TanyB2
Crebbp	9.38294911657369e-05	-2.3588548951004	0.332	0.483	0.0653053258513529	TanyB2
Pou2af1	0.000111310266561614	-2.0405510337569	0.145	0.24	0.0774719455268831	TanyB2
Mta2	0.000114118868401926	-1.22212378435778	0.029	0.094	0.0794267324077408	TanyB2
Zeb1	0.000115156649654005	-0.189209035224948	0.436	0.542	0.0801490281591876	TanyB2
Hoxb2	0.00012322853399581	1.5603376903482	0.203	0.239	0.0857670596610835	TanyB2
Mafg	0.000130067019754834	1.8119855912686	0.349	0.242	0.0905266457493641	TanyB2
Meox1	0.000133618886859314	-3.30326471292022	0.021	0.083	0.0929987452540824	TanyB2
Pitx3	0.000151436452337986	1.34791304909441	0.548	0.406	0.105399770827238	TanyB2
Neurog2	0.000160092721344372	-1.37498318048241	0.398	0.49	0.111424534055683	TanyB2
Zgpat	0.000178033406533199	1.11186570666332	0.423	0.261	0.123911250947107	TanyB2
Atf2	0.000182403009849371	-0.93300949435974	0.394	0.508	0.126952494855162	TanyB2
Rfxank	0.000184422347305012	0.467637954571996	0.212	0.278	0.128357953724288	TanyB2
Hivep3	0.000191026360684988	-2.85963639156539	0.071	0.113	0.132954347036752	TanyB2
Nfe2	0.000193135276360988	-2.88702086849673	0.207	0.244	0.134422152347247	TanyB2
Junb	0.0001948381416063	-0.70949744958166	0.361	0.517	0.135607346557985	TanyB2
En1	0.000210811631319144	0.865239612194177	0.544	0.478	0.146724895398124	TanyB2
Zkscan7	0.000213590591874954	1.80006621290534	0.581	0.438	0.148659051944968	TanyB2
Hoxb7	0.000213590591874954	0.77346511184526	0.523	0.438	0.148659051944968	TanyB2
Epas1	0.000233014635450744	-1.38826310226341	0.39	0.504	0.162178186273718	TanyB2
Hif1a	0.000257953816583401	-0.40805673893465	0.382	0.508	0.179535856342047	TanyB2
Msx2	0.000269307574160319	1.06196858304918	0.618	0.475	0.187438071615582	TanyB2
Etv3	0.000269307574160319	-0.642573748229315	0.73	0.724	0.187438071615582	TanyB2
Kdm5d	0.000278726082140744	0.827355330794969	0.174	0.228	0.193993353169958	TanyB2
Rcor2	0.000281732098306835	-2.79943695279141	0.369	0.492	0.196085540421557	TanyB2
Hdac9	0.000294062575008978	-0.744424400806355	0.432	0.51	0.204667552206249	TanyB2
Cebpd	0.000316191445770919	1.32500868914431	0.589	0.462	0.220069246256559	TanyB2
Mkx	0.000380918078353828	0.974306829909058	0.568	0.454	0.265118982534264	TanyB2
Emx2	0.000403136821973028	0.965436160237934	0.689	0.615	0.280583228093227	TanyB2
Tcf20	0.000406529646046576	0.39771015000887	0.29	0.335	0.282944633648417	TanyB2
Hdac7	0.000410808186901086	-0.142306222127057	0.772	0.724	0.285922498083156	TanyB2
Sin3a	0.000418615731198224	-0.643284524730814	0.763	0.721	0.291356548913964	TanyB2
Tgif1	0.000435078135246369	-1.44581619124823	0.328	0.442	0.302814382131473	TanyB2
Gli1	0.000452192197915226	0.627676144081616	0.593	0.476	0.314725769748997	TanyB2
Vdr	0.000455968888843549	0.858826199469178	0.527	0.44	0.31735434663511	TanyB2
Tp53	0.000462649011535985	-1.24834973909718	0.369	0.529	0.322003712029046	TanyB2
Atoh7	0.000537968466298024	0.33938907729792	0.315	0.335	0.374426052543425	TanyB2
Srebf2	0.000567448089296748	-2.06789212479474	0.349	0.51	0.394943870150536	TanyB2
Med1	0.000605795428318909	0.681423385212023	0.411	0.393	0.421633618109961	TanyB2
Klf17	0.000613248776132485	-0.337149936193368	0.539	0.551	0.426821148188209	TanyB2
Peg3	0.000659790801217863	1.04070855641053	0.568	0.493	0.459214397647633	TanyB2
Znf354c	0.000666508771871249	0.695120995973014	0.581	0.463	0.463890105222389	TanyB2
Pitx2	0.000673290295735632	-0.739549708302261	0.386	0.516	0.468610045832	TanyB2
Pax9	0.000682892244286662	-0.341877974415731	0.199	0.297	0.475293002023517	TanyB2
Six3	0.000696830278163964	0.645231897881521	0.614	0.515	0.484993873602119	TanyB2
Smad5	0.000721133259572939	-2.46765684628356	0.44	0.502	0.501908748662766	TanyB2
Jarid2	0.000741736278802778	-1.39787925057976	0.382	0.54	0.516248450046734	TanyB2
Fezf1	0.000753753556019126	1.92328479429571	0.349	0.339	0.524612474989312	TanyB2
Son	0.000797252458299965	0.559517443419495	0.29	0.359	0.554887710976776	TanyB2
Pbx1	0.000802048723743384	1.25061752476967	0.56	0.445	0.558225911725395	TanyB2
Nkx6-2	0.000802048723743384	-3.80184540023224	0.1	0.192	0.558225911725395	TanyB2
Hoxa13	0.000821502800466125	1.08793254122019	0.266	0.255	0.571765949124423	TanyB2
Rxrg	0.000834714425244523	0.62965880358413	0.282	0.293	0.580961239970188	TanyB2
Smarca1	0.000955235982859279	1.0797369074944	0.56	0.447	0.664844244070058	TanyB2
Dlx4	0.000960907256702748	0.558360724915578	0.56	0.469	0.668791450665112	TanyB2
Vhl	0.00105599433901426	1.66661030873433	0.456	0.344	0.734972059953923	TanyB2
Foxm1	0.00107686919216311	0.79615574739386	0.531	0.475	0.749500957745523	TanyB2
Zglp1	0.00108744915273028	-3.93599532012292	0.336	0.459	0.756864610300277	TanyB2
Zfp395	0.00111323451367999	0.278906232932006	0.448	0.437	0.774811221521272	TanyB2
Dlx1	0.00117561428933335	1.27867880440899	0.568	0.483	0.81822754537601	TanyB2
Mta3	0.00119866461484464	-1.6301839669932	0.411	0.477	0.834270571931871	TanyB2
Elf1	0.00142298861754773	1.56857231520941	0.519	0.455	0.990400077813221	TanyB2
Kcnip3	0.00149833481179307	1.38147380472421	0.241	0.287	1	TanyB2
Etv6	0.00150980473588298	0.853546595187166	0.386	0.362	1	TanyB2
Mbd2	0.00163521864367997	0.83245663117673	0.552	0.471	1	TanyB2
Pax3	0.00171435121721428	-1.40782830416965	0.39	0.504	1	TanyB2
Etv5	0.00190098829082686	-0.620551147069715	0.373	0.299	1	TanyB2
Bach2	0.00201734990082326	-1.9555640097039	0.075	0.2	1	TanyB2
Nkrf	0.0020905465053537	1.69381225537419	0.212	0.255	1	TanyB2
Figla	0.00218561846004388	1.92931384211992	0.158	0.17	1	TanyB2
Irf2	0.00223875509533699	1.50332762484365	0.506	0.45	1	TanyB2
Rfxap	0.00230577822244807	0.710279297497276	0.299	0.312	1	TanyB2
Foxo6	0.00243642270260233	0.19373228499421	0.1	0.157	1	TanyB2
Tbxt	0.0024951113277662	1.40784534327344	0.548	0.502	1	TanyB2
Meox2	0.00272318605528134	0.317401104392725	0.253	0.3	1	TanyB2
Pdx1	0.00278815265198397	-0.888846758808116	0.402	0.5	1	TanyB2
Satb1	0.00292235095565151	1.08226745684622	0.552	0.445	1	TanyB2
Kdm2a	0.00328402721563224	1.45079726155239	0.556	0.444	1	TanyB2
Tet1	0.00340931438186818	-1.05522770737021	0.411	0.496	1	TanyB2
Irf7	0.00350767505481837	-0.342380071526806	0.203	0.247	1	TanyB2
Scx	0.00365359588919602	2.18406145756819	0.344	0.341	1	TanyB2
Ehf	0.00376497486248278	0.69757031766358	0.365	0.376	1	TanyB2
Sfpq	0.00381172703979505	-1.70389847831085	0.382	0.507	1	TanyB2
Nr4a1	0.00406772399707829	0.693718273397413	0.539	0.466	1	TanyB2
Fosl2	0.00411787609003001	-3.12547191156223	0.299	0.48	1	TanyB2
Foxg1	0.00422723920828104	0.725751147072923	0.602	0.535	1	TanyB2
Fhl2	0.00425684427533146	0.311786291870815	0.183	0.204	1	TanyB2
Esr2	0.00428663725526811	-1.85971360548611	0.398	0.523	1	TanyB2
Klf15	0.00431661919393372	0.448384342040556	0.423	0.382	1	TanyB2
Tef	0.00436194869908605	-4.67977382463668	0.207	0.428	1	TanyB2
Sox9	0.00450053813001913	-1.17377589677361	0.423	0.52	1	TanyB2
Trerf1	0.00461906352312352	-0.361961664259661	0.216	0.264	1	TanyB2
Nanog	0.00463507868504701	-1.32232263878337	0.398	0.49	1	TanyB2
Myf5	0.00476502112308319	1.06714245719932	0.477	0.446	1	TanyB2
Egr3	0.00482290068957793	1.30883190502	0.523	0.464	1	TanyB2
Stat3	0.00488982717615179	-0.765052371636882	0.394	0.513	1	TanyB2
Nfyc	0.00512195218294715	-1.07050645882067	0.407	0.491	1	TanyB2
Nfic	0.00540071441726533	-1.98777760448861	0.39	0.53	1	TanyB2
Six4	0.00544693737937971	-0.713822333075083	0.324	0.397	1	TanyB2
Irf4	0.00560677890391363	0.939814098776028	0.539	0.457	1	TanyB2
Tp63	0.00577084027942369	-1.24290342362939	0.398	0.513	1	TanyB2
Hmgb2	0.00625769538052137	-0.733215376731289	0.286	0.329	1	TanyB2
Zfpm2	0.00643879677550222	-0.76804004539243	0.398	0.531	1	TanyB2
Neurog3	0.00647124094596204	-1.13254936306851	0.353	0.471	1	TanyB2
Pou3f1	0.00658045302463636	-0.9852639603846	0.373	0.528	1	TanyB2
Ctcf	0.00662459995453593	0.551894399190222	0.581	0.462	1	TanyB2
Sp2	0.00684935423235841	0.93829141109765	0.535	0.475	1	TanyB2
Smad6	0.00715176911560584	0.729542102562517	0.423	0.368	1	TanyB2
Dlx2	0.00717552096207673	0.552867958568185	0.573	0.5	1	TanyB2
Phf20	0.00757778200746001	0.16583755890057	0.137	0.198	1	TanyB2
Ikzf3	0.0079088304896892	-0.72929938054856	0.195	0.312	1	TanyB2
Apex1	0.0079478501431698	-0.989321274642595	0.373	0.476	1	TanyB2
Gli3	0.00809240144781263	0.408626530325215	0.556	0.489	1	TanyB2
Hdgf	0.00809240144781263	0.834278923690184	0.56	0.534	1	TanyB2
Mef2d	0.00821241644619807	0.23283622412341	0.515	0.453	1	TanyB2
Clock	0.00825277396989944	-0.302847870226301	0.419	0.481	1	TanyB2
Nr4a2	0.00852638922580333	0.855318586416946	0.56	0.471	1	TanyB2
Tbr1	0.00886541460375804	0.776369536625568	0.245	0.277	1	TanyB2
Hipk2	0.00908337211251915	-0.335931467712195	0.419	0.474	1	TanyB2
Thra	0.00911279169872031	0.825321024169405	0.556	0.453	1	TanyB2
Cdx1	0.00968816093201638	-0.308555804308938	0.39	0.509	1	TanyB2
Bmal1	0.00971932144628887	-0.756622089950707	0.398	0.497	1	TanyB2
E2f1	8.77807062652686e-30	2.79598556550965	0.925	0.407	6.1095371560627e-27	TanyB
Zfp202	7.93754297662023e-28	2.28683395465898	0.993	0.374	5.52452991172768e-25	TanyB
Tfdp1	6.3007310887411e-20	1.7160968968231	0.748	0.404	4.3853088377638e-17	TanyB
E2f4	1.38692843054339e-19	1.69222484404377	0.83	0.427	9.65302187658201e-17	TanyB
Nkx3-1	1.44761811267554e-19	1.91088427610977	0.837	0.474	1.00754220642217e-16	TanyB
Sin3a	1.05011868636413e-18	1.66586507695295	0.939	0.702	7.30882605709434e-16	TanyB
Tcf12	2.71236449734235e-18	2.32956825049733	0.816	0.43	1.88780569015028e-15	TanyB
En1	1.85847413189489e-17	2.43412764346736	0.864	0.441	1.29349799579885e-14	TanyB
Myc	3.37051728316294e-17	2.61778510710249	0.769	0.435	2.34588002908141e-14	TanyB
Znf382	2.45256520881847e-16	1.21032406116716	0.932	0.782	1.70698538533766e-13	TanyB
Neurod6	3.75688536063692e-16	2.3873982707143	0.83	0.433	2.61479221100329e-13	TanyB
Meox1	1.91640942930917e-15	-3.44763681962765	0.041	0.075	1.33382096279918e-12	TanyB
Tal1	2.38734202818359e-15	1.83371986441627	0.782	0.416	1.66159005161578e-12	TanyB
Abl1	3.30447875421237e-15	2.07519225279645	0.673	0.254	2.29991721293181e-12	TanyB
Lyl1	5.81422128739523e-15	1.43934929504444	0.905	0.474	4.04669801602708e-12	TanyB
Ets1	1.59933566347901e-14	-3.1205102575729	0.245	0.533	1.11313762178139e-11	TanyB
Creb3l3	2.86577888318981e-13	-2.38068383514048	0.054	0.254	1.9945821027001e-10	TanyB
Pawr	4.31726261584767e-13	1.32688343454132	0.918	0.475	3.00481478062998e-10	TanyB
Rreb1	4.95530451917208e-13	-1.04406696591151	0.558	0.291	3.44889194534377e-10	TanyB
Srsf2	7.69341641601039e-13	2.04851519101244	0.748	0.425	5.35461782554323e-10	TanyB
Eomes	1.64955449047320e-12	1.60633658919757	0.741	0.426	1.14808992536935e-09	TanyB
Foxf1	1.83487989993749e-12	-6.39244423256678	0.122	0.398	1.27707641035649e-09	TanyB
Maf	2.11012688905068e-12	1.86519951468683	0.755	0.44	1.46864831477927e-09	TanyB
Msx2	2.86603067681337e-12	0.864941963358254	0.776	0.466	1.9947573510621e-09	TanyB
Tlx2	8.36406165512408e-12	-4.41682596299999	0.041	0.142	5.82138691196636e-09	TanyB
Lhx3	9.2728245355423e-12	-3.16752112209387	0.15	0.369	6.45388587673744e-09	TanyB
Ascl1	1.06172070725897e-11	0.967691462399093	0.755	0.428	7.38957612252244e-09	TanyB
Ahrr	1.37546542564744e-11	-2.4574890262746	0.864	0.943	9.57323936250619e-09	TanyB
Hopx	1.39783963873979e-11	1.18460985907043	0.789	0.437	9.72896388562894e-09	TanyB
Kat7	2.11117578701808e-11	1.70443442785686	0.748	0.454	1.46937834776458e-08	TanyB
Prdm1	2.72505241409067e-11	1.68219738696538	0.728	0.453	1.8966364802071e-08	TanyB
Nobox	3.02961019122132e-11	0.9666661065272	0.265	0.532	2.10860869309004e-08	TanyB
Foxq1	3.36740418344086e-11	1.34565548068641	0.714	0.431	2.34371331167484e-08	TanyB
Dmrt1	3.6832922246227e-11	-1.62730694817913	0.102	0.317	2.5635713883374e-08	TanyB
Max	3.72231010441788e-11	1.61885296317017	0.721	0.433	2.59072783267484e-08	TanyB
Prox1	7.30811434039838e-11	2.04500316765671	0.721	0.434	5.08644758091727e-08	TanyB
Stox1	1.02284205036688e-10	-1.90603917733799	0.401	0.649	7.11898067055346e-08	TanyB
Myocd	1.5182893173605e-10	-5.57373571351762	0.088	0.265	1.05672936488291e-07	TanyB
Meis2	1.75127921485374e-10	-0.909910707211427	0.156	0.367	1.2188903335382e-07	TanyB
Smad9	1.88052857607458e-10	-3.31748004538558	0.102	0.306	1.30884788894791e-07	TanyB
Epas1	2.22317353744272e-10	1.38357246028441	0.714	0.452	1.54732878206014e-07	TanyB
Egr1	2.77626431179874e-10	1.8593634826151	0.728	0.476	1.93227996101192e-07	TanyB
Spdef	2.83274595163949e-10	1.15242729787328	0.81	0.472	1.97159118234109e-07	TanyB
Aip	2.83274595163949e-10	-2.85481852167601	0.905	0.723	1.97159118234109e-07	TanyB
Ing4	2.84704077351517e-10	1.61278737613946	0.565	0.284	1.98154037836656e-07	TanyB
Zbtb38	3.88530904979506e-10	0.835764146915995	0.19	0.415	2.70417509865736e-07	TanyB
Sox18	4.18741130259216e-10	-2.69333753911326	0.156	0.194	2.91443826660415e-07	TanyB
Ybx3	4.53492093557758e-10	1.50208324141197	0.721	0.427	3.156304971162e-07	TanyB
Smarca1	5.237905327595e-10	1.56673764447008	0.728	0.434	3.64558210800612e-07	TanyB
Hivep2	5.31642732019549e-10	-0.659612267530109	0.218	0.463	3.70023341485606e-07	TanyB
Bcl11b	5.36941225514744e-10	0.951013916666567	0.769	0.443	3.73711092958262e-07	TanyB
Lhx1	5.61429070410555e-10	-1.17431429625663	0.102	0.115	3.90754633005746e-07	TanyB
Znf804a	6.80741510091113e-10	-2.44452568849646	0.082	0.101	4.73796091023415e-07	TanyB
Lhx4	9.74033978941064e-10	-4.25348210666664	0.088	0.168	6.7792764934298e-07	TanyB
Id4	1.04293373015848e-09	1.67746016472515	0.694	0.433	7.25881876190301e-07	TanyB
Klf3	1.43717247065721e-09	-1.88640135393536	0.116	0.212	1.00027203957742e-06	TanyB
Mef2b	1.87367972035547e-09	-9.84372193331138	0.19	0.25	1.30408108536741e-06	TanyB
Ezh2	2.32466033933808e-09	1.5896756468664	0.687	0.44	1.6179635961793e-06	TanyB
Tbx20	2.58202920959487e-09	-3.44919043987367	0.048	0.149	1.79709232987803e-06	TanyB
Yy1	3.21297633912485e-09	1.66788776751627	0.68	0.461	2.2362315320309e-06	TanyB
Foxa1	4.18561773650951e-09	1.10662586283215	0.735	0.445	2.91318994461062e-06	TanyB
Rcor2	4.72943765126866e-09	2.04233504382757	0.694	0.44	3.29168860528299e-06	TanyB
Arid5b	4.93324219966187e-09	-3.74130635485388	0.122	0.142	3.43353657096466e-06	TanyB
Gbx2	7.2296180181523e-09	-0.441305198407979	0.293	0.553	5.031814140634e-06	TanyB
Kmt2a	1.00793229744253e-08	1.22058527107663	0.714	0.448	7.01520879020001e-06	TanyB
Hlf	1.01257306634468e-08	-4.06294560995587	0.259	0.336	7.04750854175899e-06	TanyB
Tcf7l1	1.09974655958096e-08	-1.89138778402813	0.469	0.233	7.65423605468349e-06	TanyB
Tbpl1	1.10987127574425e-08	1.01920253851473	0.66	0.458	7.72470407917995e-06	TanyB
Heyl	1.42018269651491e-08	0.836648953479707	0.714	0.623	9.88447156774379e-06	TanyB
Tead2	1.50663781760625e-08	-3.07869555846113	0.156	0.163	1.04861992105395e-05	TanyB
Tshz3	1.55528618541207e-08	-2.05907430253314	0.082	0.184	1.0824791850468e-05	TanyB
Egr4	1.8723831767322e-08	1.3258193048515	0.782	0.53	1.30317869100561e-05	TanyB
Hand1	2.06755581653415e-08	-2.80969648253139	0.211	0.437	1.43901884830777e-05	TanyB
Foxa3	2.91875642845813e-08	-3.94416594836687	0.925	0.902	2.03145447420686e-05	TanyB
Tlx3	2.91875642845813e-08	-1.39709330335594	0.197	0.188	2.03145447420686e-05	TanyB
Brca1	5.18269164188087e-08	-3.17567891408063	0.32	0.503	3.60715338274909e-05	TanyB
Ctbp1	5.18269164188087e-08	1.00995102620987	0.898	0.811	3.60715338274909e-05	TanyB
Park7	5.55835240983536e-08	-2.05006381309555	0.088	0.18	3.86861327724541e-05	TanyB
Nfe2l1	5.65631391516075e-08	-5.61236038281554	0.204	0.267	3.93679448495188e-05	TanyB
Nr2e3	6.03878868121371e-08	-4.38847238184752	0.163	0.328	4.20299692212474e-05	TanyB
Sox11	6.67435894688972e-08	1.23965245313265	0.721	0.425	4.64535382703525e-05	TanyB
Six1	7.00078491438369e-08	-2.10434702119868	0.347	0.498	4.87254630041105e-05	TanyB
Asxl1	1.07707269729742e-07	-0.873250479517733	0.102	0.055	7.49642597319002e-05	TanyB
Pa2g4	1.10035473707044e-07	1.38283680080009	0.844	0.691	7.65846897001024e-05	TanyB
Zbtb17	1.28296633221291e-07	1.45166561032262	0.66	0.448	8.92944567220183e-05	TanyB
Klf4	1.55275182376628e-07	0.837982824438063	0.673	0.495	0.000108071526934133	TanyB
Bmal2	1.5593302070006e-07	-5.85610350873054	0.245	0.327	0.000108529382407242	TanyB
Tcf4	1.56593553777472e-07	1.06794397643609	0.653	0.482	0.000108989113429121	TanyB
Phox2a	2.65483202846591e-07	1.76055703347937	0.68	0.48	0.000184776309181227	TanyB
Gli1	3.17211451048485e-07	1.4559083130419	0.653	0.478	0.000220779169929746	TanyB
Hoxc8	3.89629959692455e-07	1.8240704302706	0.748	0.527	0.000271182451945949	TanyB
Npas2	4.10928881976428e-07	-4.42504044031943	0.259	0.389	0.000286006501855594	TanyB
Sall4	4.36901381875962e-07	-5.81220680410026	0.34	0.505	0.00030408336178567	TanyB
Smad7	4.51393738657192e-07	0.922478924996203	0.68	0.472	0.000314170042105405	TanyB
Fev	6.24278273997093e-07	3.28140544014039	0.109	0.208	0.000434497678701977	TanyB
Bcor	6.39549390804414e-07	-0.450602843015948	0.088	0.052	0.000445126375999872	TanyB
Mnx1	6.47319336095401e-07	-1.62068302242879	0.19	0.204	0.000450534257922399	TanyB
Spic	6.63133050263699e-07	-1.32718941864735	0.15	0.166	0.000461540602983535	TanyB
Tlx1	6.71178871590991e-07	-3.46642671072995	0.224	0.293	0.00046714049462733	TanyB
Vhl	7.60021300446232e-07	0.906924920313437	0.639	0.329	0.000528974825110577	TanyB
Olig2	7.72278669875393e-07	0.512619112045998	0.707	0.437	0.000537505954233274	TanyB
Hivep3	8.77431827319212e-07	-3.41027585116021	0.122	0.103	0.000610692551814172	TanyB
Id2	9.23976762375399e-07	1.25615876944369	0.673	0.456	0.000643087826613278	TanyB
Zfp64	1.00025747934243e-06	-1.35155646222769	0.211	0.201	0.000696179205622335	TanyB
Irf7	1.84931490461425e-06	-1.02800290978729	0.224	0.241	0.00128712317361152	TanyB
Hlx	2.42096316541593e-06	1.34545765436041	0.612	0.31	0.00168499036312949	TanyB
Thap11	2.57365821967598e-06	-0.71520954686134	0.218	0.218	0.00179126612089448	TanyB
Tgif1	2.90005219652986e-06	1.43625854206248	0.633	0.393	0.00201843632878478	TanyB
Klf7	2.97424284547537e-06	-2.70472093902459	0.333	0.532	0.00207007302045085	TanyB
Nsd2	3.12453303604757e-06	0.859114562671728	0.701	0.48	0.00217467499308911	TanyB
Cdx2	3.59320938735859e-06	1.44382443061145	0.639	0.45	0.00250087373360158	TanyB
Pou4f2	4.0370987196682e-06	1.67902507540976	0.653	0.471	0.00280982070888907	TanyB
Meox2	4.61858715430621e-06	1.09828719011417	0.537	0.259	0.00321453665939712	TanyB
Hoxa9	4.93862053684228e-06	1.17789909792581	0.626	0.464	0.00343727989364223	TanyB
Mta2	4.97546331100003e-06	-0.703555150693776	0.129	0.075	0.00346292246445602	TanyB
Bach1	5.03122140995794e-06	1.46203465942633	0.66	0.331	0.00350173010133073	TanyB
Runx3	5.06872538023061e-06	1.01328722056321	0.721	0.496	0.00352783286464051	TanyB
Zbtb32	5.27983007909543e-06	-0.63540135333158	0.129	0.125	0.00367476173505042	TanyB
E2f2	5.64354539533196e-06	0.752121096799356	0.646	0.428	0.00392790759515104	TanyB
Irf2bpl	5.70645036341143e-06	0.130812168738153	0.776	0.795	0.00397168945293435	TanyB
Aire	6.80894665558874e-06	-3.52195909952808	0.306	0.491	0.00473902687228976	TanyB
Sox3	6.96030205680273e-06	0.838402744600157	0.51	0.343	0.0048443702315347	TanyB
Nkrf	6.96030205680273e-06	-0.852121618107512	0.265	0.244	0.0048443702315347	TanyB
Zfp42	7.5432744409305e-06	-3.23282862570732	0.367	0.42	0.00525011901088763	TanyB
Ppargc1a	7.76661847985268e-06	-3.17449565845919	0.347	0.481	0.00540556646197747	TanyB
Kat2b	9.0467840689302e-06	1.15120734044763	0.694	0.433	0.00629656171197542	TanyB
Nfkbiz	1.00820955158991e-05	1.46550990569843	0.728	0.504	0.00701713847906576	TanyB
Zfp362	1.01549972187277e-05	1.02900301416157	0.619	0.441	0.00706787806423445	TanyB
Nfe2	1.10700306736609e-05	-3.00774226444427	0.231	0.238	0.00770474134886798	TanyB
Klf2	1.14330501760717e-05	1.19347166486101	0.626	0.408	0.00795740292254589	TanyB
Ebf3	1.21499840815742e-05	-5.51666724732466	0.381	0.563	0.00845638892077566	TanyB
Emx2	1.29557730275271e-05	-0.799845388515891	0.483	0.648	0.00901721802715885	TanyB
Zfx	1.30483889835893e-05	-0.798676596518527	0.313	0.313	0.00908167873257817	TanyB
Smarca4	1.33300418967481e-05	0.793204384546797	0.694	0.437	0.00927770916013666	TanyB
Mlx	1.3812394509401e-05	-1.24220883574783	0.252	0.235	0.00961342657854307	TanyB
Apex1	1.38615350923587e-05	-2.40162963030066	0.299	0.477	0.00964762842428164	TanyB
Dach1	1.46708271941525e-05	0.698519841849994	0.701	0.422	0.0102108957271301	TanyB
Klf15	1.60261831555034e-05	-2.15962074023069	0.293	0.402	0.0111542234762304	TanyB
Rfxank	1.82530672103737e-05	-2.25131316243735	0.293	0.262	0.0127041347784201	TanyB
Nfyb	1.96450332296694e-05	-2.73971154732764	0.367	0.49	0.0136729431278499	TanyB
Mef2a	2.15087206897909e-05	-3.11829505872409	0.367	0.496	0.0149700696000945	TanyB
Zhx2	2.35399564218659e-05	-2.79088985828309	0.408	0.638	0.0163838096696186	TanyB
Tcf15	2.47080141349068e-05	-2.91477445877024	0.231	0.275	0.0171967778378951	TanyB
Ahr	2.6472685150992e-05	1.09475706902634	0.639	0.46	0.0184249888650904	TanyB
Atoh1	2.80662734318257e-05	-1.05774976524634	0.51	0.724	0.0195341263085507	TanyB
Hr	2.99551773161935e-05	1.52200198308228	0.667	0.451	0.0208488034120707	TanyB
Zxdc	3.22932431765763e-05	1.15601314353055	0.565	0.214	0.0224760972508971	TanyB
Tbx21	3.3755257496491e-05	0.668171958570322	0.605	0.445	0.0234936592175577	TanyB
Shox2	3.4451039296533e-05	-1.45887903018804	0.17	0.099	0.023977923350387	TanyB
Nr5a1	4.01208241356988e-05	0.634779418391975	0.633	0.459	0.0279240935984464	TanyB
Barx1	4.03923182465974e-05	1.32491241237109	0.694	0.496	0.0281130534996318	TanyB
Nr0b1	4.09405454142087e-05	-4.2403381049844	0.347	0.505	0.0284946196082893	TanyB
Ppargc1b	4.14958282683407e-05	-0.937752323492208	0.143	0.208	0.0288810964747651	TanyB
Hif3a	4.69822061032607e-05	0.491570434704443	0.728	0.716	0.0326996154478695	TanyB
Zmynd8	6.06818807606287e-05	0.478499853437757	0.503	0.297	0.0422345890093975	TanyB
Ppard	6.98983900960212e-05	0.562679354586057	0.667	0.485	0.0486492795068308	TanyB
Sox7	7.63463391669133e-05	0.628347530564965	0.177	0.269	0.0531370520601717	TanyB
Hes5	9.24462818236099e-05	0.549843400984503	0.714	0.726	0.0643426121492325	TanyB
Twist2	9.8279922690333e-05	-6.7326688731905	0.476	0.586	0.0684028261924718	TanyB
Cebpb	9.89138125172285e-05	-5.57771525619906	0.354	0.511	0.068844013511991	TanyB
Msx1	0.000116073790095824	0.472112616711201	0.633	0.462	0.0807873579066937	TanyB
Tfap4	0.000119826911813226	0.549426655558374	0.626	0.473	0.0833995306220053	TanyB
Hoxb4	0.000123694245603965	0.697181483304564	0.619	0.433	0.0860911949403596	TanyB
Dlx1	0.000132201893889711	-4.68997787664458	0.367	0.516	0.0920125181472388	TanyB
Foxl2	0.000142599309112103	-1.95581726028717	0.293	0.385	0.0992491191420238	TanyB
Tbx5	0.000147154899759742	-3.13771772020718	0.367	0.488	0.102419810232781	TanyB
Hoxa2	0.000156680232051078	0.308000063088683	0.823	0.886	0.10904944150755	TanyB
Smarca5	0.000158653655438072	1.05620261796081	0.653	0.476	0.110422944184898	TanyB
Prdm16	0.00016065045277654	-3.70253096344639	0.286	0.298	0.111812715132472	TanyB
Rel	0.000168351038182803	-2.89587590440333	0.313	0.501	0.117172322575231	TanyB
Kcnip3	0.000168876564807096	-1.43618565157149	0.299	0.275	0.117538089105739	TanyB
Barx2	0.000173136675840623	0.924338155152824	0.646	0.466	0.120503126385074	TanyB
Hic1	0.000175850354226071	0.300803048315728	0.49	0.339	0.122391846541346	TanyB
Nfix	0.000185379047361756	0.306150484935664	0.653	0.479	0.129023816963782	TanyB
Med1	0.000191208721396796	-2.53305252397904	0.367	0.401	0.13308127009217	TanyB
Jun	0.000192990946267503	-7.30876172254988	0.34	0.484	0.134321698602182	TanyB
Isl1	0.000205910543810112	-2.43470843381577	0.327	0.501	0.143313738491838	TanyB
Esr2	0.000212344305243128	0.641252250601314	0.646	0.48	0.147791636449217	TanyB
Snai2	0.000229264256973245	0.55906296655445	0.619	0.497	0.159567922853378	TanyB
Pitx3	0.000231377617619697	1.35773197133193	0.612	0.409	0.161038821863309	TanyB
Maml1	0.000253540664124042	-1.64717590621417	0.476	0.482	0.176464302230333	TanyB
Hnf4a	0.00026535451360938	1.26540828527779	0.626	0.472	0.184686741472128	TanyB
Pax1	0.000283618050888935	-1.11865217526973	0.197	0.118	0.197398163418699	TanyB
Foxh1	0.000309495638890017	-1.53931007553477	0.238	0.234	0.215408964667452	TanyB
Nono	0.000319877253201699	0.988866594127714	0.592	0.461	0.222634568228382	TanyB
Elk4	0.000332566517958476	-0.92003427861447	0.347	0.518	0.231466296499099	TanyB
Bcl11a	0.000337571244389208	-0.202589804099856	0.653	0.472	0.234949586094889	TanyB
Cxxc1	0.000389334502192299	0.352988633723554	0.585	0.451	0.27097681352584	TanyB
Fosl1	0.000396302867983405	0.460456992507774	0.633	0.454	0.27582679611645	TanyB
Pbx1	0.000431656629733529	0.163640762482087	0.585	0.451	0.300433014294536	TanyB
Dbp	0.000431656629733529	-1.82305512519534	0.354	0.472	0.300433014294536	TanyB
Cebpd	0.000468566574372263	0.756276247889617	0.653	0.464	0.326122335763095	TanyB
Nr2f6	0.000503989607334624	-1.83255524616845	0.878	0.802	0.350776766704898	TanyB
Pax6	0.00054820277214166	0.436828288239321	0.578	0.465	0.381549129410595	TanyB
Gata5	0.000643977396568074	0.168508374709052	0.667	0.436	0.44820826801138	TanyB
Tfcp2	0.000701475576267492	0.251849481682048	0.626	0.471	0.488227001082175	TanyB
Mafb	0.000703471930596392	1.22941704045112	0.544	0.425	0.489616463695088	TanyB
Mnt	0.000808015569929595	1.80753145081035	0.605	0.399	0.562378836670998	TanyB
Foxi1	0.000831049332026316	-2.00403358483762	0.429	0.431	0.578410335090316	TanyB
Znf76	0.000847533779333176	-2.01867891356329	0.293	0.283	0.58988351041589	TanyB
Dnmt3a	0.000866744246801627	0.58880090696797	0.585	0.463	0.603253995773932	TanyB
Ikzf4	0.000908914409814999	-0.424516452103927	0.327	0.305	0.632604429231239	TanyB
Rxrb	0.000958291504162719	-1.22942617855364	0.299	0.345	0.666970886897253	TanyB
Ddit3	0.000966311274207499	0.643396186552865	0.633	0.468	0.672552646848419	TanyB
Foxn1	0.000974393163519057	-3.57151442494896	0.354	0.501	0.678177641809264	TanyB
Etv6	0.000979815815944467	-2.51415422123497	0.32	0.373	0.681951807897349	TanyB
Fezf2	0.00101014321324226	-2.58248460555887	0.327	0.426	0.703059676416614	TanyB
Rfx2	0.0010185638456483	0.982279666638463	0.755	0.544	0.708920436571214	TanyB
Plag1	0.00127547451551029	-1.96228109231246	0.347	0.342	0.887730262795161	TanyB
Runx1	0.00127894773111923	0.862346728255382	0.626	0.482	0.890147620858983	TanyB
Lmo4	0.00133571986621232	-0.259882701121306	0.81	0.859	0.929661026883778	TanyB
Atf6	0.00136866709336615	-2.75207996660761	0.367	0.491	0.952592296982841	TanyB
Vezf1	0.00139480917258173	0.891306690494456	0.694	0.485	0.970787184116886	TanyB
Foxg1	0.00152436560825581	-0.999335820144002	0.395	0.567	1	TanyB
Nfatc3	0.00158260634047717	-2.76872455194494	0.374	0.496	1	TanyB
Fezf1	0.00159961891822776	1.09325867889373	0.544	0.314	1	TanyB
Tef	0.00166492638482488	-3.2662386894617	0.408	0.384	1	TanyB
Myod1	0.00171436798281411	0.489315088955791	0.619	0.474	1	TanyB
Prdm4	0.00190575696049085	1.21862111580713	0.619	0.343	1	TanyB
Mkx	0.00199288745099407	-3.00612387869404	0.429	0.482	1	TanyB
Mxi1	0.00199288745099407	-0.768989687845528	0.354	0.33	1	TanyB
Smarcc1	0.0020033749891421	0.701490787824996	0.612	0.462	1	TanyB
Peg3	0.002138812493127	0.804056742673881	0.701	0.482	1	TanyB
Zgpat	0.00218959037718822	-0.223030002707911	0.252	0.297	1	TanyB
Smad3	0.00227668140426741	-2.74351676172259	0.32	0.482	1	TanyB
Esrrg	0.00236693529806561	0.983534378639836	0.639	0.44	1	TanyB
Kdm2a	0.00250524301092508	0.56861164070017	0.531	0.456	1	TanyB
Pax2	0.002664526416111	0.503798710291338	0.646	0.493	1	TanyB
Nr4a2	0.00278289471133931	0.462007247824987	0.578	0.476	1	TanyB
Pml	0.00281143513121711	0.622736337353384	0.592	0.472	1	TanyB
Rest	0.00284748646448119	-1.14476075336267	0.456	0.585	1	TanyB
Nfe2l3	0.00292828962218779	0.63907420770732	0.864	0.567	1	TanyB
Foxd3	0.00295068713902459	1.41229140502706	0.544	0.312	1	TanyB
Ncor2	0.00295068713902459	0.456209451391212	0.605	0.441	1	TanyB
E2f6	0.00315144703219824	0.505223450523856	0.558	0.477	1	TanyB
Znf148	0.00315941154744409	-3.11024420984481	0.286	0.476	1	TanyB
Ebf1	0.00318341530228337	0.939089656576734	0.612	0.465	1	TanyB
Etv5	0.00332260404211513	-2.14135349965337	0.252	0.321	1	TanyB
Jdp2	0.00346731405464645	0.567138253826398	0.592	0.449	1	TanyB
Fli1	0.0035907686802384	-1.19728272657023	0.354	0.472	1	TanyB
Tbx1	0.00364489131494277	-1.09225966030657	0.422	0.465	1	TanyB
Smad4	0.00369055904208868	-1.9427899581246	0.333	0.509	1	TanyB
Pbrm1	0.00391708953919478	0.968023668639305	0.639	0.487	1	TanyB
Etv1	0.00393652572712002	-2.83982392069842	0.306	0.323	1	TanyB
Sox9	0.00394627662833085	-3.33849648531417	0.388	0.517	1	TanyB
Hoxb9	0.00419728997133635	0.273868158263375	0.68	0.532	1	TanyB
Preb	0.00422836527797038	-0.921913910119392	0.272	0.29	1	TanyB
Tbr1	0.00451757564348717	0.152145082465226	0.347	0.261	1	TanyB
Hoxb13	0.00462915961494736	-1.29711578778925	0.265	0.383	1	TanyB
Atf2	0.00478957112355018	-2.00692901948987	0.449	0.491	1	TanyB
Cdx1	0.00511321442292692	-1.53141096652928	0.422	0.495	1	TanyB
Foxd1	0.00534250677002066	-2.37207520950252	0.293	0.451	1	TanyB
Cebpz	0.00539139818631219	0.408161354535387	0.612	0.522	1	TanyB
Crx	0.00545649726265936	-2.34214120509841	0.408	0.452	1	TanyB
E2f3	0.00546960191206196	0.767112577635273	0.565	0.436	1	TanyB
Hcfc1	0.00579275852678231	1.01930938706162	0.619	0.329	1	TanyB
Pou4f3	0.00586221161483548	-0.461297337463102	0.367	0.302	1	TanyB
Irx4	0.00656814592859751	0.58455549099792	0.66	0.489	1	TanyB
Hoxb1	0.00680392900370974	-0.321145238502827	0.469	0.391	1	TanyB
Gabpa	0.00777082103316683	-2.01689277393913	0.354	0.458	1	TanyB
Pitx2	0.00859953254113698	0.436059623092437	0.571	0.48	1	TanyB
Foxf2	0.00869853519437214	1.12915509255545	0.293	0.192	1	TanyB
Etv2	0.00871845752555707	-1.06594318394105	0.442	0.445	1	TanyB
Tcf7l2	0.00935662669466308	-1.00077946829607	0.361	0.505	1	TanyB
Notch1	0.00939919513244787	-1.73884130716079	0.381	0.496	1	TanyB
Pax4	0.00992365674412726	-0.380994515982169	0.245	0.188	1	TanyB
Zfp202	5.172834727331e-57	3.38414766658214	0.996	0.325	3.60029297022237e-54	TanyA
Ascl1	2.7357483887898e-39	4.39818968619546	0.838	0.384	1.9040808785977e-36	TanyA
Lyl1	3.00554672088142e-36	2.11069321719234	0.921	0.437	2.09186051773347e-33	TanyA
Tfdp1	1.14549695271395e-35	2.52453528814161	0.852	0.354	7.97265879088906e-33	TanyA
Eomes	1.65319805706426e-35	2.47978841543756	0.803	0.388	1.15062584771673e-32	TanyA
Tcf12	1.66511918318527e-35	2.23283633723133	0.852	0.392	1.15892295149695e-32	TanyA
Tal1	2.21484307449237e-31	2.96971497165854	0.79	0.385	1.54153077984669e-28	TanyA
Sox11	6.38367056349244e-30	3.26103493128014	0.803	0.383	4.44303471219074e-27	TanyA
Foxq1	7.4738037180876e-30	2.89545902651252	0.86	0.376	5.20176738778897e-27	TanyA
Hopx	1.08600763030386e-29	2.51690025956588	0.856	0.395	7.55861310691487e-27	TanyA
Myc	1.45122588123132e-28	2.54246646249086	0.825	0.397	1.010053213337e-25	TanyA
E2f1	6.5366999404486e-28	1.47616343810576	0.873	0.377	4.54954315855223e-25	TanyA
Nkx3-1	1.63772560169155e-26	2.18506473825474	0.86	0.441	1.13985701877732e-23	TanyA
Ybx3	2.520426799277e-26	2.12213592790122	0.808	0.385	1.75421705229679e-23	TanyA
Spdef	2.3390272308264e-24	1.63038876378033	0.878	0.431	1.62796295265518e-21	TanyA
Hes6	4.23823383411557e-24	-6.82677009867638	0.402	0.83	2.94981074854443e-21	TanyA
Foxf1	5.84996237125103e-24	-6.39149412176523	0.131	0.418	4.07157381039072e-21	TanyA
E2f4	1.42647035877506e-23	1.44607324710239	0.817	0.398	9.92823369707443e-21	TanyA
Pawr	1.49421285875505e-23	1.70389055039814	0.882	0.448	1.03997214969352e-20	TanyA
Ctbp1	1.72479781215439e-22	1.60763107240612	0.952	0.792	1.20045927725945e-19	TanyA
Ahrr	1.84594793449185e-22	-1.15850946430997	0.808	0.962	1.28477976240633e-19	TanyA
Asxl1	3.45106937181499e-22	-4.36041990748401	0.022	0.069	2.40194428278323e-19	TanyA
Yy1	3.56937592356004e-22	2.24707154399816	0.821	0.413	2.48428564279778e-19	TanyA
Tshz3	1.25969451382629e-21	-3.48291277833868	0.044	0.2	8.76747381623097e-19	TanyA
Sin3a	1.81484706602935e-21	1.8161490245335	0.882	0.695	1.26313355795643e-18	TanyA
Rreb1	2.01546830292902e-21	-0.942436551288374	0.624	0.256	1.4027659388386e-18	TanyA
Tcf7l1	2.27529606355487e-21	3.07501654079653	0.568	0.193	1.58360606023419e-18	TanyA
Epas1	2.58238080547158e-21	2.01720591074249	0.755	0.422	1.79733704060822e-18	TanyA
Znf382	9.07242636847352e-21	1.18491052300149	0.891	0.779	6.31440875245757e-18	TanyA
Srcap	1.40644353311394e-20	-4.8950331782917	0.24	0.577	9.78884699047305e-18	TanyA
Aip	2.46163141791081e-20	0.973944190460134	0.93	0.703	1.71329546686592e-17	TanyA
Znf804a	4.07034575360443e-20	-1.88705923582338	0.057	0.108	2.83296064450868e-17	TanyA
Smad9	4.70039519713988e-20	-0.968336897489221	0.083	0.327	3.27147505720936e-17	TanyA
Bcl11a	5.03722842112515e-20	1.09939075314494	0.79	0.427	3.5059109811031e-17	TanyA
Tlx2	5.90831018979992e-20	-3.04778651409193	0.052	0.148	4.11218389210074e-17	TanyA
Hoxa2	7.07647804985504e-20	1.27163797179748	0.934	0.867	4.9252287226991e-17	TanyA
Irf2bpl	7.66183931074124e-20	0.67286012837863	0.852	0.78	5.3326401602759e-17	TanyA
Prdm1	1.27198104544087e-19	1.88715412889066	0.769	0.422	8.85298807626848e-17	TanyA
Nobox	2.26532161876825e-19	-3.73147120258	0.24	0.558	1.5766638466627e-16	TanyA
Creb3l3	2.89536576464646e-19	-2.84519269983444	0.061	0.268	2.01517457219393e-16	TanyA
Sox7	3.60308885922765e-19	-0.833769587026646	0.079	0.298	2.50774984602244e-16	TanyA
Gbx2	4.43498396464717e-19	-0.912161908023705	0.258	0.581	3.08674883939443e-16	TanyA
Irf5	4.69528622490045e-19	-3.38921478795917	0.358	0.728	3.26791921253071e-16	TanyA
Dach1	2.01954783967016e-18	1.98736096371359	0.808	0.376	1.40560529641043e-15	TanyA
Klf12	2.02985470003658e-18	-5.23830879846621	0.048	0.14	1.41277887122546e-15	TanyA
Ing4	3.86445411326971e-18	1.56013437299118	0.546	0.266	2.68966006283572e-15	TanyA
Myocd	4.33994977708543e-18	-6.25330503414891	0.061	0.284	3.02060504485146e-15	TanyA
Dlx2	4.80006372886479e-18	-4.42982402404121	0.197	0.583	3.3408443552899e-15	TanyA
Smarca4	5.04785590588897e-18	1.65018543132539	0.838	0.385	3.51330771049873e-15	TanyA
Runx3	5.12462600966383e-18	1.50052561108966	0.803	0.46	3.56673970272602e-15	TanyA
Nfib	1.18185295478198e-17	2.44160601705975	0.734	0.411	8.2256965652826e-15	TanyA
Rcor2	1.53023426374846e-17	2.04871631742031	0.742	0.409	1.06504304756893e-14	TanyA
Lhx4	1.87477670080604e-17	-2.92607049782263	0.083	0.175	1.304844583761e-14	TanyA
Zhx2	2.72771195842305e-17	1.42021094058126	0.773	0.576	1.89848752306244e-14	TanyA
Smarca1	2.82329793477191e-17	1.88174000525711	0.738	0.409	1.96501536260125e-14	TanyA
Heyl	7.5025651042567e-17	1.08510133298992	0.755	0.607	5.22178531256266e-14	TanyA
Pml	1.04288595185716e-16	1.94391381483521	0.681	0.443	7.25848622492586e-14	TanyA
Hdac1	1.18236362350706e-16	2.07020591718365	0.76	0.468	8.22925081960913e-14	TanyA
Nfix	1.21707604183458e-16	2.55349930149704	0.729	0.448	8.47084925116867e-14	TanyA
Fezf2	1.68804695873914e-16	-4.26274736194171	0.284	0.443	1.17488068328244e-13	TanyA
Arx	2.36019465427732e-16	1.64453146497322	0.729	0.407	1.64269547937701e-13	TanyA
Hand1	2.87002105056888e-16	-2.31700506291339	0.192	0.459	1.99753465119594e-13	TanyA
Neurod6	3.43870987421949e-16	1.49274144289116	0.764	0.416	2.39334207245676e-13	TanyA
Srsf2	3.96491148738668e-16	1.32856101259095	0.734	0.403	2.75957839522113e-13	TanyA
Bclaf1	4.44234622351817e-16	1.87522512257481	0.769	0.446	3.09187297156865e-13	TanyA
Zbtb32	4.61374909278762e-16	-1.26150819272325	0.083	0.135	3.21116936858019e-13	TanyA
Fev	6.01024327578267e-16	-1.94668064891725	0.083	0.221	4.18312931994474e-13	TanyA
Hivep2	6.2411031831675e-16	-3.03682086960878	0.205	0.485	4.34380781548458e-13	TanyA
Park7	8.12070369715935e-16	-2.12313655598474	0.074	0.191	5.65200977322291e-13	TanyA
Dmrt1	9.84057901667643e-16	-2.36307207185646	0.114	0.331	6.84904299560679e-13	TanyA
Esr2	1.24291061140511e-15	1.9373282829113	0.734	0.448	8.65065785537958e-13	TanyA
Cdx2	1.6279623467683e-15	1.34935711249123	0.699	0.422	1.13306179335074e-12	TanyA
Foxa3	2.10062319590463e-15	-3.86445383556753	0.886	0.909	1.46203374434962e-12	TanyA
Nfe2l1	7.30393530007093e-15	-5.41206006546834	0.201	0.273	5.08353896884937e-12	TanyA
Zbtb38	1.08258588429592e-14	0.480945410224642	0.192	0.432	7.53479775469958e-12	TanyA
Bcor	1.41174637958531e-14	-0.780725508870363	0.079	0.051	9.82575480191379e-12	TanyA
Arid5b	1.51004740192858e-14	-3.74914516206111	0.118	0.145	1.05099299174229e-11	TanyA
Zbtb17	2.19843926569076e-14	1.55339224431443	0.677	0.427	1.53011372892077e-11	TanyA
Bcl11b	2.59209699893842e-14	2.03018548598797	0.707	0.431	1.80409951126114e-11	TanyA
Lhx3	2.98789515141154e-14	-2.49882531537845	0.153	0.385	2.07957502538243e-11	TanyA
Tfcp2	3.29389778472594e-14	1.49352087148467	0.729	0.436	2.29255285816926e-11	TanyA
Spic	4.52706045501425e-14	-3.39823426520945	0.131	0.171	3.15083407668992e-11	TanyA
Lhx1	1.16852211172128e-13	-1.4674414158082	0.131	0.11	8.13291389758013e-11	TanyA
Kat7	1.59519236930778e-13	1.68450004156493	0.738	0.433	1.11025388903821e-10	TanyA
Tbx1	1.72382462278476e-13	-7.1026130216888	0.297	0.496	1.1997819374582e-10	TanyA
Htatip2	1.85464208927866e-13	2.04506508821246	0.611	0.208	1.29083089413795e-10	TanyA
Smarcc1	2.26921130779229e-13	1.47260145272769	0.699	0.431	1.57937107022343e-10	TanyA
Hoxd3	2.40942205255258e-13	-3.77741547135512	0.284	0.356	1.6769577485766e-10	TanyA
Meis2	3.16659298472784e-13	2.07489400148444	0.175	0.379	2.20394871737058e-10	TanyA
Jarid2	3.94997979662463e-13	1.60836921265901	0.734	0.461	2.74918593845074e-10	TanyA
Pax3	5.13525935885351e-13	1.71121126584461	0.69	0.437	3.57414051376204e-10	TanyA
Rb1	5.28926968691575e-13	1.24579196302648	0.686	0.438	3.68133170209336e-10	TanyA
Zmynd8	5.37930225427756e-13	0.539360121044649	0.576	0.264	3.74399436897718e-10	TanyA
Vezf1	7.98617244594961e-13	1.73434113578394	0.795	0.446	5.55837602238093e-10	TanyA
Egr4	8.18937009738064e-13	0.862853472815304	0.843	0.497	5.69980158777693e-10	TanyA
Foxh1	9.16834652288007e-13	-2.5413549206149	0.157	0.252	6.38116917992453e-10	TanyA
Hlx	9.28396807852834e-13	2.88170332043326	0.664	0.275	6.46164178265572e-10	TanyA
Kmt2a	9.40102033833545e-13	2.01016952022363	0.681	0.435	6.54311015548147e-10	TanyA
Nkx3-2	9.40102033833545e-13	-4.05482462036994	0.319	0.458	6.54311015548147e-10	TanyA
Klf3	1.05218045611105e-12	-3.29137649127043	0.114	0.22	7.3231759745329e-10	TanyA
Nfe2	1.76690867328857e-12	-7.11090773037297	0.192	0.247	1.22976843660884e-09	TanyA
Hcfc1	2.64347603691039e-12	2.00087535580244	0.703	0.288	1.83985932168963e-09	TanyA
Tbpl1	3.25606261984383e-12	0.908906619482428	0.703	0.433	2.2662195834113e-09	TanyA
Klf7	5.29948199151114e-12	-7.0517001810228	0.279	0.559	3.68843946609175e-09	TanyA
Tox	7.64369534836277e-12	-3.64920453154023	0.367	0.519	5.32001196246049e-09	TanyA
Ppargc1b	7.95632785713629e-12	-1.25526561668186	0.118	0.218	5.53760418856686e-09	TanyA
Neurog1	1.51630830961315e-11	2.63550552691797	0.638	0.27	1.05535058349075e-08	TanyA
Mycn	1.76177617208412e-11	-3.90230419133231	0.279	0.53	1.22619621577054e-08	TanyA
Hivep3	1.97489600433961e-11	-3.13305392473594	0.14	0.098	1.37452761902037e-08	TanyA
Preb	2.37503117110807e-11	-2.88188666057222	0.223	0.302	1.65302169509122e-08	TanyA
Foxf2	2.49906099452837e-11	-1.77871990274348	0.192	0.206	1.73934645219174e-08	TanyA
Pax1	2.51869692601185e-11	-1.88964714188859	0.148	0.123	1.75301306050425e-08	TanyA
Max	2.84308293430471e-11	1.14354086074668	0.672	0.421	1.97878572227608e-08	TanyA
Mesp2	2.99097777082292e-11	-1.92880351345935	0.581	0.826	2.08172052849275e-08	TanyA
Nkrf	3.02616219412532e-11	-3.3171081248112	0.258	0.244	2.10620888711122e-08	TanyA
Smad7	3.13416369199423e-11	1.1965251112766	0.721	0.447	2.18137792962799e-08	TanyA
Hoxb2	3.14639423487041e-11	-2.13585793789945	0.21	0.238	2.18989038746981e-08	TanyA
Tlx3	3.66159896855152e-11	-1.92846795095994	0.201	0.187	2.54847288211186e-08	TanyA
Myod1	4.9135560486889e-11	1.67141982149428	0.712	0.443	3.41983500988747e-08	TanyA
Klf11	4.95160696618354e-11	-6.36394043740117	0.293	0.431	3.44631844846375e-08	TanyA
Pou4f3	1.01663764056495e-10	-1.7251368381426	0.284	0.315	7.07579797833204e-08	TanyA
Nab2	1.46146872128026e-10	0.222694767698232	0.856	0.797	1.01718223001106e-07	TanyA
Six1	1.99538863609917e-10	-3.85164964564064	0.323	0.515	1.38879049072502e-07	TanyA
Sall4	2.1262180539069e-10	-2.65269031763871	0.319	0.523	1.47984776551921e-07	TanyA
Ets1	2.17436458410584e-10	-5.00231034384384	0.293	0.545	1.51335775053767e-07	TanyA
Tcf15	2.30802173137329e-10	-2.85961551294705	0.223	0.281	1.60638312503581e-07	TanyA
Pa2g4	2.36898966456959e-10	1.50200977925062	0.847	0.678	1.64881680654044e-07	TanyA
Ahr	3.1995629179861e-10	1.5221245040118	0.703	0.432	2.22689579091833e-07	TanyA
Id4	3.29558430219864e-10	0.879991830400484	0.664	0.419	2.29372667433025e-07	TanyA
Tead2	3.68136846880336e-10	-0.756728677314131	0.197	0.155	2.56223245428714e-07	TanyA
Rfx2	6.56350626210764e-10	0.870923929154327	0.843	0.508	4.56820035842691e-07	TanyA
Emx2	7.47938928335948e-10	-1.12847948547522	0.515	0.654	5.20565494121819e-07	TanyA
Elk3	9.32349285094787e-10	0.889618564300136	0.76	0.474	6.48915102425972e-07	TanyA
Ezh2	1.14021782060198e-09	1.27313165547202	0.659	0.427	7.93591603138976e-07	TanyA
Dot1l	1.43333355692663e-09	-3.19312163244773	0.192	0.412	9.97600155620938e-07	TanyA
Olig1	1.6062469952747e-09	-5.07818122966355	0.214	0.249	1.11794790871119e-06	TanyA
Hoxc8	1.87092203684054e-09	0.744993325281774	0.734	0.512	1.30216173764101e-06	TanyA
Tbx3	2.16260594056591e-09	1.02041456458084	0.786	0.661	1.50517373463387e-06	TanyA
Nr6a1	2.44627490306218e-09	1.47321400478547	0.655	0.308	1.70260733253127e-06	TanyA
Neurog3	2.48964904785818e-09	1.77673730719148	0.642	0.406	1.73279573730929e-06	TanyA
Hif3a	3.14834110797266e-09	0.532765001183431	0.712	0.718	2.19124541114897e-06	TanyA
Phf5a	3.15935610177924e-09	-5.04643659523772	0.306	0.372	2.19891184683835e-06	TanyA
Elk4	3.45928513730991e-09	-1.08459499597482	0.284	0.545	2.4076624555677e-06	TanyA
Hoxb3	3.86664302233132e-09	-0.597367380240316	0.279	0.276	2.6911835435426e-06	TanyA
Wwtr1	4.58236334083389e-09	1.09186064283197	0.681	0.487	3.18932488522039e-06	TanyA
Egr1	5.08253686892911e-09	1.13638682090939	0.681	0.466	3.53744566077466e-06	TanyA
Rfx3	5.71371455031586e-09	0.794731936735703	0.777	0.491	3.97674532701984e-06	TanyA
Zglp1	1.15598746056286e-08	-7.43066485720185	0.231	0.481	8.04567272551749e-06	TanyA
Mlx	1.24487952878717e-08	-1.31823353105682	0.258	0.233	8.66436152035874e-06	TanyA
Klf15	1.31366423331116e-08	-2.43897605439727	0.275	0.415	9.14310306384567e-06	TanyA
Sox6	1.36308096328431e-08	-2.3244816005338	0.31	0.37	9.48704350445877e-06	TanyA
Maf	1.54291314350658e-08	1.24018161536226	0.629	0.443	1.07386754788058e-05	TanyA
Hesx1	1.61679886147257e-08	0.655103346844762	0.69	0.421	1.12529200758491e-05	TanyA
Nr2c1	1.8048128370895e-08	-4.90138287300108	0.31	0.453	1.25614973461429e-05	TanyA
Nhlh2	1.89713600475863e-08	1.56843440611429	0.633	0.364	1.32040665931201e-05	TanyA
Ppard	1.91614320985271e-08	0.750536611277104	0.716	0.46	1.33363567405749e-05	TanyA
Dnmt3b	2.0341296438441e-08	1.24359877496493	0.638	0.444	1.41575423211549e-05	TanyA
Nono	2.77437853817079e-08	0.826660500425607	0.633	0.442	1.93096746256687e-05	TanyA
Id2	3.17373405127874e-08	1.03705764396422	0.664	0.441	2.20891889969e-05	TanyA
Klf4	3.3772004708554e-08	1.26637970959184	0.694	0.476	2.35053152771536e-05	TanyA
Stat3	3.52364551402593e-08	-8.06212276459115	0.288	0.534	2.45245727776205e-05	TanyA
Nr0b2	3.82277507904783e-08	-5.12560999956645	0.328	0.543	2.66065145501729e-05	TanyA
Msx2	4.31113106385608e-08	1.09849011867865	0.646	0.47	3.00054722044383e-05	TanyA
Hoxb13	5.33647123383964e-08	1.11301373458176	0.563	0.327	3.71418397875239e-05	TanyA
Olig2	6.01085948582505e-08	2.09552531918755	0.646	0.429	4.18355820213424e-05	TanyA
Prox1	6.81093232257976e-08	1.13440378031524	0.616	0.435	4.74040889651551e-05	TanyA
Etv5	8.1425970481648e-08	-3.6049681340921	0.218	0.334	5.6672475455227e-05	TanyA
Neurod2	8.54010020519445e-08	-1.44290069679455	0.328	0.376	5.94390974281534e-05	TanyA
Etv3	8.98480238385495e-08	0.873211862886858	0.716	0.727	6.25342245916305e-05	TanyA
Tef	9.18633497903588e-08	-6.11977156468106	0.301	0.405	6.39368914540898e-05	TanyA
Gata1	1.10332354277973e-07	1.39288993765818	0.638	0.445	7.67913185774692e-05	TanyA
Kat5	1.29907981916442e-07	0.870491716741756	0.638	0.454	9.0415955413844e-05	TanyA
Ctcf	1.53301539245345e-07	-2.78576758303262	0.362	0.511	0.00010669787131476	TanyA
Batf	1.60131466283084e-07	-3.20953800466063	0.258	0.29	0.000111451500533026	TanyA
Arid3a	1.62136316373957e-07	-2.35882373091512	0.153	0.158	0.000112846876196274	TanyA
Hic1	1.86430956969659e-07	0.593114642360453	0.537	0.317	0.000129755946050883	TanyA
Yap1	2.12911050555237e-07	1.00524138237649	0.707	0.413	0.000148186091186445	TanyA
Kat2b	2.37114336478423e-07	1.09457710596938	0.681	0.416	0.000165031578188982	TanyA
Etv4	2.49044550491818e-07	-7.74039756435554	0.323	0.493	0.000173335007142305	TanyA
Zgpat	2.69677721240068e-07	-0.940009477476946	0.205	0.31	0.000187695693983088	TanyA
Stox1	2.70503405592186e-07	-1.316995086726	0.502	0.647	0.000188270370292161	TanyA
Mta2	3.00991161761217e-07	-0.428843159445088	0.162	0.064	0.000209489848585807	TanyA
Lmo4	3.90658477899135e-07	-1.29897518563921	0.795	0.866	0.000271898300617798	TanyA
Hoxa9	4.31498272301265e-07	0.846216715584301	0.642	0.448	0.000300322797521681	TanyA
Tp53	4.73594186760293e-07	1.13659267155582	0.659	0.464	0.000329621553985164	TanyA
Meis1	4.865398187424e-07	1.32228943442304	0.62	0.437	0.00033863171384471	TanyA
Atf2	4.96843928038215e-07	-3.11085322308558	0.362	0.513	0.000345803373914597	TanyA
Etv6	5.43437962951578e-07	-2.79582986736355	0.284	0.385	0.000378232822214298	TanyA
Sox3	7.4203382507732e-07	-0.161602562483	0.432	0.347	0.000516455542253815	TanyA
Hes5	1.04254630226287e-06	-4.62581890454089	0.454	0.784	0.000725612226374955	TanyA
Rest	1.08906787556534e-06	-1.98393641758542	0.406	0.606	0.000757991241393474	TanyA
Ddit3	1.24813126826113e-06	0.797712586849944	0.633	0.455	0.000868699362709747	TanyA
Smarca5	1.2590093617838e-06	1.35934595071318	0.62	0.469	0.000876270515801525	TanyA
Zfpm1	1.27734248036649e-06	0.556502060899818	0.638	0.423	0.000889030366335075	TanyA
Shox2	1.29219359802132e-06	1.77062925569294	0.214	0.083	0.000899366744222836	TanyA
Zfp395	1.29968130087316e-06	-4.62253622512859	0.367	0.455	0.000904578185407722	TanyA
Tbx21	1.51837364541364e-06	1.60844523981992	0.629	0.427	0.00105678805720789	TanyA
Med1	1.63589377809286e-06	-2.28898704192173	0.354	0.406	0.00113858206955263	TanyA
Atf5	1.92489719274477e-06	0.832626408680493	0.598	0.431	0.00133972844615036	TanyA
Vsx2	2.0724592050392e-06	0.865041343137905	0.603	0.445	0.00144243160670728	TanyA
Elf3	3.00543116941734e-06	-2.7242646940938	0.275	0.412	0.00209178009391447	TanyA
Ciita	3.11655130978029e-06	1.40111075090927	0.659	0.337	0.00216911971160708	TanyA
Irx4	3.36942580457551e-06	1.22750469123453	0.659	0.476	0.00234512035998456	TanyA
Mxd1	3.57187442415946e-06	-2.8732575683207	0.367	0.492	0.00248602459921498	TanyA
Hr	3.83871308320439e-06	1.13582345610291	0.624	0.443	0.00267174430591026	TanyA
Rxrb	4.22823377293892e-06	-2.3020796566283	0.323	0.343	0.00294285070596549	TanyA
Tbx18	5.04050236618729e-06	-3.44011383737461	0.293	0.333	0.00350818964686635	TanyA
Foxo4	5.15197223779033e-06	0.396448276516719	0.607	0.457	0.00358577267750207	TanyA
Hbp1	5.96851055342656e-06	1.21224531942313	0.598	0.451	0.00415408334518489	TanyA
Sp2	6.01732928394909e-06	-4.39035179532957	0.332	0.52	0.00418806118162857	TanyA
Lhx8	6.76046106359667e-06	-1.24338587376719	0.406	0.437	0.00470528090026328	TanyA
Btg2	7.3895037133309e-06	-1.10494814805731	0.664	0.454	0.00514309458447831	TanyA
Sall3	8.03111847032094e-06	-1.01804330743742	0.389	0.436	0.00558965845534337	TanyA
Znf219	8.81949832593717e-06	1.21786545676073	0.703	0.403	0.00613837083485227	TanyA
Znf143	9.10643469810176e-06	1.16141428487731	0.616	0.425	0.00633807854987883	TanyA
Fezf1	9.4776608480077e-06	-1.33311285192796	0.328	0.344	0.00659645195021336	TanyA
Gata4	9.63016259261967e-06	-2.43087038462504	0.349	0.506	0.00670259316446329	TanyA
Sp7	1.00217396392522e-05	1.02353180988787	0.607	0.445	0.00697513078891955	TanyA
Atoh1	1.03733652720558e-05	1.60994684184469	0.747	0.689	0.00721986222935084	TanyA
Mafg	1.13196449526629e-05	-0.515005803994212	0.245	0.266	0.0078784728870534	TanyA
Stat4	1.2945881798207e-05	0.682903323630693	0.576	0.376	0.00901033373155207	TanyA
Nfkbib	1.400419821945e-05	-3.02135424250575	0.362	0.486	0.0097469219607372	TanyA
Pknox1	1.64586863310015e-05	0.636833783642279	0.581	0.348	0.0114552456863771	TanyA
Ncoa3	1.69349426484235e-05	1.02837957564148	0.598	0.424	0.0117867200833028	TanyA
Pax5	1.72448221177096e-05	-2.096922417054	0.341	0.496	0.0120023961939259	TanyA
Zbtb7b	1.79735331624855e-05	-4.06909138385768	0.349	0.5	0.0125095790810899	TanyA
Znf335	1.91711738845862e-05	-1.35273591286599	0.393	0.512	0.013343137023672	TanyA
Abl1	1.95702100666801e-05	1.31582918943629	0.493	0.261	0.0136208662064093	TanyA
Nfkb2	1.96206422003664e-05	-2.04455438789889	0.397	0.515	0.013655966971455	TanyA
Foxd3	1.98746649173414e-05	1.21172254807666	0.603	0.281	0.0138327667824696	TanyA
Pou5f1	2.50828716232712e-05	0.8896530429858	0.576	0.455	0.0174576786497967	TanyA
Sox2	2.61235287472428e-05	-0.99377237043054	0.393	0.512	0.018181976008081	TanyA
Stat6	2.6659130844524e-05	-2.65331867950845	0.328	0.514	0.0185547550677887	TanyA
Mitf	2.7482154211793e-05	-4.09528576423159	0.354	0.53	0.0191275793314079	TanyA
Hoxb1	2.77618233242833e-05	-0.714092555580987	0.463	0.386	0.0193222290337012	TanyA
Hnf4a	2.81864057437187e-05	0.883938435889819	0.607	0.464	0.0196177383976282	TanyA
Foxn4	2.87621259401309e-05	0.277180935901261	0.262	0.195	0.0200184396543311	TanyA
Nr2f6	3.29507665507753e-05	-1.64449559996847	0.956	0.779	0.0229337335193396	TanyA
Fli1	3.31996934775623e-05	-1.92633261706768	0.323	0.489	0.0231069866603834	TanyA
Arid4a	3.49928616526789e-05	-1.08107555783784	0.279	0.254	0.0243550317102645	TanyA
Ncoa2	3.54331649029513e-05	0.941532498714428	0.616	0.462	0.0246614827724541	TanyA
Msc	3.87622078233198e-05	1.47115508556546	0.629	0.464	0.0269784966450306	TanyA
Crebbp	4.56505131017719e-05	0.649049882898392	0.563	0.43	0.0317727571188333	TanyA
Hivep1	4.7253895618563e-05	1.30640118789697	0.847	0.664	0.0328887113505199	TanyA
Tead4	4.74872630267528e-05	-5.01364888005206	0.323	0.504	0.03305113506662	TanyA
Hes1	5.12471657459179e-05	-2.73163943923186	0.328	0.529	0.0356680273591588	TanyA
Thap11	5.43500406516089e-05	-0.613157657693777	0.271	0.207	0.0378276282935198	TanyA
Ebf1	6.05063090204245e-05	0.243096648456401	0.672	0.441	0.0421123910782154	TanyA
Hdac7	7.52138168372958e-05	0.312872931485777	0.672	0.746	0.0523488165187579	TanyA
Nr1i3	7.70422750288066e-05	-3.12698441847964	0.328	0.506	0.0536214234200494	TanyA
Cxxc1	7.75989565667572e-05	0.45956421403928	0.572	0.443	0.054008873770463	TanyA
En1	7.83471163865515e-05	0.617291339824466	0.734	0.437	0.0545295930050398	TanyA
Usf1	7.89127060926168e-05	-6.88936663114659	0.301	0.513	0.0549232434404613	TanyA
Ikzf4	8.00554855580974e-05	-1.58188384262178	0.345	0.299	0.0557186179484358	TanyA
Mybl2	8.29812604096352e-05	-2.95138091266194	0.362	0.48	0.0577549572451061	TanyA
Snai2	8.78736242001917e-05	0.344277973082029	0.611	0.489	0.0611600424433334	TanyA
Sox9	9.54990458310254e-05	-0.178564187112896	0.62	0.476	0.0664673358983937	TanyA
Nkx2-5	9.59531339088067e-05	-4.77002747397754	0.319	0.495	0.0667833812005295	TanyA
Relb	0.000103501629259067	-3.44544686127809	0.367	0.48	0.0720371339643106	TanyA
Maml1	0.000103501629259067	-0.744526740360033	0.445	0.489	0.0720371339643106	TanyA
Rfx1	0.000107736346219779	-2.14090036005016	0.41	0.426	0.0749844969689664	TanyA
Nfatc1	0.000115069471285868	-2.09276575324549	0.376	0.497	0.0800883520149641	TanyA
Phf20	0.000120875564259196	-0.264823773638023	0.258	0.17	0.0841293927244005	TanyA
Dlx5	0.000128147685761537	-2.51583797621629	0.306	0.503	0.0891907892900299	TanyA
Dnmt1	0.000134572950200457	-1.95193410269612	0.367	0.498	0.0936627733395183	TanyA
Tgif1	0.000139548255230267	0.709525346092374	0.576	0.386	0.0971255856402661	TanyA
Tcf3	0.000139670832867459	-3.83453330724101	0.328	0.506	0.0972108996757513	TanyA
Pou4f2	0.000141300864897551	0.70307648249725	0.581	0.472	0.0983454019686952	TanyA
Hoxb4	0.000143946234177446	-0.950230405615062	0.362	0.474	0.100186578987502	TanyA
Nrf1	0.000145623199940739	0.530379079995667	0.572	0.472	0.101353747158754	TanyA
Snai1	0.000147318549727663	0.320034949524137	0.603	0.47	0.102533710610453	TanyA
Gtf2i	0.000148344661823984	-2.80852184376679	0.402	0.513	0.103247884629493	TanyA
Smad5	0.000155359300306946	0.34137222027392	0.598	0.466	0.108130073013635	TanyA
Pbrm1	0.000162311386373293	0.905150441717054	0.633	0.476	0.112968724915812	TanyA
Myog	0.000171905478786774	0.1888204167581	0.651	0.462	0.119646213235595	TanyA
Hdgf	0.000172695614934196	-2.28831158110294	0.498	0.548	0.1201961479942	TanyA
Kdm5d	0.000193154878783304	-0.876358365143314	0.288	0.202	0.134435795633179	TanyA
Rfxank	0.000219319599261062	-1.20064562071298	0.336	0.25	0.152646441085699	TanyA
Usf2	0.00025102567757399	0.389556164722627	0.572	0.464	0.174713871591497	TanyA
Bmal1	0.000294089510934296	-2.96167046557982	0.406	0.494	0.20468629961027	TanyA
Foxp3	0.000296053305797016	0.71863912083236	0.533	0.338	0.206053100834723	TanyA
Ar	0.00029671062887462	0.819367871916483	0.616	0.454	0.206510597696736	TanyA
Meox2	0.000312211645057766	1.0470265158046	0.502	0.245	0.217299304960205	TanyA
Elf1	0.000331375204246439	0.651790118828107	0.62	0.434	0.230637142155522	TanyA
Jdp2	0.000357857073453567	0.181395099367732	0.568	0.443	0.249068523123683	TanyA
Jun	0.000389690709626548	-3.74668709072677	0.354	0.492	0.271224733900078	TanyA
Lef1	0.000389690709626548	0.329171937584058	0.559	0.496	0.271224733900078	TanyA
Gfi1	0.000396539567912504	-1.71016391819043	0.41	0.49	0.275991539267103	TanyA
Gata6	0.00043531958277169	0.490780455318345	0.572	0.466	0.302982429609096	TanyA
Arnt	0.000443872133272514	0.353767482804245	0.598	0.457	0.30893500475767	TanyA
Gata5	0.000450632270901328	0.319522918643285	0.568	0.44	0.313640060547324	TanyA
Hinfp	0.000470480137193557	-3.8240262664906	0.362	0.504	0.327454175486715	TanyA
Irf7	0.000470480137193557	-0.994110285388787	0.297	0.226	0.327454175486715	TanyA
Nr2f1	0.000474546325164369	-1.90692695478613	0.376	0.455	0.330284242314401	TanyA
Mxi1	0.000530477945245995	-1.03884852347485	0.376	0.324	0.369212649891212	TanyA
Fgf2	0.000571842600440956	0.454665219298842	0.729	0.647	0.398002449906905	TanyA
Id3	0.000573952166448008	0.265630147855449	0.537	0.449	0.399470707847813	TanyA
Zfp42	0.000606462026813733	-1.12059915144935	0.371	0.423	0.422097570662358	TanyA
Nkx2-1	0.000632626994297894	-2.44504531797236	0.362	0.509	0.440308388031334	TanyA
Zxdc	0.000698303659649747	1.43711613226714	0.511	0.198	0.486019347116224	TanyA
Klf8	0.000717557703614777	0.351607103139216	0.642	0.527	0.499420161715885	TanyA
Nfat5	0.000799612361835821	0.403215421631003	0.594	0.45	0.556530203837731	TanyA
Zbtb7a	0.000970419500430025	0.205530277891247	0.598	0.52	0.675411972299297	TanyA
Rxrg	0.000984403859939986	-1.0160640274316	0.345	0.279	0.685145086518231	TanyA
Klf6	0.00100881195508818	0.606972244092657	0.624	0.466	0.702133120741375	TanyA
Mlxipl	0.00102539396488729	-3.00195934887642	0.397	0.52	0.713674199561556	TanyA
Nhlh1	0.00103377923471311	-1.62965738861513	0.467	0.559	0.719510347360327	TanyA
E4f1	0.00107012941774769	-1.09144975933442	0.424	0.442	0.744810074752391	TanyA
Mta1	0.00122029349322795	0.282794124987919	0.59	0.445	0.849324271286654	TanyA
Twist2	0.00129337616655532	-2.09662393312018	0.502	0.589	0.900189811922503	TanyA
Peg3	0.00129596686571276	-0.7736520273569	0.485	0.512	0.901992938536078	TanyA
Elk1	0.00133540650656788	-1.55834208927179	0.406	0.527	0.929442928571243	TanyA
Nfe2l3	0.00135149015663341	0.678955592237577	0.869	0.542	0.940637149016856	TanyA
Hoxa11	0.00139803595749019	1.83043255216133	0.227	0.088	0.973033026413173	TanyA
Ncoa1	0.00157128467958893	-0.590752316222908	0.52	0.434	1	TanyA
Nfkbiz	0.00165049027567763	0.76568099596093	0.651	0.503	1	TanyA
Gtf2ird1	0.00170309277135088	0.218806764794601	0.393	0.274	1	TanyA
Ep300	0.00171984460013262	-1.83633632958671	0.367	0.5	1	TanyA
Mta3	0.00178141373557601	-4.66349477896153	0.31	0.498	1	TanyA
Meox1	0.00183426210949445	2.58281859275738	0.21	0.041	1	TanyA
Mef2a	0.00206834037167233	-1.98377838012297	0.336	0.513	1	TanyA
Tcf7l2	0.0021702483076943	-1.70807877941822	0.415	0.505	1	TanyA
Esrrg	0.002285463267771	1.47625179801056	0.581	0.438	1	TanyA
Hoxa13	0.00229421672430505	0.756948180633193	0.314	0.244	1	TanyA
Foxa2	0.00251850483630036	-1.49317441957219	0.402	0.515	1	TanyA
Mnt	0.00262558583898117	-1.30144959885029	0.441	0.419	1	TanyA
Nr1d1	0.00274713592577548	-1.67957459411306	0.721	0.683	1	TanyA
Smad6	0.00291720007430953	-0.978604285355494	0.358	0.383	1	TanyA
Patz1	0.00305668892480296	0.190612051935311	0.603	0.381	1	TanyA
Bhlhe41	0.00381473386473724	-1.92249869537537	0.288	0.427	1	TanyA
Mbd2	0.00382171234231444	0.488756412574191	0.585	0.465	1	TanyA
Sfpq	0.00411054450397865	-1.54687826931818	0.432	0.494	1	TanyA
Sf1	0.0049919845959732	-1.24120337565391	0.467	0.532	1	TanyA
Nkx6-1	0.00504563067871041	2.33655928627269	0.502	0.186	1	TanyA
Npas4	0.00533119453603916	1.40793984668177	0.934	0.706	1	TanyA
Srebf2	0.00542637832147641	-1.33935350993065	0.406	0.495	1	TanyA
Rara	0.00543598058577922	-2.3072725867598	0.384	0.478	1	TanyA
Mecp2	0.0056710853522942	-1.01780477690033	0.459	0.573	1	TanyA
Elf2	0.00572120504038168	-1.14994427321236	0.524	0.464	1	TanyA
Dmtf1	0.00595693915791642	-1.91461912502281	0.358	0.376	1	TanyA
Nkx6-3	0.00600932972925738	-0.749319112292394	0.507	0.445	1	TanyA
E2f3	0.00694180842455065	-1.04364616165057	0.406	0.461	1	TanyA
Rfx5	0.00739787992840169	0.84804507518881	0.563	0.298	1	TanyA
Crx	0.00765543728722391	-1.8962041155097	0.397	0.458	1	TanyA
Satb1	0.00816703532452651	-0.187904875811405	0.507	0.456	1	TanyA
Irf3	0.008264546877162	0.154059886780596	0.585	0.449	1	TanyA
Mafb	0.00862136235453465	0.501081000450778	0.541	0.416	1	TanyA
Pgr	0.0087384172495792	-0.135870637423297	0.528	0.477	1	TanyA
Znf148	0.00961435704858341	-3.13397057736094	0.314	0.485	1	TanyA
Hdac4	0.00974336547764745	0.998116523518527	0.528	0.307	1	TanyA
