# Supplementary material for: A single-cell transcriptomic study of heterogeneity in human embryonic tanycytes
Source: Sci Rep. 2024 Jul 4;14:15384. doi: 10.1038/s41598-024-66044-7 (PMC11224400; doi:10.1038/s41598-024-66044-7)
Supplement: Supplementary file 10 — Supplementary Table 9. [file 41598_2024_66044_MOESM10_ESM.csv]

GRN	Score
RXRA	0.00259067357512953
PAX1	0.00395256916996047
NKX2-5	0.00518134715025907
HNF4G	0.00528050742864285
NR2E3	0.0077720207253886
PHF5A	0.00799887515818088
FOSL2	0.0112796637972785
NRL	0.0129533678756477
TBX18	0.0165289256198347
FOXF1	0.0181347150259067
HNF1B	0.0195285038041525
TFEB	0.0204166554806841
ZBTB38	0.0207253886010363
MEIS2	0.0259067357512953
IRF5	0.0310880829015544
AEBP1	0.0314955709353372
FOXP2	0.0316205533596838
NR2C1	0.0336787564766839
KCNIP3	0.0355731225296443
EBF1	0.0362694300518135
FOXE1	0.0377057102204086
TBX20	0.038860103626943
PHOX2A	0.0434782608695652
FLI1	0.0440414507772021
BHLHA15	0.0471496195847459
ID4	0.0474308300395257
PPARA	0.0492227979274611
IRF9	0.0551172491368401
DLX5	0.0577731256542049
NR1H4	0.0584713683588821
SOX7	0.0595854922279793
SREBF1	0.0616929313538619
GFI1B	0.0621761658031088
NKX6-1	0.0632723523254542
MAFB	0.0647668393782384
PPARG	0.0661157024793388
MSX2	0.0673575129533679
ATOH7	0.0699481865284974
ETV5	0.0725388601036269
SOX18	0.0755053826948374
TFAP2D	0.077720207253886
ZIC2	0.0782702432470434
NR1H2	0.0795860291551451
LHX3	0.0803108808290155
TFE3	0.0829015544041451
LHX4	0.0854922279792746
TFAP2B	0.0859083465327928
NFATC4	0.0906735751295337
KLF15	0.0921769711938576
DMRT1	0.0932642487046632
KLF7	0.0937368182599322
NR2C2	0.0945179584120983
HOXC6	0.0947139520524041
ZFPM2	0.0958549222797927
CEBPA	0.0979862206877158
SP7	0.0984455958549223
HOXB2	0.106217616580311
HAND1	0.10880829015544
DLX1	0.109140902060648
FOXH1	0.11139896373057
EBF3	0.113989637305699
LRRFIP1	0.114624505928854
LHX1	0.119170984455959
MYRF	0.121761658031088
KLF10	0.126298692582351
KLF12	0.126943005181347
ARID5B	0.129533678756477
NFIX	0.130434782608696
NFKB1	0.131560578807485
NFKBIZ	0.134231791457489
SMAD9	0.134715025906736
MTF1	0.139654755832371
VSX2	0.139896373056995
ZHX2	0.142487046632124
IRF8	0.147668393782383
LHX2	0.150197628458498
TBX15	0.150259067357513
MNX1	0.152849740932642
NR1H3	0.153103469824556
NFIB	0.154150197628458
RORC	0.156567961556015
SON	0.158031088082902
OTX2	0.160621761658031
TBX5	0.163212435233161
FGF2	0.16839378238342
TSC22D1	0.173575129533679
IRX4	0.173913043478261
CRX	0.176165803108808
EP300	0.178756476683938
ZNF263	0.181347150259067
NFIA	0.182179387366104
NR3C1	0.183749899326156
HOXA13	0.183937823834197
POU2F2	0.186528497409326
MKX	0.189119170984456
BHLHE41	0.189723320158103
PAWR	0.191709844559585
PAX2	0.196528765872909
HIPK2	0.197628458498024
ATF3	0.201581027667984
SMAD5	0.201884614352063
HIVEP3	0.202072538860104
JUND	0.205533596837945
FOXM1	0.206394802545035
CREBBP	0.209844559585492
FOXC1	0.215025906735751
CEBPG	0.220468996547361
HHEX	0.22279792746114
THRA	0.225296442687747
SMARCB1	0.225388601036269
KLF3	0.227979274611399
KLF6	0.230355177320197
PREB	0.233160621761658
NPAS2	0.235751295336788
MEOX1	0.246113989637306
MYOCD	0.248704663212435
STAT1	0.24901185770751
TBX10	0.25296442687747
SIRT1	0.253089409301817
POU3F1	0.256916996047431
NEUROG2	0.2587448640035
DLX4	0.259744723398272
TOX	0.261658031088083
PKNOX1	0.264822134387352
NFATC2	0.269430051813472
RBPJ	0.27066498429488
NFAT5	0.272020725388601
ZNF384	0.272727272727273
ZGPAT	0.274611398963731
RXRB	0.27720207253886
NFIC	0.280632411067194
GTF2IRD1	0.284974093264249
NKX3-2	0.288537549407115
FOXJ1	0.290061478160488
ATF4	0.292746113989637
MAFA	0.295336787564767
PDX1	0.298008000214771
TLX1	0.300395256916996
ZNF804A	0.300518134715026
HOXC8	0.304347826086957
ARID1A	0.305699481865285
ZIC1	0.306238185255199
ZBTB32	0.308290155440414
TBX21	0.310880829015544
CDX1	0.312252964426877
YBX1	0.316205533596838
NR2E1	0.31823649799247
ZNF148	0.318652849740933
ETV2	0.320158102766798
POU4F3	0.323834196891192
NRF1	0.324110671936759
ETS2	0.326424870466321
HOXB9	0.330867942763564
SOX17	0.33160621761658
POU4F1	0.332703213610586
IRF2	0.33419689119171
MED1	0.33596837944664
RFXANK	0.336787564766839
PIAS1	0.339920948616601
CREBZF	0.341968911917098
HTATIP2	0.344482807105251
PBRM1	0.347150259067358
RFX4	0.347826086956522
STAT4	0.349740932642487
FOS	0.351778656126482
PAX5	0.352331606217617
ATOH1	0.356640446723402
GATA5	0.357512953367876
PITX2	0.360103626943005
KLF5	0.362694300518135
PRRX1	0.365446052243013
SREBF2	0.370466321243523
RORB	0.371541501976285
BATF	0.373056994818653
NR0B2	0.375494071146245
FEV	0.375647668393782
HDAC9	0.378238341968912
TFAP2A	0.383379419581734
ZFP42	0.383419689119171
GCM1	0.387351778656126
NFE2	0.39119170984456
KLF17	0.391944882750863
NEUROD2	0.393782383419689
BMAL2	0.396373056994819
ELF5	0.399209486166008
FOXO6	0.401554404145078
DLX2	0.404099423518568
TLX3	0.404145077720207
RELA	0.406067896702026
FOXO1	0.407114624505929
WT1	0.411067193675889
ESR1	0.411917098445596
NFKBIB	0.413223140495868
FOXI1	0.414507772020725
RORA	0.415796397218717
NFIL3	0.417098445595855
HOXB5	0.420440875501883
ESR2	0.422924901185771
FOXL2	0.427721101720071
FOXQ1	0.430051813471503
TSHZ3	0.430830039525692
ELF3	0.432642487046632
CREM	0.434782608695652
DEAF1	0.435063819150432
IKZF4	0.435233160621762
ZFHX3	0.438735177865613
BCOR	0.44300518134715
SALL1	0.44559585492228
SOX10	0.446187254917277
TBPL2	0.446640316205534
NFE2L1	0.450777202072539
BCL3	0.453367875647668
HNF4A	0.461139896373057
FOXF2	0.463730569948187
SPIC	0.466321243523316
LEF1	0.468911917098446
PML	0.470355731225296
GRHL3	0.471502590673575
ZBTB33	0.472714774484838
NKX6-3	0.476683937823834
HOXD3	0.479274611398964
NEUROG3	0.479489382265296
FOXO3	0.481865284974093
NR4A3	0.484455958549223
SPIB	0.487046632124352
NUPR1	0.492227979274611
CDX2	0.494071146245059
NFYC	0.49740932642487
IRF1	0.5
NR1D1	0.501429486478464
INSM1	0.50259067357513
TCF3	0.503960380571482
ETV1	0.505181347150259
TP63	0.505928853754941
NR2F2	0.509881422924901
HR	0.510362694300518
PTF1A	0.512953367875648
BTG2	0.515664850063089
THAP11	0.517786561264822
ARID4B	0.518134715025907
FOXD1	0.520725388601036
FHL2	0.528050742864285
KAT2B	0.528497409326425
PAX9	0.529644268774704
GFI1	0.531088082901554
TFDP1	0.533596837944664
NPAS4	0.533678756476684
KLF8	0.538215791027947
HOXB4	0.538860103626943
GATA4	0.541450777202073
MEF2B	0.541501976284585
HOXA5	0.542205002421535
TRERF1	0.544041450777202
RUNX1	0.545454545454545
NFATC1	0.546632124352332
TWIST2	0.547719401863137
MITF	0.549222797927461
TEAD2	0.549407114624506
POU1F1	0.551813471502591
TBR1	0.552703526066647
VDR	0.55440414507772
BRCA1	0.55699481865285
ARID3A	0.557312252964427
NCOR1	0.561264822134387
IRF7	0.564766839378238
FEZF1	0.565217391304348
MAFK	0.567357512953368
SP6	0.569169960474308
NFYB	0.569948186528497
HOXA11	0.575129533678757
HSF2	0.575169803216194
NKX6-2	0.577075098814229
AIRE	0.577720207253886
ESRRG	0.580310880829015
ZBTB16	0.58102766798419
PPARGC1B	0.58498023715415
RGL2	0.585492227979275
MLXIPL	0.588082901554404
SP2	0.592885375494071
FOXC2	0.593264248704663
SOX3	0.595697480041869
PHOX2B	0.595854922279793
TOX3	0.598445595854922
FEZF2	0.603626943005181
SATB1	0.604743083003953
ETS1	0.61139896373057
KLF13	0.613989637305699
EN1	0.619170984455959
PGR	0.621761658031088
RB1	0.624352331606218
KDM5A	0.624505928853755
PAX8	0.62627184622406
MYOD1	0.626943005181347
CUX1	0.628458498023715
DNMT3A	0.629533678756477
HES5	0.632124352331606
POU2F1	0.632411067193676
PBX2	0.634715025906736
NFKB2	0.639896373056995
STOX1	0.642487046632124
STAT5B	0.645077720207254
MYF6	0.647668393782384
PAX6	0.652849740932642
ZBTB7A	0.660621761658031
XBP1	0.663212435233161
EPAS1	0.66580310880829
FOXD3	0.66839378238342
OVOL1	0.670984455958549
POU4F2	0.673575129533679
EGR4	0.674061460107173
SP3	0.675889328063241
MXD1	0.676165803108808
E2F7	0.678756476683938
HNF1A	0.679548444253537
KLF11	0.679841897233202
TP53	0.681347150259067
E4F1	0.683794466403162
ELF4	0.683937823834197
EGR1	0.686528497409326
HOXA10	0.691709844559586
YBX3	0.694300518134715
HEY1	0.699481865284974
TP73	0.69968285709822
PA2G4	0.707253886010363
HES1	0.709844559585492
BACH1	0.711462450592885
AHR	0.712435233160622
DLX3	0.715415019762846
MYOG	0.717616580310881
CIITA	0.72020725388601
FOSL1	0.722489194340788
TCF7L1	0.72279792746114
FOXA1	0.723320158102767
SATB2	0.725388601036269
TBP	0.727979274611399
ARNT	0.730569948186529
PIN1	0.731225296442688
HLX	0.733160621761658
MEIS1	0.735177865612648
MYCN	0.735751295336788
MYB	0.738341968911917
ID1	0.739130434782609
JUNB	0.741295068323982
ZBTB7B	0.74703557312253
KAT7	0.748704663212435
EOMES	0.750675686231624
NR2F1	0.751295336787565
MECP2	0.753886010362694
DAXX	0.756476683937824
SIX1	0.76039306972457
SOX2	0.764248704663212
HLF	0.774611398963731
HIVEP1	0.774703557312253
SPI1	0.77720207253886
PITX3	0.782383419689119
HMGA1	0.783846546216006
ARID3B	0.792746113989637
RARA	0.794466403162055
SIX4	0.798418972332016
UBTF	0.802371541501976
ZFP362	0.805699481865285
ZNF24	0.810276679841897
IRF4	0.810880829015544
ZNF362	0.814229249011858
TFCP2	0.821243523316062
ZBTB18	0.823834196891192
HOXD4	0.826086956521739
MLX	0.829015544041451
TCF7	0.8300395256917
ZNF76	0.83160621761658
ZFP202	0.839378238341969
ASCL2	0.841897233201581
OLIG2	0.841968911917098
CTBP1	0.845673709361325
TBXT	0.845849802371542
HAND2	0.849802371541502
ZBTB14	0.852331606217617
VHL	0.853754940711462
SMAD1	0.855486053316868
GTF3A	0.857512953367876
ASCL1	0.85920427394024
SSRP1	0.861660079051383
KDM2A	0.865284974093264
TCF7L2	0.870466321243523
SOX5	0.875647668393782
TCF4	0.878238341968912
TRPS1	0.881422924901186
GATA6	0.883419689119171
DACH1	0.885375494071146
HCFC1	0.886010362694301
JDP2	0.893782383419689
HIF1A	0.896373056994819
SOX4	0.901554404145078
RELB	0.904145077720207
NEUROG1	0.905138339920949
BCL11B	0.906735751295337
MAF	0.91304347826087
RFX1	0.914507772020725
RARG	0.91699604743083
ZNF143	0.919689119170985
HOXB3	0.920948616600791
HDAC7	0.924870466321243
TBX2	0.928853754940711
ZNF219	0.930051813471503
TAL1	0.936758893280632
ZEB2	0.940414507772021
SMARCA5	0.940711462450593
DBP	0.94300518134715
ETV4	0.94559585492228
DNMT1	0.945991969879236
PEG3	0.958549222797927
GATA3	0.960474308300395
NR1I2	0.961139896373057
HOXA9	0.963730569948187
TCF12	0.964426877470356
ELK3	0.971314666165535
PROX1	0.971502590673575
TFAP2C	0.972332015810277
KMT2A	0.976683937823834
EMX2	0.980237154150198
BCL11A	0.981865284974093
RCOR2	0.984455958549223
ZBTB4	0.987046632124352
PRDM1	0.989985783249231
HOXA7	0.993100485919085
NKX2-1	0.99604743083004
SKIL	1
SIX3	1
THRB	1
JUN	1
E2F4	1
E2F1	1
MYC	1
MYBL1	1
CTCF	1
KLF4	1
SMARCA1	1
PPARD	1
MTA1	1
MTA3	1
DDIT3	1
ATF5	1
ERG	1
HDGF	1
TBX3	1
GLI2	1
NR5A2	1
NPM1	1
CXXC1	1
SPDEF	1
SOX9	1
ISL1	1
SRSF2	1
TGIF1	1
EZH2	1
CTNNB1	1
ZBTB17	1
TADA2A	1
TFAP4	1
NEUROD1	1
ID2	1
HOXB1	1
PRDM2	1
TEAD1	1
GRHL2	1
HOPX	1
ONECUT1	1
ZKSCAN7	1
HIC1	1
YY1	1
MAX	1
NEUROD6	1
IRF6	1
KDM5C	1
KDM5B	1
SMAD6	1
GBX2	1
GLI1	1
SIN3A	1
KLF9	1
FOXA2	1
NKX3-1	1
MSX1	1
REST	1
KLF2	1
ZEB1	1
LYL1	1
CEBPD	1
