# Supplementary material for: A single-cell transcriptomic study of heterogeneity in human embryonic tanycytes
Source: Sci Rep. 2024 Jul 4;14:15384. doi: 10.1038/s41598-024-66044-7 (PMC11224400; doi:10.1038/s41598-024-66044-7)
Supplement: Supplementary file 11 — Supplementary Table 10. [file 41598_2024_66044_MOESM11_ESM.csv]

GRN	Score
E2F4	0.00151900303800608
CREBBP	0.0039859693877551
NR2F2	0.00446428571428572
SREBF2	0.00545387508097851
USF1	0.00778210116731517
FOXD1	0.0078740157480315
MYC	0.0111910223820448
PAX3	0.0118110236220472
SMAD7	0.0124000248000496
POU4F2	0.0136710273420547
PDX1	0.0155339217853412
FOXJ1	0.0157170314340629
POU3F1	0.0160184105739678
POU4F3	0.0233463035019455
PHOX2A	0.0272373540856031
MXI1	0.03125
ETV3	0.0350194552529183
HOXA7	0.0354330708661417
E2F2	0.0355548469387755
NPM1	0.0357142857142857
ZHX2	0.037093672879226
LEF1	0.0389105058365759
LYL1	0.0433070866141732
SREBF1	0.0444084145237336
ISL1	0.0464200820602886
MYOG	0.047244094488189
UBTF	0.0491071428571429
FOXP3	0.0505836575875486
SMARCB1	0.0521111042222084
VEZF1	0.0544747081712062
POU3F2	0.0573191146382293
TET1	0.0617723205498948
JUN	0.06249612499225
YBX3	0.0632553016145954
DNMT3A	0.066147859922179
HIVEP1	0.0669642857142857
ID4	0.0714241428482857
HDAC1	0.0739299610894942
KLF8	0.0758928571428571
NKX2-2	0.0770639979409227
HESX1	0.0779651559303119
ASCL1	0.0803571428571429
TBX3	0.0803638772631877
SOX2	0.0848214285714286
TEF	0.0856031128404669
SOX17	0.0880500637755102
ZNF382	0.0882892219387755
SPDEF	0.0905511811023622
FOSB	0.0933721867443735
EZH2	0.09375
EN1	0.0972762645914397
ATOH1	0.0982142857142857
RXRG	0.102678571428571
PGR	0.105058365758755
CREM	0.10540659207558
IRX1	0.105975972443051
POU2F1	0.107142857142857
SMARCC1	0.111607142857143
EPAS1	0.114173228346457
HDAC3	0.116398431467547
RFX3	0.116731517509728
MBD1	0.124000248000496
PPARA	0.129464285714286
TFDP1	0.129504145408163
NR2F1	0.12992125984252
TAL1	0.133928571428571
EBF1	0.135929385759058
HOPX	0.138392857142857
STAT4	0.140077821011673
ZNF202	0.142857142857143
NR4A3	0.143494897959184
POU5F1	0.147321428571429
CDX2	0.14759129518259
RFX2	0.151750972762646
NPAS4	0.153543307086614
SALL4	0.155642023346304
PIN1	0.15625
SRSF2	0.160714285714286
CEBPE	0.165816287907463
HAND2	0.167315175097276
NAB2	0.167542279216945
HOXB7	0.169642857142857
FEV	0.171206225680934
PAWR	0.173228346456693
PATZ1	0.181102362204724
DAXX	0.182879377431907
SMARCA5	0.183035714285714
EHF	0.190661478599222
ONECUT1	0.191964285714286
MYBL2	0.192913385826772
NCOR2	0.196428571428571
NFKBIZ	0.196850393700787
PITX1	0.198443579766537
ELF2	0.200787401574803
TCF4	0.200892857142857
FEZF1	0.202334630350195
IRX4	0.203391406782814
NFIA	0.204724409448819
SOX11	0.206225680933852
MYOD1	0.208661417322835
TBXT	0.21259842519685
ID2	0.214007782101167
DBP	0.216535433070866
TCF7L2	0.21875
NFAT5	0.220472440944882
NKX3-2	0.221789883268483
TFDP2	0.223214285714286
NFIL3	0.224409448818898
ZGLP1	0.229245458490917
FOXQ1	0.236328125
HOXC8	0.24006448012896
GATA5	0.24250637755102
PRDM1	0.248031496062992
SMARCA4	0.249027237354086
ZBTB7A	0.252918287937743
PKNOX1	0.253926088242587
GRHL3	0.255905511811024
CTBP2	0.256809338521401
TRPS1	0.258928571428571
PROP1	0.261519451530612
ZMYND8	0.263779527559055
CTCF	0.264152931849171
RB1	0.264591439688716
KLF17	0.268016581632653
ZFP202	0.268482490272374
HDAC9	0.270344744053657
APEX1	0.273420546841094
MYBL1	0.276785714285714
MNT	0.280155642023346
VSX1	0.28125
RELB	0.294642857142857
PAX8	0.295275590551181
TCF7	0.299107142857143
TP63	0.303149606299213
KAT6B	0.308035714285714
IRF9	0.311023622047244
RCOR2	0.3125
ZBTB14	0.313494526790716
AHR	0.315038834804463
PPARG	0.315175097276265
BARX2	0.316964285714286
GATA1	0.321246347408742
HOXD8	0.325892857142857
TFAM	0.330357142857143
FOXL2	0.330708661417323
MNX1	0.334645669291339
BHLHE41	0.335296670593341
TOX3	0.33852140077821
CXXC1	0.338582677165354
E2F1	0.341198979591837
NFYC	0.342412451361868
HIC1	0.34251968503937
GLI3	0.346303501945525
ZFP362	0.350194552529183
ZBTB33	0.352678571428571
EGR4	0.35491970983942
TFAP2D	0.357142857142857
NEUROD6	0.358267716535433
NFYA	0.36009672019344
NRF1	0.361867704280156
PBX2	0.362204724409449
ELF5	0.370535714285714
GABPA	0.37063957881052
RGL2	0.373540856031128
CEBPZ	0.374015748031496
TBX2	0.375
NFIB	0.3751007502015
PAX4	0.377431906614786
NOTCH1	0.379464285714286
FOXI1	0.379839210283274
PHOX2B	0.381322957198444
TWIST2	0.381951763903528
DEAF1	0.383928571428571
EBF3	0.384199609380913
SATB1	0.385214007782101
RUNX3	0.385826771653543
YY1	0.388392857142857
POU4F1	0.389105058365759
HSF4	0.389763779527559
NFE2L3	0.393700787401575
HOXB1	0.397637795275591
SFPQ	0.402597805195611
BARX1	0.405511811023622
NR2E1	0.405948294147458
HDAC4	0.408560311284047
EOMES	0.413385826771654
ERF	0.419642857142857
ZFX	0.422871492346939
ZNF263	0.425196850393701
PURA	0.429133858267717
MYCN	0.43734056122449
FOXP1	0.4375
FHL2	0.446428571428571
TSC22D1	0.447470817120623
LRRFIP1	0.448818897637795
TFE3	0.45136186770428
HBP1	0.452755905511811
ZBTB16	0.456692913385827
ATF4	0.459143968871595
NEUROG2	0.460629921259843
GFI1B	0.464566929133858
PAX2	0.464923469387755
MYF5	0.468503937007874
ZEB1	0.468749999999999
SOX9	0.46875
MEOX1	0.46875
BHLHE40	0.470817120622568
PHF20	0.474708171206226
GLIS3	0.477678571428571
ENO1	0.478599221789883
SNAI2	0.480314960629921
ELK1	0.480734000514769
BCL3	0.484251968503937
CDX1	0.491111288265306
FUS	0.492125984251969
GTF2I	0.492594549329218
TBX15	0.503937007874016
MAF	0.504464285714286
BRCA1	0.505836575875486
TBX20	0.507874015748031
TFAP2A	0.509727626459144
JDP2	0.513618677042802
KLF11	0.515748031496063
ABL1	0.517509727626459
EGR2	0.517857142857143
HES1	0.518016581632653
NR1H2	0.523622047244094
E4F1	0.523901047802096
THAP11	0.525291828793774
HOXB4	0.52755905511811
RXRA	0.53125
FOXO4	0.535433070866142
SPIC	0.535714285714286
LMO2	0.539370078740158
FOSL2	0.540238080476161
MLX	0.540856031128405
YAP1	0.543717543036231
IRF2	0.545639349489796
FOXN1	0.547244094488189
KLF7	0.5477145755424
MEOX2	0.54863813229572
NFKBIB	0.549107142857143
MXD1	0.551181102362205
TLX1	0.558035714285714
OTX2	0.566929133858268
ZNF300	0.566964285714286
SKIL	0.571428571428571
ZIC1	0.571984435797665
NR0B1	0.574803149606299
ELK4	0.575875486381323
CEBPG	0.576662780662841
KAT6A	0.580357142857143
TEAD1	0.582677165354331
HINFP	0.586614173228346
CREB3L1	0.587548638132296
HIVEP3	0.589285714285714
ZEB2	0.590365180730361
ETV6	0.590551181102362
ARID3B	0.591439688715953
TP53	0.593271683673469
MTA2	0.593498766067616
KDM5A	0.594488188976378
RORB	0.602678571428571
FOXM1	0.603112840466926
NR5A1	0.606146364795918
PPARD	0.606299212598425
ESR1	0.606733213466427
ZKSCAN7	0.607003891050584
TBX5	0.607142857142857
PAX9	0.610236220472441
FOXO1	0.611607142857143
TBPL2	0.614173228346457
PROX1	0.614785992217899
SHOX2	0.625984251968504
NFYB	0.627960205078125
HOXB13	0.629464285714286
KDM5C	0.633858267716535
LMX1B	0.633920267840536
STOX1	0.633928571428571
MEF2A	0.636648548804675
HOXC13	0.638392857142857
HOXD13	0.639070992747809
TAF1	0.64591439688716
AHRR	0.647321428571429
ZNF143	0.649805447470817
E2F3	0.650510204081633
MED1	0.653696498054475
NKX3-1	0.65748031496063
NONO	0.657587548638132
TADA2A	0.665369649805447
KLF12	0.671678343356686
ETV5	0.674107142857143
ZBTB7B	0.677165354330709
BATF	0.678571428571429
RUNX1	0.684824902723735
IRF7	0.6875
LITAF	0.688715953307393
KDM2A	0.688976377952756
STAT5A	0.692607003891051
TBX1	0.705357142857143
SP7	0.708661417322835
SP2	0.708837378310042
TFEB	0.714285714285714
SOX4	0.716535433070866
NR0B2	0.71875
DDIT3	0.727626459143969
STAT5B	0.731517509727626
HOXA10	0.732283464566929
MEIS1	0.737085459183673
SMAD6	0.740157480314961
RORA	0.744094488188976
BTG2	0.745535714285714
ETS1	0.754863813229572
KLF10	0.755905511811024
ZFHX3	0.758928571428571
STAT2	0.762645914396887
NR3C1	0.767857142857143
EGR1	0.770428015564202
ESRRA	0.772321428571429
GTF3A	0.77431906614786
NFIX	0.78125
KLF2	0.783464566929134
ATF6	0.784902118124423
ELF3	0.78988326848249
ARID3A	0.793774319066148
SRF	0.801499585282635
SMAD9	0.803571428571429
NCOA1	0.805447470817121
AR	0.809338521400778
NFATC4	0.811023622047244
WWTR1	0.814425653681358
CREB3	0.816964285714286
KAT5	0.820790816326531
HMGA1	0.821011673151751
ATF5	0.821222642445285
HIVEP2	0.821428571428571
EMX2	0.822378859324648
GATA2	0.824902723735409
RBPJ	0.826530612244898
MAML1	0.828793774319066
GFI1	0.830708661417323
KMT2A	0.83446269132653
MYT1	0.838582677165354
NCOA3	0.840466926070039
ZNF148	0.846456692913386
TFCP2	0.848249027237354
FOXC1	0.850393700787402
HOXA9	0.854237708475417
THRB	0.854330708661417
PITX2	0.857142857142857
FOSL1	0.857213714427429
LHX1	0.861607142857143
E2F6	0.862204724409449
RFX1	0.866071428571429
FEZF2	0.866141732283465
MSC	0.870535714285714
FOS	0.873086734693878
SNAI1	0.874015748031496
AP1	0.875
TBP	0.879377431906615
HMGB2	0.880897761795523
FOXA2	0.881889763779528
MEF2D	0.883649871630452
NFE2L2	0.88492506377551
TBX6	0.885826771653543
HSF2	0.886776545206635
ESR2	0.888392857142857
DLX2	0.889763779527559
KAT7	0.891050583657588
SOX10	0.894941634241245
ZBTB38	0.897321428571429
ZFP395	0.897637795275591
XBP1	0.899305450210205
CLOCK	0.899428964212259
NR1H4	0.900846876138848
MKX	0.901574803149606
TBX18	0.901785714285714
GATA3	0.909448818897638
ETS2	0.914396887159533
AIRE	0.915394789450996
KDM5B	0.917322834645669
ASCL2	0.918287937743191
PBX1	0.921259842519685
HOXB3	0.922178988326848
ARX	0.927341821980651
NR1H3	0.927800855601711
NKX6-2	0.937007874015748
SSRP1	0.937743190661479
NFATC1	0.940944881889764
TBPL1	0.94111947190722
NFIC	0.942384798155423
DLX4	0.94488188976378
GCM1	0.950461900923801
BCL11A	0.956692913385827
DMTF1	0.957198443579767
LHX8	0.957629145408163
IRF1	0.959821428571429
HNF4G	0.960257920515841
RARA	0.961089494163424
OLIG1	0.968503937007874
ELK3	0.970025510204082
EGR3	0.97482172326606
MYB	0.976653696498054
MTA3	0.980314960629921
NR2E3	0.982142857142857
IRF4	0.986881040387831
MSX1	0.988188976377953
STAT6	0.992021075262305
SATB2	0.992125984251969
HOXA2	0.992307079081633
NR1I3	0.996987085345728
ZBTB18	1
NANOG	1
KLF5	1
TWIST1	1
BMAL1	1
HCFC1	1
FOXO3	1
HES6	1
DLX1	1
ZNF354C	1
ZFP42	1
TLX2	1
ATF2	1
JUND	1
HNF1A	1
ETV1	1
FOXE1	1
CEBPB	1
MEF2C	1
ATF1	1
TEAD4	1
AEBP1	1
PLAG1	1
PITX3	1
NR4A1	1
PRDM16	1
CIITA	1
RUNX2	1
HSF1	1
MITF	1
KLF15	1
PRDM4	1
KCNIP3	1
DLX5	1
BHLHA15	1
RARG	1
MTF1	1
CREB1	1
ATF3	1
SMAD4	1
SMAD2	1
MEF2B	1
TGFB1I1	1
SPI1	1
RELA	1
SOX6	1
NEUROD1	1
NFKB1	1
HIF1A	1
LHX2	1
TFAP2B	1
SP1	1
SMAD1	1
RARB	1
ZIC2	1
RXRB	1
JUNB	1
REL	1
SMAD3	1
HLF	1
NR2C2	1
POU1F1	1
ZXDC	1
MECOM	1
SIX4	1
NFATC3	1
TCF3	1
OVOL1	1
NKX2-5	1
SIX3	1
ZBTB17	1
DNMT1	1
SP3	1
YBX1	1
NEUROG1	1
VDR	1
SMARCA1	1
HOXA5	1
SOX5	1
