# Supplementary material for: A single-cell transcriptomic study of heterogeneity in human embryonic tanycytes
Source: Sci Rep. 2024 Jul 4;14:15384. doi: 10.1038/s41598-024-66044-7 (PMC11224400; doi:10.1038/s41598-024-66044-7)
Supplement: Supplementary file 12 — Supplementary Table 11. [file 41598_2024_66044_MOESM12_ESM.csv]

GRN	Score
SMAD2	0.000739293764087152
PRDM16	0.00133107571854961
DLX1	0.00454545454545454
PRDM4	0.00807957483481758
SOX6	0.00929150892374257
SSRP1	0.00930232558139535
SPIC	0.00973499188750676
SMAD1	0.012151684757317
CREB3	0.0127118644067797
RCOR2	0.013953488372093
SMAD4	0.0143636885952313
ZXDC	0.0209302325581395
JUND	0.0255813953488372
VDR	0.0301239669421488
PITX3	0.0315778988013634
TFAP4	0.0318181818181818
NFATC1	0.032396694214876
HBP1	0.0325581395348837
HIF1A	0.0338983050847458
SP3	0.0388758599871709
TEAD1	0.0416660671387425
PAX7	0.0423728813559322
MTA2	0.0441860465116279
PROX1	0.045
STAT2	0.0488372093023256
KLF2	0.0500162249864792
SP1	0.0502950432037431
SALL1	0.0534883720930232
ELF1	0.0541735537190083
SCX	0.0546179258833669
TEAD4	0.056961682945154
NR1I3	0.0608436992969172
MEF2C	0.0626794700285813
LMX1B	0.0627906976744186
NFE2L2	0.0633438667049698
TFCP2	0.064586262844781
PPARGC1A	0.0681818181818182
FOXA2	0.0694628099173554
POU1F1	0.0720661157024793
NR4A2	0.0727161735133582
OVOL1	0.0733497582518174
IRF6	0.0756266463465106
TGFB1I1	0.0805084745762712
SHOX2	0.0813953488372093
ATF3	0.0837209302325582
BCL11A	0.0874380165289256
HLX	0.0898760330578513
HOXA5	0.0996863169280692
ZKSCAN7	0.1
SOX5	0.103305785123967
MAFK	0.104545454545455
AP1	0.10593220338983
MAML1	0.106976744186046
ZBTB17	0.107414537941397
LITAF	0.107479338842975
GATA3	0.107990189543059
CREB1	0.108625395001436
BCL11B	0.109302325581395
SATB2	0.112536506219578
SMAD3	0.114169045830203
EGR1	0.114406779661017
ELF3	0.116669060614766
GCM1	0.119102217414819
KDM5C	0.123255813953488
DMTF1	0.1247655249563
JDP2	0.134686254040525
STAT6	0.134883720930233
KLF11	0.137101135749054
ATF1	0.141690636579202
ETV6	0.141860465116279
IRF3	0.14324836806822
RUNX1	0.146511627906977
IRF1	0.147084171215168
RFX1	0.148069226608978
NR5A1	0.148837209302326
SMAD9	0.149633725940822
MSX1	0.150294470831974
MTF1	0.150611141157382
PEG3	0.153488372093023
KAT7	0.153760330578512
FOXO3	0.155013520822066
GABPA	0.159090909090909
SIX3	0.16046511627907
BMAL2	0.162790697674419
MECOM	0.163410026790094
ZNF148	0.163645213628989
ETS2	0.165116279069767
XBP1	0.166316928069227
BATF	0.167441860465116
CTCF	0.171725256895619
ASCL2	0.172093023255814
MSC	0.173728813559322
RUNX2	0.174461871281774
EMX2	0.176744186046512
TBPL2	0.17906976744186
SMAD5	0.182095662166044
TBP	0.184927113335933
TP73	0.185624661979448
NSD2	0.188469442942131
KLF9	0.188670595041946
HINFP	0.191074380165289
LHX8	0.193023255813953
NFKB	0.194915254237288
TLX1	0.195348837209302
TP53	0.197133585722012
SPI1	0.199152542372881
CLOCK	0.2
ID3	0.200064899945917
MYF5	0.202325581395349
ID1	0.203389830508475
IRF4	0.204545454545455
RARA	0.204651162790698
STAT3	0.209302325581395
ZEB2	0.211864406779661
MYB	0.212313392186326
MLX	0.213953488372093
GFI1	0.214214876033058
YY1	0.214270324619362
TBX21	0.216279069767442
CEBPB	0.216408831926749
REL	0.218471703533467
ETV1	0.220056095689688
FOXO1	0.22093023255814
NFYA	0.225581395348837
NR4A1	0.226621994740796
HES1	0.227906976744186
SIN3A	0.228813559322034
E2F3	0.229380165289256
ZFP362	0.230232558139535
HIC1	0.230249928181557
NKX3-1	0.232438016528926
KDM5A	0.232558139534884
GTF2I	0.236928069226609
LHX2	0.23728813559322
SIX4	0.238677685950413
ATF2	0.241453605285837
EGR2	0.246511627906977
NR0B2	0.246630611141157
MLXIPL	0.251162790697674
RXRB	0.253488372093023
MEF2A	0.254237288135593
ZNF354C	0.255813953488372
E2F7	0.257892561983471
TLX3	0.258139534883721
MAFG	0.26046511627907
NEUROD1	0.261993679977018
NKX6-3	0.26271186440678
TCF3	0.263636363636364
PHOX2B	0.264212367744511
DDIT3	0.265116279069767
KLF10	0.269767441860465
TWIST1	0.275499666696014
STAT5A	0.276906435911303
ID2	0.277757828210284
MEF2D	0.27906976744186
HLF	0.280330578512397
ERF	0.281395348837209
ZFP395	0.281818181818182
GRHL2	0.283720930232558
ZBTB7B	0.286268970698723
ETS1	0.287512355206715
SP7	0.290697674418605
CEBPE	0.290924824229313
MITF	0.292894663362974
NRF1	0.295454545454545
LMO2	0.297364263142775
HNF1A	0.297674418604651
ABL1	0.3
GLI1	0.300847457627119
BRCA1	0.301665765278529
CTBP1	0.304545454545455
ZNF300	0.305084745762712
ZFX	0.311627906976744
ZFP42	0.313559322033898
NFATC3	0.32
NCOA3	0.32093023255814
NFX1	0.322033898305085
MEF2B	0.323255813953488
MKX	0.323731746890211
PLAG1	0.324080723929905
IRF7	0.332558139534884
AHR	0.334745762711864
NKX2-5	0.3444726502069
JUNB	0.344872163171502
LMX1A	0.346338561384532
FOXF2	0.346511627906977
ELK4	0.351946279804654
KMT2B	0.358139534883721
TADA2A	0.359092214880781
IRF2	0.36046511627907
FOXM1	0.363595041322314
PRRX1	0.365116279069768
RELA	0.367441860465116
ZNF91	0.372881355932203
RARG	0.375
ZIC1	0.383720930232558
ELK1	0.388394139615053
MLXIP	0.389830508474576
NFATC4	0.404545454545455
TOX3	0.406976744186047
SOX10	0.413223140495868
RGL2	0.42093023255814
NFYB	0.423255813953488
NFIC	0.426637460499856
ING4	0.427272727272727
IKZF4	0.427906976744186
DNMT1	0.42835045970795
NFYC	0.430232558139535
PPARGC1B	0.432203389830508
ARX	0.434883720930233
PITX2	0.436440677966102
AEBP1	0.440909090909091
GLI3	0.441860465116279
CREB5	0.442437517954611
NEUROG1	0.444186046511628
PRDM1	0.446423441539787
CEBPG	0.446511627906977
ESR2	0.448837209302326
NR2C2	0.45
NR1H3	0.450146024878313
PAX6	0.450445274346452
STAT5B	0.453488372093023
NR2F6	0.455813953488372
TWIST2	0.458139534883721
DLX4	0.459090909090909
TFAP2A	0.463482963764197
HOXA2	0.464297520661157
KLF13	0.465116279069767
MTF2	0.467441860465116
REST	0.467515924826784
MAF	0.467971876690103
FHL2	0.468181818181818
TFAP2C	0.470784207679826
FOXI1	0.472093023255814
GATA4	0.472727272727273
TBXT	0.476156276931916
FEZF2	0.476744186046512
ZNF362	0.478813559322034
BTG2	0.47906976744186
ATF6	0.48418332081142
AHRR	0.486363636363636
HEY2	0.487009194159005
RORC	0.488372093023256
TBX5	0.490697674418605
PREB	0.490950413223141
NFKB1	0.495359653866955
ATF4	0.5
PARK7	0.504545454545455
DLX5	0.504661979448351
HES6	0.506976744186047
VHL	0.508264462809917
NCOA6	0.508474576271186
TBX1	0.509302325581395
HMGA1	0.509345592212006
FOSL1	0.51118442401298
RUNX3	0.51271186440678
OTX2	0.513953488372093
PURA	0.516279069767442
FOXN4	0.518604651162791
BMAL1	0.519199567333694
NR0B1	0.52093023255814
FOXC2	0.522727272727273
MTA3	0.524936824115416
ZBTB32	0.527272727272727
HIVEP2	0.528953425484548
NOTO	0.531818181818182
PAX4	0.534883720930233
EOMES	0.536363636363636
HOXB2	0.53702479338843
NPAS2	0.537209302325581
RARB	0.53953488372093
SOX7	0.540909090909091
KDM5D	0.541860465116279
POU3F4	0.545454545454545
ZBTB4	0.546511627906977
HES5	0.546610169491525
ASCL1	0.553488372093023
HAND1	0.554545454545455
CEBPA	0.554899254153722
KLF15	0.557371552190373
MAFB	0.558139534883721
TAF1	0.56229313142239
HSF1	0.562790697674419
LHX3	0.565116279069767
ZNF76	0.568181818181818
ZBTB38	0.572727272727273
ELF4	0.574418604651163
BCLAF1	0.576744186046512
LHX4	0.577272727272727
FEZF1	0.57906976744186
THAP11	0.586363636363636
SMAD6	0.588336684860672
MYF6	0.588372093023256
BHLHE40	0.593023255813954
PRDM2	0.595348837209302
HOXD1	0.595454545454545
TCF21	0.6
NR6A1	0.602325581395349
KDM5B	0.602444564629529
DACH1	0.609302325581395
TEF	0.613636363636364
FOXL2	0.618604651162791
NR2C1	0.61864406779661
ZNF219	0.62093023255814
KLF12	0.622727272727273
VSX2	0.627118644067797
SF1	0.627272727272727
TBPL1	0.627906976744186
ETV4	0.628242293131422
NOTCH1	0.63135593220339
ENO1	0.635371900826446
NRG1	0.635593220338983
TRERF1	0.637209302325581
NKX2-1	0.646511627906977
TFAP2B	0.648305084745763
SMARCA5	0.65
HAND2	0.651162790697674
IKZF3	0.653488372093023
TFE3	0.654445561620224
SNAI1	0.654580854515954
HR	0.655813953488372
CREBZF	0.66046511627907
TBX15	0.661016949152542
OLIG2	0.665116279069767
TP63	0.667441860465116
POU4F3	0.668181818181818
NFKBIZ	0.669491525423729
SOX2	0.669767441860465
SETBP1	0.672727272727273
PIN1	0.673728813559322
EGR3	0.673980178109739
TBX2	0.674959437533801
SKIL	0.676744186046512
HDAC4	0.67702479338843
SP2	0.677966101694915
THRB	0.67906976744186
RXRG	0.682203389830508
SMARCA1	0.682520281233099
BCL3	0.683720930232558
AIRE	0.68385521401896
RORB	0.686440677966102
NPM1	0.686901027582477
RREB1	0.690697674418605
NR1D2	0.693802068371158
GSC	0.695454545454545
ZNF436	0.697674418604651
CEBPD	0.697847485127096
LHX1	0.7
BACH1	0.702325581395349
MBD2	0.703389830508475
SOX17	0.704651162790698
PITX1	0.705413223140495
ZFP64	0.707627118644068
SRCAP	0.709090909090909
RFX3	0.711627906976744
CXXC1	0.714429421308816
IRF9	0.716279069767442
MYCN	0.72
MAX	0.72
DMAP1	0.720930232558139
HDAC3	0.723255813953488
ARID4A	0.724576271186441
RB1	0.727906976744186
SIX1	0.728813559322034
NR2E1	0.730232558139535
GATA2	0.731206057328285
NKX6-2	0.731818181818182
RORA	0.732558139534884
EBF1	0.736363636363636
MECP2	0.73953488372093
ARID1B	0.741525423728814
MED1	0.741860465116279
CREB3L1	0.744613616776788
FOXH1	0.746511627906977
NKX2-2	0.75
NEUROG3	0.751162790697674
PHF5A	0.755813953488372
SNAI2	0.762790697674419
PBX2	0.763636363636364
UBTF	0.764297520661157
STOX1	0.769767441860465
POU2F1	0.772093023255814
SALL4	0.774418604651163
UTF1	0.775423728813559
CDX2	0.776744186046512
PHF20	0.777272727272727
USF1	0.784257397299627
INSM1	0.786363636363636
HDAC1	0.788372093023256
MYBL2	0.792372881355932
SMARCC1	0.793023255813953
NR2F1	0.800259599783667
APEX1	0.804545454545455
TBX20	0.804651162790698
ONECUT1	0.806154678204435
ERG	0.806976744186046
ZFPM1	0.809090909090909
FIGLA	0.809322033898305
CDX1	0.818181818181818
HDGF	0.818766159149669
NRL	0.82093023255814
EHF	0.823255813953488
SRSF2	0.825581395348837
KLF8	0.826271186440678
SFPQ	0.827272727272727
JARID2	0.827906976744186
DNMT3A	0.829951325040562
SOX11	0.830232558139535
DOT1L	0.833223140495868
POU4F1	0.834883720930233
NR1H4	0.836363636363636
HMGB2	0.837209302325581
TFDP2	0.843220338983051
MXI1	0.85
THRA	0.851162790697674
KAT5	0.853488372093023
SALL3	0.855813953488372
KLF3	0.856859504132231
MESP2	0.864406779661017
HOXC6	0.865116279069767
FOXA1	0.86864406779661
NFIB	0.872093023255814
NPAS4	0.872727272727273
HEY1	0.872881355932203
GLI2	0.874418604651163
CREM	0.876744186046512
KLF1	0.88135593220339
STAT4	0.883720930232558
HOXA10	0.886046511627907
ZHX2	0.886363636363636
TBX10	0.889830508474576
DAXX	0.9
LRRFIP1	0.9
HTATIP2	0.917396694214876
IRF8	0.920561044327573
HOXC8	0.923255813953488
NR2F2	0.923728813559322
FOXP3	0.925581395348837
ZGLP1	0.927272727272727
MTA1	0.927906976744186
NONO	0.930232558139535
TSHZ3	0.932203389830508
NFAT5	0.936363636363636
TCF4	0.936440677966102
GATA1	0.937209302325581
HOXB5	0.940677966101695
SPIB	0.940909090909091
NFIA	0.946511627906977
ZNF24	0.948837209302326
SRF	0.950882794891059
PAX1	0.953389830508475
NFKB2	0.953802055164954
PAX9	0.954072105716748
KLF7	0.955813953488372
NR1D1	0.957627118644068
HESX1	0.96046511627907
MSX2	0.962790697674419
FOXG1	0.965116279069767
JUN	0.970027516904583
ZMYND8	0.972093023255814
CEBPZ	0.972727272727273
HEYL	0.974418604651163
NKX6-1	0.974576271186441
FOXD1	0.977272727272727
FLI1	0.97906976744186
YBX1	0.98
ISL1	0.983720930232558
FGF2	0.986046511627907
ZBTB16	0.989427498121713
SMARCB1	0.990697674418605
MBD1	0.990909090909091
ZBTB18	0.991525423728814
GFI1B	0.999632233639805
POU2AF1	1
HNF4A	1
BCL6	1
PAX3	1
LYL1	1
SATB1	1
PKNOX1	1
USF2	1
DNMT3B	1
EPAS1	1
NHLH2	1
MXD1	1
NHLH1	1
CIITA	1
MAFA	1
RFX2	1
LEF1	1
E2F2	1
HOXB9	1
PPARA	1
SOX9	1
FOXO4	1
BACH2	1
VEZF1	1
NAB2	1
FOSB	1
ESRRB	1
TET1	1
FOXF1	1
NFE2	1
VSX1	1
PBX1	1
HOPX	1
HOXB7	1
TCF7L2	1
NFIX	1
NANOG	1
MNT	1
HIF3A	1
TBX3	1
POU4F2	1
HIPK2	1
FOXQ1	1
EZH2	1
KLF4	1
E2F4	1
POU5F1	1
SOX3	1
PDX1	1
TFDP1	1
OLIG1	1
HNF1B	1
NEUROG2	1
NFE2L3	1
SOX18	1
ATOH1	1
IRX4	1
ZNF382	1
PHOX2A	1
FOXJ1	1
IRX1	1
HOXB13	1
WT1	1
POU2F3	1
RFXANK	1
GATA5	1
HOXA7	1
EGR4	1
SMARCA4	1
ELF2	1
TAL1	1
MYRF	1
YBX3	1
FOSL2	1
MYOG	1
SREBF2	1
NR4A3	1
ARID3A	1
ID4	1
SMAD7	1
KCNIP3	1
CTNNB1	1
TFAM	1
POU3F2	1
NEUROD6	1
RBPJ	1
BHLHE41	1
HDAC9	1
CREBBP	1
POU3F1	1
SPDEF	1
EBF3	1
SREBF1	1
HOXB1	1
