# Supplementary material for: A single-cell transcriptomic study of heterogeneity in human embryonic tanycytes
Source: Sci Rep. 2024 Jul 4;14:15384. doi: 10.1038/s41598-024-66044-7 (PMC11224400; doi:10.1038/s41598-024-66044-7)
Supplement: Supplementary file 13 — Supplementary Table 12. [file 41598_2024_66044_MOESM13_ESM.csv]

GRN	Score
HOXA5	0.00340136054421769
JUND	0.00913075237399562
GLIS3	0.0102040816326531
MTF1	0.0135135135135135
PARK7	0.0204081632653061
EGR3	0.027027027027027
SOX10	0.0271183303253274
NFE2L2	0.0272108843537415
ATOH7	0.0288461538461538
SRF	0.0382766272189349
THRA	0.0442176870748299
RORA	0.0476190476190476
NKRF	0.0510204081632653
NR1I3	0.0511129621916794
NEUROD1	0.0540515525938267
IKZF1	0.0540540540540541
PAX5	0.054421768707483
RORB	0.0578231292517007
MEF2C	0.0627385273142993
NHLH1	0.0646258503401361
GLI2	0.0673076923076923
ELK4	0.0674718867138692
NR1H3	0.0680272108843537
ATF4	0.0714285714285714
RXRA	0.0715850986121257
ELK1	0.072562358276644
ZIC1	0.0748299319727891
ZFP202	0.0761834319526628
HOXD3	0.0769230769230769
RGL2	0.0778379378962469
TFAP2B	0.0782312925170068
PKNOX1	0.0810810810810811
NR2C2	0.0816326530612245
FOXM1	0.0850340136054422
BHLHA15	0.0884353741496599
KLF7	0.0918367346938775
POU1F1	0.0918367346938776
DLX1	0.0941043083900227
PHOX2B	0.0947753250960248
ZIC2	0.0952380952380952
MBD2	0.0961538461538461
POU4F1	0.0978180473372781
CEBPG	0.0986394557823129
RARG	0.105442176870748
DLX2	0.106508875739645
USF1	0.108108108108108
HNF4A	0.112244897959184
ZMYND8	0.115384615384615
NHLH2	0.115646258503401
TAF1	0.122448979591837
ARX	0.125850340136054
NR1H4	0.129251700680272
WT1	0.13265306122449
DLX4	0.133740571058355
RELA	0.136054421768707
IRF1	0.142857142857143
TCF3	0.146258503401361
HIVEP2	0.149659863945578
OVOL1	0.153846153846154
ATF1	0.156462585034014
CEBPA	0.158875091307524
TP53	0.159933361099542
TFAP4	0.167175713822944
PURA	0.170068027210884
STAT5A	0.180272108843537
ETS1	0.187074829931973
ASCL2	0.187421907538526
MSX1	0.187684911242604
TOX3	0.200680272108844
NFIB	0.202702702702703
AIRE	0.204081632653061
CTBP1	0.207482993197279
KAT7	0.210884353741497
TTF1	0.216216216216216
ETV3	0.22108843537415
CDX1	0.224489795918367
NR0B2	0.227891156462585
NFKB	0.22972972972973
TFAP2A	0.23469387755102
KLF10	0.237401082882132
SPI1	0.238095238095238
DMTF1	0.24073302790504
ERF	0.241496598639456
NR2F1	0.243243243243243
BMAL1	0.244897959183673
SRSF2	0.25
CXXC1	0.251700680272109
TGFB1I1	0.25314349112426
BRCA1	0.255102040816327
CLOCK	0.255102040816327
MITF	0.258503401360544
STAT2	0.26530612244898
TWIST2	0.272108843537415
NRF1	0.278846153846154
EMX2	0.282312925170068
PLAG1	0.285714285714286
SP1	0.286340394448503
MEF2B	0.292517006802721
GTF2I	0.295918367346939
KLF15	0.297297297297297
IKZF3	0.298076923076923
TBR1	0.299319727891156
LEF1	0.302721088435374
SMAD1	0.307692307692308
OTX2	0.30952380952381
RUNX1	0.312925170068027
FOXP3	0.316326530612245
NFYC	0.319727891156463
LHX8	0.32312925170068
ESR2	0.324324324324324
REL	0.328707085463842
HES5	0.329931972789116
ELF3	0.333333333333333
CIITA	0.336734693877551
NR2E1	0.337837837837838
PITX2	0.340136054421769
NEUROG2	0.343537414965986
ZBTB18	0.346153846153846
E2F6	0.357988165680473
GLI3	0.360544217687075
CTNNB1	0.363945578231293
STAT6	0.36734693877551
KLF6	0.374149659863946
ZEB1	0.375
PBX1	0.377551020408163
ATF2	0.380952380952381
PTF1A	0.384353741496599
SIX3	0.384615384615385
AEBP1	0.387338608912953
MEF2D	0.387755102040816
PAX9	0.391156462585034
NFATC3	0.391272189349112
JUN	0.391891891891892
PML	0.394230769230769
SNAI2	0.394557823129252
SOX17	0.401360544217687
LHX1	0.404761904761905
MECOM	0.407226391875645
HOXA13	0.408163265306122
RUNX2	0.41156462585034
NR1H2	0.411680318385858
PAX4	0.414965986394558
SMAD3	0.418367346938776
BCL11A	0.418918918918919
TSHZ3	0.421768707482993
ISL1	0.425170068027211
FOXI1	0.428571428571429
DLX5	0.431972789115646
HIF1A	0.432432432432432
ETS2	0.438775510204082
MTA3	0.442176870748299
IRF6	0.445578231292517
RREB1	0.445945945945946
GCM1	0.448979591836735
CTCF	0.451923076923077
NFIL3	0.452380952380952
SMAD9	0.45578231292517
ATF6	0.45690284879474
TBX18	0.459183673469388
THRB	0.459459459459459
HHEX	0.462585034013605
KLF3	0.465986394557823
MYCN	0.466564857235411
ID2	0.471153846153846
STAT1	0.472972972972973
FOXO3	0.476190476190476
IRF9	0.479591836734694
NFATC1	0.480769230769231
HAND1	0.486394557823129
ARID3B	0.490384615384615
NFYB	0.493197278911565
LHX3	0.496598639455782
TBX5	0.5
GABPA	0.5
SNAI1	0.5
DNMT3A	0.504017531044558
ZBTB38	0.506802721088435
BACH2	0.509615384615385
HOXB2	0.510204081632653
TLX1	0.513513513513513
HBP1	0.513605442176871
DMRT1	0.517006802721088
NR4A1	0.518927298810681
FLI1	0.523809523809524
GATA2	0.527027027027027
ERG	0.528846153846154
FOXF1	0.530612244897959
MAML1	0.535318047337277
SOX7	0.537414965986395
ZNF91	0.540540540540541
OLIG1	0.54421768707483
BARX2	0.548076923076923
MEIS2	0.551020408163265
AP1	0.554054054054054
HOXD13	0.557692307692308
DAXX	0.557823129251701
SKIL	0.561224489795918
EHF	0.564625850340136
PBRM1	0.567307692307692
E2F7	0.567567567567568
ZFP362	0.568027210884354
SATB2	0.570341061594706
NR1I2	0.571428571428571
NEUROG3	0.574829931972789
CEBPZ	0.576923076923077
MXD1	0.578231292517007
TWIST1	0.579881656804734
GLI1	0.581632653061224
NFKBIZ	0.586538461538462
IRF4	0.591836734693878
EP300	0.595238095238095
ZNF335	0.596153846153846
MTA1	0.598639455782313
RXRB	0.599750104123281
YY1	0.600406804733727
ZKSCAN7	0.602040816326531
HOXD1	0.605442176870748
HOXB9	0.605769230769231
XBP1	0.608108108108108
EOMES	0.608843537414966
PPARG	0.611111111111111
TBX1	0.615384615384615
BCLAF1	0.615646258503401
ASCL1	0.619047619047619
NKX6-1	0.621621621621622
ELF2	0.622448979591837
MECP2	0.625850340136054
POU3F2	0.629251700680272
ZFPM1	0.634615384615385
JDP2	0.635135135135135
SP3	0.636054421768708
HDAC1	0.642857142857143
SMARCC1	0.646258503401361
SOX11	0.656462585034014
ZGLP1	0.663265306122449
BARX1	0.663461538461538
GRHL2	0.673076923076923
IRF2	0.673469387755102
DNMT1	0.675310445580716
MAFA	0.675675675675676
NSD2	0.67687074829932
ELF4	0.680272108843537
HINFP	0.684529594150585
GBX2	0.687074829931973
SALL4	0.69047619047619
KLF8	0.692307692307692
FOXA1	0.693877551020408
SFPQ	0.697278911564626
NFKB1	0.70033319450229
HESX1	0.700680272108844
SOX6	0.702702702702703
ARID3A	0.707482993197279
IRX4	0.710884353741497
SREBF2	0.716216216216216
MBD1	0.724489795918367
PBX2	0.727891156462585
PGR	0.731292517006803
NFE2	0.73469387755102
MYOG	0.741496598639456
FOSL1	0.743243243243243
PAX2	0.75
ZNF219	0.751700680272109
SALL3	0.755102040816326
SOX5	0.756656804733728
FOXN1	0.758503401360544
HOXC8	0.761904761904762
ZNF382	0.76530612244898
DBP	0.768707482993197
TBXT	0.775510204081633
RCOR2	0.77891156462585
NEUROD6	0.782312925170068
ETV4	0.785714285714286
STOX1	0.789115646258503
HDAC3	0.792517006802721
MLX	0.795918367346939
NPM1	0.797297297297297
ABL1	0.798076923076923
TCF12	0.800499791753436
KDM2A	0.802721088435374
KAT5	0.806122448979592
CEBPD	0.80952380952381
SP6	0.810810810810811
STAT3	0.812925170068027
OLIG2	0.816326530612245
PPARA	0.817307692307692
POU3F1	0.81780739506687
NFKB2	0.819727891156463
GATA6	0.82312925170068
HDAC4	0.824324324324324
SOX9	0.826530612244898
RFXANK	0.830066568047337
MAX	0.833333333333333
MAF	0.836538461538462
TBPL1	0.836734693877551
GSC	0.837837837837838
EGR1	0.840136054421769
JUNB	0.841490138787436
EZH2	0.843537414965986
SMAD7	0.846153846153846
SREBF1	0.846643169276596
E2F2	0.846938775510204
HOXA9	0.851351351351351
NOTCH1	0.852977925864223
SMARCA1	0.853741496598639
HOPX	0.857142857142857
GTF3A	0.860544217687075
ZBTB7A	0.863945578231292
ZNF395	0.864864864864865
YBX3	0.86734693877551
ATF3	0.869892174556897
SOX3	0.870748299319728
KLF9	0.870840853348142
MYC	0.874149659863946
MYOD1	0.877551020408163
IRF3	0.884353741496599
DNMT3B	0.891156462585034
NKX3-1	0.894557823129252
TFAM	0.897959183673469
IRF2BPL	0.903846153846154
GATA4	0.904761904761905
ZNF436	0.905405405405405
HMGB2	0.918367346938776
PLAGL2	0.918918918918919
ZBTB4	0.921768707482993
RELB	0.928571428571429
ZBTB17	0.931952662721893
HCFC1	0.931972789115646
E2F4	0.935374149659864
FOS	0.938775510204082
CREM	0.945578231292517
ZNF384	0.945945945945946
POU5F1	0.948979591836735
ESR1	0.949963476990504
SHOX2	0.952380952380952
RUNX3	0.95578231292517
EPAS1	0.959183673469388
FEZF2	0.959459459459459
FOXO1	0.960062936739321
JARID2	0.962585034013605
BACH1	0.965986394557823
PPARD	0.969387755102041
PAX3	0.976190476190476
SPDEF	0.982993197278912
NR4A2	0.986394557823129
KLF2	0.986486486486487
TFDP1	0.989795918367347
LYL1	0.993197278911565
NFIA	1
NFYA	1
FOSL2	1
NFIC	1
ZFX	1
NKX2-1	1
FOXD1	1
SMAD6	1
REST	1
IRX1	1
ARID1A	1
HSF2	1
ARNT	1
FOSB	1
PAWR	1
ELK3	1
HSF4	1
APEX1	1
NR3C1	1
MYF5	1
NKX2-2	1
DACH1	1
SMARCA4	1
EGR4	1
RB1	1
ETV6	1
NAB2	1
PRDM1	1
E2F1	1
MYBL2	1
TAL1	1
NFE2L3	1
