# Supplementary material for: A single-cell transcriptomic study of heterogeneity in human embryonic tanycytes
Source: Sci Rep. 2024 Jul 4;14:15384. doi: 10.1038/s41598-024-66044-7 (PMC11224400; doi:10.1038/s41598-024-66044-7)
Supplement: Supplementary file 14 — Supplementary Table 13. [file 41598_2024_66044_MOESM14_ESM.csv]

GRN	Score
TFDP1	0.00754004983980064
SPDEF	0.00754716981132076
HMGB2	0.00943396226415094
E2F1	0.0113207547169811
CEBPD	0.0125596297614809
HOPX	0.0129882327684526
HOXB3	0.0146251794603443
E2F4	0.0150658597365611
E2F2	0.0150943396226415
TCF7L2	0.018140589569161
MEIS1	0.0183150183150183
FOXA2	0.021978021978022
LYL1	0.0225774296902812
POU5F1	0.0226415094339623
HCFC1	0.0245283018867925
ZNF24	0.0291634033463866
TCF7	0.0293040293040293
TBXT	0.030188679245283
OLIG2	0.0377358490566038
TAL1	0.0387500167719948
TFAM	0.039622641509434
ZNF143	0.0415094339622641
DNMT3B	0.0433962264150943
MSX1	0.0437145272310108
ISL1	0.043956043956044
NPM1	0.0451099571978693
STOX1	0.0471698113207547
E2F3	0.0490566037735849
MTA1	0.0509433962264151
NKX3-1	0.0519529310738102
NEUROD6	0.0524813100747597
JARID2	0.0528301886792453
DBP	0.0547169811320755
TSHZ3	0.0549450549450549
KLF4	0.0566037735849057
RARA	0.0581786955413329
BACH1	0.0584905660377359
TRPS1	0.0586080586080586
HOXA9	0.0589604841580634
KAT5	0.0592789383998175
NONO	0.060377358490566
ARID3A	0.0622641509433962
SOX9	0.064431295200526
ID1	0.0659340659340659
HESX1	0.0660377358490566
MYC	0.0673478106087576
E4F1	0.0695970695970696
ZBTB4	0.069811320754717
EPAS1	0.0716981132075472
MYOG	0.0735849056603774
GTF3A	0.0773584905660377
GATA1	0.0811320754716981
TGIF1	0.0811764548028284
MAX	0.0821573513705945
HIC1	0.0830188679245283
ZNF219	0.084155161078238
GATA6	0.0849056603773585
TBX3	0.0867924528301887
LEF1	0.0879120879120879
SALL3	0.0886792452830189
SRSF2	0.0902735847790793
PAX3	0.0905660377358491
PITX3	0.0915750915750916
POU4F2	0.093413302204511
PLAGL1	0.0989010989010989
ZEB1	0.1
PIN1	0.101249178172255
ZFP202	0.10188679245283
ARID3B	0.10377358490566
HIVEP1	0.106227106227106
GLI2	0.107547169811321
HOXC8	0.109433962264151
KLF5	0.10991694508178
EZH2	0.111605553577786
ZBTB17	0.113036667853329
HOXA7	0.116981132075472
DACH1	0.120327518689925
EGR1	0.124528301886792
NCOR1	0.124542124542125
PPARD	0.128301886792453
EBF1	0.129694481342833
SMARCC1	0.135276201210267
ZNF436	0.135592737629049
ETV4	0.135849056603774
STAT3	0.137735849056604
MYBL2	0.139622641509434
KMT2A	0.140825916696333
SFPQ	0.141509433962264
DAXX	0.143396226415094
POU1F1	0.143836627353111
SOX2	0.145283018867925
KLF2	0.146520146520147
HOXA10	0.147169811320755
NR6A1	0.149697401210395
HOXD1	0.151769312922748
GATA2	0.152830188679245
MBD1	0.154716981132075
FOXA1	0.155000067087979
ZNF202	0.157509157509158
NR4A2	0.157925102980048
SOX4	0.159105851413544
CREM	0.160377358490566
PRDM1	0.162264150943396
VEZF1	0.163265306122449
ZNF76	0.164150943396226
FOXC2	0.164835164835165
PRDM2	0.167924528301887
SOX5	0.168498168498169
NR2F1	0.173584905660377
RB1	0.175471698113208
VSX1	0.175824175824176
SOX3	0.177030971876112
MYBL1	0.179245283018868
ELF4	0.181132075471698
NR4A3	0.183150183150183
YY1	0.184905660377359
SSRP1	0.1859410430839
MXI1	0.186813186813187
TP63	0.190566037735849
APEX1	0.194339622641509
HOXD10	0.197802197802198
OTX2	0.199868507560815
EGR4	0.205660377358491
ATF5	0.207547169811321
SMARCA4	0.209433962264151
ZGLP1	0.211320754716981
HDGF	0.215094339622642
PITX1	0.215564257742969
NCOA1	0.216981132075472
KLF9	0.217365052529888
TBPL1	0.218867924528302
UBTF	0.220548237807049
DDIT3	0.222222222222222
NFE2L3	0.222641509433962
FOSB	0.224528301886792
IRX1	0.225589177643289
PHF20	0.226415094339623
LHX2	0.230188679245283
SHOX2	0.230769230769231
ARNT	0.232075471698113
FOXG1	0.235849056603774
NANOG	0.238095238095238
JUN	0.241509433962264
MAZ	0.241758241758242
MLX	0.242187604824967
EHF	0.243681025275899
DNMT3A	0.247169811320755
HDAC3	0.248978284086864
NAB2	0.249056603773585
HOXB7	0.252747252747253
ZBTB7A	0.254716981132075
CTCFL	0.256603773584906
ZKSCAN7	0.262470630117479
BHLHE40	0.264150943396226
CTNNB1	0.267399267399267
MYOD1	0.267924528301887
TCF4	0.268351916703565
NR1D1	0.269811320754717
ID2	0.273520825916696
MYCN	0.273745790229307
ZMYND8	0.277358490566038
IRF6	0.279245283018868
NR5A2	0.284694548430812
PBX2	0.284905660377358
HIF3A	0.286792452830189
SIX4	0.289377289377289
SMARCA1	0.290249433106576
NR1I2	0.290494838020648
SMARCA5	0.290523317906728
DMAP1	0.290566037735849
BCL3	0.293040293040293
BCLAF1	0.294339622641509
HDAC1	0.29622641509434
TCF12	0.296304734781061
ASCL1	0.29811320754717
RARB	0.3
GLI1	0.301520213608126
HEYL	0.30377358490566
HDAC9	0.304029304029304
NHLH2	0.305660377358491
SOX11	0.307236109433912
HDAC7	0.309433962264151
SMAD6	0.313207547169811
TFAP4	0.316981132075472
ZBTB18	0.320754716981132
ZNF382	0.322641509433962
MXD1	0.324528301886792
KDM5C	0.326007326007326
NFE2	0.326415094339623
CXXC1	0.330188679245283
YBX3	0.330636396570463
HR	0.337735849056604
RFX1	0.339622641509434
CREBBP	0.341509433962264
ELF2	0.342658562438782
NSD2	0.344322344322344
PAX9	0.344606621573514
NFKB2	0.345283018867924
SIX1	0.347746529013884
HEY1	0.350943396226415
TCF7L1	0.354716981132075
NRF1	0.356603773584906
MBD2	0.358490566037736
FOXP3	0.358974358974359
HAND2	0.360448558205767
HOXA4	0.362637362637363
NCOA2	0.363659665361339
KCNIP3	0.366386614453542
PBRM1	0.36688501245995
POU2F1	0.36734693877551
ZBTB14	0.371698113207547
REST	0.373584905660377
BCL11A	0.373653208818044
RCOR2	0.375471698113208
RFX2	0.377358490566038
FOXQ1	0.380013149243918
IRF3	0.383018867924528
ERG	0.386426760053134
BACH2	0.386792452830189
MYF6	0.388679245283019
SIN3A	0.392452830188679
SATB1	0.39289404124569
AR	0.394339622641509
THAP11	0.39622641509434
RUNX3	0.39811320754717
HOXA1	0.399267399267399
ZFP362	0.4
GBX2	0.400313278746884
SP3	0.40188679245283
PAX7	0.402930402930403
PROX1	0.405660377358491
SF1	0.407547169811321
SMARCB1	0.411320754716981
PPARGC1A	0.413207547169811
NKX6-3	0.413535065859737
ZBED1	0.417582417582418
EN1	0.418867924528302
HOXD3	0.422641509433962
ARID1B	0.424908424908425
HIF1A	0.427198291206835
ONECUT1	0.428423835017241
NFKBIZ	0.432075471698113
RFX3	0.43282480645118
SKIL	0.433883944464222
PPARA	0.435849056603774
STAT4	0.437735849056604
NOTO	0.439622641509434
PROP1	0.445283018867925
GSC	0.446886446886447
ABL1	0.447169811320755
HOXD8	0.450549450549451
PITX2	0.450943396226415
LMX1B	0.452830188679245
TRIM28	0.454212454212454
SPIB	0.456603773584906
LHX3	0.457875457875458
ELF1	0.458490566037736
LITAF	0.460377358490566
SP2	0.460518724254988
GATA5	0.462264150943396
ZBTB32	0.464150943396226
ZFPM2	0.466037735849057
RELB	0.467576379664292
TBX6	0.467924528301887
OLIG1	0.468864468864469
MEOX1	0.469811320754717
NR0B1	0.471698113207547
NPAS4	0.473584905660377
KLF13	0.475471698113208
BARX2	0.476190476190476
FOXA3	0.477358490566038
KDM5B	0.477614809540762
DOT1L	0.479245283018868
TBX20	0.483018867924528
GRHL3	0.484905660377358
RXRG	0.486792452830189
LMO4	0.490566037735849
ZNF395	0.490842490842491
IRF2	0.492452830188679
NEUROG1	0.492694119067745
MED1	0.493414026343894
CREBZF	0.494339622641509
NOTCH1	0.494505494505495
HOXB9	0.49622641509434
SREBF2	0.49811320754717
TFDP2	0.498168498168498
HEY2	0.507547169811321
KLF6	0.509433962264151
KDM2A	0.511049390170269
ZXDC	0.511384834460662
PAWR	0.515094339622642
MYF5	0.516981132075472
FOXD1	0.522641509433962
GATA3	0.522897828408686
NKRF	0.524528301886792
ESR1	0.525969756738987
ZFX	0.526415094339623
CTBP1	0.528301886792453
ZFP42	0.531135531135531
HOXA11	0.533962264150943
CREB3	0.534798534798535
LMX1A	0.535849056603774
SMAD7	0.538461538461538
NEUROD2	0.539622641509434
ARID1A	0.541509433962264
TBX15	0.542370950516198
BCOR	0.543396226415094
PHF5A	0.545283018867925
GFI1B	0.549056603773585
YBX1	0.551790672837308
ELK3	0.556454534476513
TEF	0.558490566037736
EGR2	0.560377358490566
PLAG1	0.566037735849057
HES5	0.567765567765568
NR5A1	0.568047337278107
DLX3	0.571698113207547
PAX2	0.575471698113208
MEF2D	0.577358490566038
MECP2	0.577365610537558
FOXO6	0.579245283018868
KLF10	0.582417582417582
SATB2	0.583018867924528
ZNF331	0.586080586080586
STAT5A	0.586792452830189
TOX	0.588679245283019
PARK7	0.592452830188679
NCOA6	0.593406593406593
HES1	0.595768090273585
MNX1	0.59622641509434
ZNF354C	0.59811320754717
MTA3	0.598789604841581
PTF1A	0.6
ETV6	0.60188679245283
PURA	0.60377358490566
KDM5A	0.605660377358491
FOXC1	0.607077251690993
RUNX2	0.607547169811321
IRX4	0.609013883944464
MYOCD	0.611320754716981
EBF3	0.611721611721612
SALL4	0.611869205275799
IRF9	0.613207547169811
TBP	0.615384615384615
HHEX	0.616981132075472
ASCL2	0.618867924528302
PAX4	0.619615521537914
MAML1	0.620754716981132
FOXJ1	0.621573513705944
CRX	0.622641509433962
NEUROG3	0.622710622710623
ZBTB7B	0.626415094339623
ARID4B	0.628185001811375
TFAP2C	0.628301886792453
MESP2	0.630188679245283
LMO2	0.632075471698113
TEAD1	0.632281950872197
TSC22D1	0.635849056603774
HMGA1	0.636532573869705
TLX2	0.637362637362637
NFIC	0.637735849056604
HOXB5	0.639622641509434
TGFB1I1	0.641509433962264
NRL	0.643396226415094
NKX6-1	0.645076539693841
HIPK2	0.649056603773585
TAF1	0.650943396226415
NFE2L1	0.652830188679245
VSX2	0.654716981132075
ZGPAT	0.657999288002848
SP1	0.658490566037736
INSM1	0.660377358490566
GLI3	0.664150943396226
FOS	0.665083659665362
KDM5D	0.667924528301887
KLF8	0.669811320754717
DNMT1	0.673584905660377
MEF2A	0.673992673992674
MLXIPL	0.675471698113208
GTF2I	0.677358490566038
MYB	0.677386970452118
SOX17	0.681132075471698
POU3F1	0.683517265930936
ATF6	0.684229263082948
TCF3	0.686792452830189
TFEB	0.690566037735849
MAFG	0.694339622641509
LHX8	0.69811320754717
ING4	0.6996336996337
MTF1	0.7
RORA	0.70188679245283
RORC	0.705660377358491
OVOL1	0.707547169811321
GTF2IRD1	0.709433962264151
HDAC4	0.712984207489702
ELK1	0.713207547169811
SMAD4	0.715094339622641
GCM1	0.716981132075472
IRF1	0.721611721611722
THRA	0.721759315165909
FOXN4	0.722641509433962
HNF4A	0.724528301886792
FEZF2	0.726415094339623
IRF7	0.728301886792453
XBP1	0.728937728937729
MAFB	0.730188679245283
ZEB2	0.730588093225456
ZNF263	0.732075471698113
FOXF2	0.733962264150943
ATF1	0.735849056603774
USF1	0.736263736263736
MITF	0.739622641509434
MECOM	0.743396226415094
MEF2C	0.750943396226415
ELK4	0.752830188679245
POU2F2	0.756603773584906
TBX21	0.758490566037736
NFE2L2	0.760377358490566
GRHL2	0.762264150943396
ARX	0.764150943396226
TWIST2	0.766037735849057
POU4F3	0.767924528301887
RUNX1	0.769811320754717
TFAP2A	0.773584905660377
STAT2	0.777358490566038
ATF2	0.781132075471698
FOXL2	0.783882783882784
SNAI2	0.784687839632895
BRCA1	0.784905660377359
KLF11	0.788679245283019
HOXB1	0.790566037735849
KAT7	0.793892310375827
ZBTB16	0.793919145567497
FEV	0.794339622641509
NR3C1	0.794871794871795
TBR1	0.79622641509434
RORB	0.79811320754717
RGL2	0.8
IKZF4	0.80377358490566
KLF17	0.803816304734781
NFKB	0.805860805860806
ZNF804A	0.807547169811321
THRB	0.808964044143823
SON	0.809433962264151
HIVEP2	0.811320754716981
TOX3	0.815094339622642
PRDM4	0.816981132075472
TLX3	0.818867924528302
HIVEP3	0.820754716981132
SIRT1	0.821827744904668
PHOX2B	0.822641509433962
HOXC6	0.824175824175824
ETV1	0.824528301886792
ZFHX3	0.827838827838828
NR2C1	0.830188679245283
LRRFIP1	0.831246897180963
MKX	0.832075471698113
BMAL2	0.833962264150943
CIITA	0.835164835164835
MTA2	0.835849056603774
AIRE	0.837735849056604
TFE3	0.839622641509434
CREB3L1	0.842490842490842
SALL1	0.843396226415094
NPAS2	0.845283018867925
BTG2	0.849056603773585
IRF4	0.850246212883576
USF2	0.855101459594162
PRDM16	0.856603773584906
DMTF1	0.858490566037736
NFATC4	0.860377358490566
LHX1	0.862264150943396
HOXA13	0.864150943396226
MAFA	0.864468864468865
PAX5	0.866037735849057
KLF15	0.867924528301887
NFYA	0.869460210119551
NFATC1	0.869811320754717
ELF3	0.871698113207547
ETS2	0.873584905660377
CDX2	0.875457875457875
NFATC2	0.875471698113208
SMAD9	0.879245283018868
ARID5B	0.881132075471698
GLIS3	0.883018867924528
NR2E1	0.883474546101815
SMAD1	0.884905660377359
ETS1	0.886792452830189
E2F6	0.888679245283019
KLF12	0.890566037735849
HLF	0.893772893772894
SCX	0.89811320754717
NFAT5	0.898683733848569
NFIA	0.901098901098901
RFXANK	0.90188679245283
IRF5	0.905660377358491
TBX2	0.907547169811321
TBX5	0.909433962264151
CREB5	0.913207547169811
SOX6	0.915094339622642
SPIC	0.920754716981132
NFIB	0.922598789604841
NR2E3	0.924528301886792
AEBP1	0.928301886792453
NEUROD1	0.930188679245283
NR1H4	0.933962264150943
EMX2	0.937299574662211
TFAP2B	0.939622641509434
JDP2	0.941391941391941
ZIC2	0.941509433962264
HSF1	0.945054945054945
ATF4	0.945283018867925
DLX4	0.947169811320755
NR1H2	0.949056603773585
ZIC1	0.950943396226415
FOSL1	0.952380952380952
NR2C2	0.954716981132075
BATF	0.956603773584906
MSC	0.958579881656805
KLF3	0.962264150943396
RARG	0.964150943396226
DLX2	0.966037735849057
POU3F2	0.966457814168743
HNF1B	0.967924528301887
HTATIP2	0.969462442150231
ATOH7	0.969811320754717
DMRT1	0.971698113207547
TFAP2D	0.973584905660377
HAND1	0.975471698113208
IRF8	0.979245283018868
HOXB2	0.981132075471698
GFI1	0.983018867924528
LHX4	0.984905660377358
MEIS2	0.986792452830189
PKNOX1	0.988045567817729
PREB	0.988679245283019
KLF7	0.989010989010989
NKX2-5	0.990566037735849
ZNF148	0.990594517621929
RXRB	0.992452830188679
HBP1	0.994339622641509
NR1H3	0.99622641509434
SREBF1	0.99958405452911
SMAD5	1
FHL2	1
HES6	1
WT1	1
FOXI1	1
PPARG	1
DEAF1	1
HNF1A	1
CLOCK	1
STAT6	1
BMAL1	1
ETV5	1
DLX5	1
NR4A1	1
ETV3	1
NFKBIB	1
FOXO1	1
NFYC	1
POU4F1	1
SMAD3	1
TBX18	1
EGR3	1
ERF	1
NFYB	1
ZBTB33	1
NFATC3	1
HOXB13	1
NFKB1	1
RXRA	1
VDR	1
FOXM1	1
DLX1	1
NFIL3	1
BHLHE41	1
HSF4	1
ID4	1
TEAD4	1
HOXA5	1
TBPL2	1
PRRX1	1
SOX10	1
TP53	1
CEBPG	1
REL	1
BHLHA15	1
NR0B2	1
MEF2B	1
NFIX	1
SMAD2	1
NR1I3	1
TLX1	1
CDX1	1
ATF3	1
RELA	1
PDX1	1
CEBPA	1
HNF4G	1
HSF2	1
TWIST1	1
NEUROG2	1
JUNB	1
FOXE1	1
JUND	1
SP7	1
