# Supplementary material for: A single-cell transcriptomic study of heterogeneity in human embryonic tanycytes
Source: Sci Rep. 2024 Jul 4;14:15384. doi: 10.1038/s41598-024-66044-7 (PMC11224400; doi:10.1038/s41598-024-66044-7)
Supplement: Supplementary file 15 — Supplementary Table 14. [file 41598_2024_66044_MOESM15_ESM.csv]

source	target	interaction_name	prob	pval	pathway_name	ligand	receptor	agonist	antagonist	co_A_receptor	co_I_receptor	evidence	annotation	interaction_name_2
VLMC	Oligodendrocytes [Dividing]	WNT4_FZD3_LRP6	0.000775004385191837	0	WNT	WNT4	FZD3_LRP6	WNT agonist	WNT antagonist	WNT activation receptor	WNT inhibition receptor	KEGG: hsa04310; PMID: 23209147	Secreted Signaling	WNT4 - (FZD3+LRP6)
Oligodendrocytes [Dividing]	Oligodendrocytes [Dividing]	WNT7B_FZD3_LRP6	0.00192336145614663	0	WNT	WNT7B	FZD3_LRP6	WNT agonist	WNT antagonist	WNT activation receptor	WNT inhibition receptor	KEGG: hsa04310; PMID: 23209147	Secreted Signaling	WNT7B - (FZD3+LRP6)
Oligodendrocytes [Immature]	Oligodendrocytes [Dividing]	WNT7B_FZD3_LRP6	0.001909858432979	0	WNT	WNT7B	FZD3_LRP6	WNT agonist	WNT antagonist	WNT activation receptor	WNT inhibition receptor	KEGG: hsa04310; PMID: 23209147	Secreted Signaling	WNT7B - (FZD3+LRP6)
qRGC	Oligodendrocytes [Dividing]	WNT7B_FZD3_LRP6	0.00194516436649148	0	WNT	WNT7B	FZD3_LRP6	WNT agonist	WNT antagonist	WNT activation receptor	WNT inhibition receptor	KEGG: hsa04310; PMID: 23209147	Secreted Signaling	WNT7B - (FZD3+LRP6)
Oligodendrocytes [Mature]	cRGC	PDGFA_PDGFRA	0.00324758280261332	0	PDGF	PDGFA	PDGFRA		PDGF antagonist			PMID: 15207812	Secreted Signaling	PDGFA - PDGFRA
Oligodendrocytes [Mature]	Oligodendrocytes [Dividing]	PDGFA_PDGFRA	0.0409339254293611	0	PDGF	PDGFA	PDGFRA		PDGF antagonist			PMID: 15207812	Secreted Signaling	PDGFA - PDGFRA
Oligodendrocytes [Mature]	Oligodendrocytes [Immature]	PDGFA_PDGFRA	0.0487448700244227	0	PDGF	PDGFA	PDGFRA		PDGF antagonist			PMID: 15207812	Secreted Signaling	PDGFA - PDGFRA
Oligodendrocytes [Mature]	Oligodendrocytes [Intermediate]	PDGFA_PDGFRA	0.0096797694515976	0	PDGF	PDGFA	PDGFRA		PDGF antagonist			PMID: 15207812	Secreted Signaling	PDGFA - PDGFRA
Oligodendrocytes [Mature]	tRGC	PDGFA_PDGFRA	0.00532362470476381	0	PDGF	PDGFA	PDGFRA		PDGF antagonist			PMID: 15207812	Secreted Signaling	PDGFA - PDGFRA
Oligodendrocytes [Mature]	VLMC	PDGFA_PDGFRA	0.0133416110204986	0	PDGF	PDGFA	PDGFRA		PDGF antagonist			PMID: 15207812	Secreted Signaling	PDGFA - PDGFRA
Oligodendrocytes [Mature]	Pericytes	PDGFA_PDGFRB	0.027917405171003	0	PDGF	PDGFA	PDGFRB		PDGF antagonist			PMID: 15207812	Secreted Signaling	PDGFA - PDGFRB
Oligodendrocytes [Mature]	VLMC	PDGFA_PDGFRB	0.00376609912997003	0	PDGF	PDGFA	PDGFRB		PDGF antagonist			PMID: 15207812	Secreted Signaling	PDGFA - PDGFRB
Oligodendrocytes [Mature]	vSMC	PDGFA_PDGFRB	0.0163155613224129	0	PDGF	PDGFA	PDGFRB		PDGF antagonist			PMID: 15207812	Secreted Signaling	PDGFA - PDGFRB
Endothelial	cRGC	PDGFB_PDGFRA	0.000726017706728841	0	PDGF	PDGFB	PDGFRA		PDGF antagonist			PMID: 15207812	Secreted Signaling	PDGFB - PDGFRA
Endothelial	Oligodendrocytes [Dividing]	PDGFB_PDGFRA	0.00946097419698982	0	PDGF	PDGFB	PDGFRA		PDGF antagonist			PMID: 15207812	Secreted Signaling	PDGFB - PDGFRA
Endothelial	Oligodendrocytes [Immature]	PDGFB_PDGFRA	0.0112917871482352	0	PDGF	PDGFB	PDGFRA		PDGF antagonist			PMID: 15207812	Secreted Signaling	PDGFB - PDGFRA
Endothelial	Oligodendrocytes [Intermediate]	PDGFB_PDGFRA	0.00217427405552075	0	PDGF	PDGFB	PDGFRA		PDGF antagonist			PMID: 15207812	Secreted Signaling	PDGFB - PDGFRA
Endothelial	tRGC	PDGFB_PDGFRA	0.00119173074500294	0	PDGF	PDGFB	PDGFRA		PDGF antagonist			PMID: 15207812	Secreted Signaling	PDGFB - PDGFRA
Endothelial	VLMC	PDGFB_PDGFRA	0.00301976875295576	0	PDGF	PDGFB	PDGFRA		PDGF antagonist			PMID: 15207812	Secreted Signaling	PDGFB - PDGFRA
Endothelial	Pericytes	PDGFB_PDGFRB	0.00645282882250139	0	PDGF	PDGFB	PDGFRB		PDGF antagonist			PMID: 15207812	Secreted Signaling	PDGFB - PDGFRB
Endothelial	VLMC	PDGFB_PDGFRB	0.00084320981669148	0	PDGF	PDGFB	PDGFRB		PDGF antagonist			PMID: 15207812	Secreted Signaling	PDGFB - PDGFRB
Endothelial	vSMC	PDGFB_PDGFRB	0.00370880376119567	0	PDGF	PDGFB	PDGFRB		PDGF antagonist			PMID: 15207812	Secreted Signaling	PDGFB - PDGFRB
Pericytes	Endothelial	PGF_VEGFR1	0.0283539218579841	0	VEGF	PGF	FLT1					KEGG: hsa04370; PMID: 16633338	Secreted Signaling	PGF - VEGFR1
vSMC	Endothelial	PGF_VEGFR1	0.0225877863860702	0	VEGF	PGF	FLT1					KEGG: hsa04370; PMID: 16633338	Secreted Signaling	PGF - VEGFR1
Microglia	Endothelial	IGF1_IGF1R	0.00128034767543957	0	IGF	IGF1	IGF1R		IGF antagonist			PMID: 14604834	Secreted Signaling	IGF1 - IGF1R
Endothelial	Endothelial	APLN_APLNR	0.00803724824329452	0	APELIN	APLN	APLNR					KEGG: hsa04371	Secreted Signaling	APLN - APLNR
Ependymal	qRGC	CXCL12_CXCR4	0.00161964196703103	0	CXCL	CXCL12	CXCR4					KEGG: hsa04060	Secreted Signaling	CXCL12 - CXCR4
VLMC	qRGC	CXCL12_CXCR4	0.0132708863638239	0	CXCL	CXCL12	CXCR4					KEGG: hsa04060	Secreted Signaling	CXCL12 - CXCR4
Ependymal	Tany_0	CXCL12_CXCR4	0.00235711640896333	0	CXCL	CXCL12	CXCR4					KEGG: hsa04060	Secreted Signaling	CXCL12 - CXCR4
VLMC	Tany_0	CXCL12_CXCR4	0.0192114569153311	0	CXCL	CXCL12	CXCR4					KEGG: hsa04060	Secreted Signaling	CXCL12 - CXCR4
Ependymal	Tany_1	CXCL12_CXCR4	0.00158191173153163	0	CXCL	CXCL12	CXCR4					KEGG: hsa04060	Secreted Signaling	CXCL12 - CXCR4
VLMC	Tany_1	CXCL12_CXCR4	0.012965260275587	0	CXCL	CXCL12	CXCR4					KEGG: hsa04060	Secreted Signaling	CXCL12 - CXCR4
Ependymal	Tany_2	CXCL12_CXCR4	0.00187427800300989	0	CXCL	CXCL12	CXCR4					KEGG: hsa04060	Secreted Signaling	CXCL12 - CXCR4
VLMC	Tany_2	CXCL12_CXCR4	0.0153291765145369	0	CXCL	CXCL12	CXCR4					KEGG: hsa04060	Secreted Signaling	CXCL12 - CXCR4
Ependymal	Tany_3	CXCL12_CXCR4	0.00143659846129252	0	CXCL	CXCL12	CXCR4					KEGG: hsa04060	Secreted Signaling	CXCL12 - CXCR4
VLMC	Tany_3	CXCL12_CXCR4	0.0117866252248546	0	CXCL	CXCL12	CXCR4					KEGG: hsa04060	Secreted Signaling	CXCL12 - CXCR4
Ependymal	Tany_4	CXCL12_CXCR4	0.00200572518188881	0	CXCL	CXCL12	CXCR4					KEGG: hsa04060	Secreted Signaling	CXCL12 - CXCR4
VLMC	Tany_4	CXCL12_CXCR4	0.0163887510771292	0	CXCL	CXCL12	CXCR4					KEGG: hsa04060	Secreted Signaling	CXCL12 - CXCR4
Ependymal	Tany_5	CXCL12_CXCR4	0.00210819504838758	0	CXCL	CXCL12	CXCR4					KEGG: hsa04060	Secreted Signaling	CXCL12 - CXCR4
VLMC	Tany_5	CXCL12_CXCR4	0.0172133568893522	0	CXCL	CXCL12	CXCR4					KEGG: hsa04060	Secreted Signaling	CXCL12 - CXCR4
Ependymal	Tany_6	CXCL12_CXCR4	0.001473218318085	0	CXCL	CXCL12	CXCR4					KEGG: hsa04060	Secreted Signaling	CXCL12 - CXCR4
VLMC	Tany_6	CXCL12_CXCR4	0.0120838815283911	0	CXCL	CXCL12	CXCR4					KEGG: hsa04060	Secreted Signaling	CXCL12 - CXCR4
Blood	Endothelial	SPP1_ITGA5_ITGB1	0.00986195358245968	0	SPP1	SPP1	ITGA5_ITGB1					PMID: 21907263	Secreted Signaling	SPP1 - (ITGA5+ITGB1)
Endothelial	Endothelial	SPP1_ITGA5_ITGB1	0.00375782777523049	0	SPP1	SPP1	ITGA5_ITGB1					PMID: 21907263	Secreted Signaling	SPP1 - (ITGA5+ITGB1)
Ependymal	Endothelial	SPP1_ITGA5_ITGB1	0.00407238183091405	0	SPP1	SPP1	ITGA5_ITGB1					PMID: 21907263	Secreted Signaling	SPP1 - (ITGA5+ITGB1)
Microglia	Endothelial	SPP1_ITGA5_ITGB1	0.0675874466671619	0	SPP1	SPP1	ITGA5_ITGB1					PMID: 21907263	Secreted Signaling	SPP1 - (ITGA5+ITGB1)
Oligodendrocytes [Dividing]	Endothelial	SPP1_ITGA5_ITGB1	0.00403176281697537	0	SPP1	SPP1	ITGA5_ITGB1					PMID: 21907263	Secreted Signaling	SPP1 - (ITGA5+ITGB1)
Oligodendrocytes [Intermediate]	Endothelial	SPP1_ITGA5_ITGB1	0.00359305801512426	0	SPP1	SPP1	ITGA5_ITGB1					PMID: 21907263	Secreted Signaling	SPP1 - (ITGA5+ITGB1)
Oligodendrocytes [Mature]	Endothelial	SPP1_ITGA5_ITGB1	0.0043511711344178	0	SPP1	SPP1	ITGA5_ITGB1					PMID: 21907263	Secreted Signaling	SPP1 - (ITGA5+ITGB1)
Pericytes	Endothelial	SPP1_ITGA5_ITGB1	0.00459678804801853	0	SPP1	SPP1	ITGA5_ITGB1					PMID: 21907263	Secreted Signaling	SPP1 - (ITGA5+ITGB1)
Tany_3	Endothelial	SPP1_ITGA5_ITGB1	0.00372900250726091	0	SPP1	SPP1	ITGA5_ITGB1					PMID: 21907263	Secreted Signaling	SPP1 - (ITGA5+ITGB1)
VLMC	Endothelial	SPP1_ITGA5_ITGB1	0.00358133560764059	0	SPP1	SPP1	ITGA5_ITGB1					PMID: 21907263	Secreted Signaling	SPP1 - (ITGA5+ITGB1)
vSMC	Endothelial	SPP1_ITGA5_ITGB1	0.00397686463351005	0	SPP1	SPP1	ITGA5_ITGB1					PMID: 21907263	Secreted Signaling	SPP1 - (ITGA5+ITGB1)
Endothelial	Endothelial	NAMPT_INSR	0.00894860773539561	0	VISFATIN	NAMPT	INSR					PMID: 28490838	Secreted Signaling	NAMPT - INSR
Endothelial	Endothelial	NAMPT_ITGA5_ITGB1	0.0144999148475725	0	VISFATIN	NAMPT	ITGA5_ITGB1					PMID: 28490838	Secreted Signaling	NAMPT - (ITGA5+ITGB1)
Tany_1	Endothelial	ANGPTL1_ITGA1_ITGB1	0.00547449133368798	0	ANGPTL	ANGPTL1	ITGA1_ITGB1					PMID: 24478758	Secreted Signaling	ANGPTL1 - (ITGA1+ITGB1)
Tany_2	Endothelial	ANGPTL1_ITGA1_ITGB1	0.00519097939709895	0	ANGPTL	ANGPTL1	ITGA1_ITGB1					PMID: 24478758	Secreted Signaling	ANGPTL1 - (ITGA1+ITGB1)
Tany_3	Endothelial	ANGPTL1_ITGA1_ITGB1	0.00653985699782347	0	ANGPTL	ANGPTL1	ITGA1_ITGB1					PMID: 24478758	Secreted Signaling	ANGPTL1 - (ITGA1+ITGB1)
Tany_1	Pericytes	ANGPTL1_ITGA1_ITGB1	0.0131916191340386	0	ANGPTL	ANGPTL1	ITGA1_ITGB1					PMID: 24478758	Secreted Signaling	ANGPTL1 - (ITGA1+ITGB1)
Tany_2	Pericytes	ANGPTL1_ITGA1_ITGB1	0.0125134826036076	0	ANGPTL	ANGPTL1	ITGA1_ITGB1					PMID: 24478758	Secreted Signaling	ANGPTL1 - (ITGA1+ITGB1)
Tany_3	Pericytes	ANGPTL1_ITGA1_ITGB1	0.0157350188160984	0	ANGPTL	ANGPTL1	ITGA1_ITGB1					PMID: 24478758	Secreted Signaling	ANGPTL1 - (ITGA1+ITGB1)
Tany_1	vSMC	ANGPTL1_ITGA1_ITGB1	0.0113735273823706	0	ANGPTL	ANGPTL1	ITGA1_ITGB1					PMID: 24478758	Secreted Signaling	ANGPTL1 - (ITGA1+ITGB1)
Tany_2	vSMC	ANGPTL1_ITGA1_ITGB1	0.0107878310707806	0	ANGPTL	ANGPTL1	ITGA1_ITGB1					PMID: 24478758	Secreted Signaling	ANGPTL1 - (ITGA1+ITGB1)
Tany_3	vSMC	ANGPTL1_ITGA1_ITGB1	0.013571212112709	0	ANGPTL	ANGPTL1	ITGA1_ITGB1					PMID: 24478758	Secreted Signaling	ANGPTL1 - (ITGA1+ITGB1)
Oligodendrocytes [Intermediate]	Endothelial	ANGPTL2_ITGA5_ITGB1	0.016813893912597	0	ANGPTL	ANGPTL2	ITGA5_ITGB1					PMID: 24478758	Secreted Signaling	ANGPTL2 - (ITGA5+ITGB1)
Oligodendrocytes [Mature]	Endothelial	ANGPTL2_ITGA5_ITGB1	0.0166894824043136	0	ANGPTL	ANGPTL2	ITGA5_ITGB1					PMID: 24478758	Secreted Signaling	ANGPTL2 - (ITGA5+ITGB1)
Oligodendrocytes [Intermediate]	Microglia	ANGPTL2_TLR4	0.0108535897658776	0	ANGPTL	ANGPTL2	TLR4					PMID: 24478758	Secreted Signaling	ANGPTL2 - TLR4
Oligodendrocytes [Mature]	Microglia	ANGPTL2_TLR4	0.0107727972707259	0	ANGPTL	ANGPTL2	TLR4					PMID: 24478758	Secreted Signaling	ANGPTL2 - TLR4
Pericytes	Endothelial	ANGPTL4_ITGA5_ITGB1	0.00549357288467313	0	ANGPTL	ANGPTL4	ITGA5_ITGB1					PMID: 30049845	Secreted Signaling	ANGPTL4 - (ITGA5+ITGB1)
vSMC	Endothelial	ANGPTL4_ITGA5_ITGB1	0.00339072807885565	0	ANGPTL	ANGPTL4	ITGA5_ITGB1					PMID: 30049845	Secreted Signaling	ANGPTL4 - (ITGA5+ITGB1)
Pericytes	Endothelial	ANGPTL4_CDH5	0.00798246133541936	0	ANGPTL	ANGPTL4	CDH5					PMID: 30049845	Secreted Signaling	ANGPTL4 - CDH5
vSMC	Endothelial	ANGPTL4_CDH5	0.00493163736474263	0	ANGPTL	ANGPTL4	CDH5					PMID: 30049845	Secreted Signaling	ANGPTL4 - CDH5
Pericytes	cRGC	ANGPTL4_CDH11	0.00188848841062071	0	ANGPTL	ANGPTL4	CDH11					PMID: 30049845	Secreted Signaling	ANGPTL4 - CDH11
vSMC	cRGC	ANGPTL4_CDH11	0.0011639925275021	0	ANGPTL	ANGPTL4	CDH11					PMID: 30049845	Secreted Signaling	ANGPTL4 - CDH11
Pericytes	Endothelial	ANGPTL4_CDH11	0.00298757279791786	0	ANGPTL	ANGPTL4	CDH11					PMID: 30049845	Secreted Signaling	ANGPTL4 - CDH11
vSMC	Endothelial	ANGPTL4_CDH11	0.00184220463449631	0	ANGPTL	ANGPTL4	CDH11					PMID: 30049845	Secreted Signaling	ANGPTL4 - CDH11
Pericytes	Pericytes	ANGPTL4_CDH11	0.0113513071963387	0	ANGPTL	ANGPTL4	CDH11					PMID: 30049845	Secreted Signaling	ANGPTL4 - CDH11
vSMC	Pericytes	ANGPTL4_CDH11	0.00702205498481605	0	ANGPTL	ANGPTL4	CDH11					PMID: 30049845	Secreted Signaling	ANGPTL4 - CDH11
Pericytes	tRGC	ANGPTL4_CDH11	0.00332704570537037	0	ANGPTL	ANGPTL4	CDH11					PMID: 30049845	Secreted Signaling	ANGPTL4 - CDH11
vSMC	tRGC	ANGPTL4_CDH11	0.0020517991046074	0	ANGPTL	ANGPTL4	CDH11					PMID: 30049845	Secreted Signaling	ANGPTL4 - CDH11
Pericytes	VLMC	ANGPTL4_CDH11	0.01060489858611	0	ANGPTL	ANGPTL4	CDH11					PMID: 30049845	Secreted Signaling	ANGPTL4 - CDH11
vSMC	VLMC	ANGPTL4_CDH11	0.00655842921997925	0	ANGPTL	ANGPTL4	CDH11					PMID: 30049845	Secreted Signaling	ANGPTL4 - CDH11
Pericytes	vSMC	ANGPTL4_CDH11	0.0120416059335869	0	ANGPTL	ANGPTL4	CDH11					PMID: 30049845	Secreted Signaling	ANGPTL4 - CDH11
vSMC	vSMC	ANGPTL4_CDH11	0.00745106625311118	0	ANGPTL	ANGPTL4	CDH11					PMID: 30049845	Secreted Signaling	ANGPTL4 - CDH11
Pericytes	Astrocytes	ANGPTL4_SDC2	0.00387823413725036	0	ANGPTL	ANGPTL4	SDC2					PMID: 29017031	Secreted Signaling	ANGPTL4 - SDC2
vSMC	Astrocytes	ANGPTL4_SDC2	0.00239222576017316	0	ANGPTL	ANGPTL4	SDC2					PMID: 29017031	Secreted Signaling	ANGPTL4 - SDC2
Pericytes	cRGC	ANGPTL4_SDC2	0.00209458823326543	0	ANGPTL	ANGPTL4	SDC2					PMID: 29017031	Secreted Signaling	ANGPTL4 - SDC2
vSMC	cRGC	ANGPTL4_SDC2	0.00129112690968584	0	ANGPTL	ANGPTL4	SDC2					PMID: 29017031	Secreted Signaling	ANGPTL4 - SDC2
Pericytes	Ependymal	ANGPTL4_SDC2	0.00259556409373898	0	ANGPTL	ANGPTL4	SDC2					PMID: 29017031	Secreted Signaling	ANGPTL4 - SDC2
vSMC	Ependymal	ANGPTL4_SDC2	0.00160024202704487	0	ANGPTL	ANGPTL4	SDC2					PMID: 29017031	Secreted Signaling	ANGPTL4 - SDC2
Pericytes	Pericytes	ANGPTL4_SDC2	0.00228433687278184	0	ANGPTL	ANGPTL4	SDC2					PMID: 29017031	Secreted Signaling	ANGPTL4 - SDC2
vSMC	Pericytes	ANGPTL4_SDC2	0.00140819274071012	0	ANGPTL	ANGPTL4	SDC2					PMID: 29017031	Secreted Signaling	ANGPTL4 - SDC2
Pericytes	qRGC	ANGPTL4_SDC2	0.00329540309649532	0	ANGPTL	ANGPTL4	SDC2					PMID: 29017031	Secreted Signaling	ANGPTL4 - SDC2
vSMC	qRGC	ANGPTL4_SDC2	0.00203226028185218	0	ANGPTL	ANGPTL4	SDC2					PMID: 29017031	Secreted Signaling	ANGPTL4 - SDC2
Pericytes	Tany_0	ANGPTL4_SDC2	0.00329736092159382	0	ANGPTL	ANGPTL4	SDC2					PMID: 29017031	Secreted Signaling	ANGPTL4 - SDC2
vSMC	Tany_0	ANGPTL4_SDC2	0.00203346919484149	0	ANGPTL	ANGPTL4	SDC2					PMID: 29017031	Secreted Signaling	ANGPTL4 - SDC2
Pericytes	Tany_1	ANGPTL4_SDC2	0.00345516436962925	0	ANGPTL	ANGPTL4	SDC2					PMID: 29017031	Secreted Signaling	ANGPTL4 - SDC2
vSMC	Tany_1	ANGPTL4_SDC2	0.00213091526387027	0	ANGPTL	ANGPTL4	SDC2					PMID: 29017031	Secreted Signaling	ANGPTL4 - SDC2
Pericytes	Tany_2	ANGPTL4_SDC2	0.00361774244477991	0	ANGPTL	ANGPTL4	SDC2					PMID: 29017031	Secreted Signaling	ANGPTL4 - SDC2
vSMC	Tany_2	ANGPTL4_SDC2	0.0022313221100723	0	ANGPTL	ANGPTL4	SDC2					PMID: 29017031	Secreted Signaling	ANGPTL4 - SDC2
Pericytes	Tany_3	ANGPTL4_SDC2	0.00409470195115007	0	ANGPTL	ANGPTL4	SDC2					PMID: 29017031	Secreted Signaling	ANGPTL4 - SDC2
vSMC	Tany_3	ANGPTL4_SDC2	0.00252596074344109	0	ANGPTL	ANGPTL4	SDC2					PMID: 29017031	Secreted Signaling	ANGPTL4 - SDC2
Pericytes	Tany_4	ANGPTL4_SDC2	0.0030901048179259	0	ANGPTL	ANGPTL4	SDC2					PMID: 29017031	Secreted Signaling	ANGPTL4 - SDC2
vSMC	Tany_4	ANGPTL4_SDC2	0.00190550331279139	0	ANGPTL	ANGPTL4	SDC2					PMID: 29017031	Secreted Signaling	ANGPTL4 - SDC2
Pericytes	Tany_5	ANGPTL4_SDC2	0.00379763288338383	0	ANGPTL	ANGPTL4	SDC2					PMID: 29017031	Secreted Signaling	ANGPTL4 - SDC2
vSMC	Tany_5	ANGPTL4_SDC2	0.00234243556069183	0	ANGPTL	ANGPTL4	SDC2					PMID: 29017031	Secreted Signaling	ANGPTL4 - SDC2
Pericytes	Tany_6	ANGPTL4_SDC2	0.00700382330248507	0	ANGPTL	ANGPTL4	SDC2					PMID: 29017031	Secreted Signaling	ANGPTL4 - SDC2
vSMC	Tany_6	ANGPTL4_SDC2	0.0043253950381728	0	ANGPTL	ANGPTL4	SDC2					PMID: 29017031	Secreted Signaling	ANGPTL4 - SDC2
Pericytes	VLMC	ANGPTL4_SDC2	0.00319248130837187	0	ANGPTL	ANGPTL4	SDC2					PMID: 29017031	Secreted Signaling	ANGPTL4 - SDC2
vSMC	VLMC	ANGPTL4_SDC2	0.00196871095440003	0	ANGPTL	ANGPTL4	SDC2					PMID: 29017031	Secreted Signaling	ANGPTL4 - SDC2
Pericytes	vSMC	ANGPTL4_SDC2	0.00937537340922468	0	ANGPTL	ANGPTL4	SDC2					PMID: 29017031	Secreted Signaling	ANGPTL4 - SDC2
vSMC	vSMC	ANGPTL4_SDC2	0.00579530114099817	0	ANGPTL	ANGPTL4	SDC2					PMID: 29017031	Secreted Signaling	ANGPTL4 - SDC2
Pericytes	Astrocytes	ANGPTL4_SDC3	0.0040579447861269	0	ANGPTL	ANGPTL4	SDC3					PMID: 29017031	Secreted Signaling	ANGPTL4 - SDC3
vSMC	Astrocytes	ANGPTL4_SDC3	0.00250325039868414	0	ANGPTL	ANGPTL4	SDC3					PMID: 29017031	Secreted Signaling	ANGPTL4 - SDC3
Pericytes	Endothelial	ANGPTL4_SDC3	0.00258290727660861	0	ANGPTL	ANGPTL4	SDC3					PMID: 29017031	Secreted Signaling	ANGPTL4 - SDC3
vSMC	Endothelial	ANGPTL4_SDC3	0.0015924309759606	0	ANGPTL	ANGPTL4	SDC3					PMID: 29017031	Secreted Signaling	ANGPTL4 - SDC3
Pericytes	IntProgen_1	ANGPTL4_SDC3	0.00413085144224212	0	ANGPTL	ANGPTL4	SDC3					PMID: 29017031	Secreted Signaling	ANGPTL4 - SDC3
vSMC	IntProgen_1	ANGPTL4_SDC3	0.00254829626443479	0	ANGPTL	ANGPTL4	SDC3					PMID: 29017031	Secreted Signaling	ANGPTL4 - SDC3
Pericytes	Oligodendrocytes [Dividing]	ANGPTL4_SDC3	0.00327860060794658	0	ANGPTL	ANGPTL4	SDC3					PMID: 29017031	Secreted Signaling	ANGPTL4 - SDC3
vSMC	Oligodendrocytes [Dividing]	ANGPTL4_SDC3	0.00202188519772153	0	ANGPTL	ANGPTL4	SDC3					PMID: 29017031	Secreted Signaling	ANGPTL4 - SDC3
Pericytes	Oligodendrocytes [Immature]	ANGPTL4_SDC3	0.00380194871560506	0	ANGPTL	ANGPTL4	SDC3					PMID: 29017031	Secreted Signaling	ANGPTL4 - SDC3
vSMC	Oligodendrocytes [Immature]	ANGPTL4_SDC3	0.00234510152221878	0	ANGPTL	ANGPTL4	SDC3					PMID: 29017031	Secreted Signaling	ANGPTL4 - SDC3
Pericytes	Oligodendrocytes [Intermediate]	ANGPTL4_SDC3	0.00294384533574403	0	ANGPTL	ANGPTL4	SDC3					PMID: 29017031	Secreted Signaling	ANGPTL4 - SDC3
vSMC	Oligodendrocytes [Intermediate]	ANGPTL4_SDC3	0.00181521077545274	0	ANGPTL	ANGPTL4	SDC3					PMID: 29017031	Secreted Signaling	ANGPTL4 - SDC3
Endothelial	Endothelial	ANGPT2_TEK	0.00170452102832478	0	ANGPT	ANGPT2	TEK				ANGPT inhibition receptor 1	PMID: 20651738	Secreted Signaling	ANGPT2 - TEK
Pericytes	Endothelial	ANGPT2_TEK	0.00206871879919501	0	ANGPT	ANGPT2	TEK				ANGPT inhibition receptor 1	PMID: 20651738	Secreted Signaling	ANGPT2 - TEK
vSMC	Endothelial	ANGPT2_TEK	0.00189624096666765	0	ANGPT	ANGPT2	TEK				ANGPT inhibition receptor 1	PMID: 20651738	Secreted Signaling	ANGPT2 - TEK
Endothelial	Endothelial	ANGPT2_ITGA5_ITGB1	0.00432077987731317	0	ANGPT	ANGPT2	ITGA5_ITGB1				ANGPT inhibition receptor 2	PMID: 20651738; PMID: 25635707	Secreted Signaling	ANGPT2 - (ITGA5+ITGB1)
Pericytes	Endothelial	ANGPT2_ITGA5_ITGB1	0.00524104779414736	0	ANGPT	ANGPT2	ITGA5_ITGB1				ANGPT inhibition receptor 2	PMID: 20651738; PMID: 25635707	Secreted Signaling	ANGPT2 - (ITGA5+ITGB1)
vSMC	Endothelial	ANGPT2_ITGA5_ITGB1	0.00480535308604775	0	ANGPT	ANGPT2	ITGA5_ITGB1				ANGPT inhibition receptor 2	PMID: 20651738; PMID: 25635707	Secreted Signaling	ANGPT2 - (ITGA5+ITGB1)
Astrocytes	Astrocytes	MDK_SDC2	0.0142895054221877	0	MK	MDK	SDC2					PMID: 28356350	Secreted Signaling	MDK - SDC2
cRGC	Astrocytes	MDK_SDC2	0.0276372484816643	0	MK	MDK	SDC2					PMID: 28356350	Secreted Signaling	MDK - SDC2
Endothelial	Astrocytes	MDK_SDC2	0.0117149520658317	0	MK	MDK	SDC2					PMID: 28356350	Secreted Signaling	MDK - SDC2
Ependymal	Astrocytes	MDK_SDC2	0.00294538391985968	0	MK	MDK	SDC2					PMID: 28356350	Secreted Signaling	MDK - SDC2
IntProgen_1	Astrocytes	MDK_SDC2	0.005647662116298	0	MK	MDK	SDC2					PMID: 28356350	Secreted Signaling	MDK - SDC2
IntProgen_2	Astrocytes	MDK_SDC2	0.0151834004813478	0	MK	MDK	SDC2					PMID: 28356350	Secreted Signaling	MDK - SDC2
IntProgen_3	Astrocytes	MDK_SDC2	0.0161490379801239	0	MK	MDK	SDC2					PMID: 28356350	Secreted Signaling	MDK - SDC2
Neuronal	Astrocytes	MDK_SDC2	0.00451209999899965	0	MK	MDK	SDC2					PMID: 28356350	Secreted Signaling	MDK - SDC2
Oligodendrocytes [Dividing]	Astrocytes	MDK_SDC2	0.00411501097658731	0	MK	MDK	SDC2					PMID: 28356350	Secreted Signaling	MDK - SDC2
Oligodendrocytes [Immature]	Astrocytes	MDK_SDC2	0.00415602316998527	0	MK	MDK	SDC2					PMID: 28356350	Secreted Signaling	MDK - SDC2
Pericytes	Astrocytes	MDK_SDC2	0.0153672239143048	0	MK	MDK	SDC2					PMID: 28356350	Secreted Signaling	MDK - SDC2
qRGC	Astrocytes	MDK_SDC2	0.0157425410256097	0	MK	MDK	SDC2					PMID: 28356350	Secreted Signaling	MDK - SDC2
Tany_0	Astrocytes	MDK_SDC2	0.0234920737045957	0	MK	MDK	SDC2					PMID: 28356350	Secreted Signaling	MDK - SDC2
Tany_1	Astrocytes	MDK_SDC2	0.0140124597350028	0	MK	MDK	SDC2					PMID: 28356350	Secreted Signaling	MDK - SDC2
Tany_2	Astrocytes	MDK_SDC2	0.0234451083854042	0	MK	MDK	SDC2					PMID: 28356350	Secreted Signaling	MDK - SDC2
Tany_3	Astrocytes	MDK_SDC2	0.0260582426644781	0	MK	MDK	SDC2					PMID: 28356350	Secreted Signaling	MDK - SDC2
Tany_4	Astrocytes	MDK_SDC2	0.017696988883845	0	MK	MDK	SDC2					PMID: 28356350	Secreted Signaling	MDK - SDC2
Tany_5	Astrocytes	MDK_SDC2	0.0186860696974453	0	MK	MDK	SDC2					PMID: 28356350	Secreted Signaling	MDK - SDC2
Tany_6	Astrocytes	MDK_SDC2	0.0172240412754254	0	MK	MDK	SDC2					PMID: 28356350	Secreted Signaling	MDK - SDC2
tRGC	Astrocytes	MDK_SDC2	0.0308322197421415	0	MK	MDK	SDC2					PMID: 28356350	Secreted Signaling	MDK - SDC2
VLMC	Astrocytes	MDK_SDC2	0.0355116472886911	0	MK	MDK	SDC2					PMID: 28356350	Secreted Signaling	MDK - SDC2
vSMC	Astrocytes	MDK_SDC2	0.0244881238696976	0	MK	MDK	SDC2					PMID: 28356350	Secreted Signaling	MDK - SDC2
Astrocytes	cRGC	MDK_SDC2	0.00775486925531751	0	MK	MDK	SDC2					PMID: 28356350	Secreted Signaling	MDK - SDC2
cRGC	cRGC	MDK_SDC2	0.0150921042002296	0	MK	MDK	SDC2					PMID: 28356350	Secreted Signaling	MDK - SDC2
Endothelial	cRGC	MDK_SDC2	0.00635008265742548	0	MK	MDK	SDC2					PMID: 28356350	Secreted Signaling	MDK - SDC2
Ependymal	cRGC	MDK_SDC2	0.00159008205416016	0	MK	MDK	SDC2					PMID: 28356350	Secreted Signaling	MDK - SDC2
IntProgen_1	cRGC	MDK_SDC2	0.00305272921120138	0	MK	MDK	SDC2					PMID: 28356350	Secreted Signaling	MDK - SDC2
IntProgen_2	cRGC	MDK_SDC2	0.00824340186429637	0	MK	MDK	SDC2					PMID: 28356350	Secreted Signaling	MDK - SDC2
IntProgen_3	cRGC	MDK_SDC2	0.00877159891251142	0	MK	MDK	SDC2					PMID: 28356350	Secreted Signaling	MDK - SDC2
Neuronal	cRGC	MDK_SDC2	0.00243764505783272	0	MK	MDK	SDC2					PMID: 28356350	Secreted Signaling	MDK - SDC2
Oligodendrocytes [Dividing]	cRGC	MDK_SDC2	0.002222711582111	0	MK	MDK	SDC2					PMID: 28356350	Secreted Signaling	MDK - SDC2
Oligodendrocytes [Immature]	cRGC	MDK_SDC2	0.00224490671571724	0	MK	MDK	SDC2					PMID: 28356350	Secreted Signaling	MDK - SDC2
Pericytes	cRGC	MDK_SDC2	0.0083439155249192	0	MK	MDK	SDC2					PMID: 28356350	Secreted Signaling	MDK - SDC2
qRGC	cRGC	MDK_SDC2	0.00854919016598138	0	MK	MDK	SDC2					PMID: 28356350	Secreted Signaling	MDK - SDC2
Tany_0	cRGC	MDK_SDC2	0.012803737769633	0	MK	MDK	SDC2					PMID: 28356350	Secreted Signaling	MDK - SDC2
Tany_1	cRGC	MDK_SDC2	0.00760354015299707	0	MK	MDK	SDC2					PMID: 28356350	Secreted Signaling	MDK - SDC2
Tany_2	cRGC	MDK_SDC2	0.012777860948685	0	MK	MDK	SDC2					PMID: 28356350	Secreted Signaling	MDK - SDC2
Tany_3	cRGC	MDK_SDC2	0.0142193619135111	0	MK	MDK	SDC2					PMID: 28356350	Secreted Signaling	MDK - SDC2
Tany_4	cRGC	MDK_SDC2	0.00961930632662898	0	MK	MDK	SDC2					PMID: 28356350	Secreted Signaling	MDK - SDC2
Tany_5	cRGC	MDK_SDC2	0.0101615974422945	0	MK	MDK	SDC2					PMID: 28356350	Secreted Signaling	MDK - SDC2
Tany_6	cRGC	MDK_SDC2	0.00936017574516051	0	MK	MDK	SDC2					PMID: 28356350	Secreted Signaling	MDK - SDC2
tRGC	cRGC	MDK_SDC2	0.0168619583607389	0	MK	MDK	SDC2					PMID: 28356350	Secreted Signaling	MDK - SDC2
VLMC	cRGC	MDK_SDC2	0.0194636908486272	0	MK	MDK	SDC2					PMID: 28356350	Secreted Signaling	MDK - SDC2
vSMC	cRGC	MDK_SDC2	0.0133528055404839	0	MK	MDK	SDC2					PMID: 28356350	Secreted Signaling	MDK - SDC2
Astrocytes	Ependymal	MDK_SDC2	0.00959663094150564	0	MK	MDK	SDC2					PMID: 28356350	Secreted Signaling	MDK - SDC2
cRGC	Ependymal	MDK_SDC2	0.0186436985430869	0	MK	MDK	SDC2					PMID: 28356350	Secreted Signaling	MDK - SDC2
Endothelial	Ependymal	MDK_SDC2	0.00786085424592078	0	MK	MDK	SDC2					PMID: 28356350	Secreted Signaling	MDK - SDC2
Ependymal	Ependymal	MDK_SDC2	0.0019706302811847	0	MK	MDK	SDC2					PMID: 28356350	Secreted Signaling	MDK - SDC2
IntProgen_1	Ependymal	MDK_SDC2	0.00378200116417709	0	MK	MDK	SDC2					PMID: 28356350	Secreted Signaling	MDK - SDC2
IntProgen_2	Ependymal	MDK_SDC2	0.0101999960938001	0	MK	MDK	SDC2					PMID: 28356350	Secreted Signaling	MDK - SDC2
IntProgen_3	Ependymal	MDK_SDC2	0.0108521903349484	0	MK	MDK	SDC2					PMID: 28356350	Secreted Signaling	MDK - SDC2
Neuronal	Ependymal	MDK_SDC2	0.0030204236306206	0	MK	MDK	SDC2					PMID: 28356350	Secreted Signaling	MDK - SDC2
Oligodendrocytes [Dividing]	Ependymal	MDK_SDC2	0.00275424693242208	0	MK	MDK	SDC2					PMID: 28356350	Secreted Signaling	MDK - SDC2
Oligodendrocytes [Immature]	Ependymal	MDK_SDC2	0.00278173497384048	0	MK	MDK	SDC2					PMID: 28356350	Secreted Signaling	MDK - SDC2
Pericytes	Ependymal	MDK_SDC2	0.0103241185979635	0	MK	MDK	SDC2					PMID: 28356350	Secreted Signaling	MDK - SDC2
qRGC	Ependymal	MDK_SDC2	0.0105775899950313	0	MK	MDK	SDC2					PMID: 28356350	Secreted Signaling	MDK - SDC2
Tany_0	Ependymal	MDK_SDC2	0.0158254683388921	0	MK	MDK	SDC2					PMID: 28356350	Secreted Signaling	MDK - SDC2
Tany_1	Ependymal	MDK_SDC2	0.0094097023934181	0	MK	MDK	SDC2					PMID: 28356350	Secreted Signaling	MDK - SDC2
Tany_2	Ependymal	MDK_SDC2	0.0157935821930744	0	MK	MDK	SDC2					PMID: 28356350	Secreted Signaling	MDK - SDC2
Tany_3	Ependymal	MDK_SDC2	0.0175692392548153	0	MK	MDK	SDC2					PMID: 28356350	Secreted Signaling	MDK - SDC2
Tany_4	Ependymal	MDK_SDC2	0.0118985572190155	0	MK	MDK	SDC2					PMID: 28356350	Secreted Signaling	MDK - SDC2
Tany_5	Ependymal	MDK_SDC2	0.0125677111956824	0	MK	MDK	SDC2					PMID: 28356350	Secreted Signaling	MDK - SDC2
Tany_6	Ependymal	MDK_SDC2	0.0115787446624668	0	MK	MDK	SDC2					PMID: 28356350	Secreted Signaling	MDK - SDC2
tRGC	Ependymal	MDK_SDC2	0.020821244049177	0	MK	MDK	SDC2					PMID: 28356350	Secreted Signaling	MDK - SDC2
VLMC	Ependymal	MDK_SDC2	0.024018953538555	0	MK	MDK	SDC2					PMID: 28356350	Secreted Signaling	MDK - SDC2
vSMC	Ependymal	MDK_SDC2	0.0165019520904002	0	MK	MDK	SDC2					PMID: 28356350	Secreted Signaling	MDK - SDC2
Astrocytes	Pericytes	MDK_SDC2	0.00845303894261226	0	MK	MDK	SDC2					PMID: 28356350	Secreted Signaling	MDK - SDC2
cRGC	Pericytes	MDK_SDC2	0.0164398994416595	0	MK	MDK	SDC2					PMID: 28356350	Secreted Signaling	MDK - SDC2
Endothelial	Pericytes	MDK_SDC2	0.00692266199376932	0	MK	MDK	SDC2					PMID: 28356350	Secreted Signaling	MDK - SDC2
Ependymal	Pericytes	MDK_SDC2	0.0017342069302028	0	MK	MDK	SDC2					PMID: 28356350	Secreted Signaling	MDK - SDC2
IntProgen_1	Pericytes	MDK_SDC2	0.00332898623660845	0	MK	MDK	SDC2					PMID: 28356350	Secreted Signaling	MDK - SDC2
IntProgen_2	Pericytes	MDK_SDC2	0.00898515578894804	0	MK	MDK	SDC2					PMID: 28356350	Secreted Signaling	MDK - SDC2
IntProgen_3	Pericytes	MDK_SDC2	0.00956042265210014	0	MK	MDK	SDC2					PMID: 28356350	Secreted Signaling	MDK - SDC2
Neuronal	Pericytes	MDK_SDC2	0.00265838840783502	0	MK	MDK	SDC2					PMID: 28356350	Secreted Signaling	MDK - SDC2
Oligodendrocytes [Dividing]	Pericytes	MDK_SDC2	0.00242403871504537	0	MK	MDK	SDC2					PMID: 28356350	Secreted Signaling	MDK - SDC2
Oligodendrocytes [Immature]	Pericytes	MDK_SDC2	0.0024482392902774	0	MK	MDK	SDC2					PMID: 28356350	Secreted Signaling	MDK - SDC2
Pericytes	Pericytes	MDK_SDC2	0.00909463088375792	0	MK	MDK	SDC2					PMID: 28356350	Secreted Signaling	MDK - SDC2
qRGC	Pericytes	MDK_SDC2	0.00931820086612987	0	MK	MDK	SDC2					PMID: 28356350	Secreted Signaling	MDK - SDC2
Tany_0	Pericytes	MDK_SDC2	0.013950065769088	0	MK	MDK	SDC2					PMID: 28356350	Secreted Signaling	MDK - SDC2
Tany_1	Pericytes	MDK_SDC2	0.00828819950654209	0	MK	MDK	SDC2					PMID: 28356350	Secreted Signaling	MDK - SDC2
Tany_2	Pericytes	MDK_SDC2	0.013921904849637	0	MK	MDK	SDC2					PMID: 28356350	Secreted Signaling	MDK - SDC2
Tany_3	Pericytes	MDK_SDC2	0.0154904430260294	0	MK	MDK	SDC2					PMID: 28356350	Secreted Signaling	MDK - SDC2
Tany_4	Pericytes	MDK_SDC2	0.0104835575265273	0	MK	MDK	SDC2					PMID: 28356350	Secreted Signaling	MDK - SDC2
Tany_5	Pericytes	MDK_SDC2	0.0110740262543617	0	MK	MDK	SDC2					PMID: 28356350	Secreted Signaling	MDK - SDC2
Tany_6	Pericytes	MDK_SDC2	0.0102013850459653	0	MK	MDK	SDC2					PMID: 28356350	Secreted Signaling	MDK - SDC2
tRGC	Pericytes	MDK_SDC2	0.0183648626673553	0	MK	MDK	SDC2					PMID: 28356350	Secreted Signaling	MDK - SDC2
VLMC	Pericytes	MDK_SDC2	0.0211934883631117	0	MK	MDK	SDC2					PMID: 28356350	Secreted Signaling	MDK - SDC2
vSMC	Pericytes	MDK_SDC2	0.0145475675678439	0	MK	MDK	SDC2					PMID: 28356350	Secreted Signaling	MDK - SDC2
Astrocytes	qRGC	MDK_SDC2	0.0121611434525125	0	MK	MDK	SDC2					PMID: 28356350	Secreted Signaling	MDK - SDC2
cRGC	qRGC	MDK_SDC2	0.0235683313293442	0	MK	MDK	SDC2					PMID: 28356350	Secreted Signaling	MDK - SDC2
Endothelial	qRGC	MDK_SDC2	0.00996618190966444	0	MK	MDK	SDC2					PMID: 28356350	Secreted Signaling	MDK - SDC2
Ependymal	qRGC	MDK_SDC2	0.0025023918396398	0	MK	MDK	SDC2					PMID: 28356350	Secreted Signaling	MDK - SDC2
IntProgen_1	qRGC	MDK_SDC2	0.00480019828025199	0	MK	MDK	SDC2					PMID: 28356350	Secreted Signaling	MDK - SDC2
IntProgen_2	qRGC	MDK_SDC2	0.0129236422100784	0	MK	MDK	SDC2					PMID: 28356350	Secreted Signaling	MDK - SDC2
IntProgen_3	qRGC	MDK_SDC2	0.01374756928294	0	MK	MDK	SDC2					PMID: 28356350	Secreted Signaling	MDK - SDC2
Neuronal	qRGC	MDK_SDC2	0.00383437664068773	0	MK	MDK	SDC2					PMID: 28356350	Secreted Signaling	MDK - SDC2
Oligodendrocytes [Dividing]	qRGC	MDK_SDC2	0.0034967214107852	0	MK	MDK	SDC2					PMID: 28356350	Secreted Signaling	MDK - SDC2
Oligodendrocytes [Immature]	qRGC	MDK_SDC2	0.00353159328297898	0	MK	MDK	SDC2					PMID: 28356350	Secreted Signaling	MDK - SDC2
Pericytes	qRGC	MDK_SDC2	0.0130804704274743	0	MK	MDK	SDC2					PMID: 28356350	Secreted Signaling	MDK - SDC2
qRGC	qRGC	MDK_SDC2	0.0134006977603842	0	MK	MDK	SDC2					PMID: 28356350	Secreted Signaling	MDK - SDC2
Tany_0	qRGC	MDK_SDC2	0.0200208678459462	0	MK	MDK	SDC2					PMID: 28356350	Secreted Signaling	MDK - SDC2
Tany_1	qRGC	MDK_SDC2	0.0119248633493011	0	MK	MDK	SDC2					PMID: 28356350	Secreted Signaling	MDK - SDC2
Tany_2	qRGC	MDK_SDC2	0.0199807001619988	0	MK	MDK	SDC2					PMID: 28356350	Secreted Signaling	MDK - SDC2
Tany_3	qRGC	MDK_SDC2	0.0222164845008351	0	MK	MDK	SDC2					PMID: 28356350	Secreted Signaling	MDK - SDC2
Tany_4	qRGC	MDK_SDC2	0.0150688552984667	0	MK	MDK	SDC2					PMID: 28356350	Secreted Signaling	MDK - SDC2
Tany_5	qRGC	MDK_SDC2	0.0159134298726248	0	MK	MDK	SDC2					PMID: 28356350	Secreted Signaling	MDK - SDC2
Tany_6	qRGC	MDK_SDC2	0.0146650953263547	0	MK	MDK	SDC2					PMID: 28356350	Secreted Signaling	MDK - SDC2
tRGC	qRGC	MDK_SDC2	0.02630564566497	0	MK	MDK	SDC2					PMID: 28356350	Secreted Signaling	MDK - SDC2
VLMC	qRGC	MDK_SDC2	0.0303195641327035	0	MK	MDK	SDC2					PMID: 28356350	Secreted Signaling	MDK - SDC2
vSMC	qRGC	MDK_SDC2	0.0208728868307428	0	MK	MDK	SDC2					PMID: 28356350	Secreted Signaling	MDK - SDC2
Astrocytes	Tany_0	MDK_SDC2	0.0121683041793423	0	MK	MDK	SDC2					PMID: 28356350	Secreted Signaling	MDK - SDC2
cRGC	Tany_0	MDK_SDC2	0.0235820484932601	0	MK	MDK	SDC2					PMID: 28356350	Secreted Signaling	MDK - SDC2
Endothelial	Tany_0	MDK_SDC2	0.00997206324575178	0	MK	MDK	SDC2					PMID: 28356350	Secreted Signaling	MDK - SDC2
Ependymal	Tany_0	MDK_SDC2	0.00250387971402918	0	MK	MDK	SDC2					PMID: 28356350	Secreted Signaling	MDK - SDC2
IntProgen_1	Tany_0	MDK_SDC2	0.00480304580792422	0	MK	MDK	SDC2					PMID: 28356350	Secreted Signaling	MDK - SDC2
IntProgen_2	Tany_0	MDK_SDC2	0.0129312460342972	0	MK	MDK	SDC2					PMID: 28356350	Secreted Signaling	MDK - SDC2
IntProgen_3	Tany_0	MDK_SDC2	0.0137556511217226	0	MK	MDK	SDC2					PMID: 28356350	Secreted Signaling	MDK - SDC2
Neuronal	Tany_0	MDK_SDC2	0.00383665344164991	0	MK	MDK	SDC2					PMID: 28356350	Secreted Signaling	MDK - SDC2
Oligodendrocytes [Dividing]	Tany_0	MDK_SDC2	0.00349879842083314	0	MK	MDK	SDC2					PMID: 28356350	Secreted Signaling	MDK - SDC2
Oligodendrocytes [Immature]	Tany_0	MDK_SDC2	0.00353369093304362	0	MK	MDK	SDC2					PMID: 28356350	Secreted Signaling	MDK - SDC2
Pericytes	Tany_0	MDK_SDC2	0.0130881653005066	0	MK	MDK	SDC2					PMID: 28356350	Secreted Signaling	MDK - SDC2
qRGC	Tany_0	MDK_SDC2	0.0134085784547582	0	MK	MDK	SDC2					PMID: 28356350	Secreted Signaling	MDK - SDC2
Tany_0	Tany_0	MDK_SDC2	0.02003256268588	0	MK	MDK	SDC2					PMID: 28356350	Secreted Signaling	MDK - SDC2
Tany_1	Tany_0	MDK_SDC2	0.0119318866301131	0	MK	MDK	SDC2					PMID: 28356350	Secreted Signaling	MDK - SDC2
Tany_2	Tany_0	MDK_SDC2	0.0199923720173516	0	MK	MDK	SDC2					PMID: 28356350	Secreted Signaling	MDK - SDC2
Tany_3	Tany_0	MDK_SDC2	0.0222294327794591	0	MK	MDK	SDC2					PMID: 28356350	Secreted Signaling	MDK - SDC2
Tany_4	Tany_0	MDK_SDC2	0.0150777020121161	0	MK	MDK	SDC2					PMID: 28356350	Secreted Signaling	MDK - SDC2
Tany_5	Tany_0	MDK_SDC2	0.0159227644082637	0	MK	MDK	SDC2					PMID: 28356350	Secreted Signaling	MDK - SDC2
Tany_6	Tany_0	MDK_SDC2	0.0146737085296842	0	MK	MDK	SDC2					PMID: 28356350	Secreted Signaling	MDK - SDC2
tRGC	Tany_0	MDK_SDC2	0.0263209130460577	0	MK	MDK	SDC2					PMID: 28356350	Secreted Signaling	MDK - SDC2
VLMC	Tany_0	MDK_SDC2	0.0303370885455691	0	MK	MDK	SDC2					PMID: 28356350	Secreted Signaling	MDK - SDC2
vSMC	Tany_0	MDK_SDC2	0.0208850687559844	0	MK	MDK	SDC2					PMID: 28356350	Secreted Signaling	MDK - SDC2
Astrocytes	Tany_1	MDK_SDC2	0.01274522001711	0	MK	MDK	SDC2					PMID: 28356350	Secreted Signaling	MDK - SDC2
cRGC	Tany_1	MDK_SDC2	0.0246865819774389	0	MK	MDK	SDC2					PMID: 28356350	Secreted Signaling	MDK - SDC2
Endothelial	Tany_1	MDK_SDC2	0.0104459534180887	0	MK	MDK	SDC2					PMID: 28356350	Secreted Signaling	MDK - SDC2
Ependymal	Tany_1	MDK_SDC2	0.00262380910194045	0	MK	MDK	SDC2					PMID: 28356350	Secreted Signaling	MDK - SDC2
IntProgen_1	Tany_1	MDK_SDC2	0.00503254373305755	0	MK	MDK	SDC2					PMID: 28356350	Secreted Signaling	MDK - SDC2
IntProgen_2	Tany_1	MDK_SDC2	0.0135438380382409	0	MK	MDK	SDC2					PMID: 28356350	Secreted Signaling	MDK - SDC2
IntProgen_3	Tany_1	MDK_SDC2	0.014406727654036	0	MK	MDK	SDC2					PMID: 28356350	Secreted Signaling	MDK - SDC2
Neuronal	Tany_1	MDK_SDC2	0.0040201619807061	0	MK	MDK	SDC2					PMID: 28356350	Secreted Signaling	MDK - SDC2
Oligodendrocytes [Dividing]	Tany_1	MDK_SDC2	0.00366620670361046	0	MK	MDK	SDC2					PMID: 28356350	Secreted Signaling	MDK - SDC2
Oligodendrocytes [Immature]	Tany_1	MDK_SDC2	0.00370276252704375	0	MK	MDK	SDC2					PMID: 28356350	Secreted Signaling	MDK - SDC2
Pericytes	Tany_1	MDK_SDC2	0.013708087804574	0	MK	MDK	SDC2					PMID: 28356350	Secreted Signaling	MDK - SDC2
qRGC	Tany_1	MDK_SDC2	0.0140434614101832	0	MK	MDK	SDC2					PMID: 28356350	Secreted Signaling	MDK - SDC2
Tany_0	Tany_1	MDK_SDC2	0.0209744169533631	0	MK	MDK	SDC2					PMID: 28356350	Secreted Signaling	MDK - SDC2
Tany_1	Tany_1	MDK_SDC2	0.0124977354017666	0	MK	MDK	SDC2					PMID: 28356350	Secreted Signaling	MDK - SDC2
Tany_2	Tany_1	MDK_SDC2	0.0209323770363605	0	MK	MDK	SDC2					PMID: 28356350	Secreted Signaling	MDK - SDC2
Tany_3	Tany_1	MDK_SDC2	0.0232721225753024	0	MK	MDK	SDC2					PMID: 28356350	Secreted Signaling	MDK - SDC2
Tany_4	Tany_1	MDK_SDC2	0.0157903514272814	0	MK	MDK	SDC2					PMID: 28356350	Secreted Signaling	MDK - SDC2
Tany_5	Tany_1	MDK_SDC2	0.0166746795846865	0	MK	MDK	SDC2					PMID: 28356350	Secreted Signaling	MDK - SDC2
Tany_6	Tany_1	MDK_SDC2	0.0153675610765409	0	MK	MDK	SDC2					PMID: 28356350	Secreted Signaling	MDK - SDC2
tRGC	Tany_1	MDK_SDC2	0.027550109619865	0	MK	MDK	SDC2					PMID: 28356350	Secreted Signaling	MDK - SDC2
VLMC	Tany_1	MDK_SDC2	0.0317477265607582	0	MK	MDK	SDC2					PMID: 28356350	Secreted Signaling	MDK - SDC2
vSMC	Tany_1	MDK_SDC2	0.0218661102453662	0	MK	MDK	SDC2					PMID: 28356350	Secreted Signaling	MDK - SDC2
Astrocytes	Tany_2	MDK_SDC2	0.0133390779251917	0	MK	MDK	SDC2					PMID: 28356350	Secreted Signaling	MDK - SDC2
cRGC	Tany_2	MDK_SDC2	0.0258222893135286	0	MK	MDK	SDC2					PMID: 28356350	Secreted Signaling	MDK - SDC2
Endothelial	Tany_2	MDK_SDC2	0.0109338645159823	0	MK	MDK	SDC2					PMID: 28356350	Secreted Signaling	MDK - SDC2
Ependymal	Tany_2	MDK_SDC2	0.0027473767273781	0	MK	MDK	SDC2					PMID: 28356350	Secreted Signaling	MDK - SDC2
IntProgen_1	Tany_2	MDK_SDC2	0.00526895083060711	0	MK	MDK	SDC2					PMID: 28356350	Secreted Signaling	MDK - SDC2
IntProgen_2	Tany_2	MDK_SDC2	0.0141743729455499	0	MK	MDK	SDC2					PMID: 28356350	Secreted Signaling	MDK - SDC2
IntProgen_3	Tany_2	MDK_SDC2	0.015076820504192	0	MK	MDK	SDC2					PMID: 28356350	Secreted Signaling	MDK - SDC2
Neuronal	Tany_2	MDK_SDC2	0.00420921296172594	0	MK	MDK	SDC2					PMID: 28356350	Secreted Signaling	MDK - SDC2
Oligodendrocytes [Dividing]	Tany_2	MDK_SDC2	0.00383867683825123	0	MK	MDK	SDC2					PMID: 28356350	Secreted Signaling	MDK - SDC2
Oligodendrocytes [Immature]	Tany_2	MDK_SDC2	0.00387694567326117	0	MK	MDK	SDC2					PMID: 28356350	Secreted Signaling	MDK - SDC2
Pericytes	Tany_2	MDK_SDC2	0.0143461581718307	0	MK	MDK	SDC2					PMID: 28356350	Secreted Signaling	MDK - SDC2
qRGC	Tany_2	MDK_SDC2	0.0146969097959322	0	MK	MDK	SDC2					PMID: 28356350	Secreted Signaling	MDK - SDC2
Tany_0	Tany_2	MDK_SDC2	0.0219431882407367	0	MK	MDK	SDC2					PMID: 28356350	Secreted Signaling	MDK - SDC2
Tany_1	Tany_2	MDK_SDC2	0.0130802146541891	0	MK	MDK	SDC2					PMID: 28356350	Secreted Signaling	MDK - SDC2
Tany_2	Tany_2	MDK_SDC2	0.0218992500080505	0	MK	MDK	SDC2					PMID: 28356350	Secreted Signaling	MDK - SDC2
Tany_3	Tany_2	MDK_SDC2	0.0243443818828694	0	MK	MDK	SDC2					PMID: 28356350	Secreted Signaling	MDK - SDC2
Tany_4	Tany_2	MDK_SDC2	0.0165237211302758	0	MK	MDK	SDC2					PMID: 28356350	Secreted Signaling	MDK - SDC2
Tany_5	Tany_2	MDK_SDC2	0.0174483930355359	0	MK	MDK	SDC2					PMID: 28356350	Secreted Signaling	MDK - SDC2
Tany_6	Tany_2	MDK_SDC2	0.0160816154815271	0	MK	MDK	SDC2					PMID: 28356350	Secreted Signaling	MDK - SDC2
tRGC	Tany_2	MDK_SDC2	0.0288136617815847	0	MK	MDK	SDC2					PMID: 28356350	Secreted Signaling	MDK - SDC2
VLMC	Tany_2	MDK_SDC2	0.033197225155678	0	MK	MDK	SDC2					PMID: 28356350	Secreted Signaling	MDK - SDC2
vSMC	Tany_2	MDK_SDC2	0.0228751049595228	0	MK	MDK	SDC2					PMID: 28356350	Secreted Signaling	MDK - SDC2
Astrocytes	Tany_3	MDK_SDC2	0.0150782931957016	0	MK	MDK	SDC2					PMID: 28356350	Secreted Signaling	MDK - SDC2
cRGC	Tany_3	MDK_SDC2	0.0291410558306676	0	MK	MDK	SDC2					PMID: 28356350	Secreted Signaling	MDK - SDC2
Endothelial	Tany_3	MDK_SDC2	0.0123634057362232	0	MK	MDK	SDC2					PMID: 28356350	Secreted Signaling	MDK - SDC2
Ependymal	Tany_3	MDK_SDC2	0.00310994625376215	0	MK	MDK	SDC2					PMID: 28356350	Secreted Signaling	MDK - SDC2
IntProgen_1	Tany_3	MDK_SDC2	0.00596230131337012	0	MK	MDK	SDC2					PMID: 28356350	Secreted Signaling	MDK - SDC2
IntProgen_2	Tany_3	MDK_SDC2	0.0160207297267208	0	MK	MDK	SDC2					PMID: 28356350	Secreted Signaling	MDK - SDC2
IntProgen_3	Tany_3	MDK_SDC2	0.0170386985438626	0	MK	MDK	SDC2					PMID: 28356350	Secreted Signaling	MDK - SDC2
Neuronal	Tany_3	MDK_SDC2	0.00476377852020486	0	MK	MDK	SDC2					PMID: 28356350	Secreted Signaling	MDK - SDC2
Oligodendrocytes [Dividing]	Tany_3	MDK_SDC2	0.00434463710262764	0	MK	MDK	SDC2					PMID: 28356350	Secreted Signaling	MDK - SDC2
Oligodendrocytes [Immature]	Tany_3	MDK_SDC2	0.00438792777771441	0	MK	MDK	SDC2					PMID: 28356350	Secreted Signaling	MDK - SDC2
Pericytes	Tany_3	MDK_SDC2	0.0162145236868292	0	MK	MDK	SDC2					PMID: 28356350	Secreted Signaling	MDK - SDC2
qRGC	Tany_3	MDK_SDC2	0.0166101854957665	0	MK	MDK	SDC2					PMID: 28356350	Secreted Signaling	MDK - SDC2
Tany_0	Tany_3	MDK_SDC2	0.0247760794400141	0	MK	MDK	SDC2					PMID: 28356350	Secreted Signaling	MDK - SDC2
Tany_1	Tany_3	MDK_SDC2	0.0147861838534829	0	MK	MDK	SDC2					PMID: 28356350	Secreted Signaling	MDK - SDC2
Tany_2	Tany_3	MDK_SDC2	0.0247266121382019	0	MK	MDK	SDC2					PMID: 28356350	Secreted Signaling	MDK - SDC2
Tany_3	Tany_3	MDK_SDC2	0.0274785606022325	0	MK	MDK	SDC2					PMID: 28356350	Secreted Signaling	MDK - SDC2
Tany_4	Tany_3	MDK_SDC2	0.0186703087346868	0	MK	MDK	SDC2					PMID: 28356350	Secreted Signaling	MDK - SDC2
Tany_5	Tany_3	MDK_SDC2	0.0197126965176485	0	MK	MDK	SDC2					PMID: 28356350	Secreted Signaling	MDK - SDC2
Tany_6	Tany_3	MDK_SDC2	0.0181718305928012	0	MK	MDK	SDC2					PMID: 28356350	Secreted Signaling	MDK - SDC2
tRGC	Tany_3	MDK_SDC2	0.0325040616471984	0	MK	MDK	SDC2					PMID: 28356350	Secreted Signaling	MDK - SDC2
VLMC	Tany_3	MDK_SDC2	0.0374274269802952	0	MK	MDK	SDC2					PMID: 28356350	Secreted Signaling	MDK - SDC2
vSMC	Tany_3	MDK_SDC2	0.025825130924695	0	MK	MDK	SDC2					PMID: 28356350	Secreted Signaling	MDK - SDC2
Astrocytes	Tany_4	MDK_SDC2	0.0114098466379211	0	MK	MDK	SDC2					PMID: 28356350	Secreted Signaling	MDK - SDC2
cRGC	Tany_4	MDK_SDC2	0.022128101982226	0	MK	MDK	SDC2					PMID: 28356350	Secreted Signaling	MDK - SDC2
Endothelial	Tany_4	MDK_SDC2	0.00934920308510264	0	MK	MDK	SDC2					PMID: 28356350	Secreted Signaling	MDK - SDC2
Ependymal	Tany_4	MDK_SDC2	0.00234638057645982	0	MK	MDK	SDC2					PMID: 28356350	Secreted Signaling	MDK - SDC2
IntProgen_1	Tany_4	MDK_SDC2	0.0045015770990742	0	MK	MDK	SDC2					PMID: 28356350	Secreted Signaling	MDK - SDC2
IntProgen_2	Tany_4	MDK_SDC2	0.012125817620983	0	MK	MDK	SDC2					PMID: 28356350	Secreted Signaling	MDK - SDC2
IntProgen_3	Tany_4	MDK_SDC2	0.0128995453196982	0	MK	MDK	SDC2					PMID: 28356350	Secreted Signaling	MDK - SDC2
Neuronal	Tany_4	MDK_SDC2	0.00359562231279113	0	MK	MDK	SDC2					PMID: 28356350	Secreted Signaling	MDK - SDC2
Oligodendrocytes [Dividing]	Tany_4	MDK_SDC2	0.00327892258668891	0	MK	MDK	SDC2					PMID: 28356350	Secreted Signaling	MDK - SDC2
Oligodendrocytes [Immature]	Tany_4	MDK_SDC2	0.00331162962742811	0	MK	MDK	SDC2					PMID: 28356350	Secreted Signaling	MDK - SDC2
Pericytes	Tany_4	MDK_SDC2	0.0122730846268606	0	MK	MDK	SDC2					PMID: 28356350	Secreted Signaling	MDK - SDC2
qRGC	Tany_4	MDK_SDC2	0.0125737979065035	0	MK	MDK	SDC2					PMID: 28356350	Secreted Signaling	MDK - SDC2
Tany_0	Tany_4	MDK_SDC2	0.0187932469191088	0	MK	MDK	SDC2					PMID: 28356350	Secreted Signaling	MDK - SDC2
Tany_1	Tany_4	MDK_SDC2	0.0111879982355925	0	MK	MDK	SDC2					PMID: 28356350	Secreted Signaling	MDK - SDC2
Tany_2	Tany_4	MDK_SDC2	0.018755495061931	0	MK	MDK	SDC2					PMID: 28356350	Secreted Signaling	MDK - SDC2
Tany_3	Tany_4	MDK_SDC2	0.0208571001293061	0	MK	MDK	SDC2					PMID: 28356350	Secreted Signaling	MDK - SDC2
Tany_4	Tany_4	MDK_SDC2	0.0141404958845248	0	MK	MDK	SDC2					PMID: 28356350	Secreted Signaling	MDK - SDC2
Tany_5	Tany_4	MDK_SDC2	0.0149338269865466	0	MK	MDK	SDC2					PMID: 28356350	Secreted Signaling	MDK - SDC2
Tany_6	Tany_4	MDK_SDC2	0.0137612631410623	0	MK	MDK	SDC2					PMID: 28356350	Secreted Signaling	MDK - SDC2
tRGC	Tany_4	MDK_SDC2	0.0247023744756797	0	MK	MDK	SDC2					PMID: 28356350	Secreted Signaling	MDK - SDC2
VLMC	Tany_4	MDK_SDC2	0.0284788087149835	0	MK	MDK	SDC2					PMID: 28356350	Secreted Signaling	MDK - SDC2
vSMC	Tany_4	MDK_SDC2	0.0195940671694762	0	MK	MDK	SDC2					PMID: 28356350	Secreted Signaling	MDK - SDC2
Astrocytes	Tany_5	MDK_SDC2	0.0139955670607902	0	MK	MDK	SDC2					PMID: 28356350	Secreted Signaling	MDK - SDC2
cRGC	Tany_5	MDK_SDC2	0.027076286025499	0	MK	MDK	SDC2					PMID: 28356350	Secreted Signaling	MDK - SDC2
Endothelial	Tany_5	MDK_SDC2	0.0114733564222066	0	MK	MDK	SDC2					PMID: 28356350	Secreted Signaling	MDK - SDC2
Ependymal	Tany_5	MDK_SDC2	0.0028841139381416	0	MK	MDK	SDC2					PMID: 28356350	Secreted Signaling	MDK - SDC2
IntProgen_1	Tany_5	MDK_SDC2	0.0055304910500743	0	MK	MDK	SDC2					PMID: 28356350	Secreted Signaling	MDK - SDC2
IntProgen_2	Tany_5	MDK_SDC2	0.0148713519091397	0	MK	MDK	SDC2					PMID: 28356350	Secreted Signaling	MDK - SDC2
IntProgen_3	Tany_5	MDK_SDC2	0.01581746241786	0	MK	MDK	SDC2					PMID: 28356350	Secreted Signaling	MDK - SDC2
Neuronal	Tany_5	MDK_SDC2	0.00441838355774066	0	MK	MDK	SDC2					PMID: 28356350	Secreted Signaling	MDK - SDC2
Oligodendrocytes [Dividing]	Tany_5	MDK_SDC2	0.00402950870105402	0	MK	MDK	SDC2					PMID: 28356350	Secreted Signaling	MDK - SDC2
Oligodendrocytes [Immature]	Tany_5	MDK_SDC2	0.00406967221967223	0	MK	MDK	SDC2					PMID: 28356350	Secreted Signaling	MDK - SDC2
Pericytes	Tany_5	MDK_SDC2	0.0150514551511182	0	MK	MDK	SDC2					PMID: 28356350	Secreted Signaling	MDK - SDC2
qRGC	Tany_5	MDK_SDC2	0.0154191809420394	0	MK	MDK	SDC2					PMID: 28356350	Secreted Signaling	MDK - SDC2
Tany_0	Tany_5	MDK_SDC2	0.0230132559676871	0	MK	MDK	SDC2					PMID: 28356350	Secreted Signaling	MDK - SDC2
Tany_1	Tany_5	MDK_SDC2	0.0137241409198864	0	MK	MDK	SDC2					PMID: 28356350	Secreted Signaling	MDK - SDC2
Tany_2	Tany_5	MDK_SDC2	0.0229672253858868	0	MK	MDK	SDC2					PMID: 28356350	Secreted Signaling	MDK - SDC2
Tany_3	Tany_5	MDK_SDC2	0.025528488383428	0	MK	MDK	SDC2					PMID: 28356350	Secreted Signaling	MDK - SDC2
Tany_4	Tany_5	MDK_SDC2	0.0173341904300118	0	MK	MDK	SDC2					PMID: 28356350	Secreted Signaling	MDK - SDC2
Tany_5	Tany_5	MDK_SDC2	0.018303372336594	0	MK	MDK	SDC2					PMID: 28356350	Secreted Signaling	MDK - SDC2
Tany_6	Tany_5	MDK_SDC2	0.0168707719988398	0	MK	MDK	SDC2					PMID: 28356350	Secreted Signaling	MDK - SDC2
tRGC	Tany_5	MDK_SDC2	0.0302084225661821	0	MK	MDK	SDC2					PMID: 28356350	Secreted Signaling	MDK - SDC2
VLMC	Tany_5	MDK_SDC2	0.0347965751177965	0	MK	MDK	SDC2					PMID: 28356350	Secreted Signaling	MDK - SDC2
vSMC	Tany_5	MDK_SDC2	0.023989503282773	0	MK	MDK	SDC2					PMID: 28356350	Secreted Signaling	MDK - SDC2
Astrocytes	Tany_6	MDK_SDC2	0.0255903027581851	0	MK	MDK	SDC2					PMID: 28356350	Secreted Signaling	MDK - SDC2
cRGC	Tany_6	MDK_SDC2	0.0489696366502076	0	MK	MDK	SDC2					PMID: 28356350	Secreted Signaling	MDK - SDC2
Endothelial	Tany_6	MDK_SDC2	0.0210230994670794	0	MK	MDK	SDC2					PMID: 28356350	Secreted Signaling	MDK - SDC2
Ependymal	Tany_6	MDK_SDC2	0.00532317777989634	0	MK	MDK	SDC2					PMID: 28356350	Secreted Signaling	MDK - SDC2
IntProgen_1	Tany_6	MDK_SDC2	0.0101847078494548	0	MK	MDK	SDC2					PMID: 28356350	Secreted Signaling	MDK - SDC2
IntProgen_2	Tany_6	MDK_SDC2	0.0271716440959372	0	MK	MDK	SDC2					PMID: 28356350	Secreted Signaling	MDK - SDC2
IntProgen_3	Tany_6	MDK_SDC2	0.0288773563075877	0	MK	MDK	SDC2					PMID: 28356350	Secreted Signaling	MDK - SDC2
Neuronal	Tany_6	MDK_SDC2	0.0081443645553683	0	MK	MDK	SDC2					PMID: 28356350	Secreted Signaling	MDK - SDC2
Oligodendrocytes [Dividing]	Tany_6	MDK_SDC2	0.00743000258342285	0	MK	MDK	SDC2					PMID: 28356350	Secreted Signaling	MDK - SDC2
Oligodendrocytes [Immature]	Tany_6	MDK_SDC2	0.00750380464832351	0	MK	MDK	SDC2					PMID: 28356350	Secreted Signaling	MDK - SDC2
Pericytes	Tany_6	MDK_SDC2	0.0274965552364372	0	MK	MDK	SDC2					PMID: 28356350	Secreted Signaling	MDK - SDC2
qRGC	Tany_6	MDK_SDC2	0.0281596375621953	0	MK	MDK	SDC2					PMID: 28356350	Secreted Signaling	MDK - SDC2
Tany_0	Tany_6	MDK_SDC2	0.041762340170754	0	MK	MDK	SDC2					PMID: 28356350	Secreted Signaling	MDK - SDC2
Tany_1	Tany_6	MDK_SDC2	0.0250997357002565	0	MK	MDK	SDC2					PMID: 28356350	Secreted Signaling	MDK - SDC2
Tany_2	Tany_6	MDK_SDC2	0.0416804080007718	0	MK	MDK	SDC2					PMID: 28356350	Secreted Signaling	MDK - SDC2
Tany_3	Tany_6	MDK_SDC2	0.0462297879779941	0	MK	MDK	SDC2					PMID: 28356350	Secreted Signaling	MDK - SDC2
Tany_4	Tany_6	MDK_SDC2	0.0316061738250345	0	MK	MDK	SDC2					PMID: 28356350	Secreted Signaling	MDK - SDC2
Tany_5	Tany_6	MDK_SDC2	0.0333462461564778	0	MK	MDK	SDC2					PMID: 28356350	Secreted Signaling	MDK - SDC2
Tany_6	Tany_6	MDK_SDC2	0.0307731517855875	0	MK	MDK	SDC2					PMID: 28356350	Secreted Signaling	MDK - SDC2
tRGC	Tany_6	MDK_SDC2	0.0544925094441607	0	MK	MDK	SDC2					PMID: 28356350	Secreted Signaling	MDK - SDC2
VLMC	Tany_6	MDK_SDC2	0.0625311865516939	0	MK	MDK	SDC2					PMID: 28356350	Secreted Signaling	MDK - SDC2
vSMC	Tany_6	MDK_SDC2	0.0434985322214607	0	MK	MDK	SDC2					PMID: 28356350	Secreted Signaling	MDK - SDC2
Astrocytes	VLMC	MDK_SDC2	0.0117846013869652	0	MK	MDK	SDC2					PMID: 28356350	Secreted Signaling	MDK - SDC2
cRGC	VLMC	MDK_SDC2	0.0228467604740874	0	MK	MDK	SDC2					PMID: 28356350	Secreted Signaling	MDK - SDC2
Endothelial	VLMC	MDK_SDC2	0.00965693743700952	0	MK	MDK	SDC2					PMID: 28356350	Secreted Signaling	MDK - SDC2
Ependymal	VLMC	MDK_SDC2	0.00242417708224479	0	MK	MDK	SDC2					PMID: 28356350	Secreted Signaling	MDK - SDC2
IntProgen_1	VLMC	MDK_SDC2	0.00465049812430459	0	MK	MDK	SDC2					PMID: 28356350	Secreted Signaling	MDK - SDC2
IntProgen_2	VLMC	MDK_SDC2	0.0125237904244913	0	MK	MDK	SDC2					PMID: 28356350	Secreted Signaling	MDK - SDC2
IntProgen_3	VLMC	MDK_SDC2	0.0133225696221075	0	MK	MDK	SDC2					PMID: 28356350	Secreted Signaling	MDK - SDC2
Neuronal	VLMC	MDK_SDC2	0.0037146844070139	0	MK	MDK	SDC2					PMID: 28356350	Secreted Signaling	MDK - SDC2
Oligodendrocytes [Dividing]	VLMC	MDK_SDC2	0.003387533433554	0	MK	MDK	SDC2					PMID: 28356350	Secreted Signaling	MDK - SDC2
Oligodendrocytes [Immature]	VLMC	MDK_SDC2	0.00342132014166171	0	MK	MDK	SDC2					PMID: 28356350	Secreted Signaling	MDK - SDC2
Pericytes	VLMC	MDK_SDC2	0.0126758287569506	0	MK	MDK	SDC2					PMID: 28356350	Secreted Signaling	MDK - SDC2
qRGC	VLMC	MDK_SDC2	0.0129862802722691	0	MK	MDK	SDC2					PMID: 28356350	Secreted Signaling	MDK - SDC2
Tany_0	VLMC	MDK_SDC2	0.0194057480349838	0	MK	MDK	SDC2					PMID: 28356350	Secreted Signaling	MDK - SDC2
Tany_1	VLMC	MDK_SDC2	0.0115555515784468	0	MK	MDK	SDC2					PMID: 28356350	Secreted Signaling	MDK - SDC2
Tany_2	VLMC	MDK_SDC2	0.0193667900712599	0	MK	MDK	SDC2					PMID: 28356350	Secreted Signaling	MDK - SDC2
Tany_3	VLMC	MDK_SDC2	0.0215353891229675	0	MK	MDK	SDC2					PMID: 28356350	Secreted Signaling	MDK - SDC2
Tany_4	VLMC	MDK_SDC2	0.0146036135275638	0	MK	MDK	SDC2					PMID: 28356350	Secreted Signaling	MDK - SDC2
Tany_5	VLMC	MDK_SDC2	0.0154225206799803	0	MK	MDK	SDC2					PMID: 28356350	Secreted Signaling	MDK - SDC2
Tany_6	VLMC	MDK_SDC2	0.0142121395229288	0	MK	MDK	SDC2					PMID: 28356350	Secreted Signaling	MDK - SDC2
tRGC	VLMC	MDK_SDC2	0.0255024577110634	0	MK	MDK	SDC2					PMID: 28356350	Secreted Signaling	MDK - SDC2
VLMC	VLMC	MDK_SDC2	0.0293975197576707	0	MK	MDK	SDC2					PMID: 28356350	Secreted Signaling	MDK - SDC2
vSMC	VLMC	MDK_SDC2	0.0202321300894179	0	MK	MDK	SDC2					PMID: 28356350	Secreted Signaling	MDK - SDC2
Astrocytes	vSMC	MDK_SDC2	0.034039641697822	0	MK	MDK	SDC2					PMID: 28356350	Secreted Signaling	MDK - SDC2
cRGC	vSMC	MDK_SDC2	0.0646263293131866	0	MK	MDK	SDC2					PMID: 28356350	Secreted Signaling	MDK - SDC2
Endothelial	vSMC	MDK_SDC2	0.0280077958205539	0	MK	MDK	SDC2					PMID: 28356350	Secreted Signaling	MDK - SDC2
Ependymal	vSMC	MDK_SDC2	0.00712973399205547	0.01	MK	MDK	SDC2					PMID: 28356350	Secreted Signaling	MDK - SDC2
IntProgen_1	vSMC	MDK_SDC2	0.0136185590499761	0	MK	MDK	SDC2					PMID: 28356350	Secreted Signaling	MDK - SDC2
IntProgen_2	vSMC	MDK_SDC2	0.0361237497834235	0	MK	MDK	SDC2					PMID: 28356350	Secreted Signaling	MDK - SDC2
IntProgen_3	vSMC	MDK_SDC2	0.0383692697413335	0	MK	MDK	SDC2					PMID: 28356350	Secreted Signaling	MDK - SDC2
Neuronal	vSMC	MDK_SDC2	0.0108978725709835	0	MK	MDK	SDC2					PMID: 28356350	Secreted Signaling	MDK - SDC2
Oligodendrocytes [Dividing]	vSMC	MDK_SDC2	0.00994441519676731	0	MK	MDK	SDC2					PMID: 28356350	Secreted Signaling	MDK - SDC2
Oligodendrocytes [Immature]	vSMC	MDK_SDC2	0.0100429401649781	0	MK	MDK	SDC2					PMID: 28356350	Secreted Signaling	MDK - SDC2
Pericytes	vSMC	MDK_SDC2	0.0365516857445389	0	MK	MDK	SDC2					PMID: 28356350	Secreted Signaling	MDK - SDC2
qRGC	vSMC	MDK_SDC2	0.0374247301665168	0	MK	MDK	SDC2					PMID: 28356350	Secreted Signaling	MDK - SDC2
Tany_0	vSMC	MDK_SDC2	0.0552485648527618	0	MK	MDK	SDC2					PMID: 28356350	Secreted Signaling	MDK - SDC2
Tany_1	vSMC	MDK_SDC2	0.0333926512899324	0	MK	MDK	SDC2					PMID: 28356350	Secreted Signaling	MDK - SDC2
Tany_2	vSMC	MDK_SDC2	0.0551416970331371	0	MK	MDK	SDC2					PMID: 28356350	Secreted Signaling	MDK - SDC2
Tany_3	vSMC	MDK_SDC2	0.0610667378705346	0	MK	MDK	SDC2					PMID: 28356350	Secreted Signaling	MDK - SDC2
Tany_4	vSMC	MDK_SDC2	0.0419562906487126	0	MK	MDK	SDC2					PMID: 28356350	Secreted Signaling	MDK - SDC2
Tany_5	vSMC	MDK_SDC2	0.0442401549749664	0	MK	MDK	SDC2					PMID: 28356350	Secreted Signaling	MDK - SDC2
Tany_6	vSMC	MDK_SDC2	0.0408619883290674	0	MK	MDK	SDC2					PMID: 28356350	Secreted Signaling	MDK - SDC2
tRGC	vSMC	MDK_SDC2	0.0717817108431789	0	MK	MDK	SDC2					PMID: 28356350	Secreted Signaling	MDK - SDC2
VLMC	vSMC	MDK_SDC2	0.0821492767979351	0	MK	MDK	SDC2					PMID: 28356350	Secreted Signaling	MDK - SDC2
vSMC	vSMC	MDK_SDC2	0.0575117716139204	0	MK	MDK	SDC2					PMID: 28356350	Secreted Signaling	MDK - SDC2
Astrocytes	Astrocytes	MDK_PTPRZ1	0.112304785134342	0	MK	MDK	PTPRZ1					PMID: 28356350	Secreted Signaling	MDK - PTPRZ1
cRGC	Astrocytes	MDK_PTPRZ1	0.19874778517256	0	MK	MDK	PTPRZ1					PMID: 28356350	Secreted Signaling	MDK - PTPRZ1
Endothelial	Astrocytes	MDK_PTPRZ1	0.0937503129193668	0	MK	MDK	PTPRZ1					PMID: 28356350	Secreted Signaling	MDK - PTPRZ1
Ependymal	Astrocytes	MDK_PTPRZ1	0.0251324677994943	0	MK	MDK	PTPRZ1					PMID: 28356350	Secreted Signaling	MDK - PTPRZ1
IntProgen_1	Astrocytes	MDK_PTPRZ1	0.0472263840520379	0	MK	MDK	PTPRZ1					PMID: 28356350	Secreted Signaling	MDK - PTPRZ1
IntProgen_2	Astrocytes	MDK_PTPRZ1	0.118592444551144	0	MK	MDK	PTPRZ1					PMID: 28356350	Secreted Signaling	MDK - PTPRZ1
IntProgen_3	Astrocytes	MDK_PTPRZ1	0.125297971551006	0	MK	MDK	PTPRZ1					PMID: 28356350	Secreted Signaling	MDK - PTPRZ1
Neuronal	Astrocytes	MDK_PTPRZ1	0.0380506012239891	0	MK	MDK	PTPRZ1					PMID: 28356350	Secreted Signaling	MDK - PTPRZ1
Oligodendrocytes [Dividing]	Astrocytes	MDK_PTPRZ1	0.0348051394165205	0	MK	MDK	PTPRZ1					PMID: 28356350	Secreted Signaling	MDK - PTPRZ1
Oligodendrocytes [Immature]	Astrocytes	MDK_PTPRZ1	0.0351412311445126	0	MK	MDK	PTPRZ1					PMID: 28356350	Secreted Signaling	MDK - PTPRZ1
Pericytes	Astrocytes	MDK_PTPRZ1	0.119875834116397	0	MK	MDK	PTPRZ1					PMID: 28356350	Secreted Signaling	MDK - PTPRZ1
qRGC	Astrocytes	MDK_PTPRZ1	0.122486070819076	0	MK	MDK	PTPRZ1					PMID: 28356350	Secreted Signaling	MDK - PTPRZ1
Tany_0	Astrocytes	MDK_PTPRZ1	0.173518334646425	0	MK	MDK	PTPRZ1					PMID: 28356350	Secreted Signaling	MDK - PTPRZ1
Tany_1	Astrocytes	MDK_PTPRZ1	0.110340135874262	0	MK	MDK	PTPRZ1					PMID: 28356350	Secreted Signaling	MDK - PTPRZ1
Tany_2	Astrocytes	MDK_PTPRZ1	0.173224642618303	0	MK	MDK	PTPRZ1					PMID: 28356350	Secreted Signaling	MDK - PTPRZ1
Tany_3	Astrocytes	MDK_PTPRZ1	0.189295852205577	0	MK	MDK	PTPRZ1					PMID: 28356350	Secreted Signaling	MDK - PTPRZ1
Tany_4	Astrocytes	MDK_PTPRZ1	0.135863505212576	0	MK	MDK	PTPRZ1					PMID: 28356350	Secreted Signaling	MDK - PTPRZ1
Tany_5	Astrocytes	MDK_PTPRZ1	0.142498826755089	0	MK	MDK	PTPRZ1					PMID: 28356350	Secreted Signaling	MDK - PTPRZ1
Tany_6	Astrocytes	MDK_PTPRZ1	0.132659067833605	0	MK	MDK	PTPRZ1					PMID: 28356350	Secreted Signaling	MDK - PTPRZ1
tRGC	Astrocytes	MDK_PTPRZ1	0.217303132092901	0	MK	MDK	PTPRZ1					PMID: 28356350	Secreted Signaling	MDK - PTPRZ1
VLMC	Astrocytes	MDK_PTPRZ1	0.243182179322584	0	MK	MDK	PTPRZ1					PMID: 28356350	Secreted Signaling	MDK - PTPRZ1
vSMC	Astrocytes	MDK_PTPRZ1	0.179704803564762	0	MK	MDK	PTPRZ1					PMID: 28356350	Secreted Signaling	MDK - PTPRZ1
Astrocytes	cRGC	MDK_PTPRZ1	0.0180461775318064	0.03	MK	MDK	PTPRZ1					PMID: 28356350	Secreted Signaling	MDK - PTPRZ1
cRGC	cRGC	MDK_PTPRZ1	0.0347791935611457	0	MK	MDK	PTPRZ1					PMID: 28356350	Secreted Signaling	MDK - PTPRZ1
IntProgen_2	cRGC	MDK_PTPRZ1	0.0191705047435096	0.03	MK	MDK	PTPRZ1					PMID: 28356350	Secreted Signaling	MDK - PTPRZ1
IntProgen_3	cRGC	MDK_PTPRZ1	0.0203844664047547	0.03	MK	MDK	PTPRZ1					PMID: 28356350	Secreted Signaling	MDK - PTPRZ1
Pericytes	cRGC	MDK_PTPRZ1	0.0194016485405879	0.03	MK	MDK	PTPRZ1					PMID: 28356350	Secreted Signaling	MDK - PTPRZ1
qRGC	cRGC	MDK_PTPRZ1	0.0198735105262502	0.02	MK	MDK	PTPRZ1					PMID: 28356350	Secreted Signaling	MDK - PTPRZ1
Tany_0	cRGC	MDK_PTPRZ1	0.02959543687536	0.01	MK	MDK	PTPRZ1					PMID: 28356350	Secreted Signaling	MDK - PTPRZ1
Tany_2	cRGC	MDK_PTPRZ1	0.0295366387929328	0	MK	MDK	PTPRZ1					PMID: 28356350	Secreted Signaling	MDK - PTPRZ1
Tany_3	cRGC	MDK_PTPRZ1	0.0328059118932332	0	MK	MDK	PTPRZ1					PMID: 28356350	Secreted Signaling	MDK - PTPRZ1
Tany_4	cRGC	MDK_PTPRZ1	0.0223291862625777	0.02	MK	MDK	PTPRZ1					PMID: 28356350	Secreted Signaling	MDK - PTPRZ1
Tany_5	cRGC	MDK_PTPRZ1	0.0235709472881961	0.02	MK	MDK	PTPRZ1					PMID: 28356350	Secreted Signaling	MDK - PTPRZ1
Tany_6	cRGC	MDK_PTPRZ1	0.021735183503252	0.02	MK	MDK	PTPRZ1					PMID: 28356350	Secreted Signaling	MDK - PTPRZ1
tRGC	cRGC	MDK_PTPRZ1	0.0387668838184063	0	MK	MDK	PTPRZ1					PMID: 28356350	Secreted Signaling	MDK - PTPRZ1
VLMC	cRGC	MDK_PTPRZ1	0.044595148713048	0	MK	MDK	PTPRZ1					PMID: 28356350	Secreted Signaling	MDK - PTPRZ1
vSMC	cRGC	MDK_PTPRZ1	0.0308420927697075	0	MK	MDK	PTPRZ1					PMID: 28356350	Secreted Signaling	MDK - PTPRZ1
Astrocytes	Ependymal	MDK_PTPRZ1	0.055974264552489	0	MK	MDK	PTPRZ1					PMID: 28356350	Secreted Signaling	MDK - PTPRZ1
cRGC	Ependymal	MDK_PTPRZ1	0.104145543932253	0	MK	MDK	PTPRZ1					PMID: 28356350	Secreted Signaling	MDK - PTPRZ1
Endothelial	Ependymal	MDK_PTPRZ1	0.0462416568020187	0	MK	MDK	PTPRZ1					PMID: 28356350	Secreted Signaling	MDK - PTPRZ1
IntProgen_2	Ependymal	MDK_PTPRZ1	0.0593188693439649	0	MK	MDK	PTPRZ1					PMID: 28356350	Secreted Signaling	MDK - PTPRZ1
IntProgen_3	Ependymal	MDK_PTPRZ1	0.0629121318064257	0	MK	MDK	PTPRZ1					PMID: 28356350	Secreted Signaling	MDK - PTPRZ1
Pericytes	Ependymal	MDK_PTPRZ1	0.0600044778327805	0	MK	MDK	PTPRZ1					PMID: 28356350	Secreted Signaling	MDK - PTPRZ1
qRGC	Ependymal	MDK_PTPRZ1	0.0614019961794402	0	MK	MDK	PTPRZ1					PMID: 28356350	Secreted Signaling	MDK - PTPRZ1
Tany_0	Ependymal	MDK_PTPRZ1	0.0895824522616502	0	MK	MDK	PTPRZ1					PMID: 28356350	Secreted Signaling	MDK - PTPRZ1
Tany_1	Ependymal	MDK_PTPRZ1	0.0549340731234187	0	MK	MDK	PTPRZ1					PMID: 28356350	Secreted Signaling	MDK - PTPRZ1
Tany_2	Ependymal	MDK_PTPRZ1	0.0894154576399694	0	MK	MDK	PTPRZ1					PMID: 28356350	Secreted Signaling	MDK - PTPRZ1
Tany_3	Ependymal	MDK_PTPRZ1	0.0986387922118858	0	MK	MDK	PTPRZ1					PMID: 28356350	Secreted Signaling	MDK - PTPRZ1
Tany_4	Ependymal	MDK_PTPRZ1	0.0686298371857802	0	MK	MDK	PTPRZ1					PMID: 28356350	Secreted Signaling	MDK - PTPRZ1
Tany_5	Ependymal	MDK_PTPRZ1	0.0722561518583666	0	MK	MDK	PTPRZ1					PMID: 28356350	Secreted Signaling	MDK - PTPRZ1
Tany_6	Ependymal	MDK_PTPRZ1	0.0668884085379343	0	MK	MDK	PTPRZ1					PMID: 28356350	Secreted Signaling	MDK - PTPRZ1
tRGC	Ependymal	MDK_PTPRZ1	0.115137867095489	0	MK	MDK	PTPRZ1					PMID: 28356350	Secreted Signaling	MDK - PTPRZ1
VLMC	Ependymal	MDK_PTPRZ1	0.130884461522746	0	MK	MDK	PTPRZ1					PMID: 28356350	Secreted Signaling	MDK - PTPRZ1
vSMC	Ependymal	MDK_PTPRZ1	0.093113496685806	0	MK	MDK	PTPRZ1					PMID: 28356350	Secreted Signaling	MDK - PTPRZ1
Astrocytes	IntProgen_1	MDK_PTPRZ1	0.0820992225653089	0	MK	MDK	PTPRZ1					PMID: 28356350	Secreted Signaling	MDK - PTPRZ1
cRGC	IntProgen_1	MDK_PTPRZ1	0.14920018623407	0	MK	MDK	PTPRZ1					PMID: 28356350	Secreted Signaling	MDK - PTPRZ1
Endothelial	IntProgen_1	MDK_PTPRZ1	0.068152036999481	0	MK	MDK	PTPRZ1					PMID: 28356350	Secreted Signaling	MDK - PTPRZ1
IntProgen_1	IntProgen_1	MDK_PTPRZ1	0.0338567616058167	0	MK	MDK	PTPRZ1					PMID: 28356350	Secreted Signaling	MDK - PTPRZ1
IntProgen_2	IntProgen_1	MDK_PTPRZ1	0.086861227130548	0	MK	MDK	PTPRZ1					PMID: 28356350	Secreted Signaling	MDK - PTPRZ1
IntProgen_3	IntProgen_1	MDK_PTPRZ1	0.0919597785909971	0	MK	MDK	PTPRZ1					PMID: 28356350	Secreted Signaling	MDK - PTPRZ1
Pericytes	IntProgen_1	MDK_PTPRZ1	0.087835446341131	0	MK	MDK	PTPRZ1					PMID: 28356350	Secreted Signaling	MDK - PTPRZ1
qRGC	IntProgen_1	MDK_PTPRZ1	0.0898192181068832	0	MK	MDK	PTPRZ1					PMID: 28356350	Secreted Signaling	MDK - PTPRZ1
Tany_0	IntProgen_1	MDK_PTPRZ1	0.129245854553739	0	MK	MDK	PTPRZ1					PMID: 28356350	Secreted Signaling	MDK - PTPRZ1
Tany_1	IntProgen_1	MDK_PTPRZ1	0.0806149993231183	0	MK	MDK	PTPRZ1					PMID: 28356350	Secreted Signaling	MDK - PTPRZ1
Tany_2	IntProgen_1	MDK_PTPRZ1	0.129015399432968	0	MK	MDK	PTPRZ1					PMID: 28356350	Secreted Signaling	MDK - PTPRZ1
Tany_3	IntProgen_1	MDK_PTPRZ1	0.141687927685629	0	MK	MDK	PTPRZ1					PMID: 28356350	Secreted Signaling	MDK - PTPRZ1
Tany_4	IntProgen_1	MDK_PTPRZ1	0.100035629337682	0	MK	MDK	PTPRZ1					PMID: 28356350	Secreted Signaling	MDK - PTPRZ1
Tany_5	IntProgen_1	MDK_PTPRZ1	0.105134067064222	0	MK	MDK	PTPRZ1					PMID: 28356350	Secreted Signaling	MDK - PTPRZ1
Tany_6	IntProgen_1	MDK_PTPRZ1	0.097580795112717	0	MK	MDK	PTPRZ1					PMID: 28356350	Secreted Signaling	MDK - PTPRZ1
tRGC	IntProgen_1	MDK_PTPRZ1	0.164076962933449	0	MK	MDK	PTPRZ1					PMID: 28356350	Secreted Signaling	MDK - PTPRZ1
VLMC	IntProgen_1	MDK_PTPRZ1	0.185116400842544	0	MK	MDK	PTPRZ1					PMID: 28356350	Secreted Signaling	MDK - PTPRZ1
vSMC	IntProgen_1	MDK_PTPRZ1	0.134110001001734	0	MK	MDK	PTPRZ1					PMID: 28356350	Secreted Signaling	MDK - PTPRZ1
tRGC	IntProgen_2	MDK_PTPRZ1	0.0299710318901576	0.01	MK	MDK	PTPRZ1					PMID: 28356350	Secreted Signaling	MDK - PTPRZ1
VLMC	IntProgen_2	MDK_PTPRZ1	0.0345244123563031	0	MK	MDK	PTPRZ1					PMID: 28356350	Secreted Signaling	MDK - PTPRZ1
tRGC	IntProgen_3	MDK_PTPRZ1	0.0305905659084475	0.04	MK	MDK	PTPRZ1					PMID: 28356350	Secreted Signaling	MDK - PTPRZ1
VLMC	IntProgen_3	MDK_PTPRZ1	0.0352346508596903	0	MK	MDK	PTPRZ1					PMID: 28356350	Secreted Signaling	MDK - PTPRZ1
cRGC	Microglia	MDK_PTPRZ1	0.0202999091565917	0.01	MK	MDK	PTPRZ1					PMID: 28356350	Secreted Signaling	MDK - PTPRZ1
tRGC	Microglia	MDK_PTPRZ1	0.022666428705886	0.01	MK	MDK	PTPRZ1					PMID: 28356350	Secreted Signaling	MDK - PTPRZ1
VLMC	Microglia	MDK_PTPRZ1	0.0261399550270519	0	MK	MDK	PTPRZ1					PMID: 28356350	Secreted Signaling	MDK - PTPRZ1
Astrocytes	Oligodendrocytes [Dividing]	MDK_PTPRZ1	0.0923070867206938	0	MK	MDK	PTPRZ1					PMID: 28356350	Secreted Signaling	MDK - PTPRZ1
cRGC	Oligodendrocytes [Dividing]	MDK_PTPRZ1	0.166240094959389	0	MK	MDK	PTPRZ1					PMID: 28356350	Secreted Signaling	MDK - PTPRZ1
Endothelial	Oligodendrocytes [Dividing]	MDK_PTPRZ1	0.0767708064272207	0	MK	MDK	PTPRZ1					PMID: 28356350	Secreted Signaling	MDK - PTPRZ1
IntProgen_1	Oligodendrocytes [Dividing]	MDK_PTPRZ1	0.0383167564536976	0	MK	MDK	PTPRZ1					PMID: 28356350	Secreted Signaling	MDK - PTPRZ1
IntProgen_2	Oligodendrocytes [Dividing]	MDK_PTPRZ1	0.0975982232176508	0	MK	MDK	PTPRZ1					PMID: 28356350	Secreted Signaling	MDK - PTPRZ1
IntProgen_3	Oligodendrocytes [Dividing]	MDK_PTPRZ1	0.103255745521489	0	MK	MDK	PTPRZ1					PMID: 28356350	Secreted Signaling	MDK - PTPRZ1
Neuronal	Oligodendrocytes [Dividing]	MDK_PTPRZ1	0.0308160676357568	0.01	MK	MDK	PTPRZ1					PMID: 28356350	Secreted Signaling	MDK - PTPRZ1
Pericytes	Oligodendrocytes [Dividing]	MDK_PTPRZ1	0.098679852726804	0	MK	MDK	PTPRZ1					PMID: 28356350	Secreted Signaling	MDK - PTPRZ1
qRGC	Oligodendrocytes [Dividing]	MDK_PTPRZ1	0.100881459116812	0	MK	MDK	PTPRZ1					PMID: 28356350	Secreted Signaling	MDK - PTPRZ1
Tany_0	Oligodendrocytes [Dividing]	MDK_PTPRZ1	0.144393584271603	0	MK	MDK	PTPRZ1					PMID: 28356350	Secreted Signaling	MDK - PTPRZ1
Tany_1	Oligodendrocytes [Dividing]	MDK_PTPRZ1	0.0906565478450816	0	MK	MDK	PTPRZ1					PMID: 28356350	Secreted Signaling	MDK - PTPRZ1
Tany_2	Oligodendrocytes [Dividing]	MDK_PTPRZ1	0.144140590639254	0	MK	MDK	PTPRZ1					PMID: 28356350	Secreted Signaling	MDK - PTPRZ1
Tany_3	Oligodendrocytes [Dividing]	MDK_PTPRZ1	0.158029233363632	0	MK	MDK	PTPRZ1					PMID: 28356350	Secreted Signaling	MDK - PTPRZ1
Tany_4	Oligodendrocytes [Dividing]	MDK_PTPRZ1	0.112201025060628	0	MK	MDK	PTPRZ1					PMID: 28356350	Secreted Signaling	MDK - PTPRZ1
Tany_5	Oligodendrocytes [Dividing]	MDK_PTPRZ1	0.11783830311969	0	MK	MDK	PTPRZ1					PMID: 28356350	Secreted Signaling	MDK - PTPRZ1
Tany_6	Oligodendrocytes [Dividing]	MDK_PTPRZ1	0.109483974654002	0	MK	MDK	PTPRZ1					PMID: 28356350	Secreted Signaling	MDK - PTPRZ1
tRGC	Oligodendrocytes [Dividing]	MDK_PTPRZ1	0.182451567078508	0	MK	MDK	PTPRZ1					PMID: 28356350	Secreted Signaling	MDK - PTPRZ1
VLMC	Oligodendrocytes [Dividing]	MDK_PTPRZ1	0.205268587161435	0	MK	MDK	PTPRZ1					PMID: 28356350	Secreted Signaling	MDK - PTPRZ1
vSMC	Oligodendrocytes [Dividing]	MDK_PTPRZ1	0.149729785015558	0	MK	MDK	PTPRZ1					PMID: 28356350	Secreted Signaling	MDK - PTPRZ1
Astrocytes	Oligodendrocytes [Immature]	MDK_PTPRZ1	0.0961142976345402	0	MK	MDK	PTPRZ1					PMID: 28356350	Secreted Signaling	MDK - PTPRZ1
cRGC	Oligodendrocytes [Immature]	MDK_PTPRZ1	0.172517110100395	0	MK	MDK	PTPRZ1					PMID: 28356350	Secreted Signaling	MDK - PTPRZ1
Endothelial	Oligodendrocytes [Immature]	MDK_PTPRZ1	0.0799936949342525	0	MK	MDK	PTPRZ1					PMID: 28356350	Secreted Signaling	MDK - PTPRZ1
Ependymal	Oligodendrocytes [Immature]	MDK_PTPRZ1	0.0212089713633717	0.01	MK	MDK	PTPRZ1					PMID: 28356350	Secreted Signaling	MDK - PTPRZ1
IntProgen_1	Oligodendrocytes [Immature]	MDK_PTPRZ1	0.0399952531641507	0	MK	MDK	PTPRZ1					PMID: 28356350	Secreted Signaling	MDK - PTPRZ1
IntProgen_2	Oligodendrocytes [Immature]	MDK_PTPRZ1	0.101599240223892	0	MK	MDK	PTPRZ1					PMID: 28356350	Secreted Signaling	MDK - PTPRZ1
IntProgen_3	Oligodendrocytes [Immature]	MDK_PTPRZ1	0.107461072495004	0	MK	MDK	PTPRZ1					PMID: 28356350	Secreted Signaling	MDK - PTPRZ1
Neuronal	Oligodendrocytes [Immature]	MDK_PTPRZ1	0.0321769843247036	0	MK	MDK	PTPRZ1					PMID: 28356350	Secreted Signaling	MDK - PTPRZ1
Oligodendrocytes [Dividing]	Oligodendrocytes [Immature]	MDK_PTPRZ1	0.029417182380222	0	MK	MDK	PTPRZ1					PMID: 28356350	Secreted Signaling	MDK - PTPRZ1
Oligodendrocytes [Immature]	Oligodendrocytes [Immature]	MDK_PTPRZ1	0.0297028470476709	0	MK	MDK	PTPRZ1					PMID: 28356350	Secreted Signaling	MDK - PTPRZ1
Pericytes	Oligodendrocytes [Immature]	MDK_PTPRZ1	0.102720163546772	0	MK	MDK	PTPRZ1					PMID: 28356350	Secreted Signaling	MDK - PTPRZ1
qRGC	Oligodendrocytes [Immature]	MDK_PTPRZ1	0.105001410407168	0	MK	MDK	PTPRZ1					PMID: 28356350	Secreted Signaling	MDK - PTPRZ1
Tany_0	Oligodendrocytes [Immature]	MDK_PTPRZ1	0.149994102452124	0	MK	MDK	PTPRZ1					PMID: 28356350	Secreted Signaling	MDK - PTPRZ1
Tany_1	Oligodendrocytes [Immature]	MDK_PTPRZ1	0.0944027623568895	0	MK	MDK	PTPRZ1					PMID: 28356350	Secreted Signaling	MDK - PTPRZ1
Tany_2	Oligodendrocytes [Immature]	MDK_PTPRZ1	0.149733013338172	0	MK	MDK	PTPRZ1					PMID: 28356350	Secreted Signaling	MDK - PTPRZ1
Tany_3	Oligodendrocytes [Immature]	MDK_PTPRZ1	0.164057221088383	0	MK	MDK	PTPRZ1					PMID: 28356350	Secreted Signaling	MDK - PTPRZ1
Tany_4	Oligodendrocytes [Immature]	MDK_PTPRZ1	0.116723248323984	0	MK	MDK	PTPRZ1					PMID: 28356350	Secreted Signaling	MDK - PTPRZ1
Tany_5	Oligodendrocytes [Immature]	MDK_PTPRZ1	0.122556369870572	0	MK	MDK	PTPRZ1					PMID: 28356350	Secreted Signaling	MDK - PTPRZ1
Tany_6	Oligodendrocytes [Immature]	MDK_PTPRZ1	0.113910739006205	0	MK	MDK	PTPRZ1					PMID: 28356350	Secreted Signaling	MDK - PTPRZ1
tRGC	Oligodendrocytes [Immature]	MDK_PTPRZ1	0.189201799852881	0	MK	MDK	PTPRZ1					PMID: 28356350	Secreted Signaling	MDK - PTPRZ1
VLMC	Oligodendrocytes [Immature]	MDK_PTPRZ1	0.212643422506584	0	MK	MDK	PTPRZ1					PMID: 28356350	Secreted Signaling	MDK - PTPRZ1
vSMC	Oligodendrocytes [Immature]	MDK_PTPRZ1	0.155499660023504	0	MK	MDK	PTPRZ1					PMID: 28356350	Secreted Signaling	MDK - PTPRZ1
Astrocytes	Oligodendrocytes [Intermediate]	MDK_PTPRZ1	0.0869593630790794	0	MK	MDK	PTPRZ1					PMID: 28356350	Secreted Signaling	MDK - PTPRZ1
cRGC	Oligodendrocytes [Intermediate]	MDK_PTPRZ1	0.157351646491357	0	MK	MDK	PTPRZ1					PMID: 28356350	Secreted Signaling	MDK - PTPRZ1
Endothelial	Oligodendrocytes [Intermediate]	MDK_PTPRZ1	0.0722515169584788	0	MK	MDK	PTPRZ1					PMID: 28356350	Secreted Signaling	MDK - PTPRZ1
IntProgen_1	Oligodendrocytes [Intermediate]	MDK_PTPRZ1	0.0359729499082007	0	MK	MDK	PTPRZ1					PMID: 28356350	Secreted Signaling	MDK - PTPRZ1
IntProgen_2	Oligodendrocytes [Intermediate]	MDK_PTPRZ1	0.0919750234804887	0	MK	MDK	PTPRZ1					PMID: 28356350	Secreted Signaling	MDK - PTPRZ1
IntProgen_3	Oligodendrocytes [Intermediate]	MDK_PTPRZ1	0.0973417445818904	0	MK	MDK	PTPRZ1					PMID: 28356350	Secreted Signaling	MDK - PTPRZ1
Neuronal	Oligodendrocytes [Intermediate]	MDK_PTPRZ1	0.0289172762600826	0.03	MK	MDK	PTPRZ1					PMID: 28356350	Secreted Signaling	MDK - PTPRZ1
Pericytes	Oligodendrocytes [Intermediate]	MDK_PTPRZ1	0.0930007565776112	0	MK	MDK	PTPRZ1					PMID: 28356350	Secreted Signaling	MDK - PTPRZ1
qRGC	Oligodendrocytes [Intermediate]	MDK_PTPRZ1	0.0950890261836122	0	MK	MDK	PTPRZ1					PMID: 28356350	Secreted Signaling	MDK - PTPRZ1
Tany_0	Oligodendrocytes [Intermediate]	MDK_PTPRZ1	0.136482006664872	0	MK	MDK	PTPRZ1					PMID: 28356350	Secreted Signaling	MDK - PTPRZ1
Tany_1	Oligodendrocytes [Intermediate]	MDK_PTPRZ1	0.0853954504854141	0	MK	MDK	PTPRZ1					PMID: 28356350	Secreted Signaling	MDK - PTPRZ1
Tany_2	Oligodendrocytes [Intermediate]	MDK_PTPRZ1	0.136240667716691	0	MK	MDK	PTPRZ1					PMID: 28356350	Secreted Signaling	MDK - PTPRZ1
Tany_3	Oligodendrocytes [Intermediate]	MDK_PTPRZ1	0.149501079960272	0	MK	MDK	PTPRZ1					PMID: 28356350	Secreted Signaling	MDK - PTPRZ1
Tany_4	Oligodendrocytes [Intermediate]	MDK_PTPRZ1	0.105835148353527	0	MK	MDK	PTPRZ1					PMID: 28356350	Secreted Signaling	MDK - PTPRZ1
Tany_5	Oligodendrocytes [Intermediate]	MDK_PTPRZ1	0.111192646106119	0	MK	MDK	PTPRZ1					PMID: 28356350	Secreted Signaling	MDK - PTPRZ1
Tany_6	Oligodendrocytes [Intermediate]	MDK_PTPRZ1	0.103254324610453	0	MK	MDK	PTPRZ1					PMID: 28356350	Secreted Signaling	MDK - PTPRZ1
tRGC	Oligodendrocytes [Intermediate]	MDK_PTPRZ1	0.172876055285233	0	MK	MDK	PTPRZ1					PMID: 28356350	Secreted Signaling	MDK - PTPRZ1
VLMC	Oligodendrocytes [Intermediate]	MDK_PTPRZ1	0.194780884319975	0	MK	MDK	PTPRZ1					PMID: 28356350	Secreted Signaling	MDK - PTPRZ1
vSMC	Oligodendrocytes [Intermediate]	MDK_PTPRZ1	0.141574206679295	0	MK	MDK	PTPRZ1					PMID: 28356350	Secreted Signaling	MDK - PTPRZ1
Astrocytes	Oligodendrocytes [Mature]	MDK_PTPRZ1	0.061707951457528	0	MK	MDK	PTPRZ1					PMID: 28356350	Secreted Signaling	MDK - PTPRZ1
cRGC	Oligodendrocytes [Mature]	MDK_PTPRZ1	0.114216617378877	0	MK	MDK	PTPRZ1					PMID: 28356350	Secreted Signaling	MDK - PTPRZ1
Endothelial	Oligodendrocytes [Mature]	MDK_PTPRZ1	0.0510322838934563	0	MK	MDK	PTPRZ1					PMID: 28356350	Secreted Signaling	MDK - PTPRZ1
IntProgen_2	Oligodendrocytes [Mature]	MDK_PTPRZ1	0.0653714342736152	0	MK	MDK	PTPRZ1					PMID: 28356350	Secreted Signaling	MDK - PTPRZ1
IntProgen_3	Oligodendrocytes [Mature]	MDK_PTPRZ1	0.0693043213033872	0	MK	MDK	PTPRZ1					PMID: 28356350	Secreted Signaling	MDK - PTPRZ1
Pericytes	Oligodendrocytes [Mature]	MDK_PTPRZ1	0.0661220811078524	0	MK	MDK	PTPRZ1					PMID: 28356350	Secreted Signaling	MDK - PTPRZ1
qRGC	Oligodendrocytes [Mature]	MDK_PTPRZ1	0.0676518254999552	0	MK	MDK	PTPRZ1					PMID: 28356350	Secreted Signaling	MDK - PTPRZ1
Tany_0	Oligodendrocytes [Mature]	MDK_PTPRZ1	0.0983999310802819	0	MK	MDK	PTPRZ1					PMID: 28356350	Secreted Signaling	MDK - PTPRZ1
Tany_1	Oligodendrocytes [Mature]	MDK_PTPRZ1	0.0605680449648416	0	MK	MDK	PTPRZ1					PMID: 28356350	Secreted Signaling	MDK - PTPRZ1
Tany_2	Oligodendrocytes [Mature]	MDK_PTPRZ1	0.098218272678471	0	MK	MDK	PTPRZ1					PMID: 28356350	Secreted Signaling	MDK - PTPRZ1
Tany_3	Oligodendrocytes [Mature]	MDK_PTPRZ1	0.108241693208615	0	MK	MDK	PTPRZ1					PMID: 28356350	Secreted Signaling	MDK - PTPRZ1
Tany_4	Oligodendrocytes [Mature]	MDK_PTPRZ1	0.0755561333224891	0	MK	MDK	PTPRZ1					PMID: 28356350	Secreted Signaling	MDK - PTPRZ1
Tany_5	Oligodendrocytes [Mature]	MDK_PTPRZ1	0.0795171789702728	0	MK	MDK	PTPRZ1					PMID: 28356350	Secreted Signaling	MDK - PTPRZ1
Tany_6	Oligodendrocytes [Mature]	MDK_PTPRZ1	0.0736528535856826	0	MK	MDK	PTPRZ1					PMID: 28356350	Secreted Signaling	MDK - PTPRZ1
tRGC	Oligodendrocytes [Mature]	MDK_PTPRZ1	0.126122268491043	0	MK	MDK	PTPRZ1					PMID: 28356350	Secreted Signaling	MDK - PTPRZ1
VLMC	Oligodendrocytes [Mature]	MDK_PTPRZ1	0.143128128796604	0	MK	MDK	PTPRZ1					PMID: 28356350	Secreted Signaling	MDK - PTPRZ1
vSMC	Oligodendrocytes [Mature]	MDK_PTPRZ1	0.102239501021608	0	MK	MDK	PTPRZ1					PMID: 28356350	Secreted Signaling	MDK - PTPRZ1
Astrocytes	qRGC	MDK_PTPRZ1	0.0686998903300865	0	MK	MDK	PTPRZ1					PMID: 28356350	Secreted Signaling	MDK - PTPRZ1
cRGC	qRGC	MDK_PTPRZ1	0.126356938259195	0	MK	MDK	PTPRZ1					PMID: 28356350	Secreted Signaling	MDK - PTPRZ1
Endothelial	qRGC	MDK_PTPRZ1	0.0568879343675136	0	MK	MDK	PTPRZ1					PMID: 28356350	Secreted Signaling	MDK - PTPRZ1
IntProgen_1	qRGC	MDK_PTPRZ1	0.028090081151834	0	MK	MDK	PTPRZ1					PMID: 28356350	Secreted Signaling	MDK - PTPRZ1
IntProgen_2	qRGC	MDK_PTPRZ1	0.072746288384557	0	MK	MDK	PTPRZ1					PMID: 28356350	Secreted Signaling	MDK - PTPRZ1
IntProgen_3	qRGC	MDK_PTPRZ1	0.0770862681863342	0	MK	MDK	PTPRZ1					PMID: 28356350	Secreted Signaling	MDK - PTPRZ1
Neuronal	qRGC	MDK_PTPRZ1	0.0225443827811905	0	MK	MDK	PTPRZ1					PMID: 28356350	Secreted Signaling	MDK - PTPRZ1
Oligodendrocytes [Dividing]	qRGC	MDK_PTPRZ1	0.0205931842949785	0	MK	MDK	PTPRZ1					PMID: 28356350	Secreted Signaling	MDK - PTPRZ1
Oligodendrocytes [Immature]	qRGC	MDK_PTPRZ1	0.0207949966859422	0	MK	MDK	PTPRZ1					PMID: 28356350	Secreted Signaling	MDK - PTPRZ1
Pericytes	qRGC	MDK_PTPRZ1	0.0735749527530058	0	MK	MDK	PTPRZ1					PMID: 28356350	Secreted Signaling	MDK - PTPRZ1
qRGC	qRGC	MDK_PTPRZ1	0.0752632244979043	0	MK	MDK	PTPRZ1					PMID: 28356350	Secreted Signaling	MDK - PTPRZ1
Tany_0	qRGC	MDK_PTPRZ1	0.109066067493071	0	MK	MDK	PTPRZ1					PMID: 28356350	Secreted Signaling	MDK - PTPRZ1
Tany_1	qRGC	MDK_PTPRZ1	0.0674401079020268	0	MK	MDK	PTPRZ1					PMID: 28356350	Secreted Signaling	MDK - PTPRZ1
Tany_2	qRGC	MDK_PTPRZ1	0.108867095752965	0	MK	MDK	PTPRZ1					PMID: 28356350	Secreted Signaling	MDK - PTPRZ1
Tany_3	qRGC	MDK_PTPRZ1	0.119832844516417	0	MK	MDK	PTPRZ1					PMID: 28356350	Secreted Signaling	MDK - PTPRZ1
Tany_4	qRGC	MDK_PTPRZ1	0.0839767339131921	0	MK	MDK	PTPRZ1					PMID: 28356350	Secreted Signaling	MDK - PTPRZ1
Tany_5	qRGC	MDK_PTPRZ1	0.0883370474754928	0	MK	MDK	PTPRZ1					PMID: 28356350	Secreted Signaling	MDK - PTPRZ1
Tany_6	qRGC	MDK_PTPRZ1	0.0818801246492576	0	MK	MDK	PTPRZ1					PMID: 28356350	Secreted Signaling	MDK - PTPRZ1
tRGC	qRGC	MDK_PTPRZ1	0.139329013000671	0	MK	MDK	PTPRZ1					PMID: 28356350	Secreted Signaling	MDK - PTPRZ1
VLMC	qRGC	MDK_PTPRZ1	0.157794076254118	0	MK	MDK	PTPRZ1					PMID: 28356350	Secreted Signaling	MDK - PTPRZ1
vSMC	qRGC	MDK_PTPRZ1	0.113269543529554	0	MK	MDK	PTPRZ1					PMID: 28356350	Secreted Signaling	MDK - PTPRZ1
Astrocytes	Tany_0	MDK_PTPRZ1	0.0457127336302015	0	MK	MDK	PTPRZ1					PMID: 28356350	Secreted Signaling	MDK - PTPRZ1
cRGC	Tany_0	MDK_PTPRZ1	0.0858561262151043	0	MK	MDK	PTPRZ1					PMID: 28356350	Secreted Signaling	MDK - PTPRZ1
Endothelial	Tany_0	MDK_PTPRZ1	0.0376931234853191	0	MK	MDK	PTPRZ1					PMID: 28356350	Secreted Signaling	MDK - PTPRZ1
IntProgen_2	Tany_0	MDK_PTPRZ1	0.0484756711809756	0	MK	MDK	PTPRZ1					PMID: 28356350	Secreted Signaling	MDK - PTPRZ1
IntProgen_3	Tany_0	MDK_PTPRZ1	0.0514480264942678	0	MK	MDK	PTPRZ1					PMID: 28356350	Secreted Signaling	MDK - PTPRZ1
Pericytes	Tany_0	MDK_PTPRZ1	0.0490424876774927	0	MK	MDK	PTPRZ1					PMID: 28356350	Secreted Signaling	MDK - PTPRZ1
qRGC	Tany_0	MDK_PTPRZ1	0.0501983328146236	0	MK	MDK	PTPRZ1					PMID: 28356350	Secreted Signaling	MDK - PTPRZ1
Tany_0	Tany_0	MDK_PTPRZ1	0.0736402895116949	0	MK	MDK	PTPRZ1					PMID: 28356350	Secreted Signaling	MDK - PTPRZ1
Tany_1	Tany_0	MDK_PTPRZ1	0.0448541756214469	0	MK	MDK	PTPRZ1					PMID: 28356350	Secreted Signaling	MDK - PTPRZ1
Tany_2	Tany_0	MDK_PTPRZ1	0.0735006141235798	0	MK	MDK	PTPRZ1					PMID: 28356350	Secreted Signaling	MDK - PTPRZ1
Tany_3	Tany_0	MDK_PTPRZ1	0.0812287519628828	0	MK	MDK	PTPRZ1					PMID: 28356350	Secreted Signaling	MDK - PTPRZ1
Tany_4	Tany_0	MDK_PTPRZ1	0.0561862991574631	0	MK	MDK	PTPRZ1					PMID: 28356350	Secreted Signaling	MDK - PTPRZ1
Tany_5	Tany_0	MDK_PTPRZ1	0.059196902926467	0	MK	MDK	PTPRZ1					PMID: 28356350	Secreted Signaling	MDK - PTPRZ1
Tany_6	Tany_0	MDK_PTPRZ1	0.0547420574117738	0	MK	MDK	PTPRZ1					PMID: 28356350	Secreted Signaling	MDK - PTPRZ1
tRGC	Tany_0	MDK_PTPRZ1	0.0951230163909573	0	MK	MDK	PTPRZ1					PMID: 28356350	Secreted Signaling	MDK - PTPRZ1
VLMC	Tany_0	MDK_PTPRZ1	0.108467862316152	0	MK	MDK	PTPRZ1					PMID: 28356350	Secreted Signaling	MDK - PTPRZ1
vSMC	Tany_0	MDK_PTPRZ1	0.0765958144083671	0	MK	MDK	PTPRZ1					PMID: 28356350	Secreted Signaling	MDK - PTPRZ1
Astrocytes	Tany_1	MDK_PTPRZ1	0.0692985356588555	0	MK	MDK	PTPRZ1					PMID: 28356350	Secreted Signaling	MDK - PTPRZ1
cRGC	Tany_1	MDK_PTPRZ1	0.127389278355794	0	MK	MDK	PTPRZ1					PMID: 28356350	Secreted Signaling	MDK - PTPRZ1
Endothelial	Tany_1	MDK_PTPRZ1	0.0573899940732244	0	MK	MDK	PTPRZ1					PMID: 28356350	Secreted Signaling	MDK - PTPRZ1
IntProgen_2	Tany_1	MDK_PTPRZ1	0.0733774155560725	0	MK	MDK	PTPRZ1					PMID: 28356350	Secreted Signaling	MDK - PTPRZ1
IntProgen_3	Tany_1	MDK_PTPRZ1	0.0777518906224124	0	MK	MDK	PTPRZ1					PMID: 28356350	Secreted Signaling	MDK - PTPRZ1
Pericytes	Tany_1	MDK_PTPRZ1	0.0742126938003515	0	MK	MDK	PTPRZ1					PMID: 28356350	Secreted Signaling	MDK - PTPRZ1
qRGC	Tany_1	MDK_PTPRZ1	0.075914400190319	0	MK	MDK	PTPRZ1					PMID: 28356350	Secreted Signaling	MDK - PTPRZ1
Tany_0	Tany_1	MDK_PTPRZ1	0.109974923442726	0	MK	MDK	PTPRZ1					PMID: 28356350	Secreted Signaling	MDK - PTPRZ1
Tany_1	Tany_1	MDK_PTPRZ1	0.0680285774705447	0	MK	MDK	PTPRZ1					PMID: 28356350	Secreted Signaling	MDK - PTPRZ1
Tany_2	Tany_1	MDK_PTPRZ1	0.109774497948427	0	MK	MDK	PTPRZ1					PMID: 28356350	Secreted Signaling	MDK - PTPRZ1
Tany_3	Tany_1	MDK_PTPRZ1	0.120819253897879	0	MK	MDK	PTPRZ1					PMID: 28356350	Secreted Signaling	MDK - PTPRZ1
Tany_4	Tany_1	MDK_PTPRZ1	0.0846963938232512	0	MK	MDK	PTPRZ1					PMID: 28356350	Secreted Signaling	MDK - PTPRZ1
Tany_5	Tany_1	MDK_PTPRZ1	0.089090439982707	0	MK	MDK	PTPRZ1					PMID: 28356350	Secreted Signaling	MDK - PTPRZ1
Tany_6	Tany_1	MDK_PTPRZ1	0.0825834369753215	0	MK	MDK	PTPRZ1					PMID: 28356350	Secreted Signaling	MDK - PTPRZ1
tRGC	Tany_1	MDK_PTPRZ1	0.140450297225425	0	MK	MDK	PTPRZ1					PMID: 28356350	Secreted Signaling	MDK - PTPRZ1
VLMC	Tany_1	MDK_PTPRZ1	0.159036503587344	0	MK	MDK	PTPRZ1					PMID: 28356350	Secreted Signaling	MDK - PTPRZ1
vSMC	Tany_1	MDK_PTPRZ1	0.114208937139337	0	MK	MDK	PTPRZ1					PMID: 28356350	Secreted Signaling	MDK - PTPRZ1
Astrocytes	Tany_2	MDK_PTPRZ1	0.0491436262504559	0	MK	MDK	PTPRZ1					PMID: 28356350	Secreted Signaling	MDK - PTPRZ1
cRGC	Tany_2	MDK_PTPRZ1	0.0920094198945201	0	MK	MDK	PTPRZ1					PMID: 28356350	Secreted Signaling	MDK - PTPRZ1
Endothelial	Tany_2	MDK_PTPRZ1	0.0405476923845988	0	MK	MDK	PTPRZ1					PMID: 28356350	Secreted Signaling	MDK - PTPRZ1
IntProgen_2	Tany_2	MDK_PTPRZ1	0.0521026094961523	0	MK	MDK	PTPRZ1					PMID: 28356350	Secreted Signaling	MDK - PTPRZ1
IntProgen_3	Tany_2	MDK_PTPRZ1	0.0552844346184577	0	MK	MDK	PTPRZ1					PMID: 28356350	Secreted Signaling	MDK - PTPRZ1
Pericytes	Tany_2	MDK_PTPRZ1	0.0527094858279021	0	MK	MDK	PTPRZ1					PMID: 28356350	Secreted Signaling	MDK - PTPRZ1
qRGC	Tany_2	MDK_PTPRZ1	0.0539468528738048	0	MK	MDK	PTPRZ1					PMID: 28356350	Secreted Signaling	MDK - PTPRZ1
Tany_0	Tany_2	MDK_PTPRZ1	0.0789937312947482	0	MK	MDK	PTPRZ1					PMID: 28356350	Secreted Signaling	MDK - PTPRZ1
Tany_1	Tany_2	MDK_PTPRZ1	0.0482238868959515	0	MK	MDK	PTPRZ1					PMID: 28356350	Secreted Signaling	MDK - PTPRZ1
Tany_2	Tany_2	MDK_PTPRZ1	0.078844766131741	0	MK	MDK	PTPRZ1					PMID: 28356350	Secreted Signaling	MDK - PTPRZ1
Tany_3	Tany_2	MDK_PTPRZ1	0.0870819950903582	0	MK	MDK	PTPRZ1					PMID: 28356350	Secreted Signaling	MDK - PTPRZ1
Tany_4	Tany_2	MDK_PTPRZ1	0.0603535526011982	0	MK	MDK	PTPRZ1					PMID: 28356350	Secreted Signaling	MDK - PTPRZ1
Tany_5	Tany_2	MDK_PTPRZ1	0.0635724080668056	0	MK	MDK	PTPRZ1					PMID: 28356350	Secreted Signaling	MDK - PTPRZ1
Tany_6	Tany_2	MDK_PTPRZ1	0.0588088680705478	0	MK	MDK	PTPRZ1					PMID: 28356350	Secreted Signaling	MDK - PTPRZ1
tRGC	Tany_2	MDK_PTPRZ1	0.101866457059509	0	MK	MDK	PTPRZ1					PMID: 28356350	Secreted Signaling	MDK - PTPRZ1
VLMC	Tany_2	MDK_PTPRZ1	0.116036028440933	0	MK	MDK	PTPRZ1					PMID: 28356350	Secreted Signaling	MDK - PTPRZ1
vSMC	Tany_2	MDK_PTPRZ1	0.0821450619429121	0	MK	MDK	PTPRZ1					PMID: 28356350	Secreted Signaling	MDK - PTPRZ1
Astrocytes	Tany_3	MDK_PTPRZ1	0.0403680213300446	0	MK	MDK	PTPRZ1					PMID: 28356350	Secreted Signaling	MDK - PTPRZ1
cRGC	Tany_3	MDK_PTPRZ1	0.0761926106859841	0	MK	MDK	PTPRZ1					PMID: 28356350	Secreted Signaling	MDK - PTPRZ1
Endothelial	Tany_3	MDK_PTPRZ1	0.0332533867918112	0.04	MK	MDK	PTPRZ1					PMID: 28356350	Secreted Signaling	MDK - PTPRZ1
IntProgen_2	Tany_3	MDK_PTPRZ1	0.0428224135304967	0	MK	MDK	PTPRZ1					PMID: 28356350	Secreted Signaling	MDK - PTPRZ1
IntProgen_3	Tany_3	MDK_PTPRZ1	0.0454646939002178	0	MK	MDK	PTPRZ1					PMID: 28356350	Secreted Signaling	MDK - PTPRZ1
Pericytes	Tany_3	MDK_PTPRZ1	0.043326137464694	0	MK	MDK	PTPRZ1					PMID: 28356350	Secreted Signaling	MDK - PTPRZ1
qRGC	Tany_3	MDK_PTPRZ1	0.044353541953329	0	MK	MDK	PTPRZ1					PMID: 28356350	Secreted Signaling	MDK - PTPRZ1
Tany_0	Tany_3	MDK_PTPRZ1	0.065253577569424	0	MK	MDK	PTPRZ1					PMID: 28356350	Secreted Signaling	MDK - PTPRZ1
Tany_1	Tany_3	MDK_PTPRZ1	0.0396056793862459	0	MK	MDK	PTPRZ1					PMID: 28356350	Secreted Signaling	MDK - PTPRZ1
Tany_2	Tany_3	MDK_PTPRZ1	0.0651286910901337	0	MK	MDK	PTPRZ1					PMID: 28356350	Secreted Signaling	MDK - PTPRZ1
Tany_3	Tany_3	MDK_PTPRZ1	0.0720450218107835	0	MK	MDK	PTPRZ1					PMID: 28356350	Secreted Signaling	MDK - PTPRZ1
Tany_4	Tany_3	MDK_PTPRZ1	0.0496807738511635	0	MK	MDK	PTPRZ1					PMID: 28356350	Secreted Signaling	MDK - PTPRZ1
Tany_5	Tany_3	MDK_PTPRZ1	0.0523621342644783	0	MK	MDK	PTPRZ1					PMID: 28356350	Secreted Signaling	MDK - PTPRZ1
Tany_6	Tany_3	MDK_PTPRZ1	0.0483951790212803	0	MK	MDK	PTPRZ1					PMID: 28356350	Secreted Signaling	MDK - PTPRZ1
tRGC	Tany_3	MDK_PTPRZ1	0.0845128969783938	0	MK	MDK	PTPRZ1					PMID: 28356350	Secreted Signaling	MDK - PTPRZ1
VLMC	Tany_3	MDK_PTPRZ1	0.0965280309881267	0	MK	MDK	PTPRZ1					PMID: 28356350	Secreted Signaling	MDK - PTPRZ1
vSMC	Tany_3	MDK_PTPRZ1	0.0678971757669837	0	MK	MDK	PTPRZ1					PMID: 28356350	Secreted Signaling	MDK - PTPRZ1
Astrocytes	Tany_4	MDK_PTPRZ1	0.0666430160694704	0	MK	MDK	PTPRZ1					PMID: 28356350	Secreted Signaling	MDK - PTPRZ1
cRGC	Tany_4	MDK_PTPRZ1	0.122801436284226	0	MK	MDK	PTPRZ1					PMID: 28356350	Secreted Signaling	MDK - PTPRZ1
Endothelial	Tany_4	MDK_PTPRZ1	0.0551637622226515	0	MK	MDK	PTPRZ1					PMID: 28356350	Secreted Signaling	MDK - PTPRZ1
IntProgen_2	Tany_4	MDK_PTPRZ1	0.07057744613258	0	MK	MDK	PTPRZ1					PMID: 28356350	Secreted Signaling	MDK - PTPRZ1
IntProgen_3	Tany_4	MDK_PTPRZ1	0.0747984722665295	0	MK	MDK	PTPRZ1					PMID: 28356350	Secreted Signaling	MDK - PTPRZ1
Pericytes	Tany_4	MDK_PTPRZ1	0.0713833068062618	0	MK	MDK	PTPRZ1					PMID: 28356350	Secreted Signaling	MDK - PTPRZ1
qRGC	Tany_4	MDK_PTPRZ1	0.073025252529852	0	MK	MDK	PTPRZ1					PMID: 28356350	Secreted Signaling	MDK - PTPRZ1
Tany_0	Tany_4	MDK_PTPRZ1	0.105938107736117	0	MK	MDK	PTPRZ1					PMID: 28356350	Secreted Signaling	MDK - PTPRZ1
Tany_1	Tany_4	MDK_PTPRZ1	0.0654183020620428	0	MK	MDK	PTPRZ1					PMID: 28356350	Secreted Signaling	MDK - PTPRZ1
Tany_2	Tany_4	MDK_PTPRZ1	0.105744165116399	0	MK	MDK	PTPRZ1					PMID: 28356350	Secreted Signaling	MDK - PTPRZ1
Tany_3	Tany_4	MDK_PTPRZ1	0.116436454340266	0	MK	MDK	PTPRZ1					PMID: 28356350	Secreted Signaling	MDK - PTPRZ1
Tany_4	Tany_4	MDK_PTPRZ1	0.0815024993071481	0	MK	MDK	PTPRZ1					PMID: 28356350	Secreted Signaling	MDK - PTPRZ1
Tany_5	Tany_4	MDK_PTPRZ1	0.0857463691503416	0	MK	MDK	PTPRZ1					PMID: 28356350	Secreted Signaling	MDK - PTPRZ1
Tany_6	Tany_4	MDK_PTPRZ1	0.0794623045099559	0	MK	MDK	PTPRZ1					PMID: 28356350	Secreted Signaling	MDK - PTPRZ1
tRGC	Tany_4	MDK_PTPRZ1	0.13546509401818	0	MK	MDK	PTPRZ1					PMID: 28356350	Secreted Signaling	MDK - PTPRZ1
VLMC	Tany_4	MDK_PTPRZ1	0.153509412486729	0	MK	MDK	PTPRZ1					PMID: 28356350	Secreted Signaling	MDK - PTPRZ1
vSMC	Tany_4	MDK_PTPRZ1	0.110035919322714	0	MK	MDK	PTPRZ1					PMID: 28356350	Secreted Signaling	MDK - PTPRZ1
Astrocytes	Tany_5	MDK_PTPRZ1	0.0656326527254903	0	MK	MDK	PTPRZ1					PMID: 28356350	Secreted Signaling	MDK - PTPRZ1
cRGC	Tany_5	MDK_PTPRZ1	0.121050086638535	0	MK	MDK	PTPRZ1					PMID: 28356350	Secreted Signaling	MDK - PTPRZ1
Endothelial	Tany_5	MDK_PTPRZ1	0.054317305800713	0	MK	MDK	PTPRZ1					PMID: 28356350	Secreted Signaling	MDK - PTPRZ1
IntProgen_2	Tany_5	MDK_PTPRZ1	0.0695118759517451	0	MK	MDK	PTPRZ1					PMID: 28356350	Secreted Signaling	MDK - PTPRZ1
IntProgen_3	Tany_5	MDK_PTPRZ1	0.0736742252057366	0	MK	MDK	PTPRZ1					PMID: 28356350	Secreted Signaling	MDK - PTPRZ1
Pericytes	Tany_5	MDK_PTPRZ1	0.0703064901946532	0	MK	MDK	PTPRZ1					PMID: 28356350	Secreted Signaling	MDK - PTPRZ1
qRGC	Tany_5	MDK_PTPRZ1	0.0719255856315475	0	MK	MDK	PTPRZ1					PMID: 28356350	Secreted Signaling	MDK - PTPRZ1
Tany_0	Tany_5	MDK_PTPRZ1	0.104398634144363	0	MK	MDK	PTPRZ1					PMID: 28356350	Secreted Signaling	MDK - PTPRZ1
Tany_1	Tany_5	MDK_PTPRZ1	0.0644252247580081	0	MK	MDK	PTPRZ1					PMID: 28356350	Secreted Signaling	MDK - PTPRZ1
Tany_2	Tany_5	MDK_PTPRZ1	0.104207181373121	0	MK	MDK	PTPRZ1					PMID: 28356350	Secreted Signaling	MDK - PTPRZ1
Tany_3	Tany_5	MDK_PTPRZ1	0.114764003649483	0	MK	MDK	PTPRZ1					PMID: 28356350	Secreted Signaling	MDK - PTPRZ1
Tany_4	Tany_5	MDK_PTPRZ1	0.0802862323750682	0	MK	MDK	PTPRZ1					PMID: 28356350	Secreted Signaling	MDK - PTPRZ1
Tany_5	Tany_5	MDK_PTPRZ1	0.0844725951709778	0	MK	MDK	PTPRZ1					PMID: 28356350	Secreted Signaling	MDK - PTPRZ1
Tany_6	Tany_5	MDK_PTPRZ1	0.0782738889445611	0	MK	MDK	PTPRZ1					PMID: 28356350	Secreted Signaling	MDK - PTPRZ1
tRGC	Tany_5	MDK_PTPRZ1	0.133560638377807	0	MK	MDK	PTPRZ1					PMID: 28356350	Secreted Signaling	MDK - PTPRZ1
VLMC	Tany_5	MDK_PTPRZ1	0.151395701905506	0	MK	MDK	PTPRZ1					PMID: 28356350	Secreted Signaling	MDK - PTPRZ1
vSMC	Tany_5	MDK_PTPRZ1	0.108444119948249	0	MK	MDK	PTPRZ1					PMID: 28356350	Secreted Signaling	MDK - PTPRZ1
Astrocytes	Tany_6	MDK_PTPRZ1	0.0468195920781523	0	MK	MDK	PTPRZ1					PMID: 28356350	Secreted Signaling	MDK - PTPRZ1
cRGC	Tany_6	MDK_PTPRZ1	0.0878455141136013	0	MK	MDK	PTPRZ1					PMID: 28356350	Secreted Signaling	MDK - PTPRZ1
Endothelial	Tany_6	MDK_PTPRZ1	0.0386136575397864	0.01	MK	MDK	PTPRZ1					PMID: 28356350	Secreted Signaling	MDK - PTPRZ1
IntProgen_2	Tany_6	MDK_PTPRZ1	0.0496459491926919	0	MK	MDK	PTPRZ1					PMID: 28356350	Secreted Signaling	MDK - PTPRZ1
IntProgen_3	Tany_6	MDK_PTPRZ1	0.0526860885665734	0	MK	MDK	PTPRZ1					PMID: 28356350	Secreted Signaling	MDK - PTPRZ1
Pericytes	Tany_6	MDK_PTPRZ1	0.0502257272259712	0	MK	MDK	PTPRZ1					PMID: 28356350	Secreted Signaling	MDK - PTPRZ1
qRGC	Tany_6	MDK_PTPRZ1	0.0514079516965593	0	MK	MDK	PTPRZ1					PMID: 28356350	Secreted Signaling	MDK - PTPRZ1
Tany_0	Tany_6	MDK_PTPRZ1	0.075369959581565	0	MK	MDK	PTPRZ1					PMID: 28356350	Secreted Signaling	MDK - PTPRZ1
Tany_1	Tany_6	MDK_PTPRZ1	0.0459412463053224	0	MK	MDK	PTPRZ1					PMID: 28356350	Secreted Signaling	MDK - PTPRZ1
Tany_2	Tany_6	MDK_PTPRZ1	0.075227269902598	0	MK	MDK	PTPRZ1					PMID: 28356350	Secreted Signaling	MDK - PTPRZ1
Tany_3	Tany_6	MDK_PTPRZ1	0.0831206675181648	0	MK	MDK	PTPRZ1					PMID: 28356350	Secreted Signaling	MDK - PTPRZ1
Tany_4	Tany_6	MDK_PTPRZ1	0.0575314688361856	0	MK	MDK	PTPRZ1					PMID: 28356350	Secreted Signaling	MDK - PTPRZ1
Tany_5	Tany_6	MDK_PTPRZ1	0.0606095215377791	0	MK	MDK	PTPRZ1					PMID: 28356350	Secreted Signaling	MDK - PTPRZ1
Tany_6	Tany_6	MDK_PTPRZ1	0.0560547037353765	0	MK	MDK	PTPRZ1					PMID: 28356350	Secreted Signaling	MDK - PTPRZ1
tRGC	Tany_6	MDK_PTPRZ1	0.0973042731205111	0	MK	MDK	PTPRZ1					PMID: 28356350	Secreted Signaling	MDK - PTPRZ1
VLMC	Tany_6	MDK_PTPRZ1	0.110917618537934	0	MK	MDK	PTPRZ1					PMID: 28356350	Secreted Signaling	MDK - PTPRZ1
vSMC	Tany_6	MDK_PTPRZ1	0.0783890298000469	0	MK	MDK	PTPRZ1					PMID: 28356350	Secreted Signaling	MDK - PTPRZ1
Astrocytes	Endothelial	MDK_ITGA6_ITGB1	0.0215481169889877	0	MK	MDK	ITGA6_ITGB1					PMID: 28356350	Secreted Signaling	MDK - (ITGA6+ITGB1)
cRGC	Endothelial	MDK_ITGA6_ITGB1	0.0413913751874783	0	MK	MDK	ITGA6_ITGB1					PMID: 28356350	Secreted Signaling	MDK - (ITGA6+ITGB1)
Endothelial	Endothelial	MDK_ITGA6_ITGB1	0.0176892420895248	0	MK	MDK	ITGA6_ITGB1					PMID: 28356350	Secreted Signaling	MDK - (ITGA6+ITGB1)
Ependymal	Endothelial	MDK_ITGA6_ITGB1	0.00446766261234237	0	MK	MDK	ITGA6_ITGB1					PMID: 28356350	Secreted Signaling	MDK - (ITGA6+ITGB1)
IntProgen_1	Endothelial	MDK_ITGA6_ITGB1	0.00855459093742125	0	MK	MDK	ITGA6_ITGB1					PMID: 28356350	Secreted Signaling	MDK - (ITGA6+ITGB1)
IntProgen_2	Endothelial	MDK_ITGA6_ITGB1	0.0228855398551863	0	MK	MDK	ITGA6_ITGB1					PMID: 28356350	Secreted Signaling	MDK - (ITGA6+ITGB1)
IntProgen_3	Endothelial	MDK_ITGA6_ITGB1	0.024328918764057	0	MK	MDK	ITGA6_ITGB1					PMID: 28356350	Secreted Signaling	MDK - (ITGA6+ITGB1)
Neuronal	Endothelial	MDK_ITGA6_ITGB1	0.00683855925723527	0	MK	MDK	ITGA6_ITGB1					PMID: 28356350	Secreted Signaling	MDK - (ITGA6+ITGB1)
Oligodendrocytes [Dividing]	Endothelial	MDK_ITGA6_ITGB1	0.00623801229601036	0	MK	MDK	ITGA6_ITGB1					PMID: 28356350	Secreted Signaling	MDK - (ITGA6+ITGB1)
Oligodendrocytes [Immature]	Endothelial	MDK_ITGA6_ITGB1	0.00630004949662776	0	MK	MDK	ITGA6_ITGB1					PMID: 28356350	Secreted Signaling	MDK - (ITGA6+ITGB1)
Pericytes	Endothelial	MDK_ITGA6_ITGB1	0.0231604190987994	0	MK	MDK	ITGA6_ITGB1					PMID: 28356350	Secreted Signaling	MDK - (ITGA6+ITGB1)
qRGC	Endothelial	MDK_ITGA6_ITGB1	0.023721485647532	0	MK	MDK	ITGA6_ITGB1					PMID: 28356350	Secreted Signaling	MDK - (ITGA6+ITGB1)
Tany_0	Endothelial	MDK_ITGA6_ITGB1	0.0352580883971919	0	MK	MDK	ITGA6_ITGB1					PMID: 28356350	Secreted Signaling	MDK - (ITGA6+ITGB1)
Tany_1	Endothelial	MDK_ITGA6_ITGB1	0.0211333581760536	0	MK	MDK	ITGA6_ITGB1					PMID: 28356350	Secreted Signaling	MDK - (ITGA6+ITGB1)
Tany_2	Endothelial	MDK_ITGA6_ITGB1	0.0351884481152387	0	MK	MDK	ITGA6_ITGB1					PMID: 28356350	Secreted Signaling	MDK - (ITGA6+ITGB1)
Tany_3	Endothelial	MDK_ITGA6_ITGB1	0.0390581163525911	0	MK	MDK	ITGA6_ITGB1					PMID: 28356350	Secreted Signaling	MDK - (ITGA6+ITGB1)
Tany_4	Endothelial	MDK_ITGA6_ITGB1	0.0266397140967569	0	MK	MDK	ITGA6_ITGB1					PMID: 28356350	Secreted Signaling	MDK - (ITGA6+ITGB1)
Tany_5	Endothelial	MDK_ITGA6_ITGB1	0.0281142969801585	0	MK	MDK	ITGA6_ITGB1					PMID: 28356350	Secreted Signaling	MDK - (ITGA6+ITGB1)
Tany_6	Endothelial	MDK_ITGA6_ITGB1	0.0259340840942337	0	MK	MDK	ITGA6_ITGB1					PMID: 28356350	Secreted Signaling	MDK - (ITGA6+ITGB1)
tRGC	Endothelial	MDK_ITGA6_ITGB1	0.0461009905393747	0	MK	MDK	ITGA6_ITGB1					PMID: 28356350	Secreted Signaling	MDK - (ITGA6+ITGB1)
VLMC	Endothelial	MDK_ITGA6_ITGB1	0.05297111224816	0	MK	MDK	ITGA6_ITGB1					PMID: 28356350	Secreted Signaling	MDK - (ITGA6+ITGB1)
vSMC	Endothelial	MDK_ITGA6_ITGB1	0.0367342441375918	0	MK	MDK	ITGA6_ITGB1					PMID: 28356350	Secreted Signaling	MDK - (ITGA6+ITGB1)
Astrocytes	Astrocytes	MDK_LRP1	0.0145825004584735	0	MK	MDK	LRP1					PMID: 28356350	Secreted Signaling	MDK - LRP1
cRGC	Astrocytes	MDK_LRP1	0.0281960997434984	0	MK	MDK	LRP1					PMID: 28356350	Secreted Signaling	MDK - LRP1
Endothelial	Astrocytes	MDK_LRP1	0.0119557982027274	0	MK	MDK	LRP1					PMID: 28356350	Secreted Signaling	MDK - LRP1
Ependymal	Astrocytes	MDK_LRP1	0.00300648614686111	0	MK	MDK	LRP1					PMID: 28356350	Secreted Signaling	MDK - LRP1
IntProgen_1	Astrocytes	MDK_LRP1	0.00576449921589915	0	MK	MDK	LRP1					PMID: 28356350	Secreted Signaling	MDK - LRP1
IntProgen_2	Astrocytes	MDK_LRP1	0.0154944360222158	0	MK	MDK	LRP1					PMID: 28356350	Secreted Signaling	MDK - LRP1
IntProgen_3	Astrocytes	MDK_LRP1	0.0164795238204666	0	MK	MDK	LRP1					PMID: 28356350	Secreted Signaling	MDK - LRP1
Neuronal	Astrocytes	MDK_LRP1	0.00460555374714516	0	MK	MDK	LRP1					PMID: 28356350	Secreted Signaling	MDK - LRP1
Oligodendrocytes [Dividing]	Astrocytes	MDK_LRP1	0.00420027499465476	0	MK	MDK	LRP1					PMID: 28356350	Secreted Signaling	MDK - LRP1
Oligodendrocytes [Immature]	Astrocytes	MDK_LRP1	0.00424213335078682	0	MK	MDK	LRP1					PMID: 28356350	Secreted Signaling	MDK - LRP1
Pericytes	Astrocytes	MDK_LRP1	0.0156819651580649	0	MK	MDK	LRP1					PMID: 28356350	Secreted Signaling	MDK - LRP1
qRGC	Astrocytes	MDK_LRP1	0.0160648438467392	0	MK	MDK	LRP1					PMID: 28356350	Secreted Signaling	MDK - LRP1
Tany_0	Astrocytes	MDK_LRP1	0.0239691718021955	0	MK	MDK	LRP1					PMID: 28356350	Secreted Signaling	MDK - LRP1
Tany_1	Astrocytes	MDK_LRP1	0.0142998565774243	0	MK	MDK	LRP1					PMID: 28356350	Secreted Signaling	MDK - LRP1
Tany_2	Astrocytes	MDK_LRP1	0.023921276034533	0	MK	MDK	LRP1					PMID: 28356350	Secreted Signaling	MDK - LRP1
Tany_3	Astrocytes	MDK_LRP1	0.0265860379300636	0	MK	MDK	LRP1					PMID: 28356350	Secreted Signaling	MDK - LRP1
Tany_4	Astrocytes	MDK_LRP1	0.0180585716779282	0	MK	MDK	LRP1					PMID: 28356350	Secreted Signaling	MDK - LRP1
Tany_5	Astrocytes	MDK_LRP1	0.0190674690019262	0	MK	MDK	LRP1					PMID: 28356350	Secreted Signaling	MDK - LRP1
Tany_6	Astrocytes	MDK_LRP1	0.0175761337613444	0	MK	MDK	LRP1					PMID: 28356350	Secreted Signaling	MDK - LRP1
tRGC	Astrocytes	MDK_LRP1	0.0314535865132598	0	MK	MDK	LRP1					PMID: 28356350	Secreted Signaling	MDK - LRP1
VLMC	Astrocytes	MDK_LRP1	0.0362237945578685	0	MK	MDK	LRP1					PMID: 28356350	Secreted Signaling	MDK - LRP1
vSMC	Astrocytes	MDK_LRP1	0.0249849330761558	0	MK	MDK	LRP1					PMID: 28356350	Secreted Signaling	MDK - LRP1
Astrocytes	Oligodendrocytes [Dividing]	MDK_LRP1	0.0126642462013936	0	MK	MDK	LRP1					PMID: 28356350	Secreted Signaling	MDK - LRP1
cRGC	Oligodendrocytes [Dividing]	MDK_LRP1	0.0245316266328288	0	MK	MDK	LRP1					PMID: 28356350	Secreted Signaling	MDK - LRP1
Endothelial	Oligodendrocytes [Dividing]	MDK_LRP1	0.0103794338836757	0	MK	MDK	LRP1					PMID: 28356350	Secreted Signaling	MDK - LRP1
Ependymal	Oligodendrocytes [Dividing]	MDK_LRP1	0.0026069695331146	0.01	MK	MDK	LRP1					PMID: 28356350	Secreted Signaling	MDK - LRP1
IntProgen_1	Oligodendrocytes [Dividing]	MDK_LRP1	0.0050003224447071	0.01	MK	MDK	LRP1					PMID: 28356350	Secreted Signaling	MDK - LRP1
IntProgen_2	Oligodendrocytes [Dividing]	MDK_LRP1	0.0134578595516077	0	MK	MDK	LRP1					PMID: 28356350	Secreted Signaling	MDK - LRP1
IntProgen_3	Oligodendrocytes [Dividing]	MDK_LRP1	0.0143153508965269	0	MK	MDK	LRP1					PMID: 28356350	Secreted Signaling	MDK - LRP1
Neuronal	Oligodendrocytes [Dividing]	MDK_LRP1	0.00399439653036674	0.01	MK	MDK	LRP1					PMID: 28356350	Secreted Signaling	MDK - LRP1
Oligodendrocytes [Dividing]	Oligodendrocytes [Dividing]	MDK_LRP1	0.00364270147619116	0.01	MK	MDK	LRP1					PMID: 28356350	Secreted Signaling	MDK - LRP1
Oligodendrocytes [Immature]	Oligodendrocytes [Dividing]	MDK_LRP1	0.00367902379394182	0.01	MK	MDK	LRP1					PMID: 28356350	Secreted Signaling	MDK - LRP1
Pericytes	Oligodendrocytes [Dividing]	MDK_LRP1	0.0136210810311943	0	MK	MDK	LRP1					PMID: 28356350	Secreted Signaling	MDK - LRP1
qRGC	Oligodendrocytes [Dividing]	MDK_LRP1	0.0139543560996894	0	MK	MDK	LRP1					PMID: 28356350	Secreted Signaling	MDK - LRP1
Tany_0	Oligodendrocytes [Dividing]	MDK_LRP1	0.0208422645821149	0	MK	MDK	LRP1					PMID: 28356350	Secreted Signaling	MDK - LRP1
Tany_1	Oligodendrocytes [Dividing]	MDK_LRP1	0.0124183141446314	0	MK	MDK	LRP1					PMID: 28356350	Secreted Signaling	MDK - LRP1
Tany_2	Oligodendrocytes [Dividing]	MDK_LRP1	0.020800483916097	0	MK	MDK	LRP1					PMID: 28356350	Secreted Signaling	MDK - LRP1
Tany_3	Oligodendrocytes [Dividing]	MDK_LRP1	0.0231258351407955	0	MK	MDK	LRP1					PMID: 28356350	Secreted Signaling	MDK - LRP1
Tany_4	Oligodendrocytes [Dividing]	MDK_LRP1	0.0156903385440734	0	MK	MDK	LRP1					PMID: 28356350	Secreted Signaling	MDK - LRP1
Tany_5	Oligodendrocytes [Dividing]	MDK_LRP1	0.0165691598416893	0	MK	MDK	LRP1					PMID: 28356350	Secreted Signaling	MDK - LRP1
Tany_6	Oligodendrocytes [Dividing]	MDK_LRP1	0.015270184514066	0	MK	MDK	LRP1					PMID: 28356350	Secreted Signaling	MDK - LRP1
tRGC	Oligodendrocytes [Dividing]	MDK_LRP1	0.0273776847270886	0	MK	MDK	LRP1					PMID: 28356350	Secreted Signaling	MDK - LRP1
VLMC	Oligodendrocytes [Dividing]	MDK_LRP1	0.0315498828308981	0	MK	MDK	LRP1					PMID: 28356350	Secreted Signaling	MDK - LRP1
vSMC	Oligodendrocytes [Dividing]	MDK_LRP1	0.0217284643216869	0	MK	MDK	LRP1					PMID: 28356350	Secreted Signaling	MDK - LRP1
Astrocytes	Oligodendrocytes [Immature]	MDK_LRP1	0.014341625032051	0	MK	MDK	LRP1					PMID: 28356350	Secreted Signaling	MDK - LRP1
cRGC	Oligodendrocytes [Immature]	MDK_LRP1	0.0277366827874254	0	MK	MDK	LRP1					PMID: 28356350	Secreted Signaling	MDK - LRP1
Endothelial	Oligodendrocytes [Immature]	MDK_LRP1	0.0117577932489877	0	MK	MDK	LRP1					PMID: 28356350	Secreted Signaling	MDK - LRP1
Ependymal	Oligodendrocytes [Immature]	MDK_LRP1	0.0029562510199903	0	MK	MDK	LRP1					PMID: 28356350	Secreted Signaling	MDK - LRP1
IntProgen_1	Oligodendrocytes [Immature]	MDK_LRP1	0.00566844268704004	0	MK	MDK	LRP1					PMID: 28356350	Secreted Signaling	MDK - LRP1
IntProgen_2	Oligodendrocytes [Immature]	MDK_LRP1	0.015238730083723	0	MK	MDK	LRP1					PMID: 28356350	Secreted Signaling	MDK - LRP1
IntProgen_3	Oligodendrocytes [Immature]	MDK_LRP1	0.0162078285351801	0	MK	MDK	LRP1					PMID: 28356350	Secreted Signaling	MDK - LRP1
Neuronal	Oligodendrocytes [Immature]	MDK_LRP1	0.00452872129916831	0	MK	MDK	LRP1					PMID: 28356350	Secreted Signaling	MDK - LRP1
Oligodendrocytes [Dividing]	Oligodendrocytes [Immature]	MDK_LRP1	0.00413017558196625	0	MK	MDK	LRP1					PMID: 28356350	Secreted Signaling	MDK - LRP1
Oligodendrocytes [Immature]	Oligodendrocytes [Immature]	MDK_LRP1	0.00417133828011778	0	MK	MDK	LRP1					PMID: 28356350	Secreted Signaling	MDK - LRP1
Pericytes	Oligodendrocytes [Immature]	MDK_LRP1	0.0154232128940936	0	MK	MDK	LRP1					PMID: 28356350	Secreted Signaling	MDK - LRP1
qRGC	Oligodendrocytes [Immature]	MDK_LRP1	0.0157998754942077	0	MK	MDK	LRP1					PMID: 28356350	Secreted Signaling	MDK - LRP1
Tany_0	Oligodendrocytes [Immature]	MDK_LRP1	0.0235769559613105	0	MK	MDK	LRP1					PMID: 28356350	Secreted Signaling	MDK - LRP1
Tany_1	Oligodendrocytes [Immature]	MDK_LRP1	0.0140635832643469	0	MK	MDK	LRP1					PMID: 28356350	Secreted Signaling	MDK - LRP1
Tany_2	Oligodendrocytes [Immature]	MDK_LRP1	0.0235298250346236	0	MK	MDK	LRP1					PMID: 28356350	Secreted Signaling	MDK - LRP1
Tany_3	Oligodendrocytes [Immature]	MDK_LRP1	0.0261521487584981	0	MK	MDK	LRP1					PMID: 28356350	Secreted Signaling	MDK - LRP1
Tany_4	Oligodendrocytes [Immature]	MDK_LRP1	0.0177613130190027	0	MK	MDK	LRP1					PMID: 28356350	Secreted Signaling	MDK - LRP1
Tany_5	Oligodendrocytes [Immature]	MDK_LRP1	0.0187539202582044	0	MK	MDK	LRP1					PMID: 28356350	Secreted Signaling	MDK - LRP1
Tany_6	Oligodendrocytes [Immature]	MDK_LRP1	0.0172866766161036	0	MK	MDK	LRP1					PMID: 28356350	Secreted Signaling	MDK - LRP1
tRGC	Oligodendrocytes [Immature]	MDK_LRP1	0.0309427832362027	0	MK	MDK	LRP1					PMID: 28356350	Secreted Signaling	MDK - LRP1
VLMC	Oligodendrocytes [Immature]	MDK_LRP1	0.0356383740340371	0	MK	MDK	LRP1					PMID: 28356350	Secreted Signaling	MDK - LRP1
vSMC	Oligodendrocytes [Immature]	MDK_LRP1	0.0245765145066785	0	MK	MDK	LRP1					PMID: 28356350	Secreted Signaling	MDK - LRP1
Astrocytes	Oligodendrocytes [Intermediate]	MDK_LRP1	0.0136048266222846	0	MK	MDK	LRP1					PMID: 28356350	Secreted Signaling	MDK - LRP1
cRGC	Oligodendrocytes [Intermediate]	MDK_LRP1	0.0263300988861285	0	MK	MDK	LRP1					PMID: 28356350	Secreted Signaling	MDK - LRP1
Endothelial	Oligodendrocytes [Intermediate]	MDK_LRP1	0.0111522368014553	0	MK	MDK	LRP1					PMID: 28356350	Secreted Signaling	MDK - LRP1
Ependymal	Oligodendrocytes [Intermediate]	MDK_LRP1	0.002802710935607	0	MK	MDK	LRP1					PMID: 28356350	Secreted Signaling	MDK - LRP1
IntProgen_1	Oligodendrocytes [Intermediate]	MDK_LRP1	0.00537479769597028	0	MK	MDK	LRP1					PMID: 28356350	Secreted Signaling	MDK - LRP1
IntProgen_2	Oligodendrocytes [Intermediate]	MDK_LRP1	0.0144565190385455	0	MK	MDK	LRP1					PMID: 28356350	Secreted Signaling	MDK - LRP1
IntProgen_3	Oligodendrocytes [Intermediate]	MDK_LRP1	0.0153766499561389	0	MK	MDK	LRP1					PMID: 28356350	Secreted Signaling	MDK - LRP1
Neuronal	Oligodendrocytes [Intermediate]	MDK_LRP1	0.00429386286746228	0	MK	MDK	LRP1					PMID: 28356350	Secreted Signaling	MDK - LRP1
Oligodendrocytes [Dividing]	Oligodendrocytes [Intermediate]	MDK_LRP1	0.00391590433429636	0	MK	MDK	LRP1					PMID: 28356350	Secreted Signaling	MDK - LRP1
Oligodendrocytes [Immature]	Oligodendrocytes [Intermediate]	MDK_LRP1	0.00395494001500148	0	MK	MDK	LRP1					PMID: 28356350	Secreted Signaling	MDK - LRP1
Pericytes	Oligodendrocytes [Intermediate]	MDK_LRP1	0.0146316729611542	0	MK	MDK	LRP1					PMID: 28356350	Secreted Signaling	MDK - LRP1
qRGC	Oligodendrocytes [Intermediate]	MDK_LRP1	0.0149892990269302	0	MK	MDK	LRP1					PMID: 28356350	Secreted Signaling	MDK - LRP1
Tany_0	Oligodendrocytes [Intermediate]	MDK_LRP1	0.0223764653772419	0	MK	MDK	LRP1					PMID: 28356350	Secreted Signaling	MDK - LRP1
Tany_1	Oligodendrocytes [Intermediate]	MDK_LRP1	0.0133408758619774	0	MK	MDK	LRP1					PMID: 28356350	Secreted Signaling	MDK - LRP1
Tany_2	Oligodendrocytes [Intermediate]	MDK_LRP1	0.0223316793755151	0	MK	MDK	LRP1					PMID: 28356350	Secreted Signaling	MDK - LRP1
Tany_3	Oligodendrocytes [Intermediate]	MDK_LRP1	0.0248238681916701	0	MK	MDK	LRP1					PMID: 28356350	Secreted Signaling	MDK - LRP1
Tany_4	Oligodendrocytes [Intermediate]	MDK_LRP1	0.0168518324598475	0	MK	MDK	LRP1					PMID: 28356350	Secreted Signaling	MDK - LRP1
Tany_5	Oligodendrocytes [Intermediate]	MDK_LRP1	0.0177945333454383	0	MK	MDK	LRP1					PMID: 28356350	Secreted Signaling	MDK - LRP1
Tany_6	Oligodendrocytes [Intermediate]	MDK_LRP1	0.016401094327066	0	MK	MDK	LRP1					PMID: 28356350	Secreted Signaling	MDK - LRP1
tRGC	Oligodendrocytes [Intermediate]	MDK_LRP1	0.0293785242844516	0	MK	MDK	LRP1					PMID: 28356350	Secreted Signaling	MDK - LRP1
VLMC	Oligodendrocytes [Intermediate]	MDK_LRP1	0.0338450281824915	0	MK	MDK	LRP1					PMID: 28356350	Secreted Signaling	MDK - LRP1
vSMC	Oligodendrocytes [Intermediate]	MDK_LRP1	0.023326344309224	0	MK	MDK	LRP1					PMID: 28356350	Secreted Signaling	MDK - LRP1
Astrocytes	Oligodendrocytes [Mature]	MDK_LRP1	0.00935965964942766	0	MK	MDK	LRP1					PMID: 28356350	Secreted Signaling	MDK - LRP1
cRGC	Oligodendrocytes [Mature]	MDK_LRP1	0.0181874288793664	0	MK	MDK	LRP1					PMID: 28356350	Secreted Signaling	MDK - LRP1
Endothelial	Oligodendrocytes [Mature]	MDK_LRP1	0.00766641301188892	0	MK	MDK	LRP1					PMID: 28356350	Secreted Signaling	MDK - LRP1
Ependymal	Oligodendrocytes [Mature]	MDK_LRP1	0.00192160379799486	0	MK	MDK	LRP1					PMID: 28356350	Secreted Signaling	MDK - LRP1
IntProgen_1	Oligodendrocytes [Mature]	MDK_LRP1	0.0036880768743838	0	MK	MDK	LRP1					PMID: 28356350	Secreted Signaling	MDK - LRP1
IntProgen_2	Oligodendrocytes [Mature]	MDK_LRP1	0.00994827545568506	0	MK	MDK	LRP1					PMID: 28356350	Secreted Signaling	MDK - LRP1
IntProgen_3	Oligodendrocytes [Mature]	MDK_LRP1	0.0105845466347861	0	MK	MDK	LRP1					PMID: 28356350	Secreted Signaling	MDK - LRP1
Neuronal	Oligodendrocytes [Mature]	MDK_LRP1	0.00294535685641449	0	MK	MDK	LRP1					PMID: 28356350	Secreted Signaling	MDK - LRP1
Oligodendrocytes [Dividing]	Oligodendrocytes [Mature]	MDK_LRP1	0.00268577764299477	0	MK	MDK	LRP1					PMID: 28356350	Secreted Signaling	MDK - LRP1
Oligodendrocytes [Immature]	Oligodendrocytes [Mature]	MDK_LRP1	0.00271258420330743	0	MK	MDK	LRP1					PMID: 28356350	Secreted Signaling	MDK - LRP1
Pericytes	Oligodendrocytes [Mature]	MDK_LRP1	0.0100693659641161	0	MK	MDK	LRP1					PMID: 28356350	Secreted Signaling	MDK - LRP1
qRGC	Oligodendrocytes [Mature]	MDK_LRP1	0.010316648030424	0	MK	MDK	LRP1					PMID: 28356350	Secreted Signaling	MDK - LRP1
Tany_0	Oligodendrocytes [Mature]	MDK_LRP1	0.0154370846530809	0	MK	MDK	LRP1					PMID: 28356350	Secreted Signaling	MDK - LRP1
Tany_1	Oligodendrocytes [Mature]	MDK_LRP1	0.00917730418917503	0	MK	MDK	LRP1					PMID: 28356350	Secreted Signaling	MDK - LRP1
Tany_2	Oligodendrocytes [Mature]	MDK_LRP1	0.0154059687974238	0	MK	MDK	LRP1					PMID: 28356350	Secreted Signaling	MDK - LRP1
Tany_3	Oligodendrocytes [Mature]	MDK_LRP1	0.0171388057400057	0	MK	MDK	LRP1					PMID: 28356350	Secreted Signaling	MDK - LRP1
Tany_4	Oligodendrocytes [Mature]	MDK_LRP1	0.0116054101225618	0	MK	MDK	LRP1					PMID: 28356350	Secreted Signaling	MDK - LRP1
Tany_5	Oligodendrocytes [Mature]	MDK_LRP1	0.012258282545534	0	MK	MDK	LRP1					PMID: 28356350	Secreted Signaling	MDK - LRP1
Tany_6	Oligodendrocytes [Mature]	MDK_LRP1	0.0112933867955835	0	MK	MDK	LRP1					PMID: 28356350	Secreted Signaling	MDK - LRP1
tRGC	Oligodendrocytes [Mature]	MDK_LRP1	0.0203127860915816	0	MK	MDK	LRP1					PMID: 28356350	Secreted Signaling	MDK - LRP1
VLMC	Oligodendrocytes [Mature]	MDK_LRP1	0.0234342758878858	0	MK	MDK	LRP1					PMID: 28356350	Secreted Signaling	MDK - LRP1
vSMC	Oligodendrocytes [Mature]	MDK_LRP1	0.0160972378968078	0	MK	MDK	LRP1					PMID: 28356350	Secreted Signaling	MDK - LRP1
Astrocytes	Pericytes	MDK_LRP1	0.0119312896853292	0	MK	MDK	LRP1					PMID: 28356350	Secreted Signaling	MDK - LRP1
cRGC	Pericytes	MDK_LRP1	0.0231279219095505	0	MK	MDK	LRP1					PMID: 28356350	Secreted Signaling	MDK - LRP1
Endothelial	Pericytes	MDK_LRP1	0.00977740376630675	0	MK	MDK	LRP1					PMID: 28356350	Secreted Signaling	MDK - LRP1
Ependymal	Pericytes	MDK_LRP1	0.00245464132732021	0.01	MK	MDK	LRP1					PMID: 28356350	Secreted Signaling	MDK - LRP1
IntProgen_1	Pericytes	MDK_LRP1	0.00470880812696378	0.01	MK	MDK	LRP1					PMID: 28356350	Secreted Signaling	MDK - LRP1
IntProgen_2	Pericytes	MDK_LRP1	0.0126795616891418	0	MK	MDK	LRP1					PMID: 28356350	Secreted Signaling	MDK - LRP1
IntProgen_3	Pericytes	MDK_LRP1	0.0134881404178729	0	MK	MDK	LRP1					PMID: 28356350	Secreted Signaling	MDK - LRP1
Neuronal	Pericytes	MDK_LRP1	0.00376130510334982	0.01	MK	MDK	LRP1					PMID: 28356350	Secreted Signaling	MDK - LRP1
Oligodendrocytes [Dividing]	Pericytes	MDK_LRP1	0.00343006239715253	0.01	MK	MDK	LRP1					PMID: 28356350	Secreted Signaling	MDK - LRP1
Oligodendrocytes [Immature]	Pericytes	MDK_LRP1	0.00346427180777456	0.01	MK	MDK	LRP1					PMID: 28356350	Secreted Signaling	MDK - LRP1
Pericytes	Pericytes	MDK_LRP1	0.012833466502132	0	MK	MDK	LRP1					PMID: 28356350	Secreted Signaling	MDK - LRP1
qRGC	Pericytes	MDK_LRP1	0.0131477274079047	0	MK	MDK	LRP1					PMID: 28356350	Secreted Signaling	MDK - LRP1
Tany_0	Pericytes	MDK_LRP1	0.0196454143507513	0	MK	MDK	LRP1					PMID: 28356350	Secreted Signaling	MDK - LRP1
Tany_1	Pericytes	MDK_LRP1	0.0116994225434201	0	MK	MDK	LRP1					PMID: 28356350	Secreted Signaling	MDK - LRP1
Tany_2	Pericytes	MDK_LRP1	0.0196059848654161	0	MK	MDK	LRP1					PMID: 28356350	Secreted Signaling	MDK - LRP1
Tany_3	Pericytes	MDK_LRP1	0.0218007723471114	0	MK	MDK	LRP1					PMID: 28356350	Secreted Signaling	MDK - LRP1
Tany_4	Pericytes	MDK_LRP1	0.0147848663727254	0	MK	MDK	LRP1					PMID: 28356350	Secreted Signaling	MDK - LRP1
Tany_5	Pericytes	MDK_LRP1	0.0156137763483361	0	MK	MDK	LRP1					PMID: 28356350	Secreted Signaling	MDK - LRP1
Tany_6	Pericytes	MDK_LRP1	0.0143886045330925	0	MK	MDK	LRP1					PMID: 28356350	Secreted Signaling	MDK - LRP1
tRGC	Pericytes	MDK_LRP1	0.025815437797507	0	MK	MDK	LRP1					PMID: 28356350	Secreted Signaling	MDK - LRP1
VLMC	Pericytes	MDK_LRP1	0.0297568425008508	0	MK	MDK	LRP1					PMID: 28356350	Secreted Signaling	MDK - LRP1
vSMC	Pericytes	MDK_LRP1	0.0204817892755415	0	MK	MDK	LRP1					PMID: 28356350	Secreted Signaling	MDK - LRP1
Astrocytes	qRGC	MDK_LRP1	0.00719577473896887	0	MK	MDK	LRP1					PMID: 28356350	Secreted Signaling	MDK - LRP1
cRGC	qRGC	MDK_LRP1	0.0140114946965794	0	MK	MDK	LRP1					PMID: 28356350	Secreted Signaling	MDK - LRP1
Endothelial	qRGC	MDK_LRP1	0.00589166617034615	0	MK	MDK	LRP1					PMID: 28356350	Secreted Signaling	MDK - LRP1
Ependymal	qRGC	MDK_LRP1	0.00147478300946907	0	MK	MDK	LRP1					PMID: 28356350	Secreted Signaling	MDK - LRP1
IntProgen_1	qRGC	MDK_LRP1	0.00283167240352886	0	MK	MDK	LRP1					PMID: 28356350	Secreted Signaling	MDK - LRP1
IntProgen_2	qRGC	MDK_LRP1	0.00764935766013008	0	MK	MDK	LRP1					PMID: 28356350	Secreted Signaling	MDK - LRP1
IntProgen_3	qRGC	MDK_LRP1	0.00813980365294831	0	MK	MDK	LRP1					PMID: 28356350	Secreted Signaling	MDK - LRP1
Neuronal	qRGC	MDK_LRP1	0.00226102722920756	0	MK	MDK	LRP1					PMID: 28356350	Secreted Signaling	MDK - LRP1
Oligodendrocytes [Dividing]	qRGC	MDK_LRP1	0.00206163442071353	0	MK	MDK	LRP1					PMID: 28356350	Secreted Signaling	MDK - LRP1
Oligodendrocytes [Immature]	qRGC	MDK_LRP1	0.00208222445704024	0	MK	MDK	LRP1					PMID: 28356350	Secreted Signaling	MDK - LRP1
Pericytes	qRGC	MDK_LRP1	0.00774268455447169	0	MK	MDK	LRP1					PMID: 28356350	Secreted Signaling	MDK - LRP1
qRGC	qRGC	MDK_LRP1	0.00793328621294632	0	MK	MDK	LRP1					PMID: 28356350	Secreted Signaling	MDK - LRP1
Tany_0	qRGC	MDK_LRP1	0.0118850003642212	0	MK	MDK	LRP1					PMID: 28356350	Secreted Signaling	MDK - LRP1
Tany_1	qRGC	MDK_LRP1	0.00705527827294272	0	MK	MDK	LRP1					PMID: 28356350	Secreted Signaling	MDK - LRP1
Tany_2	qRGC	MDK_LRP1	0.0118609580359853	0	MK	MDK	LRP1					PMID: 28356350	Secreted Signaling	MDK - LRP1
Tany_3	qRGC	MDK_LRP1	0.01320040409317	0	MK	MDK	LRP1					PMID: 28356350	Secreted Signaling	MDK - LRP1
Tany_4	qRGC	MDK_LRP1	0.00892700281538656	0	MK	MDK	LRP1					PMID: 28356350	Secreted Signaling	MDK - LRP1
Tany_5	qRGC	MDK_LRP1	0.00943063676616726	0	MK	MDK	LRP1					PMID: 28356350	Secreted Signaling	MDK - LRP1
Tany_6	qRGC	MDK_LRP1	0.00868635834541444	0	MK	MDK	LRP1					PMID: 28356350	Secreted Signaling	MDK - LRP1
tRGC	qRGC	MDK_LRP1	0.015656640022126	0	MK	MDK	LRP1					PMID: 28356350	Secreted Signaling	MDK - LRP1
VLMC	qRGC	MDK_LRP1	0.018075816049199	0	MK	MDK	LRP1					PMID: 28356350	Secreted Signaling	MDK - LRP1
vSMC	qRGC	MDK_LRP1	0.0123951642398138	0	MK	MDK	LRP1					PMID: 28356350	Secreted Signaling	MDK - LRP1
Astrocytes	Tany_1	MDK_LRP1	0.0105770974712485	0	MK	MDK	LRP1					PMID: 28356350	Secreted Signaling	MDK - LRP1
cRGC	Tany_1	MDK_LRP1	0.020529324424755	0	MK	MDK	LRP1					PMID: 28356350	Secreted Signaling	MDK - LRP1
Endothelial	Tany_1	MDK_LRP1	0.00866553195482662	0	MK	MDK	LRP1					PMID: 28356350	Secreted Signaling	MDK - LRP1
Ependymal	Tany_1	MDK_LRP1	0.00217367520184965	0.03	MK	MDK	LRP1					PMID: 28356350	Secreted Signaling	MDK - LRP1
IntProgen_1	Tany_1	MDK_LRP1	0.00417090165465372	0.02	MK	MDK	LRP1					PMID: 28356350	Secreted Signaling	MDK - LRP1
IntProgen_2	Tany_1	MDK_LRP1	0.0112414074195348	0	MK	MDK	LRP1					PMID: 28356350	Secreted Signaling	MDK - LRP1
IntProgen_3	Tany_1	MDK_LRP1	0.0119593855994339	0	MK	MDK	LRP1					PMID: 28356350	Secreted Signaling	MDK - LRP1
Neuronal	Tany_1	MDK_LRP1	0.00333127351552339	0.02	MK	MDK	LRP1					PMID: 28356350	Secreted Signaling	MDK - LRP1
Oligodendrocytes [Dividing]	Tany_1	MDK_LRP1	0.00303778644794346	0.02	MK	MDK	LRP1					PMID: 28356350	Secreted Signaling	MDK - LRP1
Oligodendrocytes [Immature]	Tany_1	MDK_LRP1	0.00306809557531491	0.02	MK	MDK	LRP1					PMID: 28356350	Secreted Signaling	MDK - LRP1
Pericytes	Tany_1	MDK_LRP1	0.0113780570528363	0	MK	MDK	LRP1					PMID: 28356350	Secreted Signaling	MDK - LRP1
qRGC	Tany_1	MDK_LRP1	0.0116570993157135	0	MK	MDK	LRP1					PMID: 28356350	Secreted Signaling	MDK - LRP1
Tany_0	Tany_1	MDK_LRP1	0.0174311209738738	0	MK	MDK	LRP1					PMID: 28356350	Secreted Signaling	MDK - LRP1
Tany_1	Tany_1	MDK_LRP1	0.0103712708379432	0	MK	MDK	LRP1					PMID: 28356350	Secreted Signaling	MDK - LRP1
Tany_2	Tany_1	MDK_LRP1	0.017396056842618	0	MK	MDK	LRP1					PMID: 28356350	Secreted Signaling	MDK - LRP1
Tany_3	Tany_1	MDK_LRP1	0.0193483367435813	0	MK	MDK	LRP1					PMID: 28356350	Secreted Signaling	MDK - LRP1
Tany_4	Tany_1	MDK_LRP1	0.0131110930781215	0	MK	MDK	LRP1					PMID: 28356350	Secreted Signaling	MDK - LRP1
Tany_5	Tany_1	MDK_LRP1	0.0138474823006719	0	MK	MDK	LRP1					PMID: 28356350	Secreted Signaling	MDK - LRP1
Tany_6	Tany_1	MDK_LRP1	0.0127591105009381	0	MK	MDK	LRP1					PMID: 28356350	Secreted Signaling	MDK - LRP1
tRGC	Tany_1	MDK_LRP1	0.0229219629659256	0	MK	MDK	LRP1					PMID: 28356350	Secreted Signaling	MDK - LRP1
VLMC	Tany_1	MDK_LRP1	0.0264335896096783	0	MK	MDK	LRP1					PMID: 28356350	Secreted Signaling	MDK - LRP1
vSMC	Tany_1	MDK_LRP1	0.0181749732754377	0	MK	MDK	LRP1					PMID: 28356350	Secreted Signaling	MDK - LRP1
Astrocytes	VLMC	MDK_LRP1	0.0335963465791502	0	MK	MDK	LRP1					PMID: 28356350	Secreted Signaling	MDK - LRP1
cRGC	VLMC	MDK_LRP1	0.0638110199686298	0	MK	MDK	LRP1					PMID: 28356350	Secreted Signaling	MDK - LRP1
Endothelial	VLMC	MDK_LRP1	0.027640805116992	0	MK	MDK	LRP1					PMID: 28356350	Secreted Signaling	MDK - LRP1
Ependymal	VLMC	MDK_LRP1	0.00703433210489799	0	MK	MDK	LRP1					PMID: 28356350	Secreted Signaling	MDK - LRP1
IntProgen_1	VLMC	MDK_LRP1	0.013437506283571	0	MK	MDK	LRP1					PMID: 28356350	Secreted Signaling	MDK - LRP1
IntProgen_2	VLMC	MDK_LRP1	0.0356543153170533	0	MK	MDK	LRP1					PMID: 28356350	Secreted Signaling	MDK - LRP1
IntProgen_3	VLMC	MDK_LRP1	0.037871800901102	0	MK	MDK	LRP1					PMID: 28356350	Secreted Signaling	MDK - LRP1
Neuronal	VLMC	MDK_LRP1	0.0107525958427153	0	MK	MDK	LRP1					PMID: 28356350	Secreted Signaling	MDK - LRP1
Oligodendrocytes [Dividing]	VLMC	MDK_LRP1	0.0098117226788922	0	MK	MDK	LRP1					PMID: 28356350	Secreted Signaling	MDK - LRP1
Oligodendrocytes [Immature]	VLMC	MDK_LRP1	0.00990894614472238	0	MK	MDK	LRP1					PMID: 28356350	Secreted Signaling	MDK - LRP1
Pericytes	VLMC	MDK_LRP1	0.0360768983216436	0	MK	MDK	LRP1					PMID: 28356350	Secreted Signaling	MDK - LRP1
qRGC	VLMC	MDK_LRP1	0.036939037145546	0	MK	MDK	LRP1					PMID: 28356350	Secreted Signaling	MDK - LRP1
Tany_0	VLMC	MDK_LRP1	0.0545446641085298	0	MK	MDK	LRP1					PMID: 28356350	Secreted Signaling	MDK - LRP1
Tany_1	VLMC	MDK_LRP1	0.032957494392348	0	MK	MDK	LRP1					PMID: 28356350	Secreted Signaling	MDK - LRP1
Tany_2	VLMC	MDK_LRP1	0.054439079393949	0	MK	MDK	LRP1					PMID: 28356350	Secreted Signaling	MDK - LRP1
Tany_3	VLMC	MDK_LRP1	0.0602934407638633	0	MK	MDK	LRP1					PMID: 28356350	Secreted Signaling	MDK - LRP1
Tany_4	VLMC	MDK_LRP1	0.041414317926115	0	MK	MDK	LRP1					PMID: 28356350	Secreted Signaling	MDK - LRP1
Tany_5	VLMC	MDK_LRP1	0.0436700250799829	0	MK	MDK	LRP1					PMID: 28356350	Secreted Signaling	MDK - LRP1
Tany_6	VLMC	MDK_LRP1	0.0403335562054645	0	MK	MDK	LRP1					PMID: 28356350	Secreted Signaling	MDK - LRP1
tRGC	VLMC	MDK_LRP1	0.0708829717547533	0	MK	MDK	LRP1					PMID: 28356350	Secreted Signaling	MDK - LRP1
VLMC	VLMC	MDK_LRP1	0.0811320770560454	0	MK	MDK	LRP1					PMID: 28356350	Secreted Signaling	MDK - LRP1
vSMC	VLMC	MDK_LRP1	0.0567807692208419	0	MK	MDK	LRP1					PMID: 28356350	Secreted Signaling	MDK - LRP1
Astrocytes	vSMC	MDK_LRP1	0.0103233154493692	0	MK	MDK	LRP1					PMID: 28356350	Secreted Signaling	MDK - LRP1
cRGC	vSMC	MDK_LRP1	0.0200415901120588	0	MK	MDK	LRP1					PMID: 28356350	Secreted Signaling	MDK - LRP1
Endothelial	vSMC	MDK_LRP1	0.0084572231194654	0.04	MK	MDK	LRP1					PMID: 28356350	Secreted Signaling	MDK - LRP1
IntProgen_2	vSMC	MDK_LRP1	0.0109718630013395	0	MK	MDK	LRP1					PMID: 28356350	Secreted Signaling	MDK - LRP1
IntProgen_3	vSMC	MDK_LRP1	0.0116728288701621	0	MK	MDK	LRP1					PMID: 28356350	Secreted Signaling	MDK - LRP1
Pericytes	vSMC	MDK_LRP1	0.0111052728754257	0	MK	MDK	LRP1					PMID: 28356350	Secreted Signaling	MDK - LRP1
qRGC	vSMC	MDK_LRP1	0.0113777022082668	0	MK	MDK	LRP1					PMID: 28356350	Secreted Signaling	MDK - LRP1
Tany_0	vSMC	MDK_LRP1	0.017015714845395	0	MK	MDK	LRP1					PMID: 28356350	Secreted Signaling	MDK - LRP1
Tany_1	vSMC	MDK_LRP1	0.0101223768019774	0.01	MK	MDK	LRP1					PMID: 28356350	Secreted Signaling	MDK - LRP1
Tany_2	vSMC	MDK_LRP1	0.0169814718958237	0	MK	MDK	LRP1					PMID: 28356350	Secreted Signaling	MDK - LRP1
Tany_3	vSMC	MDK_LRP1	0.0188881191896904	0	MK	MDK	LRP1					PMID: 28356350	Secreted Signaling	MDK - LRP1
Tany_4	vSMC	MDK_LRP1	0.0127972979161071	0	MK	MDK	LRP1					PMID: 28356350	Secreted Signaling	MDK - LRP1
Tany_5	vSMC	MDK_LRP1	0.0135163041031406	0	MK	MDK	LRP1					PMID: 28356350	Secreted Signaling	MDK - LRP1
Tany_6	vSMC	MDK_LRP1	0.0124536332301948	0	MK	MDK	LRP1					PMID: 28356350	Secreted Signaling	MDK - LRP1
tRGC	vSMC	MDK_LRP1	0.0223786832670521	0	MK	MDK	LRP1					PMID: 28356350	Secreted Signaling	MDK - LRP1
VLMC	vSMC	MDK_LRP1	0.025809278390261	0	MK	MDK	LRP1					PMID: 28356350	Secreted Signaling	MDK - LRP1
vSMC	vSMC	MDK_LRP1	0.01774216027997	0	MK	MDK	LRP1					PMID: 28356350	Secreted Signaling	MDK - LRP1
cRGC	Astrocytes	MDK_NCL	0.0778393557818977	0	MK	MDK	NCL					PMID: 28356350	Secreted Signaling	MDK - NCL
IntProgen_2	Astrocytes	MDK_NCL	0.043782112316287	0.02	MK	MDK	NCL					PMID: 28356350	Secreted Signaling	MDK - NCL
IntProgen_3	Astrocytes	MDK_NCL	0.0464807336168291	0	MK	MDK	NCL					PMID: 28356350	Secreted Signaling	MDK - NCL
Pericytes	Astrocytes	MDK_NCL	0.0442966028369045	0.02	MK	MDK	NCL					PMID: 28356350	Secreted Signaling	MDK - NCL
qRGC	Astrocytes	MDK_NCL	0.0453459294330099	0	MK	MDK	NCL					PMID: 28356350	Secreted Signaling	MDK - NCL
Tany_0	Astrocytes	MDK_NCL	0.0666809634345901	0	MK	MDK	NCL					PMID: 28356350	Secreted Signaling	MDK - NCL
Tany_2	Astrocytes	MDK_NCL	0.0665535396373211	0	MK	MDK	NCL					PMID: 28356350	Secreted Signaling	MDK - NCL
Tany_3	Astrocytes	MDK_NCL	0.0736092680491806	0	MK	MDK	NCL					PMID: 28356350	Secreted Signaling	MDK - NCL
Tany_4	Astrocytes	MDK_NCL	0.0507860210375168	0	MK	MDK	NCL					PMID: 28356350	Secreted Signaling	MDK - NCL
Tany_5	Astrocytes	MDK_NCL	0.0535236739058283	0	MK	MDK	NCL					PMID: 28356350	Secreted Signaling	MDK - NCL
Tany_6	Astrocytes	MDK_NCL	0.0494733145432687	0.03	MK	MDK	NCL					PMID: 28356350	Secreted Signaling	MDK - NCL
tRGC	Astrocytes	MDK_NCL	0.0863226644647834	0	MK	MDK	NCL					PMID: 28356350	Secreted Signaling	MDK - NCL
VLMC	Astrocytes	MDK_NCL	0.0985673898433438	0	MK	MDK	NCL					PMID: 28356350	Secreted Signaling	MDK - NCL
vSMC	Astrocytes	MDK_NCL	0.0693780968648927	0	MK	MDK	NCL					PMID: 28356350	Secreted Signaling	MDK - NCL
Astrocytes	cRGC	MDK_NCL	0.0740128458853475	0	MK	MDK	NCL					PMID: 28356350	Secreted Signaling	MDK - NCL
cRGC	cRGC	MDK_NCL	0.135480180893461	0	MK	MDK	NCL					PMID: 28356350	Secreted Signaling	MDK - NCL
Endothelial	cRGC	MDK_NCL	0.0613475779081536	0	MK	MDK	NCL					PMID: 28356350	Secreted Signaling	MDK - NCL
IntProgen_2	cRGC	MDK_NCL	0.0783458496447305	0	MK	MDK	NCL					PMID: 28356350	Secreted Signaling	MDK - NCL
IntProgen_3	cRGC	MDK_NCL	0.0829899952692207	0	MK	MDK	NCL					PMID: 28356350	Secreted Signaling	MDK - NCL
Pericytes	cRGC	MDK_NCL	0.0792328490910195	0	MK	MDK	NCL					PMID: 28356350	Secreted Signaling	MDK - NCL
qRGC	cRGC	MDK_NCL	0.0810395917746804	0	MK	MDK	NCL					PMID: 28356350	Secreted Signaling	MDK - NCL
Tany_0	cRGC	MDK_NCL	0.1171082200089	0	MK	MDK	NCL					PMID: 28356350	Secreted Signaling	MDK - NCL
Tany_1	cRGC	MDK_NCL	0.0726632388007987	0	MK	MDK	NCL					PMID: 28356350	Secreted Signaling	MDK - NCL
Tany_2	cRGC	MDK_NCL	0.116896501781676	0	MK	MDK	NCL					PMID: 28356350	Secreted Signaling	MDK - NCL
Tany_3	cRGC	MDK_NCL	0.128554347889433	0	MK	MDK	NCL					PMID: 28356350	Secreted Signaling	MDK - NCL
Tany_4	cRGC	MDK_NCL	0.0903565090707647	0	MK	MDK	NCL					PMID: 28356350	Secreted Signaling	MDK - NCL
Tany_5	cRGC	MDK_NCL	0.0950137196388062	0	MK	MDK	NCL					PMID: 28356350	Secreted Signaling	MDK - NCL
Tany_6	cRGC	MDK_NCL	0.088115940709556	0	MK	MDK	NCL					PMID: 28356350	Secreted Signaling	MDK - NCL
tRGC	cRGC	MDK_NCL	0.149228882632174	0	MK	MDK	NCL					PMID: 28356350	Secreted Signaling	MDK - NCL
VLMC	cRGC	MDK_NCL	0.168748718533669	0	MK	MDK	NCL					PMID: 28356350	Secreted Signaling	MDK - NCL
vSMC	cRGC	MDK_NCL	0.121579349141769	0	MK	MDK	NCL					PMID: 28356350	Secreted Signaling	MDK - NCL
cRGC	Endothelial	MDK_NCL	0.0784603859931328	0	MK	MDK	NCL					PMID: 28356350	Secreted Signaling	MDK - NCL
IntProgen_2	Endothelial	MDK_NCL	0.0441444291166143	0.03	MK	MDK	NCL					PMID: 28356350	Secreted Signaling	MDK - NCL
IntProgen_3	Endothelial	MDK_NCL	0.0468642882223142	0	MK	MDK	NCL					PMID: 28356350	Secreted Signaling	MDK - NCL
Pericytes	Endothelial	MDK_NCL	0.0446629784134749	0.02	MK	MDK	NCL					PMID: 28356350	Secreted Signaling	MDK - NCL
qRGC	Endothelial	MDK_NCL	0.0457205687533354	0	MK	MDK	NCL					PMID: 28356350	Secreted Signaling	MDK - NCL
Tany_0	Endothelial	MDK_NCL	0.0672194573871034	0	MK	MDK	NCL					PMID: 28356350	Secreted Signaling	MDK - NCL
Tany_2	Endothelial	MDK_NCL	0.0670910785278029	0	MK	MDK	NCL					PMID: 28356350	Secreted Signaling	MDK - NCL
Tany_3	Endothelial	MDK_NCL	0.0741992646460694	0	MK	MDK	NCL					PMID: 28356350	Secreted Signaling	MDK - NCL
Tany_4	Endothelial	MDK_NCL	0.0512031947054859	0	MK	MDK	NCL					PMID: 28356350	Secreted Signaling	MDK - NCL
Tany_5	Endothelial	MDK_NCL	0.0539620571609712	0	MK	MDK	NCL					PMID: 28356350	Secreted Signaling	MDK - NCL
Tany_6	Endothelial	MDK_NCL	0.0498802718302732	0.03	MK	MDK	NCL					PMID: 28356350	Secreted Signaling	MDK - NCL
tRGC	Endothelial	MDK_NCL	0.0870049917305511	0	MK	MDK	NCL					PMID: 28356350	Secreted Signaling	MDK - NCL
VLMC	Endothelial	MDK_NCL	0.0993359813045681	0	MK	MDK	NCL					PMID: 28356350	Secreted Signaling	MDK - NCL
vSMC	Endothelial	MDK_NCL	0.0699367398598476	0	MK	MDK	NCL					PMID: 28356350	Secreted Signaling	MDK - NCL
cRGC	Ependymal	MDK_NCL	0.0713767676717701	0	MK	MDK	NCL					PMID: 28356350	Secreted Signaling	MDK - NCL
Tany_0	Ependymal	MDK_NCL	0.0610834316474576	0	MK	MDK	NCL					PMID: 28356350	Secreted Signaling	MDK - NCL
Tany_2	Ependymal	MDK_NCL	0.0609660057181237	0	MK	MDK	NCL					PMID: 28356350	Secreted Signaling	MDK - NCL
Tany_3	Ependymal	MDK_NCL	0.0674721850973784	0	MK	MDK	NCL					PMID: 28356350	Secreted Signaling	MDK - NCL
Tany_4	Ependymal	MDK_NCL	0.0464563743787175	0.02	MK	MDK	NCL					PMID: 28356350	Secreted Signaling	MDK - NCL
Tany_5	Ependymal	MDK_NCL	0.0489726762640148	0.01	MK	MDK	NCL					PMID: 28356350	Secreted Signaling	MDK - NCL
tRGC	Ependymal	MDK_NCL	0.0792162557751702	0	MK	MDK	NCL					PMID: 28356350	Secreted Signaling	MDK - NCL
VLMC	Ependymal	MDK_NCL	0.0905528531676663	0	MK	MDK	NCL					PMID: 28356350	Secreted Signaling	MDK - NCL
vSMC	Ependymal	MDK_NCL	0.0635695754146096	0	MK	MDK	NCL					PMID: 28356350	Secreted Signaling	MDK - NCL
Astrocytes	IntProgen_1	MDK_NCL	0.0489051962539547	0	MK	MDK	NCL					PMID: 28356350	Secreted Signaling	MDK - NCL
cRGC	IntProgen_1	MDK_NCL	0.0915830491419461	0	MK	MDK	NCL					PMID: 28356350	Secreted Signaling	MDK - NCL
IntProgen_2	IntProgen_1	MDK_NCL	0.0518506062525641	0	MK	MDK	NCL					PMID: 28356350	Secreted Signaling	MDK - NCL
IntProgen_3	IntProgen_1	MDK_NCL	0.0550179351651035	0	MK	MDK	NCL					PMID: 28356350	Secreted Signaling	MDK - NCL
Pericytes	IntProgen_1	MDK_NCL	0.0524547097538341	0	MK	MDK	NCL					PMID: 28356350	Secreted Signaling	MDK - NCL
qRGC	IntProgen_1	MDK_NCL	0.0536864348350819	0	MK	MDK	NCL					PMID: 28356350	Secreted Signaling	MDK - NCL
Tany_0	IntProgen_1	MDK_NCL	0.0786224525070124	0	MK	MDK	NCL					PMID: 28356350	Secreted Signaling	MDK - NCL
Tany_1	IntProgen_1	MDK_NCL	0.0479896939843534	0.01	MK	MDK	NCL					PMID: 28356350	Secreted Signaling	MDK - NCL
Tany_2	IntProgen_1	MDK_NCL	0.0784741278395547	0	MK	MDK	NCL					PMID: 28356350	Secreted Signaling	MDK - NCL
Tany_3	IntProgen_1	MDK_NCL	0.0866762782896864	0	MK	MDK	NCL					PMID: 28356350	Secreted Signaling	MDK - NCL
Tany_4	IntProgen_1	MDK_NCL	0.0600641709916965	0	MK	MDK	NCL					PMID: 28356350	Secreted Signaling	MDK - NCL
Tany_5	IntProgen_1	MDK_NCL	0.0632686319612788	0	MK	MDK	NCL					PMID: 28356350	Secreted Signaling	MDK - NCL
Tany_6	IntProgen_1	MDK_NCL	0.058526431560621	0	MK	MDK	NCL					PMID: 28356350	Secreted Signaling	MDK - NCL
tRGC	IntProgen_1	MDK_NCL	0.101399509901232	0	MK	MDK	NCL					PMID: 28356350	Secreted Signaling	MDK - NCL
VLMC	IntProgen_1	MDK_NCL	0.115512482920661	0	MK	MDK	NCL					PMID: 28356350	Secreted Signaling	MDK - NCL
vSMC	IntProgen_1	MDK_NCL	0.0817602864373925	0	MK	MDK	NCL					PMID: 28356350	Secreted Signaling	MDK - NCL
Astrocytes	IntProgen_2	MDK_NCL	0.0496422291694036	0	MK	MDK	NCL					PMID: 28356350	Secreted Signaling	MDK - NCL
cRGC	IntProgen_2	MDK_NCL	0.092900440475677	0	MK	MDK	NCL					PMID: 28356350	Secreted Signaling	MDK - NCL
IntProgen_2	IntProgen_2	MDK_NCL	0.0526295720875787	0	MK	MDK	NCL					PMID: 28356350	Secreted Signaling	MDK - NCL
IntProgen_3	IntProgen_2	MDK_NCL	0.0558416821881736	0	MK	MDK	NCL					PMID: 28356350	Secreted Signaling	MDK - NCL
Pericytes	IntProgen_2	MDK_NCL	0.0532422415703403	0	MK	MDK	NCL					PMID: 28356350	Secreted Signaling	MDK - NCL
qRGC	IntProgen_2	MDK_NCL	0.054491395756997	0	MK	MDK	NCL					PMID: 28356350	Secreted Signaling	MDK - NCL
Tany_0	IntProgen_2	MDK_NCL	0.0797697811211604	0	MK	MDK	NCL					PMID: 28356350	Secreted Signaling	MDK - NCL
Tany_1	IntProgen_2	MDK_NCL	0.0487136363611616	0.01	MK	MDK	NCL					PMID: 28356350	Secreted Signaling	MDK - NCL
Tany_2	IntProgen_2	MDK_NCL	0.0796194790092884	0	MK	MDK	NCL					PMID: 28356350	Secreted Signaling	MDK - NCL
Tany_3	IntProgen_2	MDK_NCL	0.0879299193617352	0	MK	MDK	NCL					PMID: 28356350	Secreted Signaling	MDK - NCL
Tany_4	IntProgen_2	MDK_NCL	0.0609585981450292	0	MK	MDK	NCL					PMID: 28356350	Secreted Signaling	MDK - NCL
Tany_5	IntProgen_2	MDK_NCL	0.0642075177020267	0	MK	MDK	NCL					PMID: 28356350	Secreted Signaling	MDK - NCL
Tany_6	IntProgen_2	MDK_NCL	0.0593994070315431	0	MK	MDK	NCL					PMID: 28356350	Secreted Signaling	MDK - NCL
tRGC	IntProgen_2	MDK_NCL	0.102842121695506	0	MK	MDK	NCL					PMID: 28356350	Secreted Signaling	MDK - NCL
VLMC	IntProgen_2	MDK_NCL	0.117129708379818	0	MK	MDK	NCL					PMID: 28356350	Secreted Signaling	MDK - NCL
vSMC	IntProgen_2	MDK_NCL	0.0829492827467388	0	MK	MDK	NCL					PMID: 28356350	Secreted Signaling	MDK - NCL
Astrocytes	IntProgen_3	MDK_NCL	0.0620630508129286	0	MK	MDK	NCL					PMID: 28356350	Secreted Signaling	MDK - NCL
cRGC	IntProgen_3	MDK_NCL	0.114836897276231	0	MK	MDK	NCL					PMID: 28356350	Secreted Signaling	MDK - NCL
Endothelial	IntProgen_3	MDK_NCL	0.0513293106669162	0	MK	MDK	NCL					PMID: 28356350	Secreted Signaling	MDK - NCL
IntProgen_2	IntProgen_3	MDK_NCL	0.0657461380114042	0	MK	MDK	NCL					PMID: 28356350	Secreted Signaling	MDK - NCL
IntProgen_3	IntProgen_3	MDK_NCL	0.069699886886942	0	MK	MDK	NCL					PMID: 28356350	Secreted Signaling	MDK - NCL
Pericytes	IntProgen_3	MDK_NCL	0.0665007813498488	0	MK	MDK	NCL					PMID: 28356350	Secreted Signaling	MDK - NCL
qRGC	IntProgen_3	MDK_NCL	0.0680386487168463	0	MK	MDK	NCL					PMID: 28356350	Secreted Signaling	MDK - NCL
Tany_0	IntProgen_3	MDK_NCL	0.0989439095746359	0	MK	MDK	NCL					PMID: 28356350	Secreted Signaling	MDK - NCL
Tany_1	IntProgen_3	MDK_NCL	0.0609170105822567	0	MK	MDK	NCL					PMID: 28356350	Secreted Signaling	MDK - NCL
Tany_2	IntProgen_3	MDK_NCL	0.0987613569272605	0	MK	MDK	NCL					PMID: 28356350	Secreted Signaling	MDK - NCL
Tany_3	IntProgen_3	MDK_NCL	0.108833511704561	0	MK	MDK	NCL					PMID: 28356350	Secreted Signaling	MDK - NCL
Tany_4	IntProgen_3	MDK_NCL	0.0759844688574369	0	MK	MDK	NCL					PMID: 28356350	Secreted Signaling	MDK - NCL
Tany_5	IntProgen_3	MDK_NCL	0.0799660276355846	0	MK	MDK	NCL					PMID: 28356350	Secreted Signaling	MDK - NCL
Tany_6	IntProgen_3	MDK_NCL	0.0740712637731708	0	MK	MDK	NCL					PMID: 28356350	Secreted Signaling	MDK - NCL
tRGC	IntProgen_3	MDK_NCL	0.126797949372105	0	MK	MDK	NCL					PMID: 28356350	Secreted Signaling	MDK - NCL
VLMC	IntProgen_3	MDK_NCL	0.143879915757459	0	MK	MDK	NCL					PMID: 28356350	Secreted Signaling	MDK - NCL
vSMC	IntProgen_3	MDK_NCL	0.102802285342867	0	MK	MDK	NCL					PMID: 28356350	Secreted Signaling	MDK - NCL
cRGC	Microglia	MDK_NCL	0.064890909871234	0	MK	MDK	NCL					PMID: 28356350	Secreted Signaling	MDK - NCL
Tany_0	Microglia	MDK_NCL	0.0554770298570772	0	MK	MDK	NCL					PMID: 28356350	Secreted Signaling	MDK - NCL
Tany_2	Microglia	MDK_NCL	0.0553697460154918	0	MK	MDK	NCL					PMID: 28356350	Secreted Signaling	MDK - NCL
Tany_3	Microglia	MDK_NCL	0.0613177007620412	0	MK	MDK	NCL					PMID: 28356350	Secreted Signaling	MDK - NCL
tRGC	Microglia	MDK_NCL	0.0720733283704401	0	MK	MDK	NCL					PMID: 28356350	Secreted Signaling	MDK - NCL
VLMC	Microglia	MDK_NCL	0.0824792706049184	0	MK	MDK	NCL					PMID: 28356350	Secreted Signaling	MDK - NCL
vSMC	Microglia	MDK_NCL	0.0577490234064012	0	MK	MDK	NCL					PMID: 28356350	Secreted Signaling	MDK - NCL
Astrocytes	Neuronal	MDK_NCL	0.0490653801006904	0	MK	MDK	NCL					PMID: 28356350	Secreted Signaling	MDK - NCL
cRGC	Neuronal	MDK_NCL	0.091869517333508	0	MK	MDK	NCL					PMID: 28356350	Secreted Signaling	MDK - NCL
IntProgen_2	Neuronal	MDK_NCL	0.0520199098198567	0	MK	MDK	NCL					PMID: 28356350	Secreted Signaling	MDK - NCL
IntProgen_3	Neuronal	MDK_NCL	0.0551969786880605	0	MK	MDK	NCL					PMID: 28356350	Secreted Signaling	MDK - NCL
Pericytes	Neuronal	MDK_NCL	0.0526258763682794	0	MK	MDK	NCL					PMID: 28356350	Secreted Signaling	MDK - NCL
qRGC	Neuronal	MDK_NCL	0.0538613922621065	0	MK	MDK	NCL					PMID: 28356350	Secreted Signaling	MDK - NCL
Tany_0	Neuronal	MDK_NCL	0.0788719003034916	0	MK	MDK	NCL					PMID: 28356350	Secreted Signaling	MDK - NCL
Tany_1	Neuronal	MDK_NCL	0.0481470309982939	0.01	MK	MDK	NCL					PMID: 28356350	Secreted Signaling	MDK - NCL
Tany_2	Neuronal	MDK_NCL	0.078723145249834	0	MK	MDK	NCL					PMID: 28356350	Secreted Signaling	MDK - NCL
Tany_3	Neuronal	MDK_NCL	0.0869488673414745	0	MK	MDK	NCL					PMID: 28356350	Secreted Signaling	MDK - NCL
Tany_4	Neuronal	MDK_NCL	0.0602585891865097	0	MK	MDK	NCL					PMID: 28356350	Secreted Signaling	MDK - NCL
Tany_5	Neuronal	MDK_NCL	0.0634727220570517	0	MK	MDK	NCL					PMID: 28356350	Secreted Signaling	MDK - NCL
Tany_6	Neuronal	MDK_NCL	0.0587161832676217	0	MK	MDK	NCL					PMID: 28356350	Secreted Signaling	MDK - NCL
tRGC	Neuronal	MDK_NCL	0.101713245576658	0	MK	MDK	NCL					PMID: 28356350	Secreted Signaling	MDK - NCL
VLMC	Neuronal	MDK_NCL	0.115864254640807	0	MK	MDK	NCL					PMID: 28356350	Secreted Signaling	MDK - NCL
vSMC	Neuronal	MDK_NCL	0.082018803518543	0	MK	MDK	NCL					PMID: 28356350	Secreted Signaling	MDK - NCL
Astrocytes	Oligodendrocytes [Dividing]	MDK_NCL	0.0605271524147404	0	MK	MDK	NCL					PMID: 28356350	Secreted Signaling	MDK - NCL
cRGC	Oligodendrocytes [Dividing]	MDK_NCL	0.112151147041202	0	MK	MDK	NCL					PMID: 28356350	Secreted Signaling	MDK - NCL
Endothelial	Oligodendrocytes [Dividing]	MDK_NCL	0.0500448711509597	0	MK	MDK	NCL					PMID: 28356350	Secreted Signaling	MDK - NCL
IntProgen_2	Oligodendrocytes [Dividing]	MDK_NCL	0.0641253243927485	0	MK	MDK	NCL					PMID: 28356350	Secreted Signaling	MDK - NCL
IntProgen_3	Oligodendrocytes [Dividing]	MDK_NCL	0.0679886962808913	0	MK	MDK	NCL					PMID: 28356350	Secreted Signaling	MDK - NCL
Pericytes	Oligodendrocytes [Dividing]	MDK_NCL	0.0648626554254157	0	MK	MDK	NCL					PMID: 28356350	Secreted Signaling	MDK - NCL
qRGC	Oligodendrocytes [Dividing]	MDK_NCL	0.0663653334123727	0	MK	MDK	NCL					PMID: 28356350	Secreted Signaling	MDK - NCL
Tany_0	Oligodendrocytes [Dividing]	MDK_NCL	0.0965892971434329	0	MK	MDK	NCL					PMID: 28356350	Secreted Signaling	MDK - NCL
Tany_1	Oligodendrocytes [Dividing]	MDK_NCL	0.0594076773065242	0	MK	MDK	NCL					PMID: 28356350	Secreted Signaling	MDK - NCL
Tany_2	Oligodendrocytes [Dividing]	MDK_NCL	0.096410623955747	0	MK	MDK	NCL					PMID: 28356350	Secreted Signaling	MDK - NCL
Tany_3	Oligodendrocytes [Dividing]	MDK_NCL	0.106271309047328	0	MK	MDK	NCL					PMID: 28356350	Secreted Signaling	MDK - NCL
Tany_4	Oligodendrocytes [Dividing]	MDK_NCL	0.0741312812905933	0	MK	MDK	NCL					PMID: 28356350	Secreted Signaling	MDK - NCL
Tany_5	Oligodendrocytes [Dividing]	MDK_NCL	0.078023933375841	0	MK	MDK	NCL					PMID: 28356350	Secreted Signaling	MDK - NCL
Tany_6	Oligodendrocytes [Dividing]	MDK_NCL	0.0722610883619659	0	MK	MDK	NCL					PMID: 28356350	Secreted Signaling	MDK - NCL
tRGC	Oligodendrocytes [Dividing]	MDK_NCL	0.12387160711056	0	MK	MDK	NCL					PMID: 28356350	Secreted Signaling	MDK - NCL
VLMC	Oligodendrocytes [Dividing]	MDK_NCL	0.140622830541987	0	MK	MDK	NCL					PMID: 28356350	Secreted Signaling	MDK - NCL
vSMC	Oligodendrocytes [Dividing]	MDK_NCL	0.100366080932006	0	MK	MDK	NCL					PMID: 28356350	Secreted Signaling	MDK - NCL
Astrocytes	Oligodendrocytes [Immature]	MDK_NCL	0.0466790192898572	0	MK	MDK	NCL					PMID: 28356350	Secreted Signaling	MDK - NCL
cRGC	Oligodendrocytes [Immature]	MDK_NCL	0.0875930831410802	0	MK	MDK	NCL					PMID: 28356350	Secreted Signaling	MDK - NCL
IntProgen_2	Oligodendrocytes [Immature]	MDK_NCL	0.0494973311142582	0	MK	MDK	NCL					PMID: 28356350	Secreted Signaling	MDK - NCL
IntProgen_3	Oligodendrocytes [Immature]	MDK_NCL	0.0525288726816245	0	MK	MDK	NCL					PMID: 28356350	Secreted Signaling	MDK - NCL
Pericytes	Oligodendrocytes [Immature]	MDK_NCL	0.0500754649989267	0	MK	MDK	NCL					PMID: 28356350	Secreted Signaling	MDK - NCL
qRGC	Oligodendrocytes [Immature]	MDK_NCL	0.0512543434316985	0	MK	MDK	NCL					PMID: 28356350	Secreted Signaling	MDK - NCL
Tany_0	Oligodendrocytes [Immature]	MDK_NCL	0.0751504245321255	0	MK	MDK	NCL					PMID: 28356350	Secreted Signaling	MDK - NCL
Tany_1	Oligodendrocytes [Immature]	MDK_NCL	0.0458031839689924	0.02	MK	MDK	NCL					PMID: 28356350	Secreted Signaling	MDK - NCL
Tany_2	Oligodendrocytes [Immature]	MDK_NCL	0.0750081167586087	0	MK	MDK	NCL					PMID: 28356350	Secreted Signaling	MDK - NCL
Tany_3	Oligodendrocytes [Immature]	MDK_NCL	0.0828805801037502	0	MK	MDK	NCL					PMID: 28356350	Secreted Signaling	MDK - NCL
Tany_4	Oligodendrocytes [Immature]	MDK_NCL	0.0573606697664826	0	MK	MDK	NCL					PMID: 28356350	Secreted Signaling	MDK - NCL
Tany_5	Oligodendrocytes [Immature]	MDK_NCL	0.0604301702905858	0	MK	MDK	NCL					PMID: 28356350	Secreted Signaling	MDK - NCL
Tany_6	Oligodendrocytes [Immature]	MDK_NCL	0.055888028894725	0	MK	MDK	NCL					PMID: 28356350	Secreted Signaling	MDK - NCL
tRGC	Oligodendrocytes [Immature]	MDK_NCL	0.0970275529006749	0	MK	MDK	NCL					PMID: 28356350	Secreted Signaling	MDK - NCL
VLMC	Oligodendrocytes [Immature]	MDK_NCL	0.110606927474564	0	MK	MDK	NCL					PMID: 28356350	Secreted Signaling	MDK - NCL
vSMC	Oligodendrocytes [Immature]	MDK_NCL	0.0781614442729399	0	MK	MDK	NCL					PMID: 28356350	Secreted Signaling	MDK - NCL
Astrocytes	Oligodendrocytes [Intermediate]	MDK_NCL	0.0452689116421776	0	MK	MDK	NCL					PMID: 28356350	Secreted Signaling	MDK - NCL
cRGC	Oligodendrocytes [Intermediate]	MDK_NCL	0.0850572936777694	0	MK	MDK	NCL					PMID: 28356350	Secreted Signaling	MDK - NCL
IntProgen_2	Oligodendrocytes [Intermediate]	MDK_NCL	0.048006373477735	0	MK	MDK	NCL					PMID: 28356350	Secreted Signaling	MDK - NCL
IntProgen_3	Oligodendrocytes [Intermediate]	MDK_NCL	0.0509514939862204	0	MK	MDK	NCL					PMID: 28356350	Secreted Signaling	MDK - NCL
Pericytes	Oligodendrocytes [Intermediate]	MDK_NCL	0.0485679826582062	0	MK	MDK	NCL					PMID: 28356350	Secreted Signaling	MDK - NCL
qRGC	Oligodendrocytes [Intermediate]	MDK_NCL	0.0497132291739412	0	MK	MDK	NCL					PMID: 28356350	Secreted Signaling	MDK - NCL
Tany_0	Oligodendrocytes [Intermediate]	MDK_NCL	0.0729460472394589	0	MK	MDK	NCL					PMID: 28356350	Secreted Signaling	MDK - NCL
Tany_2	Oligodendrocytes [Intermediate]	MDK_NCL	0.0728075851447673	0	MK	MDK	NCL					PMID: 28356350	Secreted Signaling	MDK - NCL
Tany_3	Oligodendrocytes [Intermediate]	MDK_NCL	0.0804691840226607	0	MK	MDK	NCL					PMID: 28356350	Secreted Signaling	MDK - NCL
Tany_4	Oligodendrocytes [Intermediate]	MDK_NCL	0.0556467196125933	0	MK	MDK	NCL					PMID: 28356350	Secreted Signaling	MDK - NCL
Tany_5	Oligodendrocytes [Intermediate]	MDK_NCL	0.0586302073781425	0	MK	MDK	NCL					PMID: 28356350	Secreted Signaling	MDK - NCL
Tany_6	Oligodendrocytes [Intermediate]	MDK_NCL	0.0542155507849316	0	MK	MDK	NCL					PMID: 28356350	Secreted Signaling	MDK - NCL
tRGC	Oligodendrocytes [Intermediate]	MDK_NCL	0.0942468511437779	0	MK	MDK	NCL					PMID: 28356350	Secreted Signaling	MDK - NCL
VLMC	Oligodendrocytes [Intermediate]	MDK_NCL	0.107483379930209	0	MK	MDK	NCL					PMID: 28356350	Secreted Signaling	MDK - NCL
vSMC	Oligodendrocytes [Intermediate]	MDK_NCL	0.0758759911940065	0	MK	MDK	NCL					PMID: 28356350	Secreted Signaling	MDK - NCL
Astrocytes	Oligodendrocytes [Mature]	MDK_NCL	0.0423054883164119	0.01	MK	MDK	NCL					PMID: 28356350	Secreted Signaling	MDK - NCL
cRGC	Oligodendrocytes [Mature]	MDK_NCL	0.0797066691224225	0	MK	MDK	NCL					PMID: 28356350	Secreted Signaling	MDK - NCL
IntProgen_2	Oligodendrocytes [Mature]	MDK_NCL	0.0448721710575846	0	MK	MDK	NCL					PMID: 28356350	Secreted Signaling	MDK - NCL
IntProgen_3	Oligodendrocytes [Mature]	MDK_NCL	0.047634633845928	0	MK	MDK	NCL					PMID: 28356350	Secreted Signaling	MDK - NCL
Pericytes	Oligodendrocytes [Mature]	MDK_NCL	0.0453988628695716	0.02	MK	MDK	NCL					PMID: 28356350	Secreted Signaling	MDK - NCL
qRGC	Oligodendrocytes [Mature]	MDK_NCL	0.0464730308115767	0	MK	MDK	NCL					PMID: 28356350	Secreted Signaling	MDK - NCL
Tany_0	Oligodendrocytes [Mature]	MDK_NCL	0.0683004205711057	0	MK	MDK	NCL					PMID: 28356350	Secreted Signaling	MDK - NCL
Tany_2	Oligodendrocytes [Mature]	MDK_NCL	0.0681701281151774	0	MK	MDK	NCL					PMID: 28356350	Secreted Signaling	MDK - NCL
Tany_3	Oligodendrocytes [Mature]	MDK_NCL	0.0753833998383013	0	MK	MDK	NCL					PMID: 28356350	Secreted Signaling	MDK - NCL
Tany_4	Oligodendrocytes [Mature]	MDK_NCL	0.0520409682235956	0	MK	MDK	NCL					PMID: 28356350	Secreted Signaling	MDK - NCL
Tany_5	Oligodendrocytes [Mature]	MDK_NCL	0.0548423613068029	0	MK	MDK	NCL					PMID: 28356350	Secreted Signaling	MDK - NCL
Tany_6	Oligodendrocytes [Mature]	MDK_NCL	0.0506975566100924	0.02	MK	MDK	NCL					PMID: 28356350	Secreted Signaling	MDK - NCL
tRGC	Oligodendrocytes [Mature]	MDK_NCL	0.0883739836407529	0	MK	MDK	NCL					PMID: 28356350	Secreted Signaling	MDK - NCL
VLMC	Oligodendrocytes [Mature]	MDK_NCL	0.100877559023137	0	MK	MDK	NCL					PMID: 28356350	Secreted Signaling	MDK - NCL
vSMC	Oligodendrocytes [Mature]	MDK_NCL	0.0710580711734877	0	MK	MDK	NCL					PMID: 28356350	Secreted Signaling	MDK - NCL
Astrocytes	Pericytes	MDK_NCL	0.0429343054817227	0.01	MK	MDK	NCL					PMID: 28356350	Secreted Signaling	MDK - NCL
cRGC	Pericytes	MDK_NCL	0.0808444787066721	0	MK	MDK	NCL					PMID: 28356350	Secreted Signaling	MDK - NCL
IntProgen_2	Pericytes	MDK_NCL	0.0455373246776581	0	MK	MDK	NCL					PMID: 28356350	Secreted Signaling	MDK - NCL
IntProgen_3	Pericytes	MDK_NCL	0.0483386638744475	0	MK	MDK	NCL					PMID: 28356350	Secreted Signaling	MDK - NCL
Pericytes	Pericytes	MDK_NCL	0.0460714472073779	0.01	MK	MDK	NCL					PMID: 28356350	Secreted Signaling	MDK - NCL
qRGC	Pericytes	MDK_NCL	0.0471607427525102	0	MK	MDK	NCL					PMID: 28356350	Secreted Signaling	MDK - NCL
Tany_0	Pericytes	MDK_NCL	0.0692876651878934	0	MK	MDK	NCL					PMID: 28356350	Secreted Signaling	MDK - NCL
Tany_2	Pericytes	MDK_NCL	0.0691556292157102	0	MK	MDK	NCL					PMID: 28356350	Secreted Signaling	MDK - NCL
Tany_3	Pericytes	MDK_NCL	0.0764646226093921	0	MK	MDK	NCL					PMID: 28356350	Secreted Signaling	MDK - NCL
Tany_4	Pericytes	MDK_NCL	0.0528065119438512	0	MK	MDK	NCL					PMID: 28356350	Secreted Signaling	MDK - NCL
Tany_5	Pericytes	MDK_NCL	0.0556466955836118	0	MK	MDK	NCL					PMID: 28356350	Secreted Signaling	MDK - NCL
Tany_6	Pericytes	MDK_NCL	0.0514444106644983	0.01	MK	MDK	NCL					PMID: 28356350	Secreted Signaling	MDK - NCL
tRGC	Pericytes	MDK_NCL	0.0896234696909609	0	MK	MDK	NCL					PMID: 28356350	Secreted Signaling	MDK - NCL
VLMC	Pericytes	MDK_NCL	0.102283993359003	0	MK	MDK	NCL					PMID: 28356350	Secreted Signaling	MDK - NCL
vSMC	Pericytes	MDK_NCL	0.0720820922549706	0	MK	MDK	NCL					PMID: 28356350	Secreted Signaling	MDK - NCL
Astrocytes	qRGC	MDK_NCL	0.0466468638424373	0	MK	MDK	NCL					PMID: 28356350	Secreted Signaling	MDK - NCL
cRGC	qRGC	MDK_NCL	0.0875353314235673	0	MK	MDK	NCL					PMID: 28356350	Secreted Signaling	MDK - NCL
IntProgen_2	qRGC	MDK_NCL	0.0494633349679014	0	MK	MDK	NCL					PMID: 28356350	Secreted Signaling	MDK - NCL
IntProgen_3	qRGC	MDK_NCL	0.0524929093776853	0	MK	MDK	NCL					PMID: 28356350	Secreted Signaling	MDK - NCL
Pericytes	qRGC	MDK_NCL	0.0500410926790879	0	MK	MDK	NCL					PMID: 28356350	Secreted Signaling	MDK - NCL
qRGC	qRGC	MDK_NCL	0.0512192055485908	0	MK	MDK	NCL					PMID: 28356350	Secreted Signaling	MDK - NCL
Tany_0	qRGC	MDK_NCL	0.0751002012422854	0	MK	MDK	NCL					PMID: 28356350	Secreted Signaling	MDK - NCL
Tany_1	qRGC	MDK_NCL	0.0457716028845015	0.03	MK	MDK	NCL					PMID: 28356350	Secreted Signaling	MDK - NCL
Tany_2	qRGC	MDK_NCL	0.0749579808654166	0	MK	MDK	NCL					PMID: 28356350	Secreted Signaling	MDK - NCL
Tany_3	qRGC	MDK_NCL	0.0828256533774437	0	MK	MDK	NCL					PMID: 28356350	Secreted Signaling	MDK - NCL
Tany_4	qRGC	MDK_NCL	0.0573215985615722	0	MK	MDK	NCL					PMID: 28356350	Secreted Signaling	MDK - NCL
Tany_5	qRGC	MDK_NCL	0.0603891422403181	0	MK	MDK	NCL					PMID: 28356350	Secreted Signaling	MDK - NCL
Tany_6	qRGC	MDK_NCL	0.0558499013473058	0	MK	MDK	NCL					PMID: 28356350	Secreted Signaling	MDK - NCL
tRGC	qRGC	MDK_NCL	0.0969642419171571	0	MK	MDK	NCL					PMID: 28356350	Secreted Signaling	MDK - NCL
VLMC	qRGC	MDK_NCL	0.11053584053529	0	MK	MDK	NCL					PMID: 28356350	Secreted Signaling	MDK - NCL
vSMC	qRGC	MDK_NCL	0.0781093786574539	0	MK	MDK	NCL					PMID: 28356350	Secreted Signaling	MDK - NCL
Astrocytes	Tany_0	MDK_NCL	0.0662575230130037	0	MK	MDK	NCL					PMID: 28356350	Secreted Signaling	MDK - NCL
cRGC	Tany_0	MDK_NCL	0.122133605136026	0	MK	MDK	NCL					PMID: 28356350	Secreted Signaling	MDK - NCL
Endothelial	Tany_0	MDK_NCL	0.0548407688148923	0	MK	MDK	NCL					PMID: 28356350	Secreted Signaling	MDK - NCL
IntProgen_2	Tany_0	MDK_NCL	0.0701709055822345	0	MK	MDK	NCL					PMID: 28356350	Secreted Signaling	MDK - NCL
IntProgen_3	Tany_0	MDK_NCL	0.0743695632710953	0	MK	MDK	NCL					PMID: 28356350	Secreted Signaling	MDK - NCL
Pericytes	Tany_0	MDK_NCL	0.0709724787993852	0	MK	MDK	NCL					PMID: 28356350	Secreted Signaling	MDK - NCL
qRGC	Tany_0	MDK_NCL	0.0726057135829112	0	MK	MDK	NCL					PMID: 28356350	Secreted Signaling	MDK - NCL
Tany_0	Tany_0	MDK_NCL	0.105350970388106	0	MK	MDK	NCL					PMID: 28356350	Secreted Signaling	MDK - NCL
Tany_1	Tany_0	MDK_NCL	0.0650393996429334	0	MK	MDK	NCL					PMID: 28356350	Secreted Signaling	MDK - NCL
Tany_2	Tany_0	MDK_NCL	0.105157976224589	0	MK	MDK	NCL					PMID: 28356350	Secreted Signaling	MDK - NCL
Tany_3	Tany_0	MDK_NCL	0.115798668406058	0	MK	MDK	NCL					PMID: 28356350	Secreted Signaling	MDK - NCL
Tany_4	Tany_0	MDK_NCL	0.0810385152727175	0	MK	MDK	NCL					PMID: 28356350	Secreted Signaling	MDK - NCL
Tany_5	Tany_0	MDK_NCL	0.085260467932056	0	MK	MDK	NCL					PMID: 28356350	Secreted Signaling	MDK - NCL
Tany_6	Tany_0	MDK_NCL	0.0790089359778945	0	MK	MDK	NCL					PMID: 28356350	Secreted Signaling	MDK - NCL
tRGC	Tany_0	MDK_NCL	0.134738972434633	0	MK	MDK	NCL					PMID: 28356350	Secreted Signaling	MDK - NCL
VLMC	Tany_0	MDK_NCL	0.152703653526517	0	MK	MDK	NCL					PMID: 28356350	Secreted Signaling	MDK - NCL
vSMC	Tany_0	MDK_NCL	0.109428850543259	0	MK	MDK	NCL					PMID: 28356350	Secreted Signaling	MDK - NCL
Astrocytes	Tany_1	MDK_NCL	0.0491678052696882	0	MK	MDK	NCL					PMID: 28356350	Secreted Signaling	MDK - NCL
cRGC	Tany_1	MDK_NCL	0.092052647438584	0	MK	MDK	NCL					PMID: 28356350	Secreted Signaling	MDK - NCL
IntProgen_2	Tany_1	MDK_NCL	0.052128164543916	0	MK	MDK	NCL					PMID: 28356350	Secreted Signaling	MDK - NCL
IntProgen_3	Tany_1	MDK_NCL	0.0553114592090177	0	MK	MDK	NCL					PMID: 28356350	Secreted Signaling	MDK - NCL
Pericytes	Tany_1	MDK_NCL	0.0527353219736723	0	MK	MDK	NCL					PMID: 28356350	Secreted Signaling	MDK - NCL
qRGC	Tany_1	MDK_NCL	0.0539732609721578	0	MK	MDK	NCL					PMID: 28356350	Secreted Signaling	MDK - NCL
Tany_0	Tany_1	MDK_NCL	0.0790313761009742	0	MK	MDK	NCL					PMID: 28356350	Secreted Signaling	MDK - NCL
Tany_1	Tany_1	MDK_NCL	0.0482476363581227	0.01	MK	MDK	NCL					PMID: 28356350	Secreted Signaling	MDK - NCL
Tany_2	Tany_1	MDK_NCL	0.078882346028122	0	MK	MDK	NCL					PMID: 28356350	Secreted Signaling	MDK - NCL
Tany_3	Tany_1	MDK_NCL	0.0871231297754367	0	MK	MDK	NCL					PMID: 28356350	Secreted Signaling	MDK - NCL
Tany_4	Tany_1	MDK_NCL	0.0603828967391362	0	MK	MDK	NCL					PMID: 28356350	Secreted Signaling	MDK - NCL
Tany_5	Tany_1	MDK_NCL	0.0636032112913043	0	MK	MDK	NCL					PMID: 28356350	Secreted Signaling	MDK - NCL
Tany_6	Tany_1	MDK_NCL	0.0588375082037979	0	MK	MDK	NCL					PMID: 28356350	Secreted Signaling	MDK - NCL
tRGC	Tany_1	MDK_NCL	0.101913795814263	0	MK	MDK	NCL					PMID: 28356350	Secreted Signaling	MDK - NCL
VLMC	Tany_1	MDK_NCL	0.116089100867869	0	MK	MDK	NCL					PMID: 28356350	Secreted Signaling	MDK - NCL
vSMC	Tany_1	MDK_NCL	0.082184074521228	0	MK	MDK	NCL					PMID: 28356350	Secreted Signaling	MDK - NCL
Astrocytes	Tany_2	MDK_NCL	0.0502801891659	0	MK	MDK	NCL					PMID: 28356350	Secreted Signaling	MDK - NCL
cRGC	Tany_2	MDK_NCL	0.0940393095547183	0	MK	MDK	NCL					PMID: 28356350	Secreted Signaling	MDK - NCL
IntProgen_2	Tany_2	MDK_NCL	0.0533037696240649	0	MK	MDK	NCL					PMID: 28356350	Secreted Signaling	MDK - NCL
IntProgen_3	Tany_2	MDK_NCL	0.0565545712507927	0	MK	MDK	NCL					PMID: 28356350	Secreted Signaling	MDK - NCL
Pericytes	Tany_2	MDK_NCL	0.0539238408215228	0	MK	MDK	NCL					PMID: 28356350	Secreted Signaling	MDK - NCL
qRGC	Tany_2	MDK_NCL	0.0551880543243281	0	MK	MDK	NCL					PMID: 28356350	Secreted Signaling	MDK - NCL
Tany_0	Tany_2	MDK_NCL	0.0807620126846804	0	MK	MDK	NCL					PMID: 28356350	Secreted Signaling	MDK - NCL
Tany_1	Tany_2	MDK_NCL	0.0493402824252966	0	MK	MDK	NCL					PMID: 28356350	Secreted Signaling	MDK - NCL
Tany_2	Tany_2	MDK_NCL	0.0806100047806421	0	MK	MDK	NCL					PMID: 28356350	Secreted Signaling	MDK - NCL
Tany_3	Tany_2	MDK_NCL	0.0890138341243186	0	MK	MDK	NCL					PMID: 28356350	Secreted Signaling	MDK - NCL
Tany_4	Tany_2	MDK_NCL	0.0617325399401144	0	MK	MDK	NCL					PMID: 28356350	Secreted Signaling	MDK - NCL
Tany_5	Tany_2	MDK_NCL	0.0650198522883892	0	MK	MDK	NCL					PMID: 28356350	Secreted Signaling	MDK - NCL
Tany_6	Tany_2	MDK_NCL	0.0601548211580598	0	MK	MDK	NCL					PMID: 28356350	Secreted Signaling	MDK - NCL
tRGC	Tany_2	MDK_NCL	0.104088881031276	0	MK	MDK	NCL					PMID: 28356350	Secreted Signaling	MDK - NCL
VLMC	Tany_2	MDK_NCL	0.118526793452694	0	MK	MDK	NCL					PMID: 28356350	Secreted Signaling	MDK - NCL
vSMC	Tany_2	MDK_NCL	0.0839774540365275	0	MK	MDK	NCL					PMID: 28356350	Secreted Signaling	MDK - NCL
Astrocytes	Tany_3	MDK_NCL	0.0480689486406817	0	MK	MDK	NCL					PMID: 28356350	Secreted Signaling	MDK - NCL
cRGC	Tany_3	MDK_NCL	0.0900861595748418	0	MK	MDK	NCL					PMID: 28356350	Secreted Signaling	MDK - NCL
IntProgen_2	Tany_3	MDK_NCL	0.0509666929192501	0	MK	MDK	NCL					PMID: 28356350	Secreted Signaling	MDK - NCL
IntProgen_3	Tany_3	MDK_NCL	0.0540831072760482	0	MK	MDK	NCL					PMID: 28356350	Secreted Signaling	MDK - NCL
Pericytes	Tany_3	MDK_NCL	0.0515610581123885	0	MK	MDK	NCL					PMID: 28356350	Secreted Signaling	MDK - NCL
qRGC	Tany_3	MDK_NCL	0.0527729674616936	0	MK	MDK	NCL					PMID: 28356350	Secreted Signaling	MDK - NCL
Tany_0	Tany_3	MDK_NCL	0.0773193685956665	0	MK	MDK	NCL					PMID: 28356350	Secreted Signaling	MDK - NCL
Tany_1	Tany_3	MDK_NCL	0.0471683245100245	0.02	MK	MDK	NCL					PMID: 28356350	Secreted Signaling	MDK - NCL
Tany_2	Tany_3	MDK_NCL	0.077173296346726	0	MK	MDK	NCL					PMID: 28356350	Secreted Signaling	MDK - NCL
Tany_3	Tany_3	MDK_NCL	0.085252061548477	0	MK	MDK	NCL					PMID: 28356350	Secreted Signaling	MDK - NCL
Tany_4	Tany_3	MDK_NCL	0.0590489586089104	0	MK	MDK	NCL					PMID: 28356350	Secreted Signaling	MDK - NCL
Tany_5	Tany_3	MDK_NCL	0.0622028416985577	0	MK	MDK	NCL					PMID: 28356350	Secreted Signaling	MDK - NCL
Tany_6	Tany_3	MDK_NCL	0.0575356192756789	0	MK	MDK	NCL					PMID: 28356350	Secreted Signaling	MDK - NCL
tRGC	Tany_3	MDK_NCL	0.0997597938311794	0	MK	MDK	NCL					PMID: 28356350	Secreted Signaling	MDK - NCL
VLMC	Tany_3	MDK_NCL	0.113673417894678	0	MK	MDK	NCL					PMID: 28356350	Secreted Signaling	MDK - NCL
vSMC	Tany_3	MDK_NCL	0.080409734901387	0	MK	MDK	NCL					PMID: 28356350	Secreted Signaling	MDK - NCL
Astrocytes	Tany_4	MDK_NCL	0.0633765437899152	0	MK	MDK	NCL					PMID: 28356350	Secreted Signaling	MDK - NCL
cRGC	Tany_4	MDK_NCL	0.117127811829229	0	MK	MDK	NCL					PMID: 28356350	Secreted Signaling	MDK - NCL
Endothelial	Tany_4	MDK_NCL	0.0524283344804729	0	MK	MDK	NCL					PMID: 28356350	Secreted Signaling	MDK - NCL
IntProgen_2	Tany_4	MDK_NCL	0.0671320002063551	0	MK	MDK	NCL					PMID: 28356350	Secreted Signaling	MDK - NCL
IntProgen_3	Tany_4	MDK_NCL	0.0711627419731525	0	MK	MDK	NCL					PMID: 28356350	Secreted Signaling	MDK - NCL
Pericytes	Tany_4	MDK_NCL	0.0679013945378454	0	MK	MDK	NCL					PMID: 28356350	Secreted Signaling	MDK - NCL
qRGC	Tany_4	MDK_NCL	0.0694692414608228	0	MK	MDK	NCL					PMID: 28356350	Secreted Signaling	MDK - NCL
Tany_0	Tany_4	MDK_NCL	0.10095393068332	0	MK	MDK	NCL					PMID: 28356350	Secreted Signaling	MDK - NCL
Tany_1	Tany_4	MDK_NCL	0.0622078576047385	0	MK	MDK	NCL					PMID: 28356350	Secreted Signaling	MDK - NCL
Tany_2	Tany_4	MDK_NCL	0.100768084259125	0	MK	MDK	NCL					PMID: 28356350	Secreted Signaling	MDK - NCL
Tany_3	Tany_4	MDK_NCL	0.111019684030968	0	MK	MDK	NCL					PMID: 28356350	Secreted Signaling	MDK - NCL
Tany_4	Tany_4	MDK_NCL	0.0775682263813037	0	MK	MDK	NCL					PMID: 28356350	Secreted Signaling	MDK - NCL
Tany_5	Tany_4	MDK_NCL	0.0816254424819896	0	MK	MDK	NCL					PMID: 28356350	Secreted Signaling	MDK - NCL
Tany_6	Tany_4	MDK_NCL	0.0756184074551476	0	MK	MDK	NCL					PMID: 28356350	Secreted Signaling	MDK - NCL
tRGC	Tany_4	MDK_NCL	0.12929262485033	0	MK	MDK	NCL					PMID: 28356350	Secreted Signaling	MDK - NCL
VLMC	Tany_4	MDK_NCL	0.146654224705479	0	MK	MDK	NCL					PMID: 28356350	Secreted Signaling	MDK - NCL
vSMC	Tany_4	MDK_NCL	0.104881564862714	0	MK	MDK	NCL					PMID: 28356350	Secreted Signaling	MDK - NCL
Astrocytes	Tany_5	MDK_NCL	0.0491789257804545	0	MK	MDK	NCL					PMID: 28356350	Secreted Signaling	MDK - NCL
cRGC	Tany_5	MDK_NCL	0.0920725281789415	0	MK	MDK	NCL					PMID: 28356350	Secreted Signaling	MDK - NCL
IntProgen_2	Tany_5	MDK_NCL	0.0521399178969297	0	MK	MDK	NCL					PMID: 28356350	Secreted Signaling	MDK - NCL
IntProgen_3	Tany_5	MDK_NCL	0.055323888408618	0	MK	MDK	NCL					PMID: 28356350	Secreted Signaling	MDK - NCL
Pericytes	Tany_5	MDK_NCL	0.0527472046046636	0	MK	MDK	NCL					PMID: 28356350	Secreted Signaling	MDK - NCL
qRGC	Tany_5	MDK_NCL	0.053985406645796	0	MK	MDK	NCL					PMID: 28356350	Secreted Signaling	MDK - NCL
Tany_0	Tany_5	MDK_NCL	0.0790486894596896	0	MK	MDK	NCL					PMID: 28356350	Secreted Signaling	MDK - NCL
Tany_1	Tany_5	MDK_NCL	0.0482585593128848	0.01	MK	MDK	NCL					PMID: 28356350	Secreted Signaling	MDK - NCL
Tany_2	Tany_5	MDK_NCL	0.0788996295358611	0	MK	MDK	NCL					PMID: 28356350	Secreted Signaling	MDK - NCL
Tany_3	Tany_5	MDK_NCL	0.0871420480613439	0	MK	MDK	NCL					PMID: 28356350	Secreted Signaling	MDK - NCL
Tany_4	Tany_5	MDK_NCL	0.0603963926975706	0	MK	MDK	NCL					PMID: 28356350	Secreted Signaling	MDK - NCL
Tany_5	Tany_5	MDK_NCL	0.0636173782785068	0	MK	MDK	NCL					PMID: 28356350	Secreted Signaling	MDK - NCL
Tany_6	Tany_5	MDK_NCL	0.0588506803917062	0	MK	MDK	NCL					PMID: 28356350	Secreted Signaling	MDK - NCL
tRGC	Tany_5	MDK_NCL	0.101935567175671	0	MK	MDK	NCL					PMID: 28356350	Secreted Signaling	MDK - NCL
VLMC	Tany_5	MDK_NCL	0.116113508916333	0	MK	MDK	NCL					PMID: 28356350	Secreted Signaling	MDK - NCL
vSMC	Tany_5	MDK_NCL	0.0822020168942303	0	MK	MDK	NCL					PMID: 28356350	Secreted Signaling	MDK - NCL
Astrocytes	Tany_6	MDK_NCL	0.051714394829248	0	MK	MDK	NCL					PMID: 28356350	Secreted Signaling	MDK - NCL
cRGC	Tany_6	MDK_NCL	0.0965947596804524	0	MK	MDK	NCL					PMID: 28356350	Secreted Signaling	MDK - NCL
IntProgen_2	Tany_6	MDK_NCL	0.0548192424967266	0	MK	MDK	NCL					PMID: 28356350	Secreted Signaling	MDK - NCL
IntProgen_3	Tany_6	MDK_NCL	0.0581567895874338	0	MK	MDK	NCL					PMID: 28356350	Secreted Signaling	MDK - NCL
Pericytes	Tany_6	MDK_NCL	0.0554559101739348	0	MK	MDK	NCL					PMID: 28356350	Secreted Signaling	MDK - NCL
qRGC	Tany_6	MDK_NCL	0.0567538874598473	0	MK	MDK	NCL					PMID: 28356350	Secreted Signaling	MDK - NCL
Tany_0	Tany_6	MDK_NCL	0.0829897127282534	0	MK	MDK	NCL					PMID: 28356350	Secreted Signaling	MDK - NCL
Tany_1	Tany_6	MDK_NCL	0.0507491105595576	0	MK	MDK	NCL					PMID: 28356350	Secreted Signaling	MDK - NCL
Tany_2	Tany_6	MDK_NCL	0.0828338897416684	0	MK	MDK	NCL					PMID: 28356350	Secreted Signaling	MDK - NCL
Tany_3	Tany_6	MDK_NCL	0.0914465051545423	0	MK	MDK	NCL					PMID: 28356350	Secreted Signaling	MDK - NCL
Tany_4	Tany_6	MDK_NCL	0.0634715835685507	0	MK	MDK	NCL					PMID: 28356350	Secreted Signaling	MDK - NCL
Tany_5	Tany_6	MDK_NCL	0.0668449040348469	0	MK	MDK	NCL					PMID: 28356350	Secreted Signaling	MDK - NCL
Tany_6	Tany_6	MDK_NCL	0.0618523493958276	0	MK	MDK	NCL					PMID: 28356350	Secreted Signaling	MDK - NCL
tRGC	Tany_6	MDK_NCL	0.10688520185761	0	MK	MDK	NCL					PMID: 28356350	Secreted Signaling	MDK - NCL
VLMC	Tany_6	MDK_NCL	0.121658314982024	0	MK	MDK	NCL					PMID: 28356350	Secreted Signaling	MDK - NCL
vSMC	Tany_6	MDK_NCL	0.0862855219443505	0	MK	MDK	NCL					PMID: 28356350	Secreted Signaling	MDK - NCL
Astrocytes	tRGC	MDK_NCL	0.077211145066494	0	MK	MDK	NCL					PMID: 28356350	Secreted Signaling	MDK - NCL
cRGC	tRGC	MDK_NCL	0.140930397498142	0	MK	MDK	NCL					PMID: 28356350	Secreted Signaling	MDK - NCL
Endothelial	tRGC	MDK_NCL	0.064036424415238	0	MK	MDK	NCL					PMID: 28356350	Secreted Signaling	MDK - NCL
IntProgen_2	tRGC	MDK_NCL	0.0817148665534878	0	MK	MDK	NCL					PMID: 28356350	Secreted Signaling	MDK - NCL
IntProgen_3	tRGC	MDK_NCL	0.0865399673087708	0	MK	MDK	NCL					PMID: 28356350	Secreted Signaling	MDK - NCL
Pericytes	tRGC	MDK_NCL	0.0826365887097427	0	MK	MDK	NCL					PMID: 28356350	Secreted Signaling	MDK - NCL
qRGC	tRGC	MDK_NCL	0.0845138226745721	0	MK	MDK	NCL					PMID: 28356350	Secreted Signaling	MDK - NCL
Tany_0	tRGC	MDK_NCL	0.12192358636418	0	MK	MDK	NCL					PMID: 28356350	Secreted Signaling	MDK - NCL
Tany_1	tRGC	MDK_NCL	0.0758079922540497	0	MK	MDK	NCL					PMID: 28356350	Secreted Signaling	MDK - NCL
Tany_2	tRGC	MDK_NCL	0.121704362555713	0	MK	MDK	NCL					PMID: 28356350	Secreted Signaling	MDK - NCL
Tany_3	tRGC	MDK_NCL	0.133769057215945	0	MK	MDK	NCL					PMID: 28356350	Secreted Signaling	MDK - NCL
Tany_4	tRGC	MDK_NCL	0.0941892244456712	0	MK	MDK	NCL					PMID: 28356350	Secreted Signaling	MDK - NCL
Tany_5	tRGC	MDK_NCL	0.0990224783702682	0	MK	MDK	NCL					PMID: 28356350	Secreted Signaling	MDK - NCL
Tany_6	tRGC	MDK_NCL	0.0918632142153895	0	MK	MDK	NCL					PMID: 28356350	Secreted Signaling	MDK - NCL
tRGC	tRGC	MDK_NCL	0.155132944576272	0	MK	MDK	NCL					PMID: 28356350	Secreted Signaling	MDK - NCL
VLMC	tRGC	MDK_NCL	0.175265963483157	0	MK	MDK	NCL					PMID: 28356350	Secreted Signaling	MDK - NCL
vSMC	tRGC	MDK_NCL	0.126552211129746	0	MK	MDK	NCL					PMID: 28356350	Secreted Signaling	MDK - NCL
Astrocytes	VLMC	MDK_NCL	0.0601268230172483	0	MK	MDK	NCL					PMID: 28356350	Secreted Signaling	MDK - NCL
cRGC	VLMC	MDK_NCL	0.111449879665994	0	MK	MDK	NCL					PMID: 28356350	Secreted Signaling	MDK - NCL
Endothelial	VLMC	MDK_NCL	0.0497102035838205	0	MK	MDK	NCL					PMID: 28356350	Secreted Signaling	MDK - NCL
IntProgen_2	VLMC	MDK_NCL	0.0637028102213279	0	MK	MDK	NCL					PMID: 28356350	Secreted Signaling	MDK - NCL
IntProgen_3	VLMC	MDK_NCL	0.0675425639317294	0	MK	MDK	NCL					PMID: 28356350	Secreted Signaling	MDK - NCL
Pericytes	VLMC	MDK_NCL	0.0644356175566259	0	MK	MDK	NCL					PMID: 28356350	Secreted Signaling	MDK - NCL
qRGC	VLMC	MDK_NCL	0.0659290998175202	0	MK	MDK	NCL					PMID: 28356350	Secreted Signaling	MDK - NCL
Tany_0	VLMC	MDK_NCL	0.0959748174728862	0	MK	MDK	NCL					PMID: 28356350	Secreted Signaling	MDK - NCL
Tany_1	VLMC	MDK_NCL	0.0590142870605348	0	MK	MDK	NCL					PMID: 28356350	Secreted Signaling	MDK - NCL
Tany_2	VLMC	MDK_NCL	0.0957971604315478	0	MK	MDK	NCL					PMID: 28356350	Secreted Signaling	MDK - NCL
Tany_3	VLMC	MDK_NCL	0.105602434571405	0	MK	MDK	NCL					PMID: 28356350	Secreted Signaling	MDK - NCL
Tany_4	VLMC	MDK_NCL	0.0736480272183629	0	MK	MDK	NCL					PMID: 28356350	Secreted Signaling	MDK - NCL
Tany_5	VLMC	MDK_NCL	0.0775174280743298	0	MK	MDK	NCL					PMID: 28356350	Secreted Signaling	MDK - NCL
Tany_6	VLMC	MDK_NCL	0.0717890805824541	0	MK	MDK	NCL					PMID: 28356350	Secreted Signaling	MDK - NCL
tRGC	VLMC	MDK_NCL	0.123107214897768	0	MK	MDK	NCL					PMID: 28356350	Secreted Signaling	MDK - NCL
VLMC	VLMC	MDK_NCL	0.139771559976114	0	MK	MDK	NCL					PMID: 28356350	Secreted Signaling	MDK - NCL
vSMC	VLMC	MDK_NCL	0.0997302266207435	0	MK	MDK	NCL					PMID: 28356350	Secreted Signaling	MDK - NCL
Astrocytes	vSMC	MDK_NCL	0.0626960561631676	0	MK	MDK	NCL					PMID: 28356350	Secreted Signaling	MDK - NCL
cRGC	vSMC	MDK_NCL	0.115941627428319	0	MK	MDK	NCL					PMID: 28356350	Secreted Signaling	MDK - NCL
Endothelial	vSMC	MDK_NCL	0.0518588914588179	0	MK	MDK	NCL					PMID: 28356350	Secreted Signaling	MDK - NCL
IntProgen_2	vSMC	MDK_NCL	0.066414048665264	0	MK	MDK	NCL					PMID: 28356350	Secreted Signaling	MDK - NCL
IntProgen_3	vSMC	MDK_NCL	0.0704049365318297	0	MK	MDK	NCL					PMID: 28356350	Secreted Signaling	MDK - NCL
Pericytes	vSMC	MDK_NCL	0.0671758071389516	0	MK	MDK	NCL					PMID: 28356350	Secreted Signaling	MDK - NCL
qRGC	vSMC	MDK_NCL	0.0687281355516537	0	MK	MDK	NCL					PMID: 28356350	Secreted Signaling	MDK - NCL
Tany_0	vSMC	MDK_NCL	0.0999130068413913	0	MK	MDK	NCL					PMID: 28356350	Secreted Signaling	MDK - NCL
Tany_1	vSMC	MDK_NCL	0.0615390939422301	0	MK	MDK	NCL					PMID: 28356350	Secreted Signaling	MDK - NCL
Tany_2	vSMC	MDK_NCL	0.0997288640937515	0	MK	MDK	NCL					PMID: 28356350	Secreted Signaling	MDK - NCL
Tany_3	vSMC	MDK_NCL	0.109887658957107	0	MK	MDK	NCL					PMID: 28356350	Secreted Signaling	MDK - NCL
Tany_4	vSMC	MDK_NCL	0.0767478456940031	0	MK	MDK	NCL					PMID: 28356350	Secreted Signaling	MDK - NCL
Tany_5	vSMC	MDK_NCL	0.0807659087836382	0	MK	MDK	NCL					PMID: 28356350	Secreted Signaling	MDK - NCL
Tany_6	vSMC	MDK_NCL	0.074816975934894	0	MK	MDK	NCL					PMID: 28356350	Secreted Signaling	MDK - NCL
tRGC	vSMC	MDK_NCL	0.128001105481	0	MK	MDK	NCL					PMID: 28356350	Secreted Signaling	MDK - NCL
VLMC	vSMC	MDK_NCL	0.145218202747902	0	MK	MDK	NCL					PMID: 28356350	Secreted Signaling	MDK - NCL
vSMC	vSMC	MDK_NCL	0.103804819525854	0	MK	MDK	NCL					PMID: 28356350	Secreted Signaling	MDK - NCL
Astrocytes	Astrocytes	PTN_PTPRZ1	0.32180222776466	0	PTN	PTN	PTPRZ1					PMID: 28356350; PMID: 25620911	Secreted Signaling	PTN - PTPRZ1
Blood	Astrocytes	PTN_PTPRZ1	0.156097030860364	0	PTN	PTN	PTPRZ1					PMID: 28356350; PMID: 25620911	Secreted Signaling	PTN - PTPRZ1
cRGC	Astrocytes	PTN_PTPRZ1	0.161767850919712	0	PTN	PTN	PTPRZ1					PMID: 28356350; PMID: 25620911	Secreted Signaling	PTN - PTPRZ1
Endothelial	Astrocytes	PTN_PTPRZ1	0.163081364393041	0	PTN	PTN	PTPRZ1					PMID: 28356350; PMID: 25620911	Secreted Signaling	PTN - PTPRZ1
Ependymal	Astrocytes	PTN_PTPRZ1	0.206665837431213	0	PTN	PTN	PTPRZ1					PMID: 28356350; PMID: 25620911	Secreted Signaling	PTN - PTPRZ1
IntProgen_1	Astrocytes	PTN_PTPRZ1	0.245091470238068	0	PTN	PTN	PTPRZ1					PMID: 28356350; PMID: 25620911	Secreted Signaling	PTN - PTPRZ1
IntProgen_2	Astrocytes	PTN_PTPRZ1	0.0443841408900546	0	PTN	PTN	PTPRZ1					PMID: 28356350; PMID: 25620911	Secreted Signaling	PTN - PTPRZ1
IntProgen_3	Astrocytes	PTN_PTPRZ1	0.0403222541591313	0	PTN	PTN	PTPRZ1					PMID: 28356350; PMID: 25620911	Secreted Signaling	PTN - PTPRZ1
Microglia	Astrocytes	PTN_PTPRZ1	0.122927609184129	0	PTN	PTN	PTPRZ1					PMID: 28356350; PMID: 25620911	Secreted Signaling	PTN - PTPRZ1
Neuronal	Astrocytes	PTN_PTPRZ1	0.0441063411338932	0	PTN	PTN	PTPRZ1					PMID: 28356350; PMID: 25620911	Secreted Signaling	PTN - PTPRZ1
Oligodendrocytes [Dividing]	Astrocytes	PTN_PTPRZ1	0.26673343573277	0	PTN	PTN	PTPRZ1					PMID: 28356350; PMID: 25620911	Secreted Signaling	PTN - PTPRZ1
Oligodendrocytes [Immature]	Astrocytes	PTN_PTPRZ1	0.263313932013785	0	PTN	PTN	PTPRZ1					PMID: 28356350; PMID: 25620911	Secreted Signaling	PTN - PTPRZ1
Oligodendrocytes [Intermediate]	Astrocytes	PTN_PTPRZ1	0.250881762660756	0	PTN	PTN	PTPRZ1					PMID: 28356350; PMID: 25620911	Secreted Signaling	PTN - PTPRZ1
Oligodendrocytes [Mature]	Astrocytes	PTN_PTPRZ1	0.254222716314992	0	PTN	PTN	PTPRZ1					PMID: 28356350; PMID: 25620911	Secreted Signaling	PTN - PTPRZ1
Pericytes	Astrocytes	PTN_PTPRZ1	0.275408407109893	0	PTN	PTN	PTPRZ1					PMID: 28356350; PMID: 25620911	Secreted Signaling	PTN - PTPRZ1
qRGC	Astrocytes	PTN_PTPRZ1	0.276386869393599	0	PTN	PTN	PTPRZ1					PMID: 28356350; PMID: 25620911	Secreted Signaling	PTN - PTPRZ1
Tany_0	Astrocytes	PTN_PTPRZ1	0.0982764346272305	0	PTN	PTN	PTPRZ1					PMID: 28356350; PMID: 25620911	Secreted Signaling	PTN - PTPRZ1
Tany_1	Astrocytes	PTN_PTPRZ1	0.260748927670263	0	PTN	PTN	PTPRZ1					PMID: 28356350; PMID: 25620911	Secreted Signaling	PTN - PTPRZ1
Tany_2	Astrocytes	PTN_PTPRZ1	0.207689989962102	0	PTN	PTN	PTPRZ1					PMID: 28356350; PMID: 25620911	Secreted Signaling	PTN - PTPRZ1
Tany_3	Astrocytes	PTN_PTPRZ1	0.113828236826186	0	PTN	PTN	PTPRZ1					PMID: 28356350; PMID: 25620911	Secreted Signaling	PTN - PTPRZ1
Tany_4	Astrocytes	PTN_PTPRZ1	0.165913332195596	0	PTN	PTN	PTPRZ1					PMID: 28356350; PMID: 25620911	Secreted Signaling	PTN - PTPRZ1
Tany_5	Astrocytes	PTN_PTPRZ1	0.244616185866304	0	PTN	PTN	PTPRZ1					PMID: 28356350; PMID: 25620911	Secreted Signaling	PTN - PTPRZ1
Tany_6	Astrocytes	PTN_PTPRZ1	0.106109631067664	0	PTN	PTN	PTPRZ1					PMID: 28356350; PMID: 25620911	Secreted Signaling	PTN - PTPRZ1
tRGC	Astrocytes	PTN_PTPRZ1	0.0419560837829987	0	PTN	PTN	PTPRZ1					PMID: 28356350; PMID: 25620911	Secreted Signaling	PTN - PTPRZ1
VLMC	Astrocytes	PTN_PTPRZ1	0.259982836599878	0	PTN	PTN	PTPRZ1					PMID: 28356350; PMID: 25620911	Secreted Signaling	PTN - PTPRZ1
vSMC	Astrocytes	PTN_PTPRZ1	0.225036658737853	0	PTN	PTN	PTPRZ1					PMID: 28356350; PMID: 25620911	Secreted Signaling	PTN - PTPRZ1
Astrocytes	cRGC	PTN_PTPRZ1	0.0644828492725018	0	PTN	PTN	PTPRZ1					PMID: 28356350; PMID: 25620911	Secreted Signaling	PTN - PTPRZ1
Ependymal	cRGC	PTN_PTPRZ1	0.036462054538156	0.03	PTN	PTN	PTPRZ1					PMID: 28356350; PMID: 25620911	Secreted Signaling	PTN - PTPRZ1
IntProgen_1	cRGC	PTN_PTPRZ1	0.045038063016671	0.03	PTN	PTN	PTPRZ1					PMID: 28356350; PMID: 25620911	Secreted Signaling	PTN - PTPRZ1
Oligodendrocytes [Dividing]	cRGC	PTN_PTPRZ1	0.0501894398314267	0.02	PTN	PTN	PTPRZ1					PMID: 28356350; PMID: 25620911	Secreted Signaling	PTN - PTPRZ1
Oligodendrocytes [Immature]	cRGC	PTN_PTPRZ1	0.0493591456631119	0.03	PTN	PTN	PTPRZ1					PMID: 28356350; PMID: 25620911	Secreted Signaling	PTN - PTPRZ1
Oligodendrocytes [Intermediate]	cRGC	PTN_PTPRZ1	0.0463925388931508	0.03	PTN	PTN	PTPRZ1					PMID: 28356350; PMID: 25620911	Secreted Signaling	PTN - PTPRZ1
Oligodendrocytes [Mature]	cRGC	PTN_PTPRZ1	0.0471818539151233	0.03	PTN	PTN	PTPRZ1					PMID: 28356350; PMID: 25620911	Secreted Signaling	PTN - PTPRZ1
Pericytes	cRGC	PTN_PTPRZ1	0.0523242998014124	0	PTN	PTN	PTPRZ1					PMID: 28356350; PMID: 25620911	Secreted Signaling	PTN - PTPRZ1
qRGC	cRGC	PTN_PTPRZ1	0.0525676950364635	0	PTN	PTN	PTPRZ1					PMID: 28356350; PMID: 25620911	Secreted Signaling	PTN - PTPRZ1
Tany_1	cRGC	PTN_PTPRZ1	0.0487404330424269	0.02	PTN	PTN	PTPRZ1					PMID: 28356350; PMID: 25620911	Secreted Signaling	PTN - PTPRZ1
Tany_2	cRGC	PTN_PTPRZ1	0.0366817452692102	0.03	PTN	PTN	PTPRZ1					PMID: 28356350; PMID: 25620911	Secreted Signaling	PTN - PTPRZ1
Tany_5	cRGC	PTN_PTPRZ1	0.0449276364308563	0.03	PTN	PTN	PTPRZ1					PMID: 28356350; PMID: 25620911	Secreted Signaling	PTN - PTPRZ1
VLMC	cRGC	PTN_PTPRZ1	0.048556318307746	0.03	PTN	PTN	PTPRZ1					PMID: 28356350; PMID: 25620911	Secreted Signaling	PTN - PTPRZ1
Astrocytes	Ependymal	PTN_PTPRZ1	0.181926235248182	0	PTN	PTN	PTPRZ1					PMID: 28356350; PMID: 25620911	Secreted Signaling	PTN - PTPRZ1
Blood	Ependymal	PTN_PTPRZ1	0.079774919201644	0	PTN	PTN	PTPRZ1					PMID: 28356350; PMID: 25620911	Secreted Signaling	PTN - PTPRZ1
cRGC	Ependymal	PTN_PTPRZ1	0.0829455698823255	0	PTN	PTN	PTPRZ1					PMID: 28356350; PMID: 25620911	Secreted Signaling	PTN - PTPRZ1
Endothelial	Ependymal	PTN_PTPRZ1	0.0836829612262492	0	PTN	PTN	PTPRZ1					PMID: 28356350; PMID: 25620911	Secreted Signaling	PTN - PTPRZ1
Ependymal	Ependymal	PTN_PTPRZ1	0.10880647441085	0	PTN	PTN	PTPRZ1					PMID: 28356350; PMID: 25620911	Secreted Signaling	PTN - PTPRZ1
IntProgen_1	Ependymal	PTN_PTPRZ1	0.132065926511489	0	PTN	PTN	PTPRZ1					PMID: 28356350; PMID: 25620911	Secreted Signaling	PTN - PTPRZ1
Microglia	Ependymal	PTN_PTPRZ1	0.0616388055216362	0	PTN	PTN	PTPRZ1					PMID: 28356350; PMID: 25620911	Secreted Signaling	PTN - PTPRZ1
Oligodendrocytes [Dividing]	Ependymal	PTN_PTPRZ1	0.145653177931861	0	PTN	PTN	PTPRZ1					PMID: 28356350; PMID: 25620911	Secreted Signaling	PTN - PTPRZ1
Oligodendrocytes [Immature]	Ependymal	PTN_PTPRZ1	0.143482179385446	0	PTN	PTN	PTPRZ1					PMID: 28356350; PMID: 25620911	Secreted Signaling	PTN - PTPRZ1
Oligodendrocytes [Intermediate]	Ependymal	PTN_PTPRZ1	0.13566585919853	0	PTN	PTN	PTPRZ1					PMID: 28356350; PMID: 25620911	Secreted Signaling	PTN - PTPRZ1
Oligodendrocytes [Mature]	Ependymal	PTN_PTPRZ1	0.137754643726482	0	PTN	PTN	PTPRZ1					PMID: 28356350; PMID: 25620911	Secreted Signaling	PTN - PTPRZ1
Pericytes	Ependymal	PTN_PTPRZ1	0.151202264215366	0	PTN	PTN	PTPRZ1					PMID: 28356350; PMID: 25620911	Secreted Signaling	PTN - PTPRZ1
qRGC	Ependymal	PTN_PTPRZ1	0.151831916347316	0	PTN	PTN	PTPRZ1					PMID: 28356350; PMID: 25620911	Secreted Signaling	PTN - PTPRZ1
Tany_1	Ependymal	PTN_PTPRZ1	0.141859702327157	0	PTN	PTN	PTPRZ1					PMID: 28356350; PMID: 25620911	Secreted Signaling	PTN - PTPRZ1
Tany_2	Ependymal	PTN_PTPRZ1	0.109412557425409	0	PTN	PTN	PTPRZ1					PMID: 28356350; PMID: 25620911	Secreted Signaling	PTN - PTPRZ1
Tany_3	Ependymal	PTN_PTPRZ1	0.0567824532749784	0.02	PTN	PTN	PTPRZ1					PMID: 28356350; PMID: 25620911	Secreted Signaling	PTN - PTPRZ1
Tany_4	Ependymal	PTN_PTPRZ1	0.0852766356681482	0	PTN	PTN	PTPRZ1					PMID: 28356350; PMID: 25620911	Secreted Signaling	PTN - PTPRZ1
Tany_5	Ependymal	PTN_PTPRZ1	0.131771564033386	0	PTN	PTN	PTPRZ1					PMID: 28356350; PMID: 25620911	Secreted Signaling	PTN - PTPRZ1
Tany_6	Ependymal	PTN_PTPRZ1	0.0527020287262244	0.04	PTN	PTN	PTPRZ1					PMID: 28356350; PMID: 25620911	Secreted Signaling	PTN - PTPRZ1
VLMC	Ependymal	PTN_PTPRZ1	0.141376111462684	0	PTN	PTN	PTPRZ1					PMID: 28356350; PMID: 25620911	Secreted Signaling	PTN - PTPRZ1
vSMC	Ependymal	PTN_PTPRZ1	0.119791948313424	0	PTN	PTN	PTPRZ1					PMID: 28356350; PMID: 25620911	Secreted Signaling	PTN - PTPRZ1
Astrocytes	IntProgen_1	PTN_PTPRZ1	0.251194721497302	0	PTN	PTN	PTPRZ1					PMID: 28356350; PMID: 25620911	Secreted Signaling	PTN - PTPRZ1
Blood	IntProgen_1	PTN_PTPRZ1	0.115647549674409	0	PTN	PTN	PTPRZ1					PMID: 28356350; PMID: 25620911	Secreted Signaling	PTN - PTPRZ1
cRGC	IntProgen_1	PTN_PTPRZ1	0.120057944006571	0	PTN	PTN	PTPRZ1					PMID: 28356350; PMID: 25620911	Secreted Signaling	PTN - PTPRZ1
Endothelial	IntProgen_1	PTN_PTPRZ1	0.12108170477767	0	PTN	PTN	PTPRZ1					PMID: 28356350; PMID: 25620911	Secreted Signaling	PTN - PTPRZ1
Ependymal	IntProgen_1	PTN_PTPRZ1	0.15552743370121	0	PTN	PTN	PTPRZ1					PMID: 28356350; PMID: 25620911	Secreted Signaling	PTN - PTPRZ1
IntProgen_1	IntProgen_1	PTN_PTPRZ1	0.186682254508669	0	PTN	PTN	PTPRZ1					PMID: 28356350; PMID: 25620911	Secreted Signaling	PTN - PTPRZ1
Microglia	IntProgen_1	PTN_PTPRZ1	0.0901550971739712	0	PTN	PTN	PTPRZ1					PMID: 28356350; PMID: 25620911	Secreted Signaling	PTN - PTPRZ1
Oligodendrocytes [Dividing]	IntProgen_1	PTN_PTPRZ1	0.204564200989205	0	PTN	PTN	PTPRZ1					PMID: 28356350; PMID: 25620911	Secreted Signaling	PTN - PTPRZ1
Oligodendrocytes [Immature]	IntProgen_1	PTN_PTPRZ1	0.201722445439386	0	PTN	PTN	PTPRZ1					PMID: 28356350; PMID: 25620911	Secreted Signaling	PTN - PTPRZ1
Oligodendrocytes [Intermediate]	IntProgen_1	PTN_PTPRZ1	0.191442571118717	0	PTN	PTN	PTPRZ1					PMID: 28356350; PMID: 25620911	Secreted Signaling	PTN - PTPRZ1
Oligodendrocytes [Mature]	IntProgen_1	PTN_PTPRZ1	0.19419717725686	0	PTN	PTN	PTPRZ1					PMID: 28356350; PMID: 25620911	Secreted Signaling	PTN - PTPRZ1
Pericytes	IntProgen_1	PTN_PTPRZ1	0.211801269197051	0	PTN	PTN	PTPRZ1					PMID: 28356350; PMID: 25620911	Secreted Signaling	PTN - PTPRZ1
qRGC	IntProgen_1	PTN_PTPRZ1	0.212620060764703	0	PTN	PTN	PTPRZ1					PMID: 28356350; PMID: 25620911	Secreted Signaling	PTN - PTPRZ1
Tany_0	IntProgen_1	PTN_PTPRZ1	0.0715398714637757	0	PTN	PTN	PTPRZ1					PMID: 28356350; PMID: 25620911	Secreted Signaling	PTN - PTPRZ1
Tany_1	IntProgen_1	PTN_PTPRZ1	0.199594863010246	0	PTN	PTN	PTPRZ1					PMID: 28356350; PMID: 25620911	Secreted Signaling	PTN - PTPRZ1
Tany_2	IntProgen_1	PTN_PTPRZ1	0.156348108501265	0	PTN	PTN	PTPRZ1					PMID: 28356350; PMID: 25620911	Secreted Signaling	PTN - PTPRZ1
Tany_3	IntProgen_1	PTN_PTPRZ1	0.0832513535079426	0	PTN	PTN	PTPRZ1					PMID: 28356350; PMID: 25620911	Secreted Signaling	PTN - PTPRZ1
Tany_4	IntProgen_1	PTN_PTPRZ1	0.123291776678535	0	PTN	PTN	PTPRZ1					PMID: 28356350; PMID: 25620911	Secreted Signaling	PTN - PTPRZ1
Tany_5	IntProgen_1	PTN_PTPRZ1	0.186292286363948	0	PTN	PTN	PTPRZ1					PMID: 28356350; PMID: 25620911	Secreted Signaling	PTN - PTPRZ1
Tany_6	IntProgen_1	PTN_PTPRZ1	0.0774249899316307	0	PTN	PTN	PTPRZ1					PMID: 28356350; PMID: 25620911	Secreted Signaling	PTN - PTPRZ1
VLMC	IntProgen_1	PTN_PTPRZ1	0.198960088335717	0	PTN	PTN	PTPRZ1					PMID: 28356350; PMID: 25620911	Secreted Signaling	PTN - PTPRZ1
vSMC	IntProgen_1	PTN_PTPRZ1	0.170328463010195	0	PTN	PTN	PTPRZ1					PMID: 28356350; PMID: 25620911	Secreted Signaling	PTN - PTPRZ1
Astrocytes	Microglia	PTN_PTPRZ1	0.0381257906756417	0.01	PTN	PTN	PTPRZ1					PMID: 28356350; PMID: 25620911	Secreted Signaling	PTN - PTPRZ1
Astrocytes	Oligodendrocytes [Dividing]	PTN_PTPRZ1	0.276103025807019	0	PTN	PTN	PTPRZ1					PMID: 28356350; PMID: 25620911	Secreted Signaling	PTN - PTPRZ1
Blood	Oligodendrocytes [Dividing]	PTN_PTPRZ1	0.129438455944805	0	PTN	PTN	PTPRZ1					PMID: 28356350; PMID: 25620911	Secreted Signaling	PTN - PTPRZ1
cRGC	Oligodendrocytes [Dividing]	PTN_PTPRZ1	0.134294920244636	0	PTN	PTN	PTPRZ1					PMID: 28356350; PMID: 25620911	Secreted Signaling	PTN - PTPRZ1
Endothelial	Oligodendrocytes [Dividing]	PTN_PTPRZ1	0.135421399362118	0	PTN	PTN	PTPRZ1					PMID: 28356350; PMID: 25620911	Secreted Signaling	PTN - PTPRZ1
Ependymal	Oligodendrocytes [Dividing]	PTN_PTPRZ1	0.173142908519571	0	PTN	PTN	PTPRZ1					PMID: 28356350; PMID: 25620911	Secreted Signaling	PTN - PTPRZ1
IntProgen_1	Oligodendrocytes [Dividing]	PTN_PTPRZ1	0.206961609670898	0	PTN	PTN	PTPRZ1					PMID: 28356350; PMID: 25620911	Secreted Signaling	PTN - PTPRZ1
Microglia	Oligodendrocytes [Dividing]	PTN_PTPRZ1	0.101254103498078	0	PTN	PTN	PTPRZ1					PMID: 28356350; PMID: 25620911	Secreted Signaling	PTN - PTPRZ1
Oligodendrocytes [Dividing]	Oligodendrocytes [Dividing]	PTN_PTPRZ1	0.226245714419728	0	PTN	PTN	PTPRZ1					PMID: 28356350; PMID: 25620911	Secreted Signaling	PTN - PTPRZ1
Oligodendrocytes [Immature]	Oligodendrocytes [Dividing]	PTN_PTPRZ1	0.223187275178735	0	PTN	PTN	PTPRZ1					PMID: 28356350; PMID: 25620911	Secreted Signaling	PTN - PTPRZ1
Oligodendrocytes [Intermediate]	Oligodendrocytes [Dividing]	PTN_PTPRZ1	0.212104183295544	0	PTN	PTN	PTPRZ1					PMID: 28356350; PMID: 25620911	Secreted Signaling	PTN - PTPRZ1
Oligodendrocytes [Mature]	Oligodendrocytes [Dividing]	PTN_PTPRZ1	0.215077002487132	0	PTN	PTN	PTPRZ1					PMID: 28356350; PMID: 25620911	Secreted Signaling	PTN - PTPRZ1
Pericytes	Oligodendrocytes [Dividing]	PTN_PTPRZ1	0.234024158511999	0	PTN	PTN	PTPRZ1					PMID: 28356350; PMID: 25620911	Secreted Signaling	PTN - PTPRZ1
qRGC	Oligodendrocytes [Dividing]	PTN_PTPRZ1	0.234903256939107	0	PTN	PTN	PTPRZ1					PMID: 28356350; PMID: 25620911	Secreted Signaling	PTN - PTPRZ1
Tany_0	Oligodendrocytes [Dividing]	PTN_PTPRZ1	0.0805500447605983	0	PTN	PTN	PTPRZ1					PMID: 28356350; PMID: 25620911	Secreted Signaling	PTN - PTPRZ1
Tany_1	Oligodendrocytes [Dividing]	PTN_PTPRZ1	0.220895947524222	0	PTN	PTN	PTPRZ1					PMID: 28356350; PMID: 25620911	Secreted Signaling	PTN - PTPRZ1
Tany_2	Oligodendrocytes [Dividing]	PTN_PTPRZ1	0.174037378789173	0	PTN	PTN	PTPRZ1					PMID: 28356350; PMID: 25620911	Secreted Signaling	PTN - PTPRZ1
Tany_3	Oligodendrocytes [Dividing]	PTN_PTPRZ1	0.0935878629988855	0	PTN	PTN	PTPRZ1					PMID: 28356350; PMID: 25620911	Secreted Signaling	PTN - PTPRZ1
Tany_4	Oligodendrocytes [Dividing]	PTN_PTPRZ1	0.137852158004153	0	PTN	PTN	PTPRZ1					PMID: 28356350; PMID: 25620911	Secreted Signaling	PTN - PTPRZ1
Tany_5	Oligodendrocytes [Dividing]	PTN_PTPRZ1	0.206540036976549	0	PTN	PTN	PTPRZ1					PMID: 28356350; PMID: 25620911	Secreted Signaling	PTN - PTPRZ1
Tany_6	Oligodendrocytes [Dividing]	PTN_PTPRZ1	0.0871068322840796	0	PTN	PTN	PTPRZ1					PMID: 28356350; PMID: 25620911	Secreted Signaling	PTN - PTPRZ1
VLMC	Oligodendrocytes [Dividing]	PTN_PTPRZ1	0.220212066843153	0	PTN	PTN	PTPRZ1					PMID: 28356350; PMID: 25620911	Secreted Signaling	PTN - PTPRZ1
vSMC	Oligodendrocytes [Dividing]	PTN_PTPRZ1	0.189244664674391	0	PTN	PTN	PTPRZ1					PMID: 28356350; PMID: 25620911	Secreted Signaling	PTN - PTPRZ1
Astrocytes	Oligodendrocytes [Immature]	PTN_PTPRZ1	0.285109792020107	0	PTN	PTN	PTPRZ1					PMID: 28356350; PMID: 25620911	Secreted Signaling	PTN - PTPRZ1
Blood	Oligodendrocytes [Immature]	PTN_PTPRZ1	0.13455013541487	0	PTN	PTN	PTPRZ1					PMID: 28356350; PMID: 25620911	Secreted Signaling	PTN - PTPRZ1
cRGC	Oligodendrocytes [Immature]	PTN_PTPRZ1	0.139567640087291	0	PTN	PTN	PTPRZ1					PMID: 28356350; PMID: 25620911	Secreted Signaling	PTN - PTPRZ1
Endothelial	Oligodendrocytes [Immature]	PTN_PTPRZ1	0.140731157473233	0	PTN	PTN	PTPRZ1					PMID: 28356350; PMID: 25620911	Secreted Signaling	PTN - PTPRZ1
Ependymal	Oligodendrocytes [Immature]	PTN_PTPRZ1	0.179624412800821	0	PTN	PTN	PTPRZ1					PMID: 28356350; PMID: 25620911	Secreted Signaling	PTN - PTPRZ1
IntProgen_1	Oligodendrocytes [Immature]	PTN_PTPRZ1	0.214380863383051	0	PTN	PTN	PTPRZ1					PMID: 28356350; PMID: 25620911	Secreted Signaling	PTN - PTPRZ1
IntProgen_2	Oligodendrocytes [Immature]	PTN_PTPRZ1	0.0375710427151775	0.01	PTN	PTN	PTPRZ1					PMID: 28356350; PMID: 25620911	Secreted Signaling	PTN - PTPRZ1
IntProgen_3	Oligodendrocytes [Immature]	PTN_PTPRZ1	0.0341104116695395	0.01	PTN	PTN	PTPRZ1					PMID: 28356350; PMID: 25620911	Secreted Signaling	PTN - PTPRZ1
Microglia	Oligodendrocytes [Immature]	PTN_PTPRZ1	0.10538748960437	0	PTN	PTN	PTPRZ1					PMID: 28356350; PMID: 25620911	Secreted Signaling	PTN - PTPRZ1
Neuronal	Oligodendrocytes [Immature]	PTN_PTPRZ1	0.0373342200610762	0.01	PTN	PTN	PTPRZ1					PMID: 28356350; PMID: 25620911	Secreted Signaling	PTN - PTPRZ1
Oligodendrocytes [Dividing]	Oligodendrocytes [Immature]	PTN_PTPRZ1	0.234152158966993	0	PTN	PTN	PTPRZ1					PMID: 28356350; PMID: 25620911	Secreted Signaling	PTN - PTPRZ1
Oligodendrocytes [Immature]	Oligodendrocytes [Immature]	PTN_PTPRZ1	0.231018750001395	0	PTN	PTN	PTPRZ1					PMID: 28356350; PMID: 25620911	Secreted Signaling	PTN - PTPRZ1
Oligodendrocytes [Intermediate]	Oligodendrocytes [Immature]	PTN_PTPRZ1	0.219656727918328	0	PTN	PTN	PTPRZ1					PMID: 28356350; PMID: 25620911	Secreted Signaling	PTN - PTPRZ1
Oligodendrocytes [Mature]	Oligodendrocytes [Immature]	PTN_PTPRZ1	0.222705481497368	0	PTN	PTN	PTPRZ1					PMID: 28356350; PMID: 25620911	Secreted Signaling	PTN - PTPRZ1
Pericytes	Oligodendrocytes [Immature]	PTN_PTPRZ1	0.242117372433034	0	PTN	PTN	PTPRZ1					PMID: 28356350; PMID: 25620911	Secreted Signaling	PTN - PTPRZ1
qRGC	Oligodendrocytes [Immature]	PTN_PTPRZ1	0.243017227166847	0	PTN	PTN	PTPRZ1					PMID: 28356350; PMID: 25620911	Secreted Signaling	PTN - PTPRZ1
Tany_0	Oligodendrocytes [Immature]	PTN_PTPRZ1	0.0839171671778075	0	PTN	PTN	PTPRZ1					PMID: 28356350; PMID: 25620911	Secreted Signaling	PTN - PTPRZ1
Tany_1	Oligodendrocytes [Immature]	PTN_PTPRZ1	0.228670689039798	0	PTN	PTN	PTPRZ1					PMID: 28356350; PMID: 25620911	Secreted Signaling	PTN - PTPRZ1
Tany_2	Oligodendrocytes [Immature]	PTN_PTPRZ1	0.180545055786965	0	PTN	PTN	PTPRZ1					PMID: 28356350; PMID: 25620911	Secreted Signaling	PTN - PTPRZ1
Tany_3	Oligodendrocytes [Immature]	PTN_PTPRZ1	0.0974422286825639	0	PTN	PTN	PTPRZ1					PMID: 28356350; PMID: 25620911	Secreted Signaling	PTN - PTPRZ1
Tany_4	Oligodendrocytes [Immature]	PTN_PTPRZ1	0.143241433686403	0	PTN	PTN	PTPRZ1					PMID: 28356350; PMID: 25620911	Secreted Signaling	PTN - PTPRZ1
Tany_5	Oligodendrocytes [Immature]	PTN_PTPRZ1	0.213948255116469	0	PTN	PTN	PTPRZ1					PMID: 28356350; PMID: 25620911	Secreted Signaling	PTN - PTPRZ1
Tany_6	Oligodendrocytes [Immature]	PTN_PTPRZ1	0.0907209954812632	0	PTN	PTN	PTPRZ1					PMID: 28356350; PMID: 25620911	Secreted Signaling	PTN - PTPRZ1
tRGC	Oligodendrocytes [Immature]	PTN_PTPRZ1	0.0355018530171211	0.01	PTN	PTN	PTPRZ1					PMID: 28356350; PMID: 25620911	Secreted Signaling	PTN - PTPRZ1
VLMC	Oligodendrocytes [Immature]	PTN_PTPRZ1	0.227969781266032	0	PTN	PTN	PTPRZ1					PMID: 28356350; PMID: 25620911	Secreted Signaling	PTN - PTPRZ1
vSMC	Oligodendrocytes [Immature]	PTN_PTPRZ1	0.196185913810092	0	PTN	PTN	PTPRZ1					PMID: 28356350; PMID: 25620911	Secreted Signaling	PTN - PTPRZ1
Astrocytes	Oligodendrocytes [Intermediate]	PTN_PTPRZ1	0.263194766772323	0	PTN	PTN	PTPRZ1					PMID: 28356350; PMID: 25620911	Secreted Signaling	PTN - PTPRZ1
Blood	Oligodendrocytes [Intermediate]	PTN_PTPRZ1	0.122229236605337	0	PTN	PTN	PTPRZ1					PMID: 28356350; PMID: 25620911	Secreted Signaling	PTN - PTPRZ1
cRGC	Oligodendrocytes [Intermediate]	PTN_PTPRZ1	0.12685462883412	0	PTN	PTN	PTPRZ1					PMID: 28356350; PMID: 25620911	Secreted Signaling	PTN - PTPRZ1
Endothelial	Oligodendrocytes [Intermediate]	PTN_PTPRZ1	0.127927920553518	0	PTN	PTN	PTPRZ1					PMID: 28356350; PMID: 25620911	Secreted Signaling	PTN - PTPRZ1
Ependymal	Oligodendrocytes [Intermediate]	PTN_PTPRZ1	0.163957962083903	0	PTN	PTN	PTPRZ1					PMID: 28356350; PMID: 25620911	Secreted Signaling	PTN - PTPRZ1
IntProgen_1	Oligodendrocytes [Intermediate]	PTN_PTPRZ1	0.196408783640041	0	PTN	PTN	PTPRZ1					PMID: 28356350; PMID: 25620911	Secreted Signaling	PTN - PTPRZ1
Microglia	Oligodendrocytes [Intermediate]	PTN_PTPRZ1	0.0954425452638406	0	PTN	PTN	PTPRZ1					PMID: 28356350; PMID: 25620911	Secreted Signaling	PTN - PTPRZ1
Oligodendrocytes [Dividing]	Oligodendrocytes [Intermediate]	PTN_PTPRZ1	0.214976152989388	0	PTN	PTN	PTPRZ1					PMID: 28356350; PMID: 25620911	Secreted Signaling	PTN - PTPRZ1
Oligodendrocytes [Immature]	Oligodendrocytes [Intermediate]	PTN_PTPRZ1	0.21202831192048	0	PTN	PTN	PTPRZ1					PMID: 28356350; PMID: 25620911	Secreted Signaling	PTN - PTPRZ1
Oligodendrocytes [Intermediate]	Oligodendrocytes [Intermediate]	PTN_PTPRZ1	0.201355718846884	0	PTN	PTN	PTPRZ1					PMID: 28356350; PMID: 25620911	Secreted Signaling	PTN - PTPRZ1
Oligodendrocytes [Mature]	Oligodendrocytes [Intermediate]	PTN_PTPRZ1	0.204216936322878	0	PTN	PTN	PTPRZ1					PMID: 28356350; PMID: 25620911	Secreted Signaling	PTN - PTPRZ1
Pericytes	Oligodendrocytes [Intermediate]	PTN_PTPRZ1	0.222478548703895	0	PTN	PTN	PTPRZ1					PMID: 28356350; PMID: 25620911	Secreted Signaling	PTN - PTPRZ1
qRGC	Oligodendrocytes [Intermediate]	PTN_PTPRZ1	0.223326921730172	0	PTN	PTN	PTPRZ1					PMID: 28356350; PMID: 25620911	Secreted Signaling	PTN - PTPRZ1
Tany_0	Oligodendrocytes [Intermediate]	PTN_PTPRZ1	0.0758265539359026	0	PTN	PTN	PTPRZ1					PMID: 28356350; PMID: 25620911	Secreted Signaling	PTN - PTPRZ1
Tany_1	Oligodendrocytes [Intermediate]	PTN_PTPRZ1	0.209820602753518	0	PTN	PTN	PTPRZ1					PMID: 28356350; PMID: 25620911	Secreted Signaling	PTN - PTPRZ1
Tany_2	Oligodendrocytes [Intermediate]	PTN_PTPRZ1	0.16481444024971	0	PTN	PTN	PTPRZ1					PMID: 28356350; PMID: 25620911	Secreted Signaling	PTN - PTPRZ1
Tany_3	Oligodendrocytes [Intermediate]	PTN_PTPRZ1	0.088173146627436	0	PTN	PTN	PTPRZ1					PMID: 28356350; PMID: 25620911	Secreted Signaling	PTN - PTPRZ1
Tany_4	Oligodendrocytes [Intermediate]	PTN_PTPRZ1	0.130244436806568	0	PTN	PTN	PTPRZ1					PMID: 28356350; PMID: 25620911	Secreted Signaling	PTN - PTPRZ1
Tany_5	Oligodendrocytes [Intermediate]	PTN_PTPRZ1	0.196003393871231	0	PTN	PTN	PTPRZ1					PMID: 28356350; PMID: 25620911	Secreted Signaling	PTN - PTPRZ1
Tany_6	Oligodendrocytes [Intermediate]	PTN_PTPRZ1	0.0820331528828689	0	PTN	PTN	PTPRZ1					PMID: 28356350; PMID: 25620911	Secreted Signaling	PTN - PTPRZ1
VLMC	Oligodendrocytes [Intermediate]	PTN_PTPRZ1	0.209161805404567	0	PTN	PTN	PTPRZ1					PMID: 28356350; PMID: 25620911	Secreted Signaling	PTN - PTPRZ1
vSMC	Oligodendrocytes [Intermediate]	PTN_PTPRZ1	0.179390863467135	0	PTN	PTN	PTPRZ1					PMID: 28356350; PMID: 25620911	Secreted Signaling	PTN - PTPRZ1
Astrocytes	Oligodendrocytes [Mature]	PTN_PTPRZ1	0.197857649151921	0	PTN	PTN	PTPRZ1					PMID: 28356350; PMID: 25620911	Secreted Signaling	PTN - PTPRZ1
Blood	Oligodendrocytes [Mature]	PTN_PTPRZ1	0.0877200680250746	0	PTN	PTN	PTPRZ1					PMID: 28356350; PMID: 25620911	Secreted Signaling	PTN - PTPRZ1
cRGC	Oligodendrocytes [Mature]	PTN_PTPRZ1	0.0911752110935188	0	PTN	PTN	PTPRZ1					PMID: 28356350; PMID: 25620911	Secreted Signaling	PTN - PTPRZ1
Endothelial	Oligodendrocytes [Mature]	PTN_PTPRZ1	0.0919784264851306	0	PTN	PTN	PTPRZ1					PMID: 28356350; PMID: 25620911	Secreted Signaling	PTN - PTPRZ1
Ependymal	Oligodendrocytes [Mature]	PTN_PTPRZ1	0.11926826269379	0	PTN	PTN	PTPRZ1					PMID: 28356350; PMID: 25620911	Secreted Signaling	PTN - PTPRZ1
IntProgen_1	Oligodendrocytes [Mature]	PTN_PTPRZ1	0.144401751838882	0	PTN	PTN	PTPRZ1					PMID: 28356350; PMID: 25620911	Secreted Signaling	PTN - PTPRZ1
Microglia	Oligodendrocytes [Mature]	PTN_PTPRZ1	0.0679109945918092	0	PTN	PTN	PTPRZ1					PMID: 28356350; PMID: 25620911	Secreted Signaling	PTN - PTPRZ1
Oligodendrocytes [Dividing]	Oligodendrocytes [Mature]	PTN_PTPRZ1	0.159025606269672	0	PTN	PTN	PTPRZ1					PMID: 28356350; PMID: 25620911	Secreted Signaling	PTN - PTPRZ1
Oligodendrocytes [Immature]	Oligodendrocytes [Mature]	PTN_PTPRZ1	0.156691844479665	0	PTN	PTN	PTPRZ1					PMID: 28356350; PMID: 25620911	Secreted Signaling	PTN - PTPRZ1
Oligodendrocytes [Intermediate]	Oligodendrocytes [Mature]	PTN_PTPRZ1	0.148280494663117	0	PTN	PTN	PTPRZ1					PMID: 28356350; PMID: 25620911	Secreted Signaling	PTN - PTPRZ1
Oligodendrocytes [Mature]	Oligodendrocytes [Mature]	PTN_PTPRZ1	0.150529675869169	0	PTN	PTN	PTPRZ1					PMID: 28356350; PMID: 25620911	Secreted Signaling	PTN - PTPRZ1
Pericytes	Oligodendrocytes [Mature]	PTN_PTPRZ1	0.164985770639669	0	PTN	PTN	PTPRZ1					PMID: 28356350; PMID: 25620911	Secreted Signaling	PTN - PTPRZ1
qRGC	Oligodendrocytes [Mature]	PTN_PTPRZ1	0.165661618852274	0	PTN	PTN	PTPRZ1					PMID: 28356350; PMID: 25620911	Secreted Signaling	PTN - PTPRZ1
Tany_1	Oligodendrocytes [Mature]	PTN_PTPRZ1	0.154947016424739	0	PTN	PTN	PTPRZ1					PMID: 28356350; PMID: 25620911	Secreted Signaling	PTN - PTPRZ1
Tany_2	Oligodendrocytes [Mature]	PTN_PTPRZ1	0.119924778964901	0	PTN	PTN	PTPRZ1					PMID: 28356350; PMID: 25620911	Secreted Signaling	PTN - PTPRZ1
Tany_3	Oligodendrocytes [Mature]	PTN_PTPRZ1	0.0625934373315824	0	PTN	PTN	PTPRZ1					PMID: 28356350; PMID: 25620911	Secreted Signaling	PTN - PTPRZ1
Tany_4	Oligodendrocytes [Mature]	PTN_PTPRZ1	0.093713924330715	0	PTN	PTN	PTPRZ1					PMID: 28356350; PMID: 25620911	Secreted Signaling	PTN - PTPRZ1
Tany_5	Oligodendrocytes [Mature]	PTN_PTPRZ1	0.144084458440282	0	PTN	PTN	PTPRZ1					PMID: 28356350; PMID: 25620911	Secreted Signaling	PTN - PTPRZ1
Tany_6	Oligodendrocytes [Mature]	PTN_PTPRZ1	0.0581211630289261	0.03	PTN	PTN	PTPRZ1					PMID: 28356350; PMID: 25620911	Secreted Signaling	PTN - PTPRZ1
VLMC	Oligodendrocytes [Mature]	PTN_PTPRZ1	0.154426840217425	0	PTN	PTN	PTPRZ1					PMID: 28356350; PMID: 25620911	Secreted Signaling	PTN - PTPRZ1
vSMC	Oligodendrocytes [Mature]	PTN_PTPRZ1	0.131154547900871	0	PTN	PTN	PTPRZ1					PMID: 28356350; PMID: 25620911	Secreted Signaling	PTN - PTPRZ1
Astrocytes	qRGC	PTN_PTPRZ1	0.21671325374017	0	PTN	PTN	PTPRZ1					PMID: 28356350; PMID: 25620911	Secreted Signaling	PTN - PTPRZ1
Blood	qRGC	PTN_PTPRZ1	0.097353554139911	0	PTN	PTN	PTPRZ1					PMID: 28356350; PMID: 25620911	Secreted Signaling	PTN - PTPRZ1
cRGC	qRGC	PTN_PTPRZ1	0.101146073810169	0	PTN	PTN	PTPRZ1					PMID: 28356350; PMID: 25620911	Secreted Signaling	PTN - PTPRZ1
Endothelial	qRGC	PTN_PTPRZ1	0.102027267252129	0	PTN	PTN	PTPRZ1					PMID: 28356350; PMID: 25620911	Secreted Signaling	PTN - PTPRZ1
Ependymal	qRGC	PTN_PTPRZ1	0.131865598286773	0	PTN	PTN	PTPRZ1					PMID: 28356350; PMID: 25620911	Secreted Signaling	PTN - PTPRZ1
IntProgen_1	qRGC	PTN_PTPRZ1	0.159173961195815	0	PTN	PTN	PTPRZ1					PMID: 28356350; PMID: 25620911	Secreted Signaling	PTN - PTPRZ1
Microglia	qRGC	PTN_PTPRZ1	0.0755491895296043	0	PTN	PTN	PTPRZ1					PMID: 28356350; PMID: 25620911	Secreted Signaling	PTN - PTPRZ1
Oligodendrocytes [Dividing]	qRGC	PTN_PTPRZ1	0.174987861036175	0	PTN	PTN	PTPRZ1					PMID: 28356350; PMID: 25620911	Secreted Signaling	PTN - PTPRZ1
Oligodendrocytes [Immature]	qRGC	PTN_PTPRZ1	0.172467887715977	0	PTN	PTN	PTPRZ1					PMID: 28356350; PMID: 25620911	Secreted Signaling	PTN - PTPRZ1
Oligodendrocytes [Intermediate]	qRGC	PTN_PTPRZ1	0.163373730655927	0	PTN	PTN	PTPRZ1					PMID: 28356350; PMID: 25620911	Secreted Signaling	PTN - PTPRZ1
Oligodendrocytes [Mature]	qRGC	PTN_PTPRZ1	0.165807283761601	0	PTN	PTN	PTPRZ1					PMID: 28356350; PMID: 25620911	Secreted Signaling	PTN - PTPRZ1
Pericytes	qRGC	PTN_PTPRZ1	0.18141722225801	0	PTN	PTN	PTPRZ1					PMID: 28356350; PMID: 25620911	Secreted Signaling	PTN - PTPRZ1
qRGC	qRGC	PTN_PTPRZ1	0.182145697695797	0	PTN	PTN	PTPRZ1					PMID: 28356350; PMID: 25620911	Secreted Signaling	PTN - PTPRZ1
Tany_0	qRGC	PTN_PTPRZ1	0.0597517350466009	0	PTN	PTN	PTPRZ1					PMID: 28356350; PMID: 25620911	Secreted Signaling	PTN - PTPRZ1
Tany_1	qRGC	PTN_PTPRZ1	0.170582921714792	0	PTN	PTN	PTPRZ1					PMID: 28356350; PMID: 25620911	Secreted Signaling	PTN - PTPRZ1
Tany_2	qRGC	PTN_PTPRZ1	0.132581018552943	0	PTN	PTN	PTPRZ1					PMID: 28356350; PMID: 25620911	Secreted Signaling	PTN - PTPRZ1
Tany_3	qRGC	PTN_PTPRZ1	0.0696782571898116	0	PTN	PTN	PTPRZ1					PMID: 28356350; PMID: 25620911	Secreted Signaling	PTN - PTPRZ1
Tany_4	qRGC	PTN_PTPRZ1	0.1039306698738	0	PTN	PTN	PTPRZ1					PMID: 28356350; PMID: 25620911	Secreted Signaling	PTN - PTPRZ1
Tany_5	qRGC	PTN_PTPRZ1	0.15883023443864	0	PTN	PTN	PTPRZ1					PMID: 28356350; PMID: 25620911	Secreted Signaling	PTN - PTPRZ1
Tany_6	qRGC	PTN_PTPRZ1	0.0647347328356486	0	PTN	PTN	PTPRZ1					PMID: 28356350; PMID: 25620911	Secreted Signaling	PTN - PTPRZ1
VLMC	qRGC	PTN_PTPRZ1	0.170020814931601	0	PTN	PTN	PTPRZ1					PMID: 28356350; PMID: 25620911	Secreted Signaling	PTN - PTPRZ1
vSMC	qRGC	PTN_PTPRZ1	0.144800926497958	0	PTN	PTN	PTPRZ1					PMID: 28356350; PMID: 25620911	Secreted Signaling	PTN - PTPRZ1
Astrocytes	Tany_0	PTN_PTPRZ1	0.152299598365509	0	PTN	PTN	PTPRZ1					PMID: 28356350; PMID: 25620911	Secreted Signaling	PTN - PTPRZ1
Blood	Tany_0	PTN_PTPRZ1	0.0654526337845424	0	PTN	PTN	PTPRZ1					PMID: 28356350; PMID: 25620911	Secreted Signaling	PTN - PTPRZ1
cRGC	Tany_0	PTN_PTPRZ1	0.0680961692125633	0	PTN	PTN	PTPRZ1					PMID: 28356350; PMID: 25620911	Secreted Signaling	PTN - PTPRZ1
Endothelial	Tany_0	PTN_PTPRZ1	0.0687114396194185	0	PTN	PTN	PTPRZ1					PMID: 28356350; PMID: 25620911	Secreted Signaling	PTN - PTPRZ1
Ependymal	Tany_0	PTN_PTPRZ1	0.0897805627006181	0	PTN	PTN	PTPRZ1					PMID: 28356350; PMID: 25620911	Secreted Signaling	PTN - PTPRZ1
IntProgen_1	Tany_0	PTN_PTPRZ1	0.109472465293281	0	PTN	PTN	PTPRZ1					PMID: 28356350; PMID: 25620911	Secreted Signaling	PTN - PTPRZ1
Oligodendrocytes [Dividing]	Tany_0	PTN_PTPRZ1	0.121059465449174	0	PTN	PTN	PTPRZ1					PMID: 28356350; PMID: 25620911	Secreted Signaling	PTN - PTPRZ1
Oligodendrocytes [Immature]	Tany_0	PTN_PTPRZ1	0.119203895623029	0	PTN	PTN	PTPRZ1					PMID: 28356350; PMID: 25620911	Secreted Signaling	PTN - PTPRZ1
Oligodendrocytes [Intermediate]	Tany_0	PTN_PTPRZ1	0.112536385034459	0	PTN	PTN	PTPRZ1					PMID: 28356350; PMID: 25620911	Secreted Signaling	PTN - PTPRZ1
Oligodendrocytes [Mature]	Tany_0	PTN_PTPRZ1	0.114316155074115	0	PTN	PTN	PTPRZ1					PMID: 28356350; PMID: 25620911	Secreted Signaling	PTN - PTPRZ1
Pericytes	Tany_0	PTN_PTPRZ1	0.125809558379353	0	PTN	PTN	PTPRZ1					PMID: 28356350; PMID: 25620911	Secreted Signaling	PTN - PTPRZ1
qRGC	Tany_0	PTN_PTPRZ1	0.126349208116989	0	PTN	PTN	PTPRZ1					PMID: 28356350; PMID: 25620911	Secreted Signaling	PTN - PTPRZ1
Tany_1	Tany_0	PTN_PTPRZ1	0.117818190411423	0	PTN	PTN	PTPRZ1					PMID: 28356350; PMID: 25620911	Secreted Signaling	PTN - PTPRZ1
Tany_2	Tany_0	PTN_PTPRZ1	0.0902914033276872	0	PTN	PTN	PTPRZ1					PMID: 28356350; PMID: 25620911	Secreted Signaling	PTN - PTPRZ1
Tany_4	Tany_0	PTN_PTPRZ1	0.0700417876700399	0	PTN	PTN	PTPRZ1					PMID: 28356350; PMID: 25620911	Secreted Signaling	PTN - PTPRZ1
Tany_5	Tany_0	PTN_PTPRZ1	0.109222124293366	0	PTN	PTN	PTPRZ1					PMID: 28356350; PMID: 25620911	Secreted Signaling	PTN - PTPRZ1
VLMC	Tany_0	PTN_PTPRZ1	0.117405342854713	0	PTN	PTN	PTPRZ1					PMID: 28356350; PMID: 25620911	Secreted Signaling	PTN - PTPRZ1
vSMC	Tany_0	PTN_PTPRZ1	0.0990586311760425	0	PTN	PTN	PTPRZ1					PMID: 28356350; PMID: 25620911	Secreted Signaling	PTN - PTPRZ1
Astrocytes	Tany_1	PTN_PTPRZ1	0.218299348402966	0	PTN	PTN	PTPRZ1					PMID: 28356350; PMID: 25620911	Secreted Signaling	PTN - PTPRZ1
Blood	Tany_1	PTN_PTPRZ1	0.0981755638867514	0	PTN	PTN	PTPRZ1					PMID: 28356350; PMID: 25620911	Secreted Signaling	PTN - PTPRZ1
cRGC	Tany_1	PTN_PTPRZ1	0.101996487459096	0	PTN	PTN	PTPRZ1					PMID: 28356350; PMID: 25620911	Secreted Signaling	PTN - PTPRZ1
Endothelial	Tany_1	PTN_PTPRZ1	0.102884241747246	0	PTN	PTN	PTPRZ1					PMID: 28356350; PMID: 25620911	Secreted Signaling	PTN - PTPRZ1
Ependymal	Tany_1	PTN_PTPRZ1	0.132936096072789	0	PTN	PTN	PTPRZ1					PMID: 28356350; PMID: 25620911	Secreted Signaling	PTN - PTPRZ1
IntProgen_1	Tany_1	PTN_PTPRZ1	0.160425183807906	0	PTN	PTN	PTPRZ1					PMID: 28356350; PMID: 25620911	Secreted Signaling	PTN - PTPRZ1
Microglia	Tany_1	PTN_PTPRZ1	0.0762026355023206	0	PTN	PTN	PTPRZ1					PMID: 28356350; PMID: 25620911	Secreted Signaling	PTN - PTPRZ1
Oligodendrocytes [Dividing]	Tany_1	PTN_PTPRZ1	0.17633732243767	0	PTN	PTN	PTPRZ1					PMID: 28356350; PMID: 25620911	Secreted Signaling	PTN - PTPRZ1
Oligodendrocytes [Immature]	Tany_1	PTN_PTPRZ1	0.173802009684866	0	PTN	PTN	PTPRZ1					PMID: 28356350; PMID: 25620911	Secreted Signaling	PTN - PTPRZ1
Oligodendrocytes [Intermediate]	Tany_1	PTN_PTPRZ1	0.164651501809753	0	PTN	PTN	PTPRZ1					PMID: 28356350; PMID: 25620911	Secreted Signaling	PTN - PTPRZ1
Oligodendrocytes [Mature]	Tany_1	PTN_PTPRZ1	0.167100286588862	0	PTN	PTN	PTPRZ1					PMID: 28356350; PMID: 25620911	Secreted Signaling	PTN - PTPRZ1
Pericytes	Tany_1	PTN_PTPRZ1	0.182805279008517	0	PTN	PTN	PTPRZ1					PMID: 28356350; PMID: 25620911	Secreted Signaling	PTN - PTPRZ1
qRGC	Tany_1	PTN_PTPRZ1	0.183538078442615	0	PTN	PTN	PTPRZ1					PMID: 28356350; PMID: 25620911	Secreted Signaling	PTN - PTPRZ1
Tany_0	Tany_1	PTN_PTPRZ1	0.0602774536246533	0.03	PTN	PTN	PTPRZ1					PMID: 28356350; PMID: 25620911	Secreted Signaling	PTN - PTPRZ1
Tany_1	Tany_1	PTN_PTPRZ1	0.171905491541212	0	PTN	PTN	PTPRZ1					PMID: 28356350; PMID: 25620911	Secreted Signaling	PTN - PTPRZ1
Tany_2	Tany_1	PTN_PTPRZ1	0.133656430023949	0	PTN	PTN	PTPRZ1					PMID: 28356350; PMID: 25620911	Secreted Signaling	PTN - PTPRZ1
Tany_3	Tany_1	PTN_PTPRZ1	0.0702847845201151	0	PTN	PTN	PTPRZ1					PMID: 28356350; PMID: 25620911	Secreted Signaling	PTN - PTPRZ1
Tany_4	Tany_1	PTN_PTPRZ1	0.104801766035878	0	PTN	PTN	PTPRZ1					PMID: 28356350; PMID: 25620911	Secreted Signaling	PTN - PTPRZ1
Tany_5	Tany_1	PTN_PTPRZ1	0.160079269514084	0	PTN	PTN	PTPRZ1					PMID: 28356350; PMID: 25620911	Secreted Signaling	PTN - PTPRZ1
Tany_6	Tany_1	PTN_PTPRZ1	0.0653012488348832	0.02	PTN	PTN	PTPRZ1					PMID: 28356350; PMID: 25620911	Secreted Signaling	PTN - PTPRZ1
VLMC	Tany_1	PTN_PTPRZ1	0.171339926911392	0	PTN	PTN	PTPRZ1					PMID: 28356350; PMID: 25620911	Secreted Signaling	PTN - PTPRZ1
vSMC	Tany_1	PTN_PTPRZ1	0.14595877924505	0	PTN	PTN	PTPRZ1					PMID: 28356350; PMID: 25620911	Secreted Signaling	PTN - PTPRZ1
Astrocytes	Tany_2	PTN_PTPRZ1	0.162369065224494	0	PTN	PTN	PTPRZ1					PMID: 28356350; PMID: 25620911	Secreted Signaling	PTN - PTPRZ1
Blood	Tany_2	PTN_PTPRZ1	0.0702559980536241	0	PTN	PTN	PTPRZ1					PMID: 28356350; PMID: 25620911	Secreted Signaling	PTN - PTPRZ1
cRGC	Tany_2	PTN_PTPRZ1	0.0730783640959211	0	PTN	PTN	PTPRZ1					PMID: 28356350; PMID: 25620911	Secreted Signaling	PTN - PTPRZ1
Endothelial	Tany_2	PTN_PTPRZ1	0.0737350884272812	0	PTN	PTN	PTPRZ1					PMID: 28356350; PMID: 25620911	Secreted Signaling	PTN - PTPRZ1
Ependymal	Tany_2	PTN_PTPRZ1	0.0961855257109578	0	PTN	PTN	PTPRZ1					PMID: 28356350; PMID: 25620911	Secreted Signaling	PTN - PTPRZ1
IntProgen_1	Tany_2	PTN_PTPRZ1	0.117101519115146	0	PTN	PTN	PTPRZ1					PMID: 28356350; PMID: 25620911	Secreted Signaling	PTN - PTPRZ1
Oligodendrocytes [Dividing]	Tany_2	PTN_PTPRZ1	0.12937869396488	0	PTN	PTN	PTPRZ1					PMID: 28356350; PMID: 25620911	Secreted Signaling	PTN - PTPRZ1
Oligodendrocytes [Immature]	Tany_2	PTN_PTPRZ1	0.127414094047662	0	PTN	PTN	PTPRZ1					PMID: 28356350; PMID: 25620911	Secreted Signaling	PTN - PTPRZ1
Oligodendrocytes [Intermediate]	Tany_2	PTN_PTPRZ1	0.120350104711065	0	PTN	PTN	PTPRZ1					PMID: 28356350; PMID: 25620911	Secreted Signaling	PTN - PTPRZ1
Oligodendrocytes [Mature]	Tany_2	PTN_PTPRZ1	0.122236428464805	0	PTN	PTN	PTPRZ1					PMID: 28356350; PMID: 25620911	Secreted Signaling	PTN - PTPRZ1
Pericytes	Tany_2	PTN_PTPRZ1	0.134405297741168	0	PTN	PTN	PTPRZ1					PMID: 28356350; PMID: 25620911	Secreted Signaling	PTN - PTPRZ1
qRGC	Tany_2	PTN_PTPRZ1	0.13497612530893	0	PTN	PTN	PTPRZ1					PMID: 28356350; PMID: 25620911	Secreted Signaling	PTN - PTPRZ1
Tany_1	Tany_2	PTN_PTPRZ1	0.125946595288111	0	PTN	PTN	PTPRZ1					PMID: 28356350; PMID: 25620911	Secreted Signaling	PTN - PTPRZ1
Tany_2	Tany_2	PTN_PTPRZ1	0.096728936964547	0	PTN	PTN	PTPRZ1					PMID: 28356350; PMID: 25620911	Secreted Signaling	PTN - PTPRZ1
Tany_4	Tany_2	PTN_PTPRZ1	0.0751548519820366	0	PTN	PTN	PTPRZ1					PMID: 28356350; PMID: 25620911	Secreted Signaling	PTN - PTPRZ1
Tany_5	Tany_2	PTN_PTPRZ1	0.116836020940956	0	PTN	PTN	PTPRZ1					PMID: 28356350; PMID: 25620911	Secreted Signaling	PTN - PTPRZ1
VLMC	Tany_2	PTN_PTPRZ1	0.125509317220675	0	PTN	PTN	PTPRZ1					PMID: 28356350; PMID: 25620911	Secreted Signaling	PTN - PTPRZ1
vSMC	Tany_2	PTN_PTPRZ1	0.106048376475993	0	PTN	PTN	PTPRZ1					PMID: 28356350; PMID: 25620911	Secreted Signaling	PTN - PTPRZ1
Astrocytes	Tany_3	PTN_PTPRZ1	0.136272386045622	0	PTN	PTN	PTPRZ1					PMID: 28356350; PMID: 25620911	Secreted Signaling	PTN - PTPRZ1
Ependymal	Tany_3	PTN_PTPRZ1	0.0797138508765042	0	PTN	PTN	PTPRZ1					PMID: 28356350; PMID: 25620911	Secreted Signaling	PTN - PTPRZ1
IntProgen_1	Tany_3	PTN_PTPRZ1	0.0974341356796525	0	PTN	PTN	PTPRZ1					PMID: 28356350; PMID: 25620911	Secreted Signaling	PTN - PTPRZ1
Oligodendrocytes [Dividing]	Tany_3	PTN_PTPRZ1	0.107901338646425	0	PTN	PTN	PTPRZ1					PMID: 28356350; PMID: 25620911	Secreted Signaling	PTN - PTPRZ1
Oligodendrocytes [Immature]	Tany_3	PTN_PTPRZ1	0.10622307907209	0	PTN	PTN	PTPRZ1					PMID: 28356350; PMID: 25620911	Secreted Signaling	PTN - PTPRZ1
Oligodendrocytes [Intermediate]	Tany_3	PTN_PTPRZ1	0.100199036267831	0	PTN	PTN	PTPRZ1					PMID: 28356350; PMID: 25620911	Secreted Signaling	PTN - PTPRZ1
Oligodendrocytes [Mature]	Tany_3	PTN_PTPRZ1	0.101806073233995	0	PTN	PTN	PTPRZ1					PMID: 28356350; PMID: 25620911	Secreted Signaling	PTN - PTPRZ1
Pericytes	Tany_3	PTN_PTPRZ1	0.112201044666687	0	PTN	PTN	PTPRZ1					PMID: 28356350; PMID: 25620911	Secreted Signaling	PTN - PTPRZ1
qRGC	Tany_3	PTN_PTPRZ1	0.112689846480945	0	PTN	PTN	PTPRZ1					PMID: 28356350; PMID: 25620911	Secreted Signaling	PTN - PTPRZ1
Tany_1	Tany_3	PTN_PTPRZ1	0.104970288022067	0	PTN	PTN	PTPRZ1					PMID: 28356350; PMID: 25620911	Secreted Signaling	PTN - PTPRZ1
Tany_2	Tany_3	PTN_PTPRZ1	0.0801724582220934	0	PTN	PTN	PTPRZ1					PMID: 28356350; PMID: 25620911	Secreted Signaling	PTN - PTPRZ1
Tany_4	Tany_3	PTN_PTPRZ1	0.0620374547041673	0.02	PTN	PTN	PTPRZ1					PMID: 28356350; PMID: 25620911	Secreted Signaling	PTN - PTPRZ1
Tany_5	Tany_3	PTN_PTPRZ1	0.0972083188281796	0	PTN	PTN	PTPRZ1					PMID: 28356350; PMID: 25620911	Secreted Signaling	PTN - PTPRZ1
VLMC	Tany_3	PTN_PTPRZ1	0.104597122981341	0	PTN	PTN	PTPRZ1					PMID: 28356350; PMID: 25620911	Secreted Signaling	PTN - PTPRZ1
vSMC	Tany_3	PTN_PTPRZ1	0.0880522459725203	0	PTN	PTN	PTPRZ1					PMID: 28356350; PMID: 25620911	Secreted Signaling	PTN - PTPRZ1
Astrocytes	Tany_4	PTN_PTPRZ1	0.21122998179627	0	PTN	PTN	PTPRZ1					PMID: 28356350; PMID: 25620911	Secreted Signaling	PTN - PTPRZ1
Blood	Tany_4	PTN_PTPRZ1	0.0945258642507341	0	PTN	PTN	PTPRZ1					PMID: 28356350; PMID: 25620911	Secreted Signaling	PTN - PTPRZ1
cRGC	Tany_4	PTN_PTPRZ1	0.0982202144711212	0	PTN	PTN	PTPRZ1					PMID: 28356350; PMID: 25620911	Secreted Signaling	PTN - PTPRZ1
Endothelial	Tany_4	PTN_PTPRZ1	0.0990787273160113	0	PTN	PTN	PTPRZ1					PMID: 28356350; PMID: 25620911	Secreted Signaling	PTN - PTPRZ1
Ependymal	Tany_4	PTN_PTPRZ1	0.128177832461943	0	PTN	PTN	PTPRZ1					PMID: 28356350; PMID: 25620911	Secreted Signaling	PTN - PTPRZ1
IntProgen_1	Tany_4	PTN_PTPRZ1	0.154858718180039	0	PTN	PTN	PTPRZ1					PMID: 28356350; PMID: 25620911	Secreted Signaling	PTN - PTPRZ1
Microglia	Tany_4	PTN_PTPRZ1	0.0733033883631548	0	PTN	PTN	PTPRZ1					PMID: 28356350; PMID: 25620911	Secreted Signaling	PTN - PTPRZ1
Oligodendrocytes [Dividing]	Tany_4	PTN_PTPRZ1	0.170330747386133	0	PTN	PTN	PTPRZ1					PMID: 28356350; PMID: 25620911	Secreted Signaling	PTN - PTPRZ1
Oligodendrocytes [Immature]	Tany_4	PTN_PTPRZ1	0.167864194531875	0	PTN	PTN	PTPRZ1					PMID: 28356350; PMID: 25620911	Secreted Signaling	PTN - PTPRZ1
Oligodendrocytes [Intermediate]	Tany_4	PTN_PTPRZ1	0.158966156611972	0	PTN	PTN	PTPRZ1					PMID: 28356350; PMID: 25620911	Secreted Signaling	PTN - PTPRZ1
Oligodendrocytes [Mature]	Tany_4	PTN_PTPRZ1	0.161346717716461	0	PTN	PTN	PTPRZ1					PMID: 28356350; PMID: 25620911	Secreted Signaling	PTN - PTPRZ1
Pericytes	Tany_4	PTN_PTPRZ1	0.176625630877551	0	PTN	PTN	PTPRZ1					PMID: 28356350; PMID: 25620911	Secreted Signaling	PTN - PTPRZ1
qRGC	Tany_4	PTN_PTPRZ1	0.177339034113104	0	PTN	PTN	PTPRZ1					PMID: 28356350; PMID: 25620911	Secreted Signaling	PTN - PTPRZ1
Tany_0	Tany_4	PTN_PTPRZ1	0.0579460991036823	0.02	PTN	PTN	PTPRZ1					PMID: 28356350; PMID: 25620911	Secreted Signaling	PTN - PTPRZ1
Tany_1	Tany_4	PTN_PTPRZ1	0.166019449724359	0	PTN	PTN	PTPRZ1					PMID: 28356350; PMID: 25620911	Secreted Signaling	PTN - PTPRZ1
Tany_2	Tany_4	PTN_PTPRZ1	0.128876215370459	0	PTN	PTN	PTPRZ1					PMID: 28356350; PMID: 25620911	Secreted Signaling	PTN - PTPRZ1
Tany_3	Tany_4	PTN_PTPRZ1	0.067594216681147	0	PTN	PTN	PTPRZ1					PMID: 28356350; PMID: 25620911	Secreted Signaling	PTN - PTPRZ1
Tany_4	Tany_4	PTN_PTPRZ1	0.100933305406819	0	PTN	PTN	PTPRZ1					PMID: 28356350; PMID: 25620911	Secreted Signaling	PTN - PTPRZ1
Tany_5	Tany_4	PTN_PTPRZ1	0.154522597427731	0	PTN	PTN	PTPRZ1					PMID: 28356350; PMID: 25620911	Secreted Signaling	PTN - PTPRZ1
Tany_6	Tany_4	PTN_PTPRZ1	0.062788571437643	0.02	PTN	PTN	PTPRZ1					PMID: 28356350; PMID: 25620911	Secreted Signaling	PTN - PTPRZ1
VLMC	Tany_4	PTN_PTPRZ1	0.165469380531594	0	PTN	PTN	PTPRZ1					PMID: 28356350; PMID: 25620911	Secreted Signaling	PTN - PTPRZ1
vSMC	Tany_4	PTN_PTPRZ1	0.140810085459924	0	PTN	PTN	PTPRZ1					PMID: 28356350; PMID: 25620911	Secreted Signaling	PTN - PTPRZ1
Astrocytes	Tany_5	PTN_PTPRZ1	0.208517278564245	0	PTN	PTN	PTPRZ1					PMID: 28356350; PMID: 25620911	Secreted Signaling	PTN - PTPRZ1
Blood	Tany_5	PTN_PTPRZ1	0.0931349556143357	0	PTN	PTN	PTPRZ1					PMID: 28356350; PMID: 25620911	Secreted Signaling	PTN - PTPRZ1
cRGC	Tany_5	PTN_PTPRZ1	0.0967807553187967	0	PTN	PTN	PTPRZ1					PMID: 28356350; PMID: 25620911	Secreted Signaling	PTN - PTPRZ1
Endothelial	Tany_5	PTN_PTPRZ1	0.0976280484241965	0	PTN	PTN	PTPRZ1					PMID: 28356350; PMID: 25620911	Secreted Signaling	PTN - PTPRZ1
Ependymal	Tany_5	PTN_PTPRZ1	0.126360851843412	0	PTN	PTN	PTPRZ1					PMID: 28356350; PMID: 25620911	Secreted Signaling	PTN - PTPRZ1
IntProgen_1	Tany_5	PTN_PTPRZ1	0.152729780804104	0	PTN	PTN	PTPRZ1					PMID: 28356350; PMID: 25620911	Secreted Signaling	PTN - PTPRZ1
Microglia	Tany_5	PTN_PTPRZ1	0.072199859317131	0	PTN	PTN	PTPRZ1					PMID: 28356350; PMID: 25620911	Secreted Signaling	PTN - PTPRZ1
Oligodendrocytes [Dividing]	Tany_5	PTN_PTPRZ1	0.168031396374706	0	PTN	PTN	PTPRZ1					PMID: 28356350; PMID: 25620911	Secreted Signaling	PTN - PTPRZ1
Oligodendrocytes [Immature]	Tany_5	PTN_PTPRZ1	0.165591494709344	0	PTN	PTN	PTPRZ1					PMID: 28356350; PMID: 25620911	Secreted Signaling	PTN - PTPRZ1
Oligodendrocytes [Intermediate]	Tany_5	PTN_PTPRZ1	0.156791227656644	0	PTN	PTN	PTPRZ1					PMID: 28356350; PMID: 25620911	Secreted Signaling	PTN - PTPRZ1
Oligodendrocytes [Mature]	Tany_5	PTN_PTPRZ1	0.159145381728394	0	PTN	PTN	PTPRZ1					PMID: 28356350; PMID: 25620911	Secreted Signaling	PTN - PTPRZ1
Pericytes	Tany_5	PTN_PTPRZ1	0.17425915119442	0	PTN	PTN	PTPRZ1					PMID: 28356350; PMID: 25620911	Secreted Signaling	PTN - PTPRZ1
qRGC	Tany_5	PTN_PTPRZ1	0.174965027185031	0	PTN	PTN	PTPRZ1					PMID: 28356350; PMID: 25620911	Secreted Signaling	PTN - PTPRZ1
Tany_1	Tany_5	PTN_PTPRZ1	0.163766810431209	0	PTN	PTN	PTPRZ1					PMID: 28356350; PMID: 25620911	Secreted Signaling	PTN - PTPRZ1
Tany_2	Tany_5	PTN_PTPRZ1	0.127050777562631	0	PTN	PTN	PTPRZ1					PMID: 28356350; PMID: 25620911	Secreted Signaling	PTN - PTPRZ1
Tany_3	Tany_5	PTN_PTPRZ1	0.0665704609058591	0.01	PTN	PTN	PTPRZ1					PMID: 28356350; PMID: 25620911	Secreted Signaling	PTN - PTPRZ1
Tany_4	Tany_5	PTN_PTPRZ1	0.0994584700975331	0	PTN	PTN	PTPRZ1					PMID: 28356350; PMID: 25620911	Secreted Signaling	PTN - PTPRZ1
Tany_5	Tany_5	PTN_PTPRZ1	0.152397447667483	0	PTN	PTN	PTPRZ1					PMID: 28356350; PMID: 25620911	Secreted Signaling	PTN - PTPRZ1
VLMC	Tany_5	PTN_PTPRZ1	0.163222744120646	0	PTN	PTN	PTPRZ1					PMID: 28356350; PMID: 25620911	Secreted Signaling	PTN - PTPRZ1
vSMC	Tany_5	PTN_PTPRZ1	0.138842554350931	0	PTN	PTN	PTPRZ1					PMID: 28356350; PMID: 25620911	Secreted Signaling	PTN - PTPRZ1
Astrocytes	Tany_6	PTN_PTPRZ1	0.15556655948287	0	PTN	PTN	PTPRZ1					PMID: 28356350; PMID: 25620911	Secreted Signaling	PTN - PTPRZ1
Blood	Tany_6	PTN_PTPRZ1	0.0670039014450987	0.01	PTN	PTN	PTPRZ1					PMID: 28356350; PMID: 25620911	Secreted Signaling	PTN - PTPRZ1
cRGC	Tany_6	PTN_PTPRZ1	0.0697054171354305	0	PTN	PTN	PTPRZ1					PMID: 28356350; PMID: 25620911	Secreted Signaling	PTN - PTPRZ1
Endothelial	Tany_6	PTN_PTPRZ1	0.0703341302149514	0	PTN	PTN	PTPRZ1					PMID: 28356350; PMID: 25620911	Secreted Signaling	PTN - PTPRZ1
Ependymal	Tany_6	PTN_PTPRZ1	0.0918517475407172	0	PTN	PTN	PTPRZ1					PMID: 28356350; PMID: 25620911	Secreted Signaling	PTN - PTPRZ1
IntProgen_1	Tany_6	PTN_PTPRZ1	0.111942061692319	0	PTN	PTN	PTPRZ1					PMID: 28356350; PMID: 25620911	Secreted Signaling	PTN - PTPRZ1
Oligodendrocytes [Dividing]	Tany_6	PTN_PTPRZ1	0.123754128830121	0	PTN	PTN	PTPRZ1					PMID: 28356350; PMID: 25620911	Secreted Signaling	PTN - PTPRZ1
Oligodendrocytes [Immature]	Tany_6	PTN_PTPRZ1	0.121862982444507	0	PTN	PTN	PTPRZ1					PMID: 28356350; PMID: 25620911	Secreted Signaling	PTN - PTPRZ1
Oligodendrocytes [Intermediate]	Tany_6	PTN_PTPRZ1	0.115066169623433	0	PTN	PTN	PTPRZ1					PMID: 28356350; PMID: 25620911	Secreted Signaling	PTN - PTPRZ1
Oligodendrocytes [Mature]	Tany_6	PTN_PTPRZ1	0.116880679142413	0	PTN	PTN	PTPRZ1					PMID: 28356350; PMID: 25620911	Secreted Signaling	PTN - PTPRZ1
Pericytes	Tany_6	PTN_PTPRZ1	0.128594484805632	0	PTN	PTN	PTPRZ1					PMID: 28356350; PMID: 25620911	Secreted Signaling	PTN - PTPRZ1
qRGC	Tany_6	PTN_PTPRZ1	0.12914431551346	0	PTN	PTN	PTPRZ1					PMID: 28356350; PMID: 25620911	Secreted Signaling	PTN - PTPRZ1
Tany_1	Tany_6	PTN_PTPRZ1	0.120450593381062	0	PTN	PTN	PTPRZ1					PMID: 28356350; PMID: 25620911	Secreted Signaling	PTN - PTPRZ1
Tany_2	Tany_6	PTN_PTPRZ1	0.0923731769869557	0	PTN	PTN	PTPRZ1					PMID: 28356350; PMID: 25620911	Secreted Signaling	PTN - PTPRZ1
Tany_4	Tany_6	PTN_PTPRZ1	0.0716934771708486	0	PTN	PTN	PTPRZ1					PMID: 28356350; PMID: 25620911	Secreted Signaling	PTN - PTPRZ1
Tany_5	Tany_6	PTN_PTPRZ1	0.111686781517753	0	PTN	PTN	PTPRZ1					PMID: 28356350; PMID: 25620911	Secreted Signaling	PTN - PTPRZ1
VLMC	Tany_6	PTN_PTPRZ1	0.120029776651319	0	PTN	PTN	PTPRZ1					PMID: 28356350; PMID: 25620911	Secreted Signaling	PTN - PTPRZ1
vSMC	Tany_6	PTN_PTPRZ1	0.101320030034716	0	PTN	PTN	PTPRZ1					PMID: 28356350; PMID: 25620911	Secreted Signaling	PTN - PTPRZ1
Astrocytes	Astrocytes	PTN_SDC2	0.0515671027458516	0	PTN	PTN	SDC2					PMID: 28356350; PMID: 25620911	Secreted Signaling	PTN - SDC2
Blood	Astrocytes	PTN_SDC2	0.0207551959559279	0	PTN	PTN	SDC2					PMID: 28356350; PMID: 25620911	Secreted Signaling	PTN - SDC2
cRGC	Astrocytes	PTN_SDC2	0.0216352605339433	0	PTN	PTN	SDC2					PMID: 28356350; PMID: 25620911	Secreted Signaling	PTN - SDC2
Endothelial	Astrocytes	PTN_SDC2	0.0218405803414897	0	PTN	PTN	SDC2					PMID: 28356350; PMID: 25620911	Secreted Signaling	PTN - SDC2
Ependymal	Astrocytes	PTN_SDC2	0.0289849095804862	0	PTN	PTN	SDC2					PMID: 28356350; PMID: 25620911	Secreted Signaling	PTN - SDC2
IntProgen_1	Astrocytes	PTN_SDC2	0.0358677321121674	0	PTN	PTN	SDC2					PMID: 28356350; PMID: 25620911	Secreted Signaling	PTN - SDC2
IntProgen_2	Astrocytes	PTN_SDC2	0.00529386304319157	0	PTN	PTN	SDC2					PMID: 28356350; PMID: 25620911	Secreted Signaling	PTN - SDC2
IntProgen_3	Astrocytes	PTN_SDC2	0.00479144946646126	0	PTN	PTN	SDC2					PMID: 28356350; PMID: 25620911	Secreted Signaling	PTN - SDC2
Microglia	Astrocytes	PTN_SDC2	0.0158062208344649	0	PTN	PTN	SDC2					PMID: 28356350; PMID: 25620911	Secreted Signaling	PTN - SDC2
Neuronal	Astrocytes	PTN_SDC2	0.00525938226849693	0	PTN	PTN	SDC2					PMID: 28356350; PMID: 25620911	Secreted Signaling	PTN - SDC2
Oligodendrocytes [Dividing]	Astrocytes	PTN_SDC2	0.0400141718706876	0	PTN	PTN	SDC2					PMID: 28356350; PMID: 25620911	Secreted Signaling	PTN - SDC2
Oligodendrocytes [Immature]	Astrocytes	PTN_SDC2	0.0393452362254522	0	PTN	PTN	SDC2					PMID: 28356350; PMID: 25620911	Secreted Signaling	PTN - SDC2
Oligodendrocytes [Intermediate]	Astrocytes	PTN_SDC2	0.0369570922631839	0	PTN	PTN	SDC2					PMID: 28356350; PMID: 25620911	Secreted Signaling	PTN - SDC2
Oligodendrocytes [Mature]	Astrocytes	PTN_SDC2	0.0375922025329406	0	PTN	PTN	SDC2					PMID: 28356350; PMID: 25620911	Secreted Signaling	PTN - SDC2
Pericytes	Astrocytes	PTN_SDC2	0.0417352344175668	0	PTN	PTN	SDC2					PMID: 28356350; PMID: 25620911	Secreted Signaling	PTN - SDC2
qRGC	Astrocytes	PTN_SDC2	0.0419315522961175	0	PTN	PTN	SDC2					PMID: 28356350; PMID: 25620911	Secreted Signaling	PTN - SDC2
Tany_0	Astrocytes	PTN_SDC2	0.0123344366593357	0	PTN	PTN	SDC2					PMID: 28356350; PMID: 25620911	Secreted Signaling	PTN - SDC2
Tany_1	Astrocytes	PTN_SDC2	0.0388469177106674	0	PTN	PTN	SDC2					PMID: 28356350; PMID: 25620911	Secreted Signaling	PTN - SDC2
Tany_2	Astrocytes	PTN_SDC2	0.029160912556296	0	PTN	PTN	SDC2					PMID: 28356350; PMID: 25620911	Secreted Signaling	PTN - SDC2
Tany_3	Astrocytes	PTN_SDC2	0.014505073331124	0	PTN	PTN	SDC2					PMID: 28356350; PMID: 25620911	Secreted Signaling	PTN - SDC2
Tany_4	Astrocytes	PTN_SDC2	0.0222851595795092	0	PTN	PTN	SDC2					PMID: 28356350; PMID: 25620911	Secreted Signaling	PTN - SDC2
Tany_5	Astrocytes	PTN_SDC2	0.0357789474003731	0	PTN	PTN	SDC2					PMID: 28356350; PMID: 25620911	Secreted Signaling	PTN - SDC2
Tany_6	Astrocytes	PTN_SDC2	0.0134195052983436	0	PTN	PTN	SDC2					PMID: 28356350; PMID: 25620911	Secreted Signaling	PTN - SDC2
tRGC	Astrocytes	PTN_SDC2	0.00499308615515113	0	PTN	PTN	SDC2					PMID: 28356350; PMID: 25620911	Secreted Signaling	PTN - SDC2
VLMC	Astrocytes	PTN_SDC2	0.0386986549125371	0	PTN	PTN	SDC2					PMID: 28356350; PMID: 25620911	Secreted Signaling	PTN - SDC2
vSMC	Astrocytes	PTN_SDC2	0.0322025325431539	0	PTN	PTN	SDC2					PMID: 28356350; PMID: 25620911	Secreted Signaling	PTN - SDC2
Astrocytes	cRGC	PTN_SDC2	0.0284778065048941	0	PTN	PTN	SDC2					PMID: 28356350; PMID: 25620911	Secreted Signaling	PTN - SDC2
Blood	cRGC	PTN_SDC2	0.0112976679783716	0	PTN	PTN	SDC2					PMID: 28356350; PMID: 25620911	Secreted Signaling	PTN - SDC2
cRGC	cRGC	PTN_SDC2	0.0117815379615584	0	PTN	PTN	SDC2					PMID: 28356350; PMID: 25620911	Secreted Signaling	PTN - SDC2
Endothelial	cRGC	PTN_SDC2	0.0118944822799916	0	PTN	PTN	SDC2					PMID: 28356350; PMID: 25620911	Secreted Signaling	PTN - SDC2
Ependymal	cRGC	PTN_SDC2	0.0158379968002216	0	PTN	PTN	SDC2					PMID: 28356350; PMID: 25620911	Secreted Signaling	PTN - SDC2
IntProgen_1	cRGC	PTN_SDC2	0.0196621389740946	0	PTN	PTN	SDC2					PMID: 28356350; PMID: 25620911	Secreted Signaling	PTN - SDC2
IntProgen_2	cRGC	PTN_SDC2	0.00286102256811265	0	PTN	PTN	SDC2					PMID: 28356350; PMID: 25620911	Secreted Signaling	PTN - SDC2
IntProgen_3	cRGC	PTN_SDC2	0.00258889656134548	0	PTN	PTN	SDC2					PMID: 28356350; PMID: 25620911	Secreted Signaling	PTN - SDC2
Microglia	cRGC	PTN_SDC2	0.00858402607850496	0	PTN	PTN	SDC2					PMID: 28356350; PMID: 25620911	Secreted Signaling	PTN - SDC2
Neuronal	cRGC	PTN_SDC2	0.00284234245189351	0	PTN	PTN	SDC2					PMID: 28356350; PMID: 25620911	Secreted Signaling	PTN - SDC2
Oligodendrocytes [Dividing]	cRGC	PTN_SDC2	0.0219778590938462	0	PTN	PTN	SDC2					PMID: 28356350; PMID: 25620911	Secreted Signaling	PTN - SDC2
Oligodendrocytes [Immature]	cRGC	PTN_SDC2	0.0216036594506882	0	PTN	PTN	SDC2					PMID: 28356350; PMID: 25620911	Secreted Signaling	PTN - SDC2
Oligodendrocytes [Intermediate]	cRGC	PTN_SDC2	0.0202696571138982	0	PTN	PTN	SDC2					PMID: 28356350; PMID: 25620911	Secreted Signaling	PTN - SDC2
Oligodendrocytes [Mature]	cRGC	PTN_SDC2	0.0206241340702972	0	PTN	PTN	SDC2					PMID: 28356350; PMID: 25620911	Secreted Signaling	PTN - SDC2
Pericytes	cRGC	PTN_SDC2	0.0229416951435011	0	PTN	PTN	SDC2					PMID: 28356350; PMID: 25620911	Secreted Signaling	PTN - SDC2
qRGC	cRGC	PTN_SDC2	0.0230517369032878	0	PTN	PTN	SDC2					PMID: 28356350; PMID: 25620911	Secreted Signaling	PTN - SDC2
Tany_0	cRGC	PTN_SDC2	0.00668779367797329	0	PTN	PTN	SDC2					PMID: 28356350; PMID: 25620911	Secreted Signaling	PTN - SDC2
Tany_1	cRGC	PTN_SDC2	0.0213250549703845	0	PTN	PTN	SDC2					PMID: 28356350; PMID: 25620911	Secreted Signaling	PTN - SDC2
Tany_2	cRGC	PTN_SDC2	0.0159354788455352	0	PTN	PTN	SDC2					PMID: 28356350; PMID: 25620911	Secreted Signaling	PTN - SDC2
Tany_3	cRGC	PTN_SDC2	0.00787264461060814	0	PTN	PTN	SDC2					PMID: 28356350; PMID: 25620911	Secreted Signaling	PTN - SDC2
Tany_4	cRGC	PTN_SDC2	0.0121391147662233	0	PTN	PTN	SDC2					PMID: 28356350; PMID: 25620911	Secreted Signaling	PTN - SDC2
Tany_5	cRGC	PTN_SDC2	0.0196126525444445	0	PTN	PTN	SDC2					PMID: 28356350; PMID: 25620911	Secreted Signaling	PTN - SDC2
Tany_6	cRGC	PTN_SDC2	0.00727978467177884	0	PTN	PTN	SDC2					PMID: 28356350; PMID: 25620911	Secreted Signaling	PTN - SDC2
tRGC	cRGC	PTN_SDC2	0.00269809536822637	0	PTN	PTN	SDC2					PMID: 28356350; PMID: 25620911	Secreted Signaling	PTN - SDC2
VLMC	cRGC	PTN_SDC2	0.0212421879969442	0	PTN	PTN	SDC2					PMID: 28356350; PMID: 25620911	Secreted Signaling	PTN - SDC2
vSMC	cRGC	PTN_SDC2	0.0176226642662982	0	PTN	PTN	SDC2					PMID: 28356350; PMID: 25620911	Secreted Signaling	PTN - SDC2
Astrocytes	Ependymal	PTN_SDC2	0.0350672754427551	0	PTN	PTN	SDC2					PMID: 28356350; PMID: 25620911	Secreted Signaling	PTN - SDC2
Blood	Ependymal	PTN_SDC2	0.0139689898859048	0	PTN	PTN	SDC2					PMID: 28356350; PMID: 25620911	Secreted Signaling	PTN - SDC2
cRGC	Ependymal	PTN_SDC2	0.0145655849272244	0	PTN	PTN	SDC2					PMID: 28356350; PMID: 25620911	Secreted Signaling	PTN - SDC2
Endothelial	Ependymal	PTN_SDC2	0.0147048215128628	0	PTN	PTN	SDC2					PMID: 28356350; PMID: 25620911	Secreted Signaling	PTN - SDC2
Ependymal	Ependymal	PTN_SDC2	0.0195616342825294	0	PTN	PTN	SDC2					PMID: 28356350; PMID: 25620911	Secreted Signaling	PTN - SDC2
IntProgen_1	Ependymal	PTN_SDC2	0.0242626970246104	0	PTN	PTN	SDC2					PMID: 28356350; PMID: 25620911	Secreted Signaling	PTN - SDC2
IntProgen_2	Ependymal	PTN_SDC2	0.00354466020990171	0	PTN	PTN	SDC2					PMID: 28356350; PMID: 25620911	Secreted Signaling	PTN - SDC2
IntProgen_3	Ependymal	PTN_SDC2	0.00320771922352628	0	PTN	PTN	SDC2					PMID: 28356350; PMID: 25620911	Secreted Signaling	PTN - SDC2
Microglia	Ependymal	PTN_SDC2	0.010620602614632	0	PTN	PTN	SDC2					PMID: 28356350; PMID: 25620911	Secreted Signaling	PTN - SDC2
Neuronal	Ependymal	PTN_SDC2	0.00352153226785092	0	PTN	PTN	SDC2					PMID: 28356350; PMID: 25620911	Secreted Signaling	PTN - SDC2
Oligodendrocytes [Dividing]	Ependymal	PTN_SDC2	0.0271052695042735	0	PTN	PTN	SDC2					PMID: 28356350; PMID: 25620911	Secreted Signaling	PTN - SDC2
Oligodendrocytes [Immature]	Ependymal	PTN_SDC2	0.0266461479876256	0	PTN	PTN	SDC2					PMID: 28356350; PMID: 25620911	Secreted Signaling	PTN - SDC2
Oligodendrocytes [Intermediate]	Ependymal	PTN_SDC2	0.0250087363647292	0	PTN	PTN	SDC2					PMID: 28356350; PMID: 25620911	Secreted Signaling	PTN - SDC2
Oligodendrocytes [Mature]	Ependymal	PTN_SDC2	0.025443938265677	0	PTN	PTN	SDC2					PMID: 28356350; PMID: 25620911	Secreted Signaling	PTN - SDC2
Pericytes	Ependymal	PTN_SDC2	0.0282874637364363	0	PTN	PTN	SDC2					PMID: 28356350; PMID: 25620911	Secreted Signaling	PTN - SDC2
qRGC	Ependymal	PTN_SDC2	0.0284224010192607	0	PTN	PTN	SDC2					PMID: 28356350; PMID: 25620911	Secreted Signaling	PTN - SDC2
Tany_0	Ependymal	PTN_SDC2	0.0082782419662452	0	PTN	PTN	SDC2					PMID: 28356350; PMID: 25620911	Secreted Signaling	PTN - SDC2
Tany_1	Ependymal	PTN_SDC2	0.0263042630185748	0	PTN	PTN	SDC2					PMID: 28356350; PMID: 25620911	Secreted Signaling	PTN - SDC2
Tany_2	Ependymal	PTN_SDC2	0.0196815767854235	0	PTN	PTN	SDC2					PMID: 28356350; PMID: 25620911	Secreted Signaling	PTN - SDC2
Tany_3	Ependymal	PTN_SDC2	0.00974210301409055	0	PTN	PTN	SDC2					PMID: 28356350; PMID: 25620911	Secreted Signaling	PTN - SDC2
Tany_4	Ependymal	PTN_SDC2	0.0150063761230537	0	PTN	PTN	SDC2					PMID: 28356350; PMID: 25620911	Secreted Signaling	PTN - SDC2
Tany_5	Ependymal	PTN_SDC2	0.0242019175841423	0	PTN	PTN	SDC2					PMID: 28356350; PMID: 25620911	Secreted Signaling	PTN - SDC2
Tany_6	Ependymal	PTN_SDC2	0.00900973950643926	0	PTN	PTN	SDC2					PMID: 28356350; PMID: 25620911	Secreted Signaling	PTN - SDC2
tRGC	Ependymal	PTN_SDC2	0.00334293228428229	0	PTN	PTN	SDC2					PMID: 28356350; PMID: 25620911	Secreted Signaling	PTN - SDC2
VLMC	Ependymal	PTN_SDC2	0.0262025653864584	0	PTN	PTN	SDC2					PMID: 28356350; PMID: 25620911	Secreted Signaling	PTN - SDC2
vSMC	Ependymal	PTN_SDC2	0.0217566153382142	0	PTN	PTN	SDC2					PMID: 28356350; PMID: 25620911	Secreted Signaling	PTN - SDC2
Astrocytes	Pericytes	PTN_SDC2	0.0309834020707825	0	PTN	PTN	SDC2					PMID: 28356350; PMID: 25620911	Secreted Signaling	PTN - SDC2
Blood	Pericytes	PTN_SDC2	0.012310837966083	0	PTN	PTN	SDC2					PMID: 28356350; PMID: 25620911	Secreted Signaling	PTN - SDC2
cRGC	Pericytes	PTN_SDC2	0.0128375377725782	0	PTN	PTN	SDC2					PMID: 28356350; PMID: 25620911	Secreted Signaling	PTN - SDC2
Endothelial	Pericytes	PTN_SDC2	0.0129604727191892	0	PTN	PTN	SDC2					PMID: 28356350; PMID: 25620911	Secreted Signaling	PTN - SDC2
Ependymal	Pericytes	PTN_SDC2	0.0172512369844724	0	PTN	PTN	SDC2					PMID: 28356350; PMID: 25620911	Secreted Signaling	PTN - SDC2
IntProgen_1	Pericytes	PTN_SDC2	0.0214091880958617	0	PTN	PTN	SDC2					PMID: 28356350; PMID: 25620911	Secreted Signaling	PTN - SDC2
IntProgen_2	Pericytes	PTN_SDC2	0.00311998537514292	0	PTN	PTN	SDC2					PMID: 28356350; PMID: 25620911	Secreted Signaling	PTN - SDC2
IntProgen_3	Pericytes	PTN_SDC2	0.00282329787583553	0	PTN	PTN	SDC2					PMID: 28356350; PMID: 25620911	Secreted Signaling	PTN - SDC2
Microglia	Pericytes	PTN_SDC2	0.00935614074338721	0	PTN	PTN	SDC2					PMID: 28356350; PMID: 25620911	Secreted Signaling	PTN - SDC2
Neuronal	Pericytes	PTN_SDC2	0.00309961970142708	0	PTN	PTN	SDC2					PMID: 28356350; PMID: 25620911	Secreted Signaling	PTN - SDC2
Oligodendrocytes [Dividing]	Pericytes	PTN_SDC2	0.0239256462938884	0	PTN	PTN	SDC2					PMID: 28356350; PMID: 25620911	Secreted Signaling	PTN - SDC2
Oligodendrocytes [Immature]	Pericytes	PTN_SDC2	0.0235190807177644	0	PTN	PTN	SDC2					PMID: 28356350; PMID: 25620911	Secreted Signaling	PTN - SDC2
Oligodendrocytes [Intermediate]	Pericytes	PTN_SDC2	0.0220694711201461	0	PTN	PTN	SDC2					PMID: 28356350; PMID: 25620911	Secreted Signaling	PTN - SDC2
Oligodendrocytes [Mature]	Pericytes	PTN_SDC2	0.0224547019400452	0	PTN	PTN	SDC2					PMID: 28356350; PMID: 25620911	Secreted Signaling	PTN - SDC2
Pericytes	Pericytes	PTN_SDC2	0.0249727211843078	0	PTN	PTN	SDC2					PMID: 28356350; PMID: 25620911	Secreted Signaling	PTN - SDC2
qRGC	Pericytes	PTN_SDC2	0.0250922547422489	0	PTN	PTN	SDC2					PMID: 28356350; PMID: 25620911	Secreted Signaling	PTN - SDC2
Tany_0	Pericytes	PTN_SDC2	0.00729060058713071	0	PTN	PTN	SDC2					PMID: 28356350; PMID: 25620911	Secreted Signaling	PTN - SDC2
Tany_1	Pericytes	PTN_SDC2	0.0232163607819199	0	PTN	PTN	SDC2					PMID: 28356350; PMID: 25620911	Secreted Signaling	PTN - SDC2
Tany_2	Pericytes	PTN_SDC2	0.0173572640390226	0	PTN	PTN	SDC2					PMID: 28356350; PMID: 25620911	Secreted Signaling	PTN - SDC2
Tany_3	Pericytes	PTN_SDC2	0.00858132589355882	0	PTN	PTN	SDC2					PMID: 28356350; PMID: 25620911	Secreted Signaling	PTN - SDC2
Tany_4	Pericytes	PTN_SDC2	0.0132267358364209	0	PTN	PTN	SDC2					PMID: 28356350; PMID: 25620911	Secreted Signaling	PTN - SDC2
Tany_5	Pericytes	PTN_SDC2	0.0213554004094849	0	PTN	PTN	SDC2					PMID: 28356350; PMID: 25620911	Secreted Signaling	PTN - SDC2
Tany_6	Pericytes	PTN_SDC2	0.0079355246363405	0	PTN	PTN	SDC2					PMID: 28356350; PMID: 25620911	Secreted Signaling	PTN - SDC2
tRGC	Pericytes	PTN_SDC2	0.00294235448671385	0	PTN	PTN	SDC2					PMID: 28356350; PMID: 25620911	Secreted Signaling	PTN - SDC2
VLMC	Pericytes	PTN_SDC2	0.0231263180568596	0	PTN	PTN	SDC2					PMID: 28356350; PMID: 25620911	Secreted Signaling	PTN - SDC2
vSMC	Pericytes	PTN_SDC2	0.0191920466282172	0	PTN	PTN	SDC2					PMID: 28356350; PMID: 25620911	Secreted Signaling	PTN - SDC2
Astrocytes	qRGC	PTN_SDC2	0.0441350038990971	0	PTN	PTN	SDC2					PMID: 28356350; PMID: 25620911	Secreted Signaling	PTN - SDC2
Blood	qRGC	PTN_SDC2	0.0176810708448297	0	PTN	PTN	SDC2					PMID: 28356350; PMID: 25620911	Secreted Signaling	PTN - SDC2
cRGC	qRGC	PTN_SDC2	0.0184332396508999	0	PTN	PTN	SDC2					PMID: 28356350; PMID: 25620911	Secreted Signaling	PTN - SDC2
Endothelial	qRGC	PTN_SDC2	0.0186087500801891	0	PTN	PTN	SDC2					PMID: 28356350; PMID: 25620911	Secreted Signaling	PTN - SDC2
Ependymal	qRGC	PTN_SDC2	0.0247226265393205	0	PTN	PTN	SDC2					PMID: 28356350; PMID: 25620911	Secreted Signaling	PTN - SDC2
IntProgen_1	qRGC	PTN_SDC2	0.0306252396733078	0	PTN	PTN	SDC2					PMID: 28356350; PMID: 25620911	Secreted Signaling	PTN - SDC2
IntProgen_2	qRGC	PTN_SDC2	0.004499248551376	0	PTN	PTN	SDC2					PMID: 28356350; PMID: 25620911	Secreted Signaling	PTN - SDC2
IntProgen_3	qRGC	PTN_SDC2	0.00407193907797762	0	PTN	PTN	SDC2					PMID: 28356350; PMID: 25620911	Secreted Signaling	PTN - SDC2
Microglia	qRGC	PTN_SDC2	0.0134550341275328	0	PTN	PTN	SDC2					PMID: 28356350; PMID: 25620911	Secreted Signaling	PTN - SDC2
Neuronal	qRGC	PTN_SDC2	0.00446992012011097	0	PTN	PTN	SDC2					PMID: 28356350; PMID: 25620911	Secreted Signaling	PTN - SDC2
Oligodendrocytes [Dividing]	qRGC	PTN_SDC2	0.034187118252086	0	PTN	PTN	SDC2					PMID: 28356350; PMID: 25620911	Secreted Signaling	PTN - SDC2
Oligodendrocytes [Immature]	qRGC	PTN_SDC2	0.0336121854280788	0	PTN	PTN	SDC2					PMID: 28356350; PMID: 25620911	Secreted Signaling	PTN - SDC2
Oligodendrocytes [Intermediate]	qRGC	PTN_SDC2	0.0315605890926834	0	PTN	PTN	SDC2					PMID: 28356350; PMID: 25620911	Secreted Signaling	PTN - SDC2
Oligodendrocytes [Mature]	qRGC	PTN_SDC2	0.0321060518248689	0	PTN	PTN	SDC2					PMID: 28356350; PMID: 25620911	Secreted Signaling	PTN - SDC2
Pericytes	qRGC	PTN_SDC2	0.0356668632659176	0	PTN	PTN	SDC2					PMID: 28356350; PMID: 25620911	Secreted Signaling	PTN - SDC2
qRGC	qRGC	PTN_SDC2	0.035835703684255	0	PTN	PTN	SDC2					PMID: 28356350; PMID: 25620911	Secreted Signaling	PTN - SDC2
Tany_0	qRGC	PTN_SDC2	0.0104941737951713	0	PTN	PTN	SDC2					PMID: 28356350; PMID: 25620911	Secreted Signaling	PTN - SDC2
Tany_1	qRGC	PTN_SDC2	0.0331839694217125	0	PTN	PTN	SDC2					PMID: 28356350; PMID: 25620911	Secreted Signaling	PTN - SDC2
Tany_2	qRGC	PTN_SDC2	0.0248734109401603	0	PTN	PTN	SDC2					PMID: 28356350; PMID: 25620911	Secreted Signaling	PTN - SDC2
Tany_3	qRGC	PTN_SDC2	0.0123450055432281	0	PTN	PTN	SDC2					PMID: 28356350; PMID: 25620911	Secreted Signaling	PTN - SDC2
Tany_4	qRGC	PTN_SDC2	0.0189888203994285	0	PTN	PTN	SDC2					PMID: 28356350; PMID: 25620911	Secreted Signaling	PTN - SDC2
Tany_5	qRGC	PTN_SDC2	0.0305490207144408	0	PTN	PTN	SDC2					PMID: 28356350; PMID: 25620911	Secreted Signaling	PTN - SDC2
Tany_6	qRGC	PTN_SDC2	0.011419225015211	0	PTN	PTN	SDC2					PMID: 28356350; PMID: 25620911	Secreted Signaling	PTN - SDC2
tRGC	qRGC	PTN_SDC2	0.00424342599793889	0	PTN	PTN	SDC2					PMID: 28356350; PMID: 25620911	Secreted Signaling	PTN - SDC2
VLMC	qRGC	PTN_SDC2	0.0330565764480873	0	PTN	PTN	SDC2					PMID: 28356350; PMID: 25620911	Secreted Signaling	PTN - SDC2
vSMC	qRGC	PTN_SDC2	0.0274804829813032	0	PTN	PTN	SDC2					PMID: 28356350; PMID: 25620911	Secreted Signaling	PTN - SDC2
Astrocytes	Tany_0	PTN_SDC2	0.0441601498486629	0	PTN	PTN	SDC2					PMID: 28356350; PMID: 25620911	Secreted Signaling	PTN - SDC2
Blood	Tany_0	PTN_SDC2	0.0176914236070214	0	PTN	PTN	SDC2					PMID: 28356350; PMID: 25620911	Secreted Signaling	PTN - SDC2
cRGC	Tany_0	PTN_SDC2	0.0184440245597435	0	PTN	PTN	SDC2					PMID: 28356350; PMID: 25620911	Secreted Signaling	PTN - SDC2
Endothelial	Tany_0	PTN_SDC2	0.0186196357286589	0	PTN	PTN	SDC2					PMID: 28356350; PMID: 25620911	Secreted Signaling	PTN - SDC2
Ependymal	Tany_0	PTN_SDC2	0.0247369985024775	0	PTN	PTN	SDC2					PMID: 28356350; PMID: 25620911	Secreted Signaling	PTN - SDC2
IntProgen_1	Tany_0	PTN_SDC2	0.0306429351804627	0	PTN	PTN	SDC2					PMID: 28356350; PMID: 25620911	Secreted Signaling	PTN - SDC2
IntProgen_2	Tany_0	PTN_SDC2	0.00450191836011941	0	PTN	PTN	SDC2					PMID: 28356350; PMID: 25620911	Secreted Signaling	PTN - SDC2
IntProgen_3	Tany_0	PTN_SDC2	0.00407435636335387	0	PTN	PTN	SDC2					PMID: 28356350; PMID: 25620911	Secreted Signaling	PTN - SDC2
Microglia	Tany_0	PTN_SDC2	0.0134629463400457	0	PTN	PTN	SDC2					PMID: 28356350; PMID: 25620911	Secreted Signaling	PTN - SDC2
Neuronal	Tany_0	PTN_SDC2	0.00447257260384771	0	PTN	PTN	SDC2					PMID: 28356350; PMID: 25620911	Secreted Signaling	PTN - SDC2
Oligodendrocytes [Dividing]	Tany_0	PTN_SDC2	0.03420679921649	0	PTN	PTN	SDC2					PMID: 28356350; PMID: 25620911	Secreted Signaling	PTN - SDC2
Oligodendrocytes [Immature]	Tany_0	PTN_SDC2	0.0336315469384355	0	PTN	PTN	SDC2					PMID: 28356350; PMID: 25620911	Secreted Signaling	PTN - SDC2
Oligodendrocytes [Intermediate]	Tany_0	PTN_SDC2	0.0315788074461459	0	PTN	PTN	SDC2					PMID: 28356350; PMID: 25620911	Secreted Signaling	PTN - SDC2
Oligodendrocytes [Mature]	Tany_0	PTN_SDC2	0.032124574602099	0	PTN	PTN	SDC2					PMID: 28356350; PMID: 25620911	Secreted Signaling	PTN - SDC2
Pericytes	Tany_0	PTN_SDC2	0.0356873646183841	0	PTN	PTN	SDC2					PMID: 28356350; PMID: 25620911	Secreted Signaling	PTN - SDC2
qRGC	Tany_0	PTN_SDC2	0.0358562984778336	0	PTN	PTN	SDC2					PMID: 28356350; PMID: 25620911	Secreted Signaling	PTN - SDC2
Tany_0	Tany_0	PTN_SDC2	0.0105003634100727	0	PTN	PTN	SDC2					PMID: 28356350; PMID: 25620911	Secreted Signaling	PTN - SDC2
Tany_1	Tany_0	PTN_SDC2	0.03320309274315	0	PTN	PTN	SDC2					PMID: 28356350; PMID: 25620911	Secreted Signaling	PTN - SDC2
Tany_2	Tany_0	PTN_SDC2	0.024887868321708	0	PTN	PTN	SDC2					PMID: 28356350; PMID: 25620911	Secreted Signaling	PTN - SDC2
Tany_3	Tany_0	PTN_SDC2	0.0123522731780283	0	PTN	PTN	SDC2					PMID: 28356350; PMID: 25620911	Secreted Signaling	PTN - SDC2
Tany_4	Tany_0	PTN_SDC2	0.0189999240750477	0	PTN	PTN	SDC2					PMID: 28356350; PMID: 25620911	Secreted Signaling	PTN - SDC2
Tany_5	Tany_0	PTN_SDC2	0.0305666735703576	0	PTN	PTN	SDC2					PMID: 28356350; PMID: 25620911	Secreted Signaling	PTN - SDC2
Tany_6	Tany_0	PTN_SDC2	0.0114259539384363	0	PTN	PTN	SDC2					PMID: 28356350; PMID: 25620911	Secreted Signaling	PTN - SDC2
tRGC	Tany_0	PTN_SDC2	0.00424594465161566	0	PTN	PTN	SDC2					PMID: 28356350; PMID: 25620911	Secreted Signaling	PTN - SDC2
VLMC	Tany_0	PTN_SDC2	0.0330756288668248	0	PTN	PTN	SDC2					PMID: 28356350; PMID: 25620911	Secreted Signaling	PTN - SDC2
vSMC	Tany_0	PTN_SDC2	0.0274964129642647	0	PTN	PTN	SDC2					PMID: 28356350; PMID: 25620911	Secreted Signaling	PTN - SDC2
Astrocytes	Tany_1	PTN_SDC2	0.0461829304852931	0	PTN	PTN	SDC2					PMID: 28356350; PMID: 25620911	Secreted Signaling	PTN - SDC2
Blood	Tany_1	PTN_SDC2	0.0185252872813369	0	PTN	PTN	SDC2					PMID: 28356350; PMID: 25620911	Secreted Signaling	PTN - SDC2
cRGC	Tany_1	PTN_SDC2	0.0193126637470587	0	PTN	PTN	SDC2					PMID: 28356350; PMID: 25620911	Secreted Signaling	PTN - SDC2
Endothelial	Tany_1	PTN_SDC2	0.0194963812176797	0	PTN	PTN	SDC2					PMID: 28356350; PMID: 25620911	Secreted Signaling	PTN - SDC2
Ependymal	Tany_1	PTN_SDC2	0.0258941928246825	0	PTN	PTN	SDC2					PMID: 28356350; PMID: 25620911	Secreted Signaling	PTN - SDC2
IntProgen_1	Tany_1	PTN_SDC2	0.032067324381789	0	PTN	PTN	SDC2					PMID: 28356350; PMID: 25620911	Secreted Signaling	PTN - SDC2
IntProgen_2	Tany_1	PTN_SDC2	0.00471709608839039	0	PTN	PTN	SDC2					PMID: 28356350; PMID: 25620911	Secreted Signaling	PTN - SDC2
IntProgen_3	Tany_1	PTN_SDC2	0.00426918559510351	0	PTN	PTN	SDC2					PMID: 28356350; PMID: 25620911	Secreted Signaling	PTN - SDC2
Microglia	Tany_1	PTN_SDC2	0.0141003667697662	0	PTN	PTN	SDC2					PMID: 28356350; PMID: 25620911	Secreted Signaling	PTN - SDC2
Neuronal	Tany_1	PTN_SDC2	0.0046863542990038	0	PTN	PTN	SDC2					PMID: 28356350; PMID: 25620911	Secreted Signaling	PTN - SDC2
Oligodendrocytes [Dividing]	Tany_1	PTN_SDC2	0.035790732550818	0	PTN	PTN	SDC2					PMID: 28356350; PMID: 25620911	Secreted Signaling	PTN - SDC2
Oligodendrocytes [Immature]	Tany_1	PTN_SDC2	0.0351898139712032	0	PTN	PTN	SDC2					PMID: 28356350; PMID: 25620911	Secreted Signaling	PTN - SDC2
Oligodendrocytes [Intermediate]	Tany_1	PTN_SDC2	0.0330452162196796	0	PTN	PTN	SDC2					PMID: 28356350; PMID: 25620911	Secreted Signaling	PTN - SDC2
Oligodendrocytes [Mature]	Tany_1	PTN_SDC2	0.0336154471695622	0	PTN	PTN	SDC2					PMID: 28356350; PMID: 25620911	Secreted Signaling	PTN - SDC2
Pericytes	Tany_1	PTN_SDC2	0.0373372046029014	0	PTN	PTN	SDC2					PMID: 28356350; PMID: 25620911	Secreted Signaling	PTN - SDC2
qRGC	Tany_1	PTN_SDC2	0.037513644517406	0	PTN	PTN	SDC2					PMID: 28356350; PMID: 25620911	Secreted Signaling	PTN - SDC2
Tany_0	Tany_1	PTN_SDC2	0.0109990804236232	0	PTN	PTN	SDC2					PMID: 28356350; PMID: 25620911	Secreted Signaling	PTN - SDC2
Tany_1	Tany_1	PTN_SDC2	0.0347422216942856	0	PTN	PTN	SDC2					PMID: 28356350; PMID: 25620911	Secreted Signaling	PTN - SDC2
Tany_2	Tany_1	PTN_SDC2	0.0260519317892761	0	PTN	PTN	SDC2					PMID: 28356350; PMID: 25620911	Secreted Signaling	PTN - SDC2
Tany_3	Tany_1	PTN_SDC2	0.0129377969996582	0	PTN	PTN	SDC2					PMID: 28356350; PMID: 25620911	Secreted Signaling	PTN - SDC2
Tany_4	Tany_1	PTN_SDC2	0.0198942132581505	0	PTN	PTN	SDC2					PMID: 28356350; PMID: 25620911	Secreted Signaling	PTN - SDC2
Tany_5	Tany_1	PTN_SDC2	0.0319876348468812	0	PTN	PTN	SDC2					PMID: 28356350; PMID: 25620911	Secreted Signaling	PTN - SDC2
Tany_6	Tany_1	PTN_SDC2	0.0119681003584655	0	PTN	PTN	SDC2					PMID: 28356350; PMID: 25620911	Secreted Signaling	PTN - SDC2
tRGC	Tany_1	PTN_SDC2	0.00444894230874794	0	PTN	PTN	SDC2					PMID: 28356350; PMID: 25620911	Secreted Signaling	PTN - SDC2
VLMC	Tany_1	PTN_SDC2	0.0346090607450877	0	PTN	PTN	SDC2					PMID: 28356350; PMID: 25620911	Secreted Signaling	PTN - SDC2
vSMC	Tany_1	PTN_SDC2	0.0287788832667223	0	PTN	PTN	SDC2					PMID: 28356350; PMID: 25620911	Secreted Signaling	PTN - SDC2
Astrocytes	Tany_2	PTN_SDC2	0.0482586454050953	0	PTN	PTN	SDC2					PMID: 28356350; PMID: 25620911	Secreted Signaling	PTN - SDC2
Blood	Tany_2	PTN_SDC2	0.019383177211866	0	PTN	PTN	SDC2					PMID: 28356350; PMID: 25620911	Secreted Signaling	PTN - SDC2
cRGC	Tany_2	PTN_SDC2	0.020206265714438	0	PTN	PTN	SDC2					PMID: 28356350; PMID: 25620911	Secreted Signaling	PTN - SDC2
Endothelial	Tany_2	PTN_SDC2	0.020398307026423	0	PTN	PTN	SDC2					PMID: 28356350; PMID: 25620911	Secreted Signaling	PTN - SDC2
Ependymal	Tany_2	PTN_SDC2	0.0270839135884832	0	PTN	PTN	SDC2					PMID: 28356350; PMID: 25620911	Secreted Signaling	PTN - SDC2
IntProgen_1	Tany_2	PTN_SDC2	0.033530909461183	0	PTN	PTN	SDC2					PMID: 28356350; PMID: 25620911	Secreted Signaling	PTN - SDC2
IntProgen_2	Tany_2	PTN_SDC2	0.00493875837697467	0	PTN	PTN	SDC2					PMID: 28356350; PMID: 25620911	Secreted Signaling	PTN - SDC2
IntProgen_3	Tany_2	PTN_SDC2	0.00446989453294823	0	PTN	PTN	SDC2					PMID: 28356350; PMID: 25620911	Secreted Signaling	PTN - SDC2
Microglia	Tany_2	PTN_SDC2	0.0147564233576738	0	PTN	PTN	SDC2					PMID: 28356350; PMID: 25620911	Secreted Signaling	PTN - SDC2
Neuronal	Tany_2	PTN_SDC2	0.00490657911378617	0	PTN	PTN	SDC2					PMID: 28356350; PMID: 25620911	Secreted Signaling	PTN - SDC2
Oligodendrocytes [Dividing]	Tany_2	PTN_SDC2	0.0374176883103332	0	PTN	PTN	SDC2					PMID: 28356350; PMID: 25620911	Secreted Signaling	PTN - SDC2
Oligodendrocytes [Immature]	Tany_2	PTN_SDC2	0.0367904957807244	0	PTN	PTN	SDC2					PMID: 28356350; PMID: 25620911	Secreted Signaling	PTN - SDC2
Oligodendrocytes [Intermediate]	Tany_2	PTN_SDC2	0.0345518400638183	0	PTN	PTN	SDC2					PMID: 28356350; PMID: 25620911	Secreted Signaling	PTN - SDC2
Oligodendrocytes [Mature]	Tany_2	PTN_SDC2	0.0351471244403073	0	PTN	PTN	SDC2					PMID: 28356350; PMID: 25620911	Secreted Signaling	PTN - SDC2
Pericytes	Tany_2	PTN_SDC2	0.039031613330654	0	PTN	PTN	SDC2					PMID: 28356350; PMID: 25620911	Secreted Signaling	PTN - SDC2
qRGC	Tany_2	PTN_SDC2	0.0392157341261234	0	PTN	PTN	SDC2					PMID: 28356350; PMID: 25620911	Secreted Signaling	PTN - SDC2
Tany_0	Tany_2	PTN_SDC2	0.0115125264853641	0	PTN	PTN	SDC2					PMID: 28356350; PMID: 25620911	Secreted Signaling	PTN - SDC2
Tany_1	Tany_2	PTN_SDC2	0.0363233103425764	0	PTN	PTN	SDC2					PMID: 28356350; PMID: 25620911	Secreted Signaling	PTN - SDC2
Tany_2	Tany_2	PTN_SDC2	0.0272486972118466	0	PTN	PTN	SDC2					PMID: 28356350; PMID: 25620911	Secreted Signaling	PTN - SDC2
Tany_3	Tany_2	PTN_SDC2	0.0135405048793303	0	PTN	PTN	SDC2					PMID: 28356350; PMID: 25620911	Secreted Signaling	PTN - SDC2
Tany_4	Tany_2	PTN_SDC2	0.0208141525663462	0	PTN	PTN	SDC2					PMID: 28356350; PMID: 25620911	Secreted Signaling	PTN - SDC2
Tany_5	Tany_2	PTN_SDC2	0.0334477084987524	0	PTN	PTN	SDC2					PMID: 28356350; PMID: 25620911	Secreted Signaling	PTN - SDC2
Tany_6	Tany_2	PTN_SDC2	0.0125262081424299	0	PTN	PTN	SDC2					PMID: 28356350; PMID: 25620911	Secreted Signaling	PTN - SDC2
tRGC	Tany_2	PTN_SDC2	0.00465806268725456	0	PTN	PTN	SDC2					PMID: 28356350; PMID: 25620911	Secreted Signaling	PTN - SDC2
VLMC	Tany_2	PTN_SDC2	0.0361843165238703	0	PTN	PTN	SDC2					PMID: 28356350; PMID: 25620911	Secreted Signaling	PTN - SDC2
vSMC	Tany_2	PTN_SDC2	0.0300970474239555	0	PTN	PTN	SDC2					PMID: 28356350; PMID: 25620911	Secreted Signaling	PTN - SDC2
Astrocytes	Tany_3	PTN_SDC2	0.0543002765984496	0	PTN	PTN	SDC2					PMID: 28356350; PMID: 25620911	Secreted Signaling	PTN - SDC2
Blood	Tany_3	PTN_SDC2	0.0218929659702501	0	PTN	PTN	SDC2					PMID: 28356350; PMID: 25620911	Secreted Signaling	PTN - SDC2
cRGC	Tany_3	PTN_SDC2	0.0228201501568027	0	PTN	PTN	SDC2					PMID: 28356350; PMID: 25620911	Secreted Signaling	PTN - SDC2
Endothelial	Tany_3	PTN_SDC2	0.0230364498662851	0	PTN	PTN	SDC2					PMID: 28356350; PMID: 25620911	Secreted Signaling	PTN - SDC2
Ependymal	Tany_3	PTN_SDC2	0.0305597417021221	0	PTN	PTN	SDC2					PMID: 28356350; PMID: 25620911	Secreted Signaling	PTN - SDC2
IntProgen_1	Tany_3	PTN_SDC2	0.0378019689267218	0	PTN	PTN	SDC2					PMID: 28356350; PMID: 25620911	Secreted Signaling	PTN - SDC2
IntProgen_2	Tany_3	PTN_SDC2	0.00558890238301103	0	PTN	PTN	SDC2					PMID: 28356350; PMID: 25620911	Secreted Signaling	PTN - SDC2
IntProgen_3	Tany_3	PTN_SDC2	0.00505863052428382	0	PTN	PTN	SDC2					PMID: 28356350; PMID: 25620911	Secreted Signaling	PTN - SDC2
Microglia	Tany_3	PTN_SDC2	0.0166773155259309	0	PTN	PTN	SDC2					PMID: 28356350; PMID: 25620911	Secreted Signaling	PTN - SDC2
Neuronal	Tany_3	PTN_SDC2	0.00555251064130092	0	PTN	PTN	SDC2					PMID: 28356350; PMID: 25620911	Secreted Signaling	PTN - SDC2
Oligodendrocytes [Dividing]	Tany_3	PTN_SDC2	0.042162235060872	0	PTN	PTN	SDC2					PMID: 28356350; PMID: 25620911	Secreted Signaling	PTN - SDC2
Oligodendrocytes [Immature]	Tany_3	PTN_SDC2	0.0414589400916544	0	PTN	PTN	SDC2					PMID: 28356350; PMID: 25620911	Secreted Signaling	PTN - SDC2
Oligodendrocytes [Intermediate]	Tany_3	PTN_SDC2	0.0389477017955465	0	PTN	PTN	SDC2					PMID: 28356350; PMID: 25620911	Secreted Signaling	PTN - SDC2
Oligodendrocytes [Mature]	Tany_3	PTN_SDC2	0.0396156136246762	0	PTN	PTN	SDC2					PMID: 28356350; PMID: 25620911	Secreted Signaling	PTN - SDC2
Pericytes	Tany_3	PTN_SDC2	0.0439714567465695	0	PTN	PTN	SDC2					PMID: 28356350; PMID: 25620911	Secreted Signaling	PTN - SDC2
qRGC	Tany_3	PTN_SDC2	0.0441778086221239	0	PTN	PTN	SDC2					PMID: 28356350; PMID: 25620911	Secreted Signaling	PTN - SDC2
Tany_0	Tany_3	PTN_SDC2	0.0130167288091138	0	PTN	PTN	SDC2					PMID: 28356350; PMID: 25620911	Secreted Signaling	PTN - SDC2
Tany_1	Tany_3	PTN_SDC2	0.040934991660419	0	PTN	PTN	SDC2					PMID: 28356350; PMID: 25620911	Secreted Signaling	PTN - SDC2
Tany_2	Tany_3	PTN_SDC2	0.0307450046348374	0	PTN	PTN	SDC2					PMID: 28356350; PMID: 25620911	Secreted Signaling	PTN - SDC2
Tany_3	Tany_3	PTN_SDC2	0.0153055757916691	0	PTN	PTN	SDC2					PMID: 28356350; PMID: 25620911	Secreted Signaling	PTN - SDC2
Tany_4	Tany_3	PTN_SDC2	0.0235047868617748	0	PTN	PTN	SDC2					PMID: 28356350; PMID: 25620911	Secreted Signaling	PTN - SDC2
Tany_5	Tany_3	PTN_SDC2	0.0377085835887313	0	PTN	PTN	SDC2					PMID: 28356350; PMID: 25620911	Secreted Signaling	PTN - SDC2
Tany_6	Tany_3	PTN_SDC2	0.0141609585651569	0	PTN	PTN	SDC2					PMID: 28356350; PMID: 25620911	Secreted Signaling	PTN - SDC2
tRGC	Tany_3	PTN_SDC2	0.00527145133279367	0	PTN	PTN	SDC2					PMID: 28356350; PMID: 25620911	Secreted Signaling	PTN - SDC2
VLMC	Tany_3	PTN_SDC2	0.0407790976546024	0	PTN	PTN	SDC2					PMID: 28356350; PMID: 25620911	Secreted Signaling	PTN - SDC2
vSMC	Tany_3	PTN_SDC2	0.0339460755350421	0	PTN	PTN	SDC2					PMID: 28356350; PMID: 25620911	Secreted Signaling	PTN - SDC2
Astrocytes	Tany_4	PTN_SDC2	0.0414913776900043	0	PTN	PTN	SDC2					PMID: 28356350; PMID: 25620911	Secreted Signaling	PTN - SDC2
Blood	Tany_4	PTN_SDC2	0.0165944899685692	0	PTN	PTN	SDC2					PMID: 28356350; PMID: 25620911	Secreted Signaling	PTN - SDC2
cRGC	Tany_4	PTN_SDC2	0.0173012487676583	0	PTN	PTN	SDC2					PMID: 28356350; PMID: 25620911	Secreted Signaling	PTN - SDC2
Endothelial	Tany_4	PTN_SDC2	0.0174661728361146	0	PTN	PTN	SDC2					PMID: 28356350; PMID: 25620911	Secreted Signaling	PTN - SDC2
Ependymal	Tany_4	PTN_SDC2	0.0232135366951823	0	PTN	PTN	SDC2					PMID: 28356350; PMID: 25620911	Secreted Signaling	PTN - SDC2
IntProgen_1	Tany_4	PTN_SDC2	0.0287664766860352	0	PTN	PTN	SDC2					PMID: 28356350; PMID: 25620911	Secreted Signaling	PTN - SDC2
IntProgen_2	Tany_4	PTN_SDC2	0.00421927013111955	0	PTN	PTN	SDC2					PMID: 28356350; PMID: 25620911	Secreted Signaling	PTN - SDC2
IntProgen_3	Tany_4	PTN_SDC2	0.00381844920038092	0	PTN	PTN	SDC2					PMID: 28356350; PMID: 25620911	Secreted Signaling	PTN - SDC2
Microglia	Tany_4	PTN_SDC2	0.0126248243126687	0	PTN	PTN	SDC2					PMID: 28356350; PMID: 25620911	Secreted Signaling	PTN - SDC2
Neuronal	Tany_4	PTN_SDC2	0.00419175905941784	0	PTN	PTN	SDC2					PMID: 28356350; PMID: 25620911	Secreted Signaling	PTN - SDC2
Oligodendrocytes [Dividing]	Tany_4	PTN_SDC2	0.032119334281712	0	PTN	PTN	SDC2					PMID: 28356350; PMID: 25620911	Secreted Signaling	PTN - SDC2
Oligodendrocytes [Immature]	Tany_4	PTN_SDC2	0.0315780388903467	0	PTN	PTN	SDC2					PMID: 28356350; PMID: 25620911	Secreted Signaling	PTN - SDC2
Oligodendrocytes [Intermediate]	Tany_4	PTN_SDC2	0.0296467923885141	0	PTN	PTN	SDC2					PMID: 28356350; PMID: 25620911	Secreted Signaling	PTN - SDC2
Oligodendrocytes [Mature]	Tany_4	PTN_SDC2	0.0301602090032668	0	PTN	PTN	SDC2					PMID: 28356350; PMID: 25620911	Secreted Signaling	PTN - SDC2
Pericytes	Tany_4	PTN_SDC2	0.0335126835536549	0	PTN	PTN	SDC2					PMID: 28356350; PMID: 25620911	Secreted Signaling	PTN - SDC2
qRGC	Tany_4	PTN_SDC2	0.0336716825451012	0	PTN	PTN	SDC2					PMID: 28356350; PMID: 25620911	Secreted Signaling	PTN - SDC2
Tany_0	Tany_4	PTN_SDC2	0.00984483348243809	0	PTN	PTN	SDC2					PMID: 28356350; PMID: 25620911	Secreted Signaling	PTN - SDC2
Tany_1	Tany_4	PTN_SDC2	0.0311749017232117	0	PTN	PTN	SDC2					PMID: 28356350; PMID: 25620911	Secreted Signaling	PTN - SDC2
Tany_2	Tany_4	PTN_SDC2	0.0233553375016521	0	PTN	PTN	SDC2					PMID: 28356350; PMID: 25620911	Secreted Signaling	PTN - SDC2
Tany_3	Tany_4	PTN_SDC2	0.0115824831921114	0	PTN	PTN	SDC2					PMID: 28356350; PMID: 25620911	Secreted Signaling	PTN - SDC2
Tany_4	Tany_4	PTN_SDC2	0.0178233306555914	0	PTN	PTN	SDC2					PMID: 28356350; PMID: 25620911	Secreted Signaling	PTN - SDC2
Tany_5	Tany_4	PTN_SDC2	0.0286947468112598	0	PTN	PTN	SDC2					PMID: 28356350; PMID: 25620911	Secreted Signaling	PTN - SDC2
Tany_6	Tany_4	PTN_SDC2	0.0107132657020548	0	PTN	PTN	SDC2					PMID: 28356350; PMID: 25620911	Secreted Signaling	PTN - SDC2
tRGC	Tany_4	PTN_SDC2	0.00397930322304866	0	PTN	PTN	SDC2					PMID: 28356350; PMID: 25620911	Secreted Signaling	PTN - SDC2
VLMC	Tany_4	PTN_SDC2	0.0310549738015711	0	PTN	PTN	SDC2					PMID: 28356350; PMID: 25620911	Secreted Signaling	PTN - SDC2
vSMC	Tany_4	PTN_SDC2	0.0258075058820809	0	PTN	PTN	SDC2					PMID: 28356350; PMID: 25620911	Secreted Signaling	PTN - SDC2
Astrocytes	Tany_5	PTN_SDC2	0.0505456765026709	0	PTN	PTN	SDC2					PMID: 28356350; PMID: 25620911	Secreted Signaling	PTN - SDC2
Blood	Tany_5	PTN_SDC2	0.0203310001136602	0	PTN	PTN	SDC2					PMID: 28356350; PMID: 25620911	Secreted Signaling	PTN - SDC2
cRGC	Tany_5	PTN_SDC2	0.0211934671656505	0	PTN	PTN	SDC2					PMID: 28356350; PMID: 25620911	Secreted Signaling	PTN - SDC2
Endothelial	Tany_5	PTN_SDC2	0.0213946860138234	0	PTN	PTN	SDC2					PMID: 28356350; PMID: 25620911	Secreted Signaling	PTN - SDC2
Ependymal	Tany_5	PTN_SDC2	0.0283973920556672	0	PTN	PTN	SDC2					PMID: 28356350; PMID: 25620911	Secreted Signaling	PTN - SDC2
IntProgen_1	Tany_5	PTN_SDC2	0.0351457510019142	0	PTN	PTN	SDC2					PMID: 28356350; PMID: 25620911	Secreted Signaling	PTN - SDC2
IntProgen_2	Tany_5	PTN_SDC2	0.00518399391724714	0	PTN	PTN	SDC2					PMID: 28356350; PMID: 25620911	Secreted Signaling	PTN - SDC2
IntProgen_3	Tany_5	PTN_SDC2	0.00469195827565227	0	PTN	PTN	SDC2					PMID: 28356350; PMID: 25620911	Secreted Signaling	PTN - SDC2
Microglia	Tany_5	PTN_SDC2	0.0154815733081292	0	PTN	PTN	SDC2					PMID: 28356350; PMID: 25620911	Secreted Signaling	PTN - SDC2
Neuronal	Tany_5	PTN_SDC2	0.00515022505325691	0	PTN	PTN	SDC2					PMID: 28356350; PMID: 25620911	Secreted Signaling	PTN - SDC2
Oligodendrocytes [Dividing]	Tany_5	PTN_SDC2	0.0392121216693529	0	PTN	PTN	SDC2					PMID: 28356350; PMID: 25620911	Secreted Signaling	PTN - SDC2
Oligodendrocytes [Immature]	Tany_5	PTN_SDC2	0.0385560557553239	0	PTN	PTN	SDC2					PMID: 28356350; PMID: 25620911	Secreted Signaling	PTN - SDC2
Oligodendrocytes [Intermediate]	Tany_5	PTN_SDC2	0.0362140070690011	0	PTN	PTN	SDC2					PMID: 28356350; PMID: 25620911	Secreted Signaling	PTN - SDC2
Oligodendrocytes [Mature]	Tany_5	PTN_SDC2	0.0368368358239591	0	PTN	PTN	SDC2					PMID: 28356350; PMID: 25620911	Secreted Signaling	PTN - SDC2
Pericytes	Tany_5	PTN_SDC2	0.0409001567280054	0	PTN	PTN	SDC2					PMID: 28356350; PMID: 25620911	Secreted Signaling	PTN - SDC2
qRGC	Tany_5	PTN_SDC2	0.0410927149413946	0	PTN	PTN	SDC2					PMID: 28356350; PMID: 25620911	Secreted Signaling	PTN - SDC2
Tany_0	Tany_5	PTN_SDC2	0.0120802216415094	0	PTN	PTN	SDC2					PMID: 28356350; PMID: 25620911	Secreted Signaling	PTN - SDC2
Tany_1	Tany_5	PTN_SDC2	0.0380673363597859	0	PTN	PTN	SDC2					PMID: 28356350; PMID: 25620911	Secreted Signaling	PTN - SDC2
Tany_2	Tany_5	PTN_SDC2	0.0285699324580272	0	PTN	PTN	SDC2					PMID: 28356350; PMID: 25620911	Secreted Signaling	PTN - SDC2
Tany_3	Tany_5	PTN_SDC2	0.0142067645990639	0	PTN	PTN	SDC2					PMID: 28356350; PMID: 25620911	Secreted Signaling	PTN - SDC2
Tany_4	Tany_5	PTN_SDC2	0.0218303913494467	0	PTN	PTN	SDC2					PMID: 28356350; PMID: 25620911	Secreted Signaling	PTN - SDC2
Tany_5	Tany_5	PTN_SDC2	0.0350586884505193	0	PTN	PTN	SDC2					PMID: 28356350; PMID: 25620911	Secreted Signaling	PTN - SDC2
Tany_6	Tany_5	PTN_SDC2	0.0131432244141988	0	PTN	PTN	SDC2					PMID: 28356350; PMID: 25620911	Secreted Signaling	PTN - SDC2
tRGC	Tany_5	PTN_SDC2	0.00488942868543767	0	PTN	PTN	SDC2					PMID: 28356350; PMID: 25620911	Secreted Signaling	PTN - SDC2
VLMC	Tany_5	PTN_SDC2	0.0379219315138144	0	PTN	PTN	SDC2					PMID: 28356350; PMID: 25620911	Secreted Signaling	PTN - SDC2
vSMC	Tany_5	PTN_SDC2	0.031551913790334	0	PTN	PTN	SDC2					PMID: 28356350; PMID: 25620911	Secreted Signaling	PTN - SDC2
Astrocytes	Tany_6	PTN_SDC2	0.0896669583283153	0	PTN	PTN	SDC2					PMID: 28356350; PMID: 25620911	Secreted Signaling	PTN - SDC2
Blood	Tany_6	PTN_SDC2	0.036977537720998	0	PTN	PTN	SDC2					PMID: 28356350; PMID: 25620911	Secreted Signaling	PTN - SDC2
cRGC	Tany_6	PTN_SDC2	0.038518407274951	0	PTN	PTN	SDC2					PMID: 28356350; PMID: 25620911	Secreted Signaling	PTN - SDC2
Endothelial	Tany_6	PTN_SDC2	0.0388775822791788	0	PTN	PTN	SDC2					PMID: 28356350; PMID: 25620911	Secreted Signaling	PTN - SDC2
Ependymal	Tany_6	PTN_SDC2	0.0513026352903307	0	PTN	PTN	SDC2					PMID: 28356350; PMID: 25620911	Secreted Signaling	PTN - SDC2
IntProgen_1	Tany_6	PTN_SDC2	0.0631404669096058	0	PTN	PTN	SDC2					PMID: 28356350; PMID: 25620911	Secreted Signaling	PTN - SDC2
IntProgen_2	Tany_6	PTN_SDC2	0.00954941410919132	0	PTN	PTN	SDC2					PMID: 28356350; PMID: 25620911	Secreted Signaling	PTN - SDC2
IntProgen_3	Tany_6	PTN_SDC2	0.00864663858312889	0	PTN	PTN	SDC2					PMID: 28356350; PMID: 25620911	Secreted Signaling	PTN - SDC2
Microglia	Tany_6	PTN_SDC2	0.0282721027294718	0	PTN	PTN	SDC2					PMID: 28356350; PMID: 25620911	Secreted Signaling	PTN - SDC2
Neuronal	Tany_6	PTN_SDC2	0.00948747981996355	0	PTN	PTN	SDC2					PMID: 28356350; PMID: 25620911	Secreted Signaling	PTN - SDC2
Oligodendrocytes [Dividing]	Tany_6	PTN_SDC2	0.0702101381189104	0	PTN	PTN	SDC2					PMID: 28356350; PMID: 25620911	Secreted Signaling	PTN - SDC2
Oligodendrocytes [Immature]	Tany_6	PTN_SDC2	0.0690727236528472	0	PTN	PTN	SDC2					PMID: 28356350; PMID: 25620911	Secreted Signaling	PTN - SDC2
Oligodendrocytes [Intermediate]	Tany_6	PTN_SDC2	0.0650022979327123	0	PTN	PTN	SDC2					PMID: 28356350; PMID: 25620911	Secreted Signaling	PTN - SDC2
Oligodendrocytes [Mature]	Tany_6	PTN_SDC2	0.0660862939017378	0	PTN	PTN	SDC2					PMID: 28356350; PMID: 25620911	Secreted Signaling	PTN - SDC2
Pericytes	Tany_6	PTN_SDC2	0.0731310299293749	0	PTN	PTN	SDC2					PMID: 28356350; PMID: 25620911	Secreted Signaling	PTN - SDC2
qRGC	Tany_6	PTN_SDC2	0.0734637083126162	0	PTN	PTN	SDC2					PMID: 28356350; PMID: 25620911	Secreted Signaling	PTN - SDC2
Tany_0	Tany_6	PTN_SDC2	0.0221237785499439	0	PTN	PTN	SDC2					PMID: 28356350; PMID: 25620911	Secreted Signaling	PTN - SDC2
Tany_1	Tany_6	PTN_SDC2	0.0682246372357008	0	PTN	PTN	SDC2					PMID: 28356350; PMID: 25620911	Secreted Signaling	PTN - SDC2
Tany_2	Tany_6	PTN_SDC2	0.0516069541323451	0	PTN	PTN	SDC2					PMID: 28356350; PMID: 25620911	Secreted Signaling	PTN - SDC2
Tany_3	Tany_6	PTN_SDC2	0.0259718597767855	0	PTN	PTN	SDC2					PMID: 28356350; PMID: 25620911	Secreted Signaling	PTN - SDC2
Tany_4	Tany_6	PTN_SDC2	0.0396549014327627	0	PTN	PTN	SDC2					PMID: 28356350; PMID: 25620911	Secreted Signaling	PTN - SDC2
Tany_5	Tany_6	PTN_SDC2	0.0629885835015049	0	PTN	PTN	SDC2					PMID: 28356350; PMID: 25620911	Secreted Signaling	PTN - SDC2
Tany_6	Tany_6	PTN_SDC2	0.0240490530557355	0	PTN	PTN	SDC2					PMID: 28356350; PMID: 25620911	Secreted Signaling	PTN - SDC2
tRGC	Tany_6	PTN_SDC2	0.00900904305171861	0	PTN	PTN	SDC2					PMID: 28356350; PMID: 25620911	Secreted Signaling	PTN - SDC2
VLMC	Tany_6	PTN_SDC2	0.0679721809507491	0	PTN	PTN	SDC2					PMID: 28356350; PMID: 25620911	Secreted Signaling	PTN - SDC2
vSMC	Tany_6	PTN_SDC2	0.056852698409675	0	PTN	PTN	SDC2					PMID: 28356350; PMID: 25620911	Secreted Signaling	PTN - SDC2
Astrocytes	VLMC	PTN_SDC2	0.0428113691100236	0	PTN	PTN	SDC2					PMID: 28356350; PMID: 25620911	Secreted Signaling	PTN - SDC2
Blood	VLMC	PTN_SDC2	0.0171365817227755	0	PTN	PTN	SDC2					PMID: 28356350; PMID: 25620911	Secreted Signaling	PTN - SDC2
[truncated: 2,655 more rows]
