# Supplementary material for: A single-cell transcriptomic study of heterogeneity in human embryonic tanycytes
Source: Sci Rep. 2024 Jul 4;14:15384. doi: 10.1038/s41598-024-66044-7 (PMC11224400; doi:10.1038/s41598-024-66044-7)
Supplement: Supplementary file 16 — Supplementary Table 15. [file 41598_2024_66044_MOESM16_ESM.csv]

Celltype	Astrocytes	Blood	cRGC	Endothelial	Ependymal	IntProgen_1	IntProgen_2	IntProgen_3	Microglia	Neuronal	Oligodendrocytes [Dividing]	Oligodendrocytes [Immature]	Oligodendrocytes [Intermediate]	Oligodendrocytes [Mature]	Pericytes	qRGC	Tany_0	Tany_1	Tany_2	Tany_3	Tany_4	Tany_5	Tany_6	tRGC	VLMC	vSMC
Astrocytes	9	0	8	4	9	6	4	4	3	4	10	8	9	8	5	9	9	9	9	8	9	9	9	3	7	6
Blood	3	0	2	2	2	2	0	1	0	0	3	2	2	1	1	2	3	2	2	1	3	2	2	1	2	2
cRGC	9	0	6	11	14	4	3	4	3	4	9	7	7	7	9	7	8	7	8	7	8	8	7	2	7	11
Endothelial	13	0	5	28	22	4	2	3	3	5	10	8	13	10	18	8	9	8	7	8	10	7	6	5	14	19
Ependymal	10	0	7	9	10	4	4	4	3	4	11	10	11	9	7	9	8	10	9	9	9	9	8	4	7	7
IntProgen_1	9	0	5	9	9	5	3	2	2	2	9	7	8	6	6	7	7	6	8	8	7	8	6	1	8	6
IntProgen_2	10	0	7	10	10	5	5	4	1	4	9	9	9	7	6	8	9	8	10	8	9	10	8	2	9	7
IntProgen_3	10	0	7	7	9	4	4	4	1	4	9	9	8	7	5	7	8	8	9	8	8	9	8	2	7	6
Microglia	3	0	2	4	2	2	0	0	3	0	3	3	3	1	2	2	1	2	1	1	2	2	1	1	1	2
Neuronal	9	0	6	4	7	2	3	3	1	3	10	8	8	6	3	7	6	6	6	5	6	6	6	2	5	3
Oligodendrocytes [Dividing]	9	0	6	11	13	4	3	3	2	4	10	8	8	8	8	8	7	7	8	8	7	8	8	2	8	8
Oligodendrocytes [Immature]	9	0	6	9	12	4	4	4	2	4	10	8	9	8	7	8	7	7	8	8	7	8	8	2	8	7
Oligodendrocytes [Intermediate]	6	0	5	12	13	4	4	3	3	3	8	7	9	8	7	5	7	6	8	8	7	8	8	2	7	8
Oligodendrocytes [Mature]	6	0	7	9	12	4	3	3	3	3	10	8	10	9	5	5	7	5	8	8	7	8	7	4	9	6
Pericytes	16	0	8	32	24	6	2	2	2	7	8	8	13	10	20	8	7	8	8	8	7	8	7	3	8	20
qRGC	11	0	8	8	11	6	5	4	3	5	13	10	11	9	6	10	9	9	8	8	9	8	8	2	7	7
Tany_0	10	0	6	8	9	6	5	4	2	4	9	8	9	7	5	8	7	7	7	7	9	7	7	3	9	6
Tany_1	10	0	7	7	11	6	5	5	2	5	12	10	11	8	6	9	8	9	8	8	8	8	8	3	8	8
Tany_2	11	0	8	11	12	6	5	5	2	5	10	9	10	9	9	8	8	8	9	9	8	9	8	4	9	10
Tany_3	8	0	5	12	11	5	2	3	2	3	7	7	8	7	9	7	5	7	6	8	6	7	5	4	8	9
Tany_4	10	0	7	8	10	6	5	5	1	4	11	8	10	9	5	8	10	7	8	8	9	8	8	4	10	7
Tany_5	11	0	8	9	12	6	5	5	1	5	11	9	11	10	7	8	8	8	9	9	8	9	9	4	9	8
Tany_6	10	0	6	8	10	5	4	4	2	4	9	8	9	8	7	7	7	7	7	7	8	8	6	3	8	8
tRGC	9	0	5	9	12	3	3	3	3	3	7	7	6	6	8	5	6	5	6	6	6	6	6	1	5	9
VLMC	16	0	7	29	31	6	5	4	6	8	14	12	19	17	22	10	10	10	9	10	11	9	8	3	12	23
vSMC	17	0	7	38	31	6	2	2	2	9	8	8	15	11	25	8	7	8	8	8	7	8	7	3	8	25
