# Supplementary material for: A single-cell transcriptomic study of heterogeneity in human embryonic tanycytes
Source: Sci Rep. 2024 Jul 4;14:15384. doi: 10.1038/s41598-024-66044-7 (PMC11224400; doi:10.1038/s41598-024-66044-7)
Supplement: Supplementary file 17 — Supplementary Table 16. [file 41598_2024_66044_MOESM17_ESM.csv]

Celltype	Astrocytes	Blood	cRGC	Endothelial	Ependymal	IntProgen_1	IntProgen_2	IntProgen_3	Microglia	Neuronal	Oligodendrocytes [Dividing]	Oligodendrocytes [Immature]	Oligodendrocytes [Intermediate]	Oligodendrocytes [Mature]	Pericytes	qRGC	Tany_0	Tany_1	Tany_2	Tany_3	Tany_4	Tany_5	Tany_6	tRGC	VLMC	vSMC
Astrocytes	0.745118996562354	0	0.438171380473567	0.202703379338268	0.441942931024212	0.611319661933489	0.248458193766511	0.297234342522616	0.176351143761825	0.253379102506693	0.746835436183849	0.692302825449517	0.675738726991759	0.50827446642997	0.238322549519048	0.564878979237848	0.5626942638625	0.584556395135254	0.521005324779905	0.477421193569968	0.626686424903458	0.579492765891449	0.573958526414826	0.324680804643909	0.369508471240881	0.431834864371268
Blood	0.19855214610857	0	0.115931162659926	0.0237635991163911	0.0937439090875488	0.137730310448431	0	0.0882107821080479	0	0	0.233117857491251	0.154903856867552	0.138048426182013	0.0877200680250746	0.012310837966083	0.115034624984741	0.177139384376485	0.116700851168088	0.0896391752654901	0.0218929659702501	0.201144901067825	0.113465955727996	0.103981439166097	0.108999240507462	0.102669776201303	0.138082772393168
cRGC	0.54865541417231	0	0.307594069368507	0.16410958639319	0.318978152192327	0.383858973143879	0.105042469364071	0.218951586626813	0.118603144714903	0.113592811816608	0.559138623209033	0.460654489642418	0.428922855851272	0.327064856458144	0.188834709222861	0.374685394547778	0.430565038846679	0.389945785446719	0.320947400211549	0.235203962526603	0.484334051857442	0.371543776822524	0.357259042847544	0.254118940095052	0.311910485836067	0.392597534390549
Endothelial	0.369568768431762	0	0.189932419836181	0.409841430751968	0.219340366229278	0.220952917487914	0.0107078312131224	0.14741515622033	0.118273139478171	0.016074214492994	0.429603369425346	0.312057047454479	0.284907699939877	0.187387663336229	0.305324231094919	0.209132245361619	0.310302502006024	0.217817921248292	0.175702662058421	0.106150615439277	0.349335787077475	0.20091753852585	0.258573795729581	0.186030229633652	0.221327729586509	0.46497276021189
Ependymal	0.39737986265503	0	0.211746757191134	0.131206774273659	0.184542437176377	0.288515377488932	0.126410621732172	0.150070992935992	0.133985581393827	0.143907889219492	0.354235023373861	0.357587214202747	0.322702976846295	0.27753700421228	0.133535443139513	0.273209037381855	0.289324713093344	0.283697935518806	0.26847448780642	0.252786747811243	0.319059241831728	0.292804518938588	0.295375047760808	0.161420861936612	0.158948998527768	0.220041222079475
IntProgen_1	0.492626428585623	0	0.240774812134749	0.177166333427178	0.270236103137979	0.378127939083718	0.133811329225937	0.159029633846927	0.10124582721679	0.133358087234738	0.454242873803021	0.425760808721907	0.4095529910445	0.27647008633124	0.184654055189273	0.339365823473385	0.316188446062033	0.322440992893572	0.298113566058523	0.280666632979693	0.35141112650943	0.331367980780336	0.324407867149684	0.176766569247957	0.206818335862334	0.283584775502012
IntProgen_2	0.291607003084031	0	0.12773243477975	0.113845887228696	0.122427626847556	0.159957432364933	0.0960293053683156	0.108854441476828	0.046913695414322	0.10775917919611	0.24041041971186	0.262787755126397	0.233590012063274	0.183964293676677	0.111458557610369	0.164559154834774	0.176934638713626	0.17610306155979	0.169892125365641	0.149433233307107	0.192634502555771	0.18434062484327	0.183747640601732	0.0906916881986119	0.152515131631004	0.163612889563958
IntProgen_3	0.299623223923216	0	0.134477021646565	0.12539063443406	0.13073192001911	0.165951498639902	0.0989499856535972	0.114569892160024	0.0401144494373681	0.113394701477834	0.252158295915142	0.271029217204357	0.241574925924265	0.193837298963066	0.136669724457234	0.171305385881344	0.183574680400175	0.185471544647504	0.181196241529131	0.163915356116909	0.200593826156456	0.196891071805138	0.191808062904254	0.0959551390365716	0.162462577306871	0.185582305970881
Microglia	0.155263311951617	0	0.0899295997399786	0.159325575461973	0.0722594081362682	0.106977769587217	0	0	0.0430871646690113	0	0.13276927700497	0.143056055092817	0.125873156995291	0.0679109945918092	0.0189616581508011	0.0890042236571371	0.0134629463400457	0.0903030022720869	0.0147564233576738	0.0166773155259309	0.0859282126758235	0.0876814326252602	0.0282721027294718	0.0848317113162698	0.0130389584912629	0.0447730093252466
Neuronal	0.154581019347168	0	0.035673461500054	0.0219589764529196	0.0733607772865928	0.0220311683775114	0.0557392693762534	0.0581977227897735	0.0593250467873339	0.0820111230425762	0.128931862882444	0.149611040457531	0.13848241363674	0.112100239880097	0.00951931321261192	0.0599539126525364	0.0582437521895531	0.0420350440614754	0.0585899137464363	0.0490422259732419	0.0556288614708328	0.056281766277781	0.0720727402157337	0.0190644202607197	0.0545906375901035	0.0332831573772184
Oligodendrocytes [Dividing]	0.547244774358412	0	0.279104663199691	0.197002456105951	0.333779587153017	0.391214012456963	0.17150476594432	0.202413456358089	0.111648170618193	0.187574647273285	0.497375013874339	0.487584869586637	0.464495950946345	0.367095220459421	0.22583758860937	0.374731469106505	0.36290441908785	0.366130568970951	0.340658002725228	0.312358602286932	0.401557797780445	0.376242812088811	0.389790957841512	0.204333225020285	0.240328852906512	0.340107087398888
Oligodendrocytes [Immature]	0.538197668256202	0	0.27407861085467	0.18319394555719	0.324616977423736	0.384689354874289	0.1709546006823	0.201636991757191	0.111873835892342	0.183555703198257	0.488271633365265	0.479541928871688	0.461270258036653	0.365549235928084	0.202559427719753	0.36919433078902	0.356587720578716	0.360188301948752	0.335509833068949	0.308803346905075	0.39476081955558	0.370673175829402	0.38471355963892	0.200910029535344	0.23672868871388	0.316638179848054
Oligodendrocytes [Intermediate]	0.492101932013743	0	0.26639524313484	0.239544696635453	0.332278377968126	0.372032742096747	0.181575753414687	0.208372687761167	0.145740202560878	0.196115416409922	0.495385439267551	0.463328097985321	0.500633891100576	0.438099033599982	0.259683670569701	0.33095458577877	0.350144712930205	0.345720914686235	0.336750535280526	0.312644312026243	0.386577348581319	0.370658653428263	0.364739924959178	0.195961443090017	0.243470469411789	0.352801018397281
Oligodendrocytes [Mature]	0.47485967173757	0	0.276726746201028	0.201513676994818	0.361624766268546	0.369250378790782	0.174987716233562	0.205681001289082	0.14484235570611	0.209481549140284	0.527238685726904	0.511910639753609	0.532841451679976	0.713795687472877	0.215352727840092	0.34040613089924	0.354965659269359	0.352249686075376	0.331525846484476	0.317301481805712	0.392203818315112	0.366211098879234	0.363430829425101	0.211657172447386	0.259280119974339	0.311097297188445
Pericytes	0.709774655469849	0	0.379862294607649	0.655960874227054	0.499008081354995	0.534377671593199	0.188887787919887	0.232330928396202	0.189209030587157	0.203659187399455	0.61616436866667	0.588277179055031	0.561848831593424	0.418655462651925	0.862102310832923	0.492979322713313	0.473621140469899	0.51009730245667	0.436890597265588	0.404918518987514	0.533730385806036	0.493274716379785	0.482683415697967	0.286844548549295	0.324324189593513	0.951924918519344
qRGC	0.693789437416323	0	0.385402494821508	0.232033723288849	0.384971238541028	0.537345294819711	0.207989491201296	0.250314309450777	0.154773038184329	0.215486186730647	0.64350097777735	0.606407710722288	0.571171956260909	0.440173014768286	0.228285291537038	0.502512668750773	0.494921837133082	0.518480263857689	0.453545317099009	0.421827509640009	0.553584482798847	0.507048422842708	0.499838223985312	0.28618211342535	0.3208409306737	0.396582481853347
Tany_0	0.43506746624439	0	0.180119381860842	0.221921831625348	0.235974100024825	0.305424081490466	0.109916509983587	0.127640888017878	0.0776184042682832	0.115497745954644	0.379686839218375	0.369456420504579	0.350771430512071	0.221814591660279	0.2448190218933	0.302866215669677	0.262079315938075	0.315038100935214	0.266064536922342	0.258579751589954	0.344470494705128	0.282911559877544	0.279280563923983	0.133591152400514	0.214523283849747	0.303711997384042
Tany_1	0.604902159268039	0	0.339099216499305	0.17283445323939	0.360624391032463	0.498457156410239	0.196929028947925	0.238439505322653	0.150029961191185	0.203906522924573	0.603049354611863	0.566037682518991	0.497504367665668	0.374209627642191	0.181331127346202	0.462802958496954	0.458291971142775	0.47926741037688	0.420980357720835	0.39167497323635	0.512833607551598	0.470314708932183	0.46391407666831	0.268253251689342	0.300576960011677	0.377794642371793
Tany_2	0.661741304098402	0	0.36783285060948	0.258041565394962	0.347222570874982	0.501703001042483	0.20662700993794	0.24896492435995	0.119277765190372	0.212821117906372	0.606977721638515	0.576077487593114	0.544118444510105	0.42596578910659	0.281522284629425	0.4797204352895	0.492404300370459	0.499382552696926	0.458728424757359	0.430523609259559	0.545536206169182	0.503828519881658	0.497273006913414	0.28657514181598	0.338162446859354	0.424902156588948
Tany_3	0.472379551745417	0	0.195720817556695	0.240958886029951	0.310973631518963	0.338133499378942	0.103550482447414	0.128021505070625	0.119995555994429	0.111719447004473	0.408010383659055	0.40003601996758	0.37908397553598	0.305732823248974	0.294208285263046	0.335342071245373	0.280751485675141	0.350456811794356	0.280761499248354	0.275926786779581	0.371430032521095	0.366106088069889	0.296827739420493	0.229061027443178	0.233388514739594	0.358618429112581
Tany_4	0.457194796262766	0	0.258837793862422	0.159024536080109	0.277156493931161	0.318517799067936	0.0898735349750069	0.197997147138325	0.0492698533045169	0.0960847781347213	0.480193174597955	0.381327433640453	0.362174960849517	0.275043875455718	0.165393738681603	0.302910207540406	0.393219751808458	0.313242465340751	0.291492269645353	0.273726451146611	0.430538999092043	0.328125857323516	0.316052369197714	0.224814440043433	0.269853374683707	0.33547136043998
Tany_5	0.673412624024097	0	0.374540197309917	0.234754876836931	0.42278681931757	0.517345594053922	0.208425981170804	0.25148346276533	0.0566078626109009	0.214935854314951	0.619595844199235	0.586153390428536	0.555301144362271	0.433337141157825	0.238639587224636	0.486199601790107	0.494501493372174	0.504696417560455	0.457854327288647	0.428393198631108	0.549455400243736	0.505505878432072	0.504318298559884	0.285025509673023	0.321792364210633	0.394775018573317
Tany_6	0.375133905314215	0	0.140734560032028	0.120582433457887	0.190439938314885	0.258891685579503	0.0889009944853524	0.103817678061758	0.02593166937363	0.0969350270688677	0.323259649282108	0.316495626145568	0.30124042800216	0.23550327268935	0.125562747973538	0.252473367722517	0.216370956318319	0.263482355657651	0.202260766254058	0.196109092374621	0.293351169687441	0.21638915157571	0.226496091061485	0.103014236070765	0.151627272783435	0.194106892494038
tRGC	0.428978007964157	0	0.209461001631597	0.186118564805762	0.252841779693757	0.270794406948429	0.141789975230787	0.166803687008353	0.142872685466326	0.120777665837378	0.352956913728594	0.37039208330834	0.3182438821833	0.259703101074848	0.238344261850302	0.282498966602863	0.271864189778213	0.297285107934226	0.250333988953226	0.233796331369755	0.303652710866319	0.279717779111337	0.279942598565753	0.155132944576272	0.229473042916387	0.324202705207512
VLMC	0.905549034080609	0	0.485858630299681	0.672508270567329	0.670980502476945	0.667333477956334	0.28730858193122	0.342314146542776	0.293050692447057	0.263838270210221	0.814233578946151	0.777018953196297	0.7437003341325	0.596874115664807	1.0098734507189	0.658786187247166	0.632988766220806	0.691147887803911	0.589706533796177	0.54730644749043	0.708428406432135	0.65273847776994	0.629748960127975	0.365459043703304	0.449195921768189	1.12655240447653
vSMC	0.624494288861847	0	0.340871599304552	0.553786782317752	0.453676848659215	0.52854826343744	0.190008603270776	0.234655406045915	0.122108511969434	0.209610214679789	0.621914197359972	0.592643559301659	0.572548312608496	0.339789295338743	0.856565277324285	0.499928178349295	0.475558202155348	0.519400102008347	0.439745189862203	0.407028856246323	0.537466587958414	0.49773936213588	0.481918842528108	0.289713357222031	0.343747737270865	0.944282228258428
